# Supplementary material for: A transferable quantum mechanical energy model for intermolecular interactions using a single empirical parameter
Source: IUCrJ. 2023 Oct 31;10(Pt 6):754–65. doi: 10.1107/S2052252523008941 (PMC10619445; doi:10.1107/S2052252523008941)
Supplement: Supplementary file 2 [file m-10-00754-sup2.zip]

Archive with 12 entries (12 files):
- ce1p.csv
- __MACOSX/._ce1p.csv
- ce2p.csv
- __MACOSX/._ce2p.csv
- ce5p.csv
- __MACOSX/._ce5p.csv
- dispersion_difference_wb97m.csv
- __MACOSX/._dispersion_difference_wb97m.csv
- s66x8.csv
- __MACOSX/._s66x8.csv
- x23.csv
- __MACOSX/._x23.csv
