# Supplementary material for: A transferable quantum mechanical energy model for intermolecular interactions using a single empirical parameter
Source: IUCrJ. 2023 Oct 31;10(Pt 6):754–65. doi: 10.1107/S2052252523008941 (PMC10619445; doi:10.1107/S2052252523008941)
Supplement: Supplementary file 2 [file m-10-00754-sup2.zip › ce1p.csv]

dimer	coulomb	exchange_repulsion	polarization	dispersion	total	num_electrons	orbital_overlap_difference	ABn coulomb term	ABn core term	ABn exchange term	ABo core term	ABo exchange term	ABo coulomb term	nonorthogonal term	orthogonal term	E_rep term	Exchange term	monomer disperion	refcode	dimer_index	monomer_index_a	method	basis	group	dispersion_monomers	ref	charge_transfer	gfn	gfn_err	ce-b3lyp	ce-b3lyp_err	scaled	scaled_err	scaled_pct_err
MTHMAD13_0_0_1	2.191765	4.126627	-0.418867	-4.40805556725637	-0.496531	76.0	0.0011882837148142	1943.135469419189	-4280.205065115807	-130.394455560598	-4280.223838948762	-130.395470504794	1943.159109062368	-6478326.86657582	-6478316.756127065	10.110448756514	-5.9838213605635	-4.40805556725637	MTHMAD13	0	1	HF	def2-svp	neutral	-4.40805556725637	-0.3353303303968348	0.003995	-0.7283937423516029	-0.3930634119547681	-1.935507	-1.6001766696031652	-0.6551735089677053	-0.3198431785708705	95.38152370301948
AEPHOS02_4_0_0	30.855785	3.66662	-6.295037	-4.417423123591333	23.227642	74.0000000000001	0.0007558933673088	2221.802627609566	-5112.241370191462	-151.360836472304	-5112.254717341346	-151.361752380701	2221.819986908135	-7986244.794806802	-7986236.665627928	8.129178876144	-4.4625583014790005	-4.417423123591333	AEPHOS02	4	0	HF	def2-svp	neutral	-4.417423123591333	19.280263277413138	0.010714	20.738704880938894	1.4584416035257561	20.631494	1.3512307225868625	23.403690978102347	4.123427700689209	21.38678108986101
JUPPAL_3_0_0	-79.932913	41.703754	-13.639622	-9.325096717107328	-80.009332	92.00000000000011	0.0076797038061908	3145.344050175685	-7155.342520105485	-191.504962728168	-7155.449711309719	-191.510037380168	3145.490290563956	-11031047.262443496	-11030958.06230963	89.200133865769	-47.496373681424	-9.325096717107328	JUPPAL	3	0	HF	def2-svp	neutral	-9.325096717107328	-64.68520204592818	1e-06	-61.79930675978517	2.885895286143011	-73.355083	-8.669880954071814	-77.93019729072753	-13.244995244799355	20.476082358674653
MTHMAD13_4_0_0	-10.032613	6.461867	-1.885392	-5.926951326581903	-14.375357	78.00000000000006	0.0016910440933259	2079.544638435947	-4558.085862492544	-133.353188210215	-4558.111061495796	-133.354681780356	2079.577134693568	-6857528.779406516	-6857513.541833574	15.237572940614	-8.775705305333	-5.926951326581903	MTHMAD13	4	0	HF	def2-svp	neutral	-5.926951326581903	-13.652282550832282	0.018604	-15.021439843848675	-1.3691572930163929	-14.154908	-0.5026254491677182	-14.340538876371006	-0.688256325538724	5.041327873021247
NAPHQU_0_0_0	-0.703405	3.243624	-0.384764	-5.48120875261687	-4.843022	76.00000000000013	0.0009090460473304	1993.794801081013	-4415.701050181093	-135.159891810721	-4415.713733135362	-135.160556531458	1993.811003675857	-6713577.152961311	-6713569.657369271	7.49559203992	-4.2519675214635	-5.48120875261687	NAPHQU	0	0	HF	def2-svp	neutral	-5.48120875261687	-5.9266605179397835	0.002016	-8.06735406044897	-2.1406935425091866	-3.609842	2.3168185179397836	-4.900770813400578	1.025889704539206	-17.30974300677212
IMAZOL13_6_0_0	-8.735656	6.364125	-1.054907	-8.705212491788817	-15.307484	36.00000000000005	0.0017322574052992	687.71224098581	-1552.245339394639	-60.375260903768	-1552.262666971193	-60.376621394244	687.7369196363	-2428346.897375223	-2428331.1690983465	15.7282768768555	-9.364150722829	-8.705212491788817	IMAZOL13	6	0	HF	def2-svp	neutral	-8.705212491788817	-14.945360582520822	0.003199	-13.78777751388002	1.1575830686408022	-14.284154	0.6612065825208226	-15.381737143710883	-0.43637656119006074	2.9198128662109366
JAGREP_5_0_1	1.974618	1.186804	-0.533674	-3.848829986874415	-1.651286	32.00000000000004	0.0002139516820878	598.922973354734	-1394.377299408436	-59.839659840287	-1394.380510472321	-59.840138458424	598.927563171791	-2245574.3599646706	-2245571.9966601366	2.3633045343925	-1.1764999426755	-3.848829986874415	JAGREP	5	1	HF	def2-svp	neutral	-3.848829986874415	-2.859398186232474	0.004135	-8.99013661962299	-6.130738433390517	-3.953941	-1.094542813767526	-1.6263366254913585	1.2330615607411155	-43.12311474065073
VITRUL_1_0_0	-9.179485	7.627463	-1.159673	-5.188901406815004	-11.542139	68.00000000000006	0.0016483774390736	2227.738411745234	-5566.576367872507	-171.351820056404	-5566.611953551188	-171.353741289709	2227.782518761194	-9216003.257370245	-9215985.92879726	17.328572983737	-9.7011093645795	-5.188901406815004	VITRUL	1	0	HF	def2-svp	neutral	-5.188901406815004	-11.953483688714241	0.004044	-9.34602794535491	2.6074557433593313	-9.628854	2.324629688714241	-11.481937027861221	0.4715466608530203	-3.944847151949739
30501-ICSD_2_0_0	-17.053929	14.871233	-2.160813	-10.485840281803114	-21.790668	42.00000000000004	0.004561621382397	1128.929504796271	-2859.795408376327	-103.142338214804	-2859.834207865339	-103.144727578177	1128.985588687691	-4815188.638832402	-4815149.531907416	39.1069249863925	-24.2356895258075	-10.485840281803114	30501-ICSD	2	0	HF	def2-svp	neutral	-10.485840281803114	-16.94010789419266	0.026828	-15.25306271382661	1.6870451803660504	-18.011269	-1.071161105807338	-23.012750432789655	-6.072642538596995	35.84772054892751
ARSACP02_0_0_0	-56.394115	40.577995	-13.302201	-23.000679302627827	-70.8086	100.00000000000028	0.0076609991871647	5139.982846924499	-13023.889140452342	-281.199949431619	-13023.967245714784	-281.205693074521	5140.100471008552	-21437486.440890063	-21437397.76415836	88.67673170310499	-48.0987307753835	-23.000679302627827	ARSACP02	0	0	HF	def2-svp	neutral	-23.000679302627827	-50.57725617785292	0.101796	-56.49962403471408	-5.922367856861165	-62.77104	-12.193783822147083	-68.81412611173099	-18.23686993387807	36.05745212778811
JUPPAL_6_0_0	-45.127176	18.496864	-10.893717	-13.361967188498507	-58.138572	92.00000000000009	0.0035371111696619	3310.613177942468	-7481.667274067795	-191.495157432969	-7481.704624811055	-191.49922845805	3310.669929909792	-11453873.065217309	-11453832.815779876	40.2494374298665	-21.752571139075	-13.361967188498507	JUPPAL	6	0	HF	def2-svp	neutral	-13.361967188498507	-45.3371423780238	0.0	-61.29135210050824	-15.954209722484443	-46.191715	-0.8545726219762031	-57.388158690433556	-12.051016312409757	26.580890811175667
URACIL_3_0_0	2.410349	0.047105	-0.703908	-1.736817289590082	0.194269	58.00000000000003	1.936640433188512e-05	1343.400090200929	-3017.742877530223	-104.358586646566	-3017.743364098624	-104.358630809529	1343.400671578313	-4669980.45737362	-4669980.324402495	0.1329711255099999	-0.0858666073045	-1.736817289590082	URACIL	3	0	HF	def2-svp	neutral	-1.736817289590082	0.10201094857410453	0.0	-2.2232937820025787	-2.325304730576683	-0.461162	-0.5631729485741046	0.14318827080880636	0.04117732223470183	40.365590958885264
FORMAM02_1_0_0	-11.862316	2.679224	-1.277044	-4.622012761096158	-16.192434	24.00000000000001	0.0004671510141293	386.849382810316	-906.511020556775	-42.515966783278	-906.516710552146	-42.51676225399	386.857873998596	-1475997.3006928244	-1475992.0346691965	5.2660236282235	-2.5867988618835	-4.622012761096158	FORMAM02	1	0	HF	def2-svp	neutral	-4.622012761096158	-16.156453341230534	0.0	-19.508626894069497	-3.3521735528389627	-15.681706	0.4747473412305343	-15.96568968672397	0.19076365450656496	-1.1807272950168142
FORMAC01_6_0_0	-12.634283	5.174728	-1.345634	-4.303424242954341	-15.465989	24.00000000000002	0.000934477838732	407.137597549918	-964.415340920079	-44.958750348147	-964.42674270817	-44.960062800052	407.154340853075	-1581171.9142574177	-1581161.335952086	10.5783053292055	-5.403576395636001	-4.303424242954341	FORMAC01	6	0	HF	def2-svp	neutral	-4.303424242954341	-13.187131878791575	0.01173	-11.180029584249906	2.007102294541669	-10.929945	2.2571868787915754	-15.153608977172256	-1.9664770983806807	14.912090941801381
URACIL_2_0_0	-53.645493	44.819984	-11.572326	-9.325968590330264	-50.724606	58.00000000000004	0.0074240628485279	1452.97439221689	-3234.766673863853	-104.377320208788	-3234.858905095778	-104.383570997261	1453.108711534705	-4952138.289672274	-4952044.198847906	94.0908243683335	-49.270834223791	-9.325968590330264	URACIL	2	0	HF	def2-svp	neutral	-9.325968590330264	-38.723343353487536	0.0	-34.23222324528001	4.491120108207525	-42.438311	-3.714967646512463	-48.00128704516946	-9.277943691681926	23.959562600232783
SUCACB09_4_0_0	-5.92768	7.337791	-1.368443	-8.96759266480681	-12.463555	62.00000000000002	0.0014868288334229	1546.485203954115	-3452.489004658017	-112.050046403426	-3452.507653071137	-112.052134564016	1546.512026980917	-5298400.375580289	-5298384.395597697	15.979982593046	-8.642190696072	-8.96759266480681	SUCACB09	4	0	HF	def2-svp	neutral	-8.96759266480681	-12.037087474437088	0.01306	-13.705722172166794	-1.668634697729706	-12.493399	-0.45631152556291177	-12.162316434005435	-0.12522895956834645	1.0403593048093451
JAGREP_6_0_1	-0.883519	0.337032	-0.262437	-2.413840731324542	-3.248098	32.000000000000014	5.78745862427396e-05	590.35388943577	-1377.090769881791	-59.839326694407	-1377.091831974628	-59.839478519612	590.355346681715	-2222685.831847191	-2222685.1929897843	0.638857406701	-0.3018254347355	-2.413840731324542	JAGREP	6	1	HF	def2-svp	neutral	-2.413840731324542	-3.60141881044221	0.001904	-6.463583619235532	-2.862164808793322	-2.631735	0.9696838104422101	-3.3061402473346297	0.29527856310758027	-8.198950987078442
MEADEN05_7_0_0	-76.483309	71.612565	-14.183302	-11.503600902155757	-64.656111	78.00000000000001	0.0141803402912237	2152.791470019701	-4704.304161780763	-133.401917362982	-4704.465315833774	-133.406707142435	2153.017869691244	-7049243.30625518	-7049084.579449675	158.72680550453998	-87.11423066641349	-11.503600902155757	MEADEN05	7	0	HF	def2-svp	neutral	-11.503600902155757	-50.54552309070248	0.011212	-51.31336038208555	-0.7678372913830671	-55.868424	-5.322900909297516	-62.57339636893015	-12.027873278227666	23.796119898975018
PVVAWA01_4_0_0	-6.303698	3.419526	-0.476133	-4.313475322842033	-9.346571	66.0000000000001	0.0005708349838858	1711.923802409507	-3842.608592279344	-125.128601195318	-3842.618209982388	-125.12946990714	1711.937066776053	-5922638.058241565	-5922630.764729429	7.29351213584	-3.873985350320501	-4.313475322842033	PVVAWA01	4	0	HF	def2-svp	neutral	-4.313475322842033	-8.014011822505019	0.0	-11.318284337239852	-3.3042725147348335	-8.209204	-0.19519217749498097	-9.183799456664332	-1.169787634159313	14.596779491568817
BENZEN01_1_0_0	-5.313428	10.647278	-0.788397	-10.745616417309028	-11.730078	42.000000000000064	0.0032460874072142	806.342585799648	-1789.938399091093	-66.370787870385	-1789.964751289193	-66.37241096068	806.381107423967	-2756687.311350385	-2756659.621945416	27.6894049658365	-17.0421255383345	-10.745616417309028	BENZEN01	1	0	HF	def2-svp	neutral	-10.745616417309028	-11.010501255536559	0.001215	-10.163953549649232	0.8465477058873265	-10.414729	0.5957722555365592	-12.15861861505682	-1.1481173595202616	10.427475851228284
JUPPAL_2_0_0	14.686406	1.298379	-1.770232	-3.932872350483664	9.979117	92.00000000000016	0.0002977142268181	3103.417372515266	-7070.550523360822	-191.487476460997	-7070.556371440004	-191.487895477127	3103.424738280657	-10918458.456993354	-10918455.572435064	2.884558289789	-1.5861792239635	-3.932872350483664	JUPPAL	2	0	HF	def2-svp	neutral	-3.932872350483664	7.219794097648196	0.00366	6.025310975919399	-1.1944831217287968	6.375021	-0.8447730976481953	10.034862273723757	2.8150681760755614	38.990975892131786
30501-ICSD_4_0_0	-2.893228	5.898813	-0.273284	-8.616956122013384	-8.637648	42.00000000000003	0.0024022562118997	1123.53755128881	-2849.0240810446	-103.137421328074	-2849.045140544753	-103.139209559736	1123.566959758551	-4801052.183570685	-4801034.9583532605	17.2252174273385	-11.326403418818002	-8.616956122013384	30501-ICSD	4	0	HF	def2-svp	neutral	-8.616956122013384	-6.909763426311425	0.015912	-11.584732016170342	-4.674968589858917	-7.201897	-0.2921335736885746	-9.639433866325753	-2.7296704400143277	39.504542653661915
ACETYL02_0_0_0	-2.273685	2.513074	-0.29287	-2.6085597893537837	-3.925447	14.00000000000002	0.0006871342464173	147.109968639899	-353.347895608037	-22.03672443857	-353.354186779315	-22.037326671933	147.119069282585	-599335.0972683118	-599329.302164822	5.795103489773	-3.282028943567	-2.6085597893537837	ACETYL02	0	0	HF	def2-svp	neutral	-2.6085597893537837	-3.1243271334680363	0.004764	-3.3627658353386627	-0.23843870187062643	-3.178517	-0.05418986653196356	-3.8807611041818753	-0.756433970713839	24.21110013131657
30501-ICSD_1_0_0	-0.199679	1.044227	-0.137639	-3.270938204622273	-2.918571	42.00000000000006	0.0004519627921866	1095.606240151269	-2793.105879071654	-103.13383326826	-2793.111935201401	-103.134296265455	1095.613882942064	-4727563.18123129	-4727560.231051841	2.9501794486770003	-1.905952377161	-3.270938204622273	30501-ICSD	1	0	HF	def2-svp	neutral	-3.270938204622273	-2.5386298790130386	0.002699	-7.439461100097566	-4.900831221084528	-2.500466	0.03816387901303875	-3.1869946476879267	-0.6483647686748881	25.539948695749125
UREAXX12_0_0_0	-60.54307	35.469562	-13.1129	-5.50466462341089	-59.421398	32.0	0.0063057744100538	583.3090136269	-1342.507713127838	-56.219559256681	-1342.571624373988	-56.224001519085	583.406736610927	-2140880.638368126	-2140803.5288102715	77.1095578543615	-41.63999086149551	-5.50466462341089	UREAXX12	0	0	HF	def2-svp	neutral	-5.50466462341089	-46.20388533704675	0.137046	-40.43698157583327	5.766903761213477	-47.109216	-0.9053306629532543	-57.86604986431218	-11.662164527265432	25.240657668056738
JAGREP_1_0_1	-64.565161	72.251895	-10.960805	-7.3790280943906685	-45.753484	32.000000000000014	0.0116117377422438	617.59414184713	-1431.890032625111	-59.869608208636	-1432.016898308634	-59.878277521433	617.787592610436	-2295121.5175893656	-2294969.459743144	152.057846221743	-79.8059410456005	-7.3790280943906685	JAGREP	1	1	HF	def2-svp	neutral	-7.3790280943906685	-25.098344838685897	0.019465	-25.403113954371342	-0.3047691156854455	-38.511208	-13.412863161314107	-41.90547177091037	-16.80712693222447	66.96508092564905
ACOKEI_4_0_0	-0.23846	9.453098	-0.92469	-13.563881864414942	-9.819545	120.00000000000026	0.0024999834204342	6359.082720621698	-16067.530987238157	-345.469279015476	-16067.58999870826	-345.471411957789	6359.152664848389	-26396560.51605664	-26396537.41214427	23.103912371136	-13.650813068947	-13.563881864414942	ACOKEI	4	0	HF	def2-svp	neutral	-13.563881864414942	-12.96479040960215	0.050659	-15.194340008812812	-2.229549599210662	-11.294017	1.67077340960215	-10.186534151282208	2.778256258319942	-21.429241588527912
MTHMAD13_7_0_0	1.045758	3.081487	-1.059548	-7.578887002450484	-5.879129	78.00000000000016	0.0008539227023247	2099.407868034743	-4598.63516963965	-133.351442900147	-4598.645048446013	-133.352401265555	2099.421476061984	-6911835.49369802	-6911828.21881698	7.274881039110499	-4.1933937217990005	-7.578887002450484	MTHMAD13	7	0	HF	def2-svp	neutral	-7.578887002450484	-5.686872731876861	0.0	-6.620887088426056	-0.9340143565491958	-6.50924	-0.8223672681231395	-5.887859004446787	-0.20098627256992607	3.534214357274596
NAPHQU_4_0_0	-2.278753	6.231897	-1.061827	-4.349081910497202	-4.339975	76.00000000000013	0.0011788314038061	1986.109288599103	-4399.841093305059	-135.160940210878	-4399.859477475376	-135.161848588388	1986.133622640088	-6692117.901779148	-6692104.665338865	13.2364402837035	-7.004542133667	-4.349081910497202	NAPHQU	4	0	HF	def2-svp	neutral	-4.349081910497202	-5.100113741047063	0.018008	-7.176482979601492	-2.0763692385544292	-3.571001	1.5291127410470633	-4.154387815301448	0.9457259257456148	-18.543232048614183
FORMAM02_2_0_0	-7.174685	0.129901	-0.330061	-1.151590133580059	-8.487923	24.000000000000025	4.831091941351728e-05	364.647678250567	-862.180574354819	-42.515069071244	-862.181357487952	-42.515159649118	364.648688985633	-1417895.932568265	-1417895.5728115975	0.3597566669045	-0.229855913991	-1.151590133580059	FORMAM02	2	0	HF	def2-svp	neutral	-1.151590133580059	-7.7359343347364105	0.0	-8.658316207126294	-0.9223818723898836	-7.089646	0.6462883347364103	-8.533012842129455	-0.7970785073930449	10.303584194270492
PVVAWA01_0_0_0	0.207574	1.432174	-0.19335	-5.381083032298135	-4.585212	66.00000000000007	0.0002583249945569	1739.507021813182	-3897.745189641	-125.127690462056	-3897.749443075798	-125.128190014513	1739.512885076424	-5994977.060940064	-5994974.1459104605	2.9150296038685	-1.4828551709395	-5.381083032298135	PVVAWA01	0	0	HF	def2-svp	neutral	-5.381083032298135	-5.081951264387755	0.0	-6.764749225028576	-1.682797960640821	-5.443104	-0.3611527356122446	-4.537524830786211	0.5444264336015445	-10.712940862236584
FORMAM02_4_0_0	-24.068163	7.251754	-2.76998	-4.154718744599164	-26.922978	24.000000000000032	0.0015605052980196	381.862880378387	-896.302027319613	-42.518610294644	-896.319474336754	-42.520218219621	381.888326138434	-1462292.5916227766	-1462275.812530304	16.7790924725895	-9.5273379533165	-4.154718744599164	FORMAM02	4	0	HF	def2-svp	neutral	-4.154718744599164	-23.37934649245745	0.0	-17.918219494532575	5.461126997924875	-20.449681	2.929665492457449	-26.844064896361324	-3.4647184039038734	14.819569080006778
IMAZOL13_5_0_0	-7.508466	5.220231	-2.087673	-5.233408922230116	-11.927351	36.00000000000008	0.0012599489918575	676.453921668877	-1528.954276339999	-60.374282300637	-1528.970139241547	-60.375326502706	676.475405066379	-2396752.359369353	-2396740.3443097584	12.0150595950675	-6.7948282023885	-5.233408922230116	IMAZOL13	5	0	HF	def2-svp	neutral	-5.233408922230116	-11.497285367628162	0.013827	-10.521982227959615	0.9753031396685472	-10.283536	1.2137493676281625	-11.808189616534218	-0.3109042489060556	2.7041535368117398
LALNIN03_4_0_0	-30.771503	37.204422	-22.734963	-6.864452901629665	-37.889806	48.00000000000004	0.0063255068936775	1042.679402144009	-2335.904291634696	-82.182025418519	-2335.956263236742	-82.184626736195	1042.764655890228	-3611130.85509412	-3611050.3025841527	80.55250996524799	-43.348082602343496	-6.864452901629665	LALNIN03	4	0	HF	def2-svp	neutral	-6.864452901629665	-31.45947198116862	0.163219	-26.69641272472994	4.76305925643868	-28.046816	3.4126559811686192	-35.97282750235457	-4.51335552118595	14.346571118191708
IMAZOL13_4_0_0	-2.820487	2.773207	-0.903796	-4.617241899400886	-6.82894	36.00000000000003	0.000779273552431	668.14257636601	-1512.412459125547	-60.373186921339	-1512.421537369371	-60.373926616417	668.154943197564	-2375140.37944714	-2375133.6873294795	6.692117657826	-3.9189098554895	-4.617241899400886	IMAZOL13	4	0	HF	def2-svp	neutral	-4.617241899400886	-6.94019442892365	0.0	-5.86927294736948	1.07092148155417	-6.211945	0.7282494289236503	-6.850405246882072	0.08978918204157793	-1.2937560029640736
JUPPAL_9_0_0	11.329149	0.081834	-1.096137	-1.5286360519608826	9.011766	91.99999999999996	6.320750038685736e-06	3078.183492992471	-7016.866922613759	-191.486887873134	-7016.867168840494	-191.486908899383	3078.183806970304	-10843762.168581603	-10843762.045905514	0.1226760910494999	-0.0408417922825	-1.5286360519608826	JUPPAL	9	0	HF	def2-svp	neutral	-1.5286360519608826	6.04537741051467	0.0	9.337885400979603	3.2925079904649337	7.130394	1.0850165894853303	9.001827617341974	2.956450206827304	48.90431160981243
DCLBEN06_3_0_0	-3.737224	4.111779	-0.564527	-6.62602964250588	-8.894052	74.0000000000001	0.0010298717456387	2357.379602398348	-5809.516161661992	-175.588461080263	-5809.534047197281	-175.589688055867	2357.402284429862	-9524592.040912926	-9524582.669136535	9.37177638781	-5.2599966039375	-6.62602964250588	DCLBEN06	3	0	HF	def2-svp	neutral	-6.62602964250588	-8.488374751730548	0.0	-10.119088048477218	-1.63071329674667	-8.546267	-0.05789224826945194	-8.766768410974493	-0.2783936592439442	3.279705095338626
JOYHUA_3_0_0	-7.956655	6.353454	-1.219924	-12.133744661755223	-18.181706	76.0000000000001	0.001806950828109	3813.7853562399	-10407.77261240102	-242.718458961483	-10407.793939049478	-242.72001614545	3813.814232667064	-17949770.85505439	-17949755.121496905	15.733557487244498	-9.380102462677	-12.133744661755223	JOYHUA	3	0	HF	def2-svp	neutral	-12.133744661755223	-18.998118882112866	0.007337	-19.466896363993524	-0.4687774818806574	-18.990356	0.007762882112867686	-18.171575525433134	0.826543356679732	-4.350658935279851
FORMAM02_7_0_0	3.250174	0.862185	-0.92846	-2.321401983771478	0.638354	24.000000000000032	0.0001896814824278	369.47027334965	-872.349734544741	-42.515360756821	-872.352554925409	-42.515684593243	369.474125188899	-1431934.105034745	-1431932.2471727666	1.8578619784545	-0.99567639903	-2.321401983771478	FORMAM02	7	0	HF	def2-svp	neutral	-2.321401983771478	-0.4601484039087079	0.000597	-1.6044382244132305	-1.1442898205045227	-1.623194	-1.1630455960912922	0.6566390871883825	1.1167874910970905	-242.7015896633769
MTHMAD13_6_0_1	-1.884116	0.024553	-0.128106	-1.067570549653573	-3.005279	76.0	6.274924102744768e-06	1923.156595536422	-4239.664506234813	-130.392186803755	-4239.664660574196	-130.392201514491	1923.156784298444	-6424336.205991882	-6424336.1542382855	0.0517535960755	-0.027200269267	-1.067570549653573	MTHMAD13	6	1	HF	def2-svp	neutral	-1.067570549653573	-3.11015118477368	0.000286	-3.749060712211765	-0.6389095274380852	-2.922725	0.18742618477368023	-3.038327496429637	0.07182368834404285	-2.309331092831403
201142-ICSD_1_0_0	-6.042265	7.356382	-1.450203	-8.02937838002025	-11.67286	46.00000000000002	0.0011047493004992	1130.665299223713	-2600.32621604377	-91.409590628955	-2600.341959973191	-91.411809271728	1130.688789056818	-4098590.617307381	-4098576.105483859	14.511823524456	-7.155440178428	-8.02937838002025	201142-ICSD	1	0	HF	def2-svp	neutral	-8.02937838002025	-11.912599499584953	0.017069	-11.92311274560185	-0.010513246016897071	-9.388781	2.5238184995849533	-11.058555346714572	0.8540441528703813	-7.169250950643787
URACIL_0_0_0	14.168786	17.543707	-3.134531	-20.346921211584554	-0.163872	58.00000000000008	0.0043663279522857	1530.641267761316	-3391.864901389209	-104.367765703499	-3391.880253992653	-104.370453643363	1530.675202111439	-5160660.21894457	-5160618.489754777	41.729189792782506	-24.1854805875215	-20.346921211584554	URACIL	0	0	HF	def2-svp	neutral	-20.346921211584554	-5.282874402263284	0.006384	-4.112523940767909	1.1703504614953744	-5.893296	-0.6104215977367167	-0.31750658763137807	4.965367814631906	-93.9898895287885
PYRIDO04_0_0_0	-8.646443	0.640093	-1.512489	-1.6210013446028402	-11.166917	50.00000000000004	0.0001284367895836	1027.911322721626	-2308.619211188555	-84.987760569982	-2308.621580538555	-84.987963584399	1027.914427000175	-3585633.9265464097	-3585632.530005853	1.3965405561915	-0.756447429035	-1.6210013446028402	PYRIDO04	0	0	HF	def2-svp	neutral	-1.6210013446028402	-10.670618723123102	0.008519	-10.667943910680789	0.002674812442313268	-9.052767	1.6178517231231027	-11.114158139879745	-0.4435394167566429	4.156641974241834
MTHMAD13_3_0_1	-27.049357	23.710295	-5.336399	-4.595291765866862	-24.515182	76.00000000000007	0.0041046656531276	1990.890972791476	-4374.953184458353	-130.40271679231	-4375.011831371668	-130.405271926114	1990.971745961629	-6601727.669669596	-6601676.285686067	51.3839835283925	-27.673685217794	-4.595291765866862	MTHMAD13	3	1	HF	def2-svp	neutral	-4.595291765866862	-18.334587822206164	0.089209	-19.020149135629435	-0.6855613134232712	-19.433935	-1.0993471777938382	-23.47008977212174	-5.135501949915575	28.009912192820874
201698-ICSD_2_0_0	-0.768839	4.072543	-0.021898	-4.785228093280571	-3.586986	34.000000000000014	0.0006651244060983	1117.407130964853	-3151.460061834982	-110.19507561163	-3151.474798762622	-110.195981627757	1117.425845150567	-5629723.141017859	-5629715.077472127	8.0635457318485	-3.9910021367375	-4.785228093280571	201698-ICSD	2	0	HF	def2-svp	neutral	-4.785228093280571	-4.715957192189701	0.0	-5.3552044814598645	-0.6392472892701635	-2.977083	1.738874192189701	-3.284611603261891	1.43134558892781	-30.351114961313108
QEWXIA01_7_0_0	-5.568536	9.373528	-1.28868	-8.0858961891381	-10.233002	88.00000000000013	0.0020530283120837	3002.225227068728	-7190.547751029272	-202.581709358995	-7190.586215608808	-202.584253719517	3002.274274258182	-11528319.06458045	-11528297.96015666	21.104423789198	-11.730894932648	-8.0858961891381	QEWXIA01	7	0	HF	def2-svp	neutral	-8.0858961891381	-11.051588521778935	0.033067	-11.353880923472971	-0.3022924016940358	-9.363246	1.6883425217789352	-9.958684663473038	1.0929038583058972	-9.889111019218225
MEADEN05_0_0_0	1.049339	1.211892	-0.29419	-2.6974794051760296	-1.253385	78.00000000000013	0.0003447834348223	2053.365570187515	-4505.346367563345	-133.369371642743	-4505.352789269527	-133.369756406945	2053.373472576685	-6787836.868758264	-6787833.99142349	2.877334772643	-1.665442178919	-2.6974794051760296	MEADEN05	0	0	HF	def2-svp	neutral	-2.6974794051760296	-1.6308999271766225	0.001671	-3.256849800163459	-1.6259498729868365	-1.838179	-0.20727907282337754	-1.302593178421211	0.32830674875541144	-20.130404280768392
QEWXIA01_4_0_0	-4.016671	8.771651	-0.666087	-9.081044862197263	-9.482233	88.00000000000014	0.0018854100901712	3036.222397582801	-7258.285615699273	-202.581349098334	-7258.320906756425	-202.583533347959	3036.267321635632	-11616904.311222477	-11616884.75453971	19.556682764777	-10.785030569818	-9.081044862197263	QEWXIA01	4	0	HF	def2-svp	neutral	-9.081044862197263	-11.81854213827062	1e-06	-9.719819746702523	2.0987223915680975	-9.625042	2.19350013827062	-9.1763357220324	2.6422064162382206	-22.356449596962293
MEADEN05_4_0_0	0.781316	7.799723	-0.289837	-6.803302701020935	-2.423382	78.00000000000011	0.0020140045038525	2122.302395586498	-4642.605275080135	-133.372734466517	-4642.626217894787	-133.373977686925	2122.331549536101	-6967225.324452382	-6967207.030192751	18.294259630021	-10.494535997556	-6.803302701020935	MEADEN05	4	0	HF	def2-svp	neutral	-6.803302701020935	-2.849475387268146	0.0	-3.010030195488677	-0.1605548082205308	-2.641095	0.208380387268146	-2.5000016163301515	0.3494737709379945	-12.264495159336771
VAMZIT01_7_0_0	-1.708313	7.084731	-0.380578	-12.728474078625112	-11.347773	70.00000000000016	0.0021384385497929	1866.568271427049	-4025.205458677188	-111.528631517645	-4025.229416432178	-111.530404995202	1866.600847047028	-5960320.357174817	-5960302.387235615	17.969939202716002	-10.8852068032465	-12.728474078625112	VAMZIT01	7	0	HF	def2-svp	neutral	-12.728474078625112	-10.90501203920035	0.004643	-11.415649150496243	-0.5106371112958925	-12.025771	-1.12075896079965	-11.628599920432766	-0.7235878812324152	6.635369852241584
201142-ICSD_0_0_0	-3.236967	2.403769	-0.239527	-3.2107545673833378	-5.459566	46.00000000000002	0.0003576837341492	1071.158948749657	-2481.076456181397	-91.407771715381	-2481.083527594255	-91.408527248595	1071.168597692309	-3941729.520400766	-3941724.736748745	4.78365202079	-2.3798825925165	-3.2107545673833378	201142-ICSD	0	0	HF	def2-svp	neutral	-3.2107545673833378	-4.8996540778209585	0.007181	-8.606082511796087	-3.7064284339751286	-4.215389	0.6842650778209585	-5.289983128494742	-0.39032905067378376	7.966461396543657
ACOKEI_6_0_0	-0.29999	0.823351	-0.381617	-5.965938275996325	-6.057821	120.00000000000011	0.0001085200629803	6153.115519143925	-15654.510201386238	-345.464352506574	-15654.51186731117	-345.464570545192	6153.117989515958	-25852928.3957332	-25852926.856117733	1.5396154668655	-0.716263946746	-5.965938275996325	ACOKEI	6	0	HF	def2-svp	neutral	-5.965938275996325	-7.169700174575584	0.010947	-10.61883258429491	-3.4491324097193266	-6.256907	0.912793174575584	-6.080685395360613	1.0890147792149714	-15.189125803010814
201698-ICSD_1_0_0	-2.965369	7.384301	-0.19973	-3.404721709294607	-2.912942	34.000000000000014	0.0015116775991922	1100.697788155428	-3118.255258028125	-110.197001416281	-3118.290048172121	-110.198504774258	1100.740340086073	-5586419.364369215	-5586402.932864733	16.4315044809615	-9.047202247938	-3.404721709294607	201698-ICSD	1	0	HF	def2-svp	neutral	-3.404721709294607	-4.722123714283351	0.015817	-4.717378419834241	0.0047452944491102045	-1.399679	3.3224447142833515	-2.780786144994617	1.9413375692887342	-41.11153554525963
NTRGUA03_7_0_0	26.559362	2.293517	-2.200279	-2.0054917488073647	23.902656	54.000000000000085	0.0003464872038264	1251.407201016463	-2829.066311858522	-99.428774011522	-2829.074515610173	-99.429528628136	1251.417914048319	-4403194.241683077	-4403189.634813822	4.606869255545	-2.313352377883	-2.0054917488073647	NTRGUA03	7	0	HF	def2-svp	neutral	-2.0054917488073647	17.697194323391724	0.0	27.88809421422223	10.190899890830508	20.518968	2.8217736766082773	24.11405882190582	6.416864498514098	36.25921929349242
200455-ICSD_1_0_0	0.006278	0.015026	-0.002072	-1.8927941007169584	-1.813994	128.00000000000003	1.488875330478448e-06	6235.959674489963	-15609.782803905324	-400.763577307202	-15609.782873299955	-400.763580846065	6235.959755949749	-25663177.39850009	-25663177.376114316	0.0223857770205	-0.0073595049185	-1.8927941007169584	200455-ICSD	1	0	HF	def2-svp	neutral	-1.8927941007169584	-10.81940813822416	0.000808	-15.70774084904032	-4.88833271081616	-1.379945	9.439463138224161	-1.8780612421471712	8.94134689607699	-82.64173771657508
FORMAC01_2_0_0	-3.214882	1.220302	-0.27164	-2.160417965615298	-4.977221	24.00000000000003	0.0002135947625219	391.923978267717	-934.417060828477	-44.957184109866	-934.420500032911	-44.957625576419	391.928815602181	-1542350.675143726	-1542348.163423767	2.5117199588635	-1.291417791496	-2.160417965615298	FORMAC01	2	0	HF	def2-svp	neutral	-2.160417965615298	-4.299292804726229	0.005699	-4.2081144749074095	0.09117832981881957	-4.715516	-0.41622319527377094	-4.922805796448101	-0.6235129917218716	14.502687303280236
VITRUL_3_0_0	3.634549	16.769343	-2.040558	-21.92991837833817	-11.723129	68.0000000000001	0.0038004712066232	2409.416551523891	-5930.301765948814	-171.356544143105	-5930.331509620487	-171.359772912192	2409.4643301136	-9693980.737120356	-9693941.863576291	38.8735440655995	-22.104198995429503	-21.92991837833817	VITRUL	3	0	HF	def2-svp	neutral	-21.92991837833817	-17.538829918506625	4e-06	-20.995138174637784	-3.456308256131159	-13.599269	3.9395609185066256	-11.724929018782968	5.813900899723658	-33.148738694301066
DCLBEN06_4_0_0	-3.93253	7.324972	-0.527572	-11.279915501099646	-12.137894	74.00000000000017	0.0018182843778736	2414.609938411472	-5923.831911337449	-175.590096437018	-5923.854100666997	-175.591719996245	2414.640180017932	-9674474.088112542	-9674457.209514262	16.8785982819675	-9.55362576419	-11.279915501099646	DCLBEN06	4	0	HF	def2-svp	neutral	-11.279915501099646	-12.107505965478184	0.0	-13.921852261672058	-1.8143462961938734	-11.307478	0.8000279654781846	-12.036726408908581	0.07077955656960278	-0.5845923741141625
ARSACP02_3_0_0	-10.919182	4.461229	-2.956313	-6.007142213827632	-17.179603	100.00000000000018	0.0010099106094154	4794.478867347172	-12333.128488395632	-281.18386707391	-12333.143477315454	-281.185191617476	4794.499117481721	-20530972.823065285	-20530962.487335157	10.3357301332055	-5.874500610404	-6.007142213827632	ARSACP02	3	0	HF	def2-svp	neutral	-6.007142213827632	-15.448636311608286	0.032599	-17.860161448421152	-2.411525136812866	-18.615409	-3.1667726883917133	-17.055916589862584	-1.6072802782542972	10.404026904604958
NTRGUA03_4_0_0	-18.345406	3.300059	-3.597116	-3.8945830194999616	-23.595101	54.000000000000085	0.0005395045653977	1271.742841621726	-2871.63713422727	-99.429213630221	-2871.645835412953	-99.43011779217	1271.755024623523	-4461573.865622001	-4461567.097990988	6.7676310102075	-3.4675712721075005	-3.8945830194999616	NTRGUA03	4	0	HF	def2-svp	neutral	-3.8945830194999616	-22.475616248032548	0.034917	-21.6225457155335	0.8530705324990464	-22.811906	-0.3362897519674526	-23.239300609230664	-0.7636843611981163	3.397835026058372
200455-ICSD_4_0_0	-4.963185	22.878075	-0.206868	-15.37656458268419	-9.066862	128.00000000000014	0.0061600558269267	6539.750599223866	-16217.479695899136	-400.776458451886	-16217.571526561584	-400.779533728495	6539.867102909428	-26461116.334986344	-26461059.6301029	56.7048834436265	-33.826804875386	-15.37656458268419	200455-ICSD	4	0	HF	def2-svp	neutral	-15.37656458268419	-12.032155670505649	0.0	-18.401469036866445	-6.369313366360796	-2.109056	9.92309967050565	-10.182604467346643	1.849551203159006	-15.371735986534812
30501-ICSD_0_0_0	-2.279833	4.214018	-0.25935	-8.301743151340414	-8.506951	42.00000000000006	0.0017431253604335	1128.375174942822	-2858.54786728992	-103.136133008933	-2858.56389399612	-103.13763055327	1128.397329907544	-4813352.320972256	-4813340.163032164	12.1579400927175	-7.943921511497	-8.301743151340414	30501-ICSD	0	0	HF	def2-svp	neutral	-8.301743151340414	-6.6121408501779655	0.009136	-11.438268898761148	-4.826128048583183	-6.354473	0.2576678501779659	-9.262393684957008	-2.6502528347790424	40.08161493879416
ACOKEI_3_0_0	-8.416222	7.34233	-0.946963	-9.818836195467547	-15.339952	120.0000000000002	0.0012892309339077	6098.300183028899	-15543.894881768443	-345.467280092346	-15543.906109689637	-345.468870905973	6098.318998705879	-25706433.22542313	-25706417.480451487	15.74497164108	-8.402640391132	-9.818836195467547	ACOKEI	3	0	HF	def2-svp	neutral	-9.818836195467547	-15.365046691376602	0.006662	-18.314713352044382	-2.9496666606677806	-15.764812	-0.39976530862339743	-15.117384697326777	0.24766199404982459	-1.6118531822543767
DCLBEN07_4_0_0	-0.968944	3.246051	-0.126455	-4.844137251223913	-4.337884	74.00000000000001	0.0006670228434058	2323.68194783151	-5741.911992661493	-175.460722688512	-5741.926933682212	-175.461621216629	2323.700421820183	-9435235.110119812	-9435228.193398016	6.916721792043499	-3.670670392662	-4.844137251223913	DCLBEN07	4	0	HF	def2-svp	neutral	-4.844137251223913	-5.088205357740794	0.01343	-5.9220289497052745	-0.8338235919644807	-3.910998	1.1772073577407935	-4.197499504588795	0.8907058531519985	-17.505304729828737
MTHMAD13_9_1_1	3.230085	5.514757	-2.314552	-6.406865556960009	-2.368175	74.00000000000001	0.0013752522680337	1910.079659881523	-4207.937664798153	-127.437291087054	-4207.955460477227	-127.438727342192	1910.103776196533	-6367612.799657673	-6367599.975715888	12.8239417825235	-7.30918369283	-6.406865556960009	MTHMAD13	9	1	HF	def2-svp	neutral	-6.406865556960009	-3.0895881638713028	0.021091	-1.3716548267807076	1.7179333370905951	-4.221355	-1.1317668361286972	-2.304358736782911	0.7852294270883919	-25.4153429337484
VAMZIT01_5_0_0	-0.887048	4.809902	-0.017521	-6.634354611771863	-5.115326	70.0000000000001	0.0015019545302289	1810.260405623731	-3912.759727405941	-111.527315531492	-3912.785858727836	-111.528712022633	1810.292595401268	-5812926.9362671245	-5812914.696279327	12.239987797375502	-7.4300851611705	-6.634354611771863	VAMZIT01	5	0	HF	def2-svp	neutral	-6.634354611771863	-4.861775477130542	0.0	-4.484088887950815	0.377686589179727	-6.469012	-1.6072365228694583	-5.436244376199502	-0.5744688990689601	11.816031031692484
ACOKEI_0_0_0	-11.390003	9.840338	-1.503433	-3.4501742968847533	-11.192587	120.0	0.0023463901742951	5848.933855634739	-15045.056014684962	-345.469128176662	-15045.1331108176	-345.471211937609	5849.021831995524	-25051447.924614187	-25051424.829489555	23.0951246336	-13.2547857601645	-3.4501742968847533	ACOKEI	0	0	HF	def2-svp	neutral	-3.4501742968847533	-10.634771291148287	0.006099	-4.550913810461893	6.083857480686394	-9.519537	1.1152342911482869	-11.28573750159622	-0.6509662104479332	6.121111518305584
260950-ICSD_1_0_0	-20.285891	10.126344	-1.311283	-4.661275795650333	-21.055384	44.00000000000004	0.0015688501643688	1227.094199812647	-2694.24091166745	-85.539669451229	-2694.267796770549	-85.541284861528	1227.13077573781	-4076578.094118987	-4076556.892125398	21.2019935890075	-11.075648246524	-4.661275795650333	260950-ICSD	1	0	HF	def2-svp	neutral	-4.661275795650333	-18.556077579815206	0.0	-30.09937622116816	-11.543298641352955	-19.832828	-1.2767504201847935	-20.53781060516353	-1.9817330253483227	10.67969788779067
JUPPAL_8_0_0	-25.214157	8.83294	-4.202979	-10.4730671073385	-34.755435	92.00000000000011	0.001539654654052	3219.173532124922	-7300.297781388716	-191.490364600576	-7300.320055194312	-191.492700476157	3219.204998378547	-11217749.668700906	-11217731.66676994	18.001930967475	-9.1689896912535	-10.4730671073385	JUPPAL	8	0	HF	def2-svp	neutral	-10.4730671073385	-28.366260256988394	0.0	-48.71919017715658	-20.352929920168183	-30.112213	-1.7459527430116069	-34.11366986149722	-5.747409604508828	20.261428727083892
JAGREP_3_0_0	-5.903838	5.528748	-0.436597	-7.17332202958375	-10.635051	32.00000000000002	0.001075799575723	619.777809809084	-1435.884170895899	-59.832587166276	-1435.894243497089	-59.834440911871	619.794218458702	-2299777.70863849	-2299765.940352402	11.7682860880415	-6.2395377249165	-7.17332202958375	JAGREP	3	0	HF	def2-svp	neutral	-7.17332202958375	-11.02858092117198	0.003378	-16.055733560950966	-5.027152639778986	-11.21055	-0.18196907882802016	-10.494928666767263	0.533652254404716	-4.83881161338032
FORMAM02_8_0_0	5.221637	0.287998	-0.614669	-1.425441440026396	3.480164	24.000000000000025	6.497896476194903e-05	364.206820074732	-861.746145549739	-42.515109112801	-861.747266750266	-42.515242647122	364.208312091306	-1417912.91801029	-1417912.295027121	0.6229831689875	-0.3349850218945	-1.425441440026396	FORMAM02	8	0	HF	def2-svp	neutral	-1.425441440026396	3.2070174949843673	0.000292	1.2908937531421447	-1.9161237418422226	2.411169	-0.7958484949843672	3.467683154685001	0.2606656597006336	8.127977477775007
EBIHIH_1_0_1	-32.756495	32.556207	-4.793187	-4.574990418805763	-25.1034	78.00000000000004	0.0073400376284131	2277.950538956748	-4946.956391112234	-140.40480785747	-4947.092018188765	-140.406766047261	2278.116648896104	-7376107.687864013	-7376032.796334965	74.891529050767	-42.33531797640799	-4.574990418805763	EBIHIH	1	1	HF	def2-svp	neutral	-4.574990418805763	-18.16455440837133	0.048541	-27.471536274032747	-9.306981865661417	-12.205925	5.95862940837133	-25.094940171628906	-6.930385763257576	38.15334859006303
QEWXIA01_1_0_0	-3.757168	4.863851	-0.439822	-6.467828907774505	-8.263914	88.00000000000009	0.0011187733129653	2981.708872868977	-7150.223915371856	-202.579504410353	-7150.247005309984	-202.580801862652	2981.737375915168	-11476308.732920691	-11476297.92726648	10.8056542110075	-5.9418022757025	-6.467828907774505	QEWXIA01	1	0	HF	def2-svp	neutral	-6.467828907774505	-7.741346795594578	0.0	-10.126745435937195	-2.3853986403426175	-7.514065	0.2272817955945774	-8.096953862341598	-0.35560706674702036	4.593607238334655
LALNIN03_6_0_0	-159.594182	56.817018	-33.022805	-14.559585051851467	-173.251706	48.00000000000005	0.010644146686143	1082.454671200346	-2415.453099997128	-82.191549140806	-2415.539525164427	-82.196861883495	1082.59408370235	-3715581.2870751377	-3715456.117433799	125.169641338008	-68.3526154694875	-14.559585051851467	LALNIN03	6	0	HF	def2-svp	neutral	-14.559585051851467	-158.7640579625426	0.135749	-155.59578968336734	3.1682682791752654	-145.275912	13.488145962542603	-170.76967089580614	-12.005612933263535	7.561921185017854
ARSACP02_4_0_0	-0.10347	4.3899	-0.57982	-6.981600613525655	-5.447535	100.00000000000004	0.0012564733263377	4718.432786856111	-12182.134867430816	-281.184071028616	-12182.152215095515	-281.185116476445	4718.455293426798	-20334198.59103452	-20334187.79115013	10.799884393829	-6.409983691007	-6.981600613525655	ARSACP02	4	0	HF	def2-svp	neutral	-6.981600613525655	-4.28468423799443	0.00474	-6.804552412263309	-2.519868174268879	-6.341956	-2.05727176200557	-5.538689861100525	-1.254005623106095	29.267165407107537
VAMZIT01_4_0_0	-1.130558	4.571364	-0.025063	-7.952477845724136	-6.770419	70.0000000000001	0.0014258592154437	1833.545786153721	-3959.367581003847	-111.52723245923	-3959.390946154686	-111.528533989812	1833.574940873241	-5874159.871200714	-5874148.087856685	11.78334403155	-7.2119789372895	-7.952477845724136	VAMZIT01	4	0	HF	def2-svp	neutral	-7.952477845724136	-6.964942391825982	0.0	-6.49420644795554	0.4707359438704417	-8.0289	-1.063957608174018	-7.141142017613506	-0.17619962578752357	2.5298073677437802
QEWXIA01_5_0_0	-3.581814	3.073607	-1.32081	-4.690228682473485	-7.84823	88.00000000000011	0.0006576283451189	2918.961281229463	-7024.197430893481	-202.578698665346	-7024.20801271153	-202.579502671296	2918.975295096218	-11310167.884288749	-11310160.984362489	6.899926261129	-3.826318759824	-4.690228682473485	QEWXIA01	5	0	HF	def2-svp	neutral	-4.690228682473485	-6.899530866172155	0.017387	-8.22538133993293	-1.3258504737607755	-7.557638	-0.658107133827845	-7.754995242704487	-0.855464376532332	12.39887744725667
BENZEN01_0_0_0	-3.238129	6.397566	-0.301477	-7.124333580418702	-7.515234	42.000000000000064	0.0018243875244518	786.950068939752	-1751.289737157922	-66.36775197093	-1751.308829765355	-66.368978290365	786.976279673181	-2706122.331706479	-2706106.862768356	15.4689381259055	-9.071371519232	-7.124333580418702	BENZEN01	0	0	HF	def2-svp	neutral	-7.124333580418702	-6.638180147240691	0.000651	-7.327238445230384	-0.6890582979896926	-6.571055	0.06712514724069063	-7.625899849044576	-0.9877197018038855	14.879374766809445
QEWXIA01_3_0_0	-3.944224	6.856138	-0.83735	-9.07130868657466	-10.450486	88.0000000000002	0.0015957549273216	3009.331730731306	-7205.744399033459	-202.580489662456	-7205.770780093316	-202.582087706725	3009.365569565185	-11549556.53623608	-11549541.151515612	15.384720469127	-8.528581672129	-9.07130868657466	QEWXIA01	3	0	HF	def2-svp	neutral	-9.07130868657466	-9.500078767816373	0.0	-12.30118949138556	-2.801110723569188	-10.098758	-0.5986792321836276	-10.218923373029991	-0.7188446052136186	7.566722579699701
VAMZIT01_6_0_0	-1.906079	6.23637	-0.0075	-12.066754407092596	-10.884873	70.0000000000001	0.002039846197041	1858.486788273541	-4009.260237794094	-111.528489875677	-4009.287302257387	-111.530411201032	1858.522153683675	-5939673.741884802	-5939656.992188591	16.749696211493	-10.5133258162625	-12.066754407092596	VAMZIT01	6	0	HF	def2-svp	neutral	-12.066754407092596	-11.15518857234561	1e-06	-10.236247179469093	0.9189413928765173	-12.897042	-1.7418534276543909	-11.452286880777779	-0.2970983084321688	2.6633194634530297
ACOKEI_2_0_0	-5.652954	10.705619	-0.917404	-13.858576798002558	-14.985312	120.0000000000002	0.0017602620048792	6268.394576925626	-15884.994839645318	-345.468614136134	-15885.024808934486	-345.471159371617	6268.435703445209	-26155411.83618497	-26155389.22539228	22.610792693966	-11.905172356525998	-13.858576798002558	ACOKEI	2	0	HF	def2-svp	neutral	-13.858576798002558	-15.153849979760475	0.018947	-20.32225384908225	-5.168403869321777	-16.549605	-1.395755020239525	-14.528305996635703	0.6255439831247713	-4.127954176399064
EBIHIH_0_0_0	8.502354	0.020337	-0.574415	-1.8769060488171616	6.249398	58.00000000000006	7.560196334701884e-06	1180.064765777005	-2627.724516374993	-94.789600817204	-2627.724672357948	-94.789619968876	1180.064960637481	-4049700.772140584	-4049700.72035037	0.0517902165495	-0.0314530935495	-1.8769060488171616	EBIHIH	0	0	HF	def2-svp	neutral	-1.8769060488171616	5.997932317603814	0.0	5.181008761957455	-0.8169235556463592	5.348131	-0.6498013176038135	6.18712919768576	0.1891968800819459	3.1543683733585453
ETHLEN10_1_0_0	-0.947226	2.246565	-0.063117	-3.023390149564185	-2.905439	16.000000000000014	0.000654712388648	171.269119746476	-401.088819996949	-23.515898641957	-401.094233526037	-23.516487073229	171.277195981939	-665132.614892075	-665127.168882792	5.446009285552	-3.1994437649275	-3.023390149564185	ETHLEN10	1	0	HF	def2-svp	neutral	-3.023390149564185	-2.5020574415060293	0.0	-2.615482190272454	-0.11342474876642461	-2.530778	-0.028720558493970927	-2.979454930686371	-0.47739748918034186	19.080197011503802
FORMAM02_5_0_0	-35.912054	19.425669	-6.2555	-3.414526498332943	-34.941855	24.000000000000018	0.0033461310555075	377.719734975471	-888.288033348094	-42.523500481775	-888.326789152734	-42.526132413639	377.777040516397	-1452142.517892222	-1452100.725696712	41.792195509961005	-22.366524265757	-3.414526498332943	FORMAM02	5	0	HF	def2-svp	neutral	-3.414526498332943	-26.48425933210437	0.080385	-24.967359590175377	1.5168997419289916	-29.03403	-2.5497706678956327	-34.02763322721278	-7.543373895108413	28.48248010456646
ETHLEN10_4_0_0	-1.813377	2.630159	-0.155316	-2.484407660634753	-3.180364	16.000000000000004	0.0007458553976607	170.724687985057	-399.9977202804	-23.516019346243	-400.004545174015	-23.516624379403	170.734458994428	-663697.655084984	-663691.5085726283	6.146512355798	-3.5163528678205	-2.484407660634753	ETHLEN10	4	0	HF	def2-svp	neutral	-2.484407660634753	-2.7535538607479486	0.003384	-3.15021218631118	-0.39665832556323144	-2.58461	0.16894386074794854	-3.1499651884381032	-0.39641132769015464	14.396352776715881
ETHANE01_3_0_0	-0.818511	3.335775	-0.020928	-4.234759680356835	-3.375441	18.000000000000018	0.0010641683327946	197.738717737556	-453.368229527093	-24.955742030611	-453.376489673841	-24.956660309576	197.751174235423	-736676.5839047986	-736667.9773263583	8.606578440327	-5.2708025633235	-4.234759680356835	ETHANE01	3	0	HF	def2-svp	neutral	-4.234759680356835	-3.164695805407938	0.003297	-2.75713170263645	0.407564102771488	-3.573769	-0.4090731945920618	-3.640107149650447	-0.47541134424250897	15.022339380300318
DCLBEN06_2_0_0	-0.048727	4.043552	-0.010976	-3.04010952855641	-1.121571	74.00000000000007	0.0008942561559086	2277.191853563639	-5648.617785678651	-175.588466224086	-5648.643521239366	-175.58962450365	2277.222296082151	-9312686.302839302	-9312676.9857846	9.317054703367	-5.273501711223999	-3.04010952855641	DCLBEN06	2	0	HF	def2-svp	neutral	-3.04010952855641	-1.7424547261084335	0.0	-4.0007015094852045	-2.258246783376771	-0.069298	1.6731567261084335	-1.1175156192930107	0.6249391068154229	-35.865443012751925
VAMZIT01_2_0_0	-1.805731	5.64447	-0.044191	-7.998493001770241	-6.987647	70.00000000000017	0.0017763042639581	1820.449603966547	-3933.170102070166	-111.527987611968	-3933.193893163375	-111.529399233373	1820.480458596237	-5839764.399246274	-5839749.560143244	14.8391030294125	-9.1946324509085	-7.998493001770241	VAMZIT01	2	0	HF	def2-svp	neutral	-7.998493001770241	-7.075820483647398	0.002393	-6.879359779190785	0.19646070445661312	-8.456079	-1.3802585163526029	-7.480953289015615	-0.4051328053682175	5.725594739217893
NTRGUA03_0_0_0	29.59453	14.170643	-5.766854	-16.211886853432773	15.631104	54.00000000000008	0.002827865623519	1393.390039210648	-3114.961706507668	-99.434274474481	-3114.981666140864	-99.437222875594	1393.424726129918	-4781051.100121078	-4781020.174658609	30.925462467731	-16.754817876737498	-16.211886853432773	NTRGUA03	0	0	HF	def2-svp	neutral	-16.211886853432773	7.112142062893693	0.013094	13.898411482708497	6.786269419814803	10.69764	3.5854979371063065	16.21391104632945	9.101768983435758	127.97507281136271
FORMAM02_3_0_0	-66.484692	36.774631	-10.983897	-6.33390848980752	-63.928362	24.000000000000025	0.0064288494401166	395.152581490666	-923.032136395608	-42.530947888197	-923.095524706947	-42.536617360214	395.251612355496	-1497612.7750833866	-1497534.080757974	78.6943254126125	-41.919689826718	-6.33390848980752	FORMAM02	3	0	HF	def2-svp	neutral	-6.33390848980752	-55.695382550522496	0.0	-55.7441445486518	-0.048761998129307926	-56.327137	-0.6317544494775049	-62.02542821391902	-6.330045663396525	11.365476586240167
200455-ICSD_3_0_0	-3.08915	10.266564	-0.01911	-9.192009937542812	-7.176339	128.0000000000001	0.0028078001139874	6370.12367992317	-15878.148357190996	-400.769263943891	-15878.224090057423	-400.771404038254	6370.21115265164	-26015538.49265137	-26015513.28846132	25.20419004384	-14.9376241345135	-9.192009937542812	200455-ICSD	3	0	HF	def2-svp	neutral	-9.192009937542812	-9.620361036425015	0.0	-13.085867525821737	-3.465506489396722	-3.920772	5.6995890364250155	-7.612090058778512	2.008270977646503	-20.875214246562088
JAGREP_4_0_1	-2.452713	1.745342	-0.41609	-4.740661669082788	-6.581586	32.00000000000001	0.0003251270215933	606.567423332008	-1409.616313575995	-59.839892389101	-1409.620729895051	-59.840591153459	606.573883834893	-2265514.4988031727	-2265510.966404354	3.532398818485	-1.7870568538324998	-4.740661669082788	JAGREP	4	1	HF	def2-svp	neutral	-4.740661669082788	-6.486659097595456	0.005613	-12.249991247312892	-5.763332149717436	-6.861468	-0.3748089024045447	-6.554371595825272	-0.06771249822981673	1.0438732359916543
MTHMAD13_11_1_1	-22.420448	29.388258	-4.132131	-29.750349717871323	-41.201597	74.00000000000014	0.0068348540891265	2168.56175527885	-4724.571683114899	-127.449634939254	-4724.595944377192	-127.454749425779	2168.6174521967	-7045423.082066561	-7045353.975837265	69.106229298767	-39.7179676465555	-29.750349717871323	MTHMAD13	11	1	HF	def2-svp	neutral	-29.750349717871323	-45.092891010378125	1e-06	-48.95037535837776	-3.8574843479996375	-38.767075	6.3258160103781265	-41.3061481198115	3.7867428905666216	-8.397649398205813
ETHLEN10_3_0_0	-0.378061	2.367083	-0.057245	-3.482839663436381	-2.720783	16.000000000000014	0.0006876423110125	172.176882339256	-402.929426031024	-23.515959648044	-402.935229598349	-23.516606365216	172.185513807865	-667581.9555186791	-667576.2288197904	5.7266988886815	-3.359615246346	-3.482839663436381	ETHLEN10	3	0	HF	def2-svp	neutral	-3.482839663436381	-2.3038795345301684	0.000157	-2.7083218041596964	-0.404442269629528	-2.61086	-0.3069804654698318	-2.8068214754478564	-0.5029419409176881	21.830218697621852
NAPHQU_5_0_0	-3.21838	4.796751	-0.993082	-5.880427854764213	-7.483426	75.99999999999999	0.0009457708006422	2016.893994021844	-4461.006546172291	-135.160397603496	-4461.019885538023	-135.161402730998	2016.91229078241	-6771881.129578975	-6771870.752901098	10.3766778775405	-5.579926452226	-5.880427854764213	NAPHQU	5	0	HF	def2-svp	neutral	-5.880427854764213	-9.324999161424627	0.008576	-10.53502829906172	-1.2100291376370933	-5.554832	3.7701671614246264	-7.3735642303046145	1.951434931120012	-20.926918033329684
ARSACP02_2_0_0	-1.553179	4.244115	-0.910966	-7.467932191196476	-7.725446	100.00000000000018	0.0008410100205431	4937.895265367941	-12620.500672090577	-281.183564446634	-12620.517330522323	-281.184727135215	4937.916637837983	-20908927.94380492	-20908918.619736247	9.3240686714815	-5.079952697266	-7.467932191196476	ARSACP02	2	0	HF	def2-svp	neutral	-7.467932191196476	-6.925898677239173	0.021241	-10.773445728596208	-3.8475470513570347	-8.43574	-1.5098413227608258	-7.551426980622924	-0.6255283033837511	9.031727614489178
AEPHOS02_2_0_0	-17.494635	3.743978	-8.639778	-7.392207603929426	-29.865864	74.00000000000011	0.0010258823792583	2223.092794991823	-5117.989519489886	-151.361083508668	-5118.002552095321	-151.362186902931	2223.11030373237	-7997949.874921672	-7997941.019790573	8.8551310990495	-5.111152275161	-7.392207603929426	AEPHOS02	2	0	HF	def2-svp	neutral	-7.392207603929426	-34.88818177315539	0.0	-37.42842407401602	-2.5402423008606334	-36.193256	-1.30507422684461	-29.830341557738073	5.057840215417315	-14.497288073949028
FORMAC01_4_0_0	1.699943	0.754254	-0.594714	-1.464792746282647	0.161068	24.000000000000018	9.237025877678417e-05	388.302543695349	-926.630702414903	-44.956918216121	-926.632642066912	-44.957175649502	388.30525404203	-1531414.9694946143	-1531413.621927095	1.347567522146	-0.5933137639985	-1.464792746282647	FORMAC01	4	0	HF	def2-svp	neutral	-1.464792746282647	-0.5870740558552665	0.003822	0.0125340295765527	0.5996080854318192	0.253687	0.8407610558552665	0.22793622098198463	0.8150102768372511	-138.82580378210045
DCLBEN06_0_0_0	-4.765732	5.955737	-0.633436	-7.309712947290335	-9.794278	74.00000000000013	0.001404931804759	2365.749776422278	-5826.237235443128	-175.589268883707	-5826.260346421001	-175.590732413645	2365.779430580722	-9546519.449113416	-9546506.11249068	13.336622734316	-7.3808845461595	-7.309712947290335	DCLBEN06	0	0	HF	def2-svp	neutral	-7.309712947290335	-9.244486780906252	1e-06	-10.860427806016151	-1.6159410251098993	-9.258132	-0.01364521909374794	-9.566843541461258	-0.3223567605550066	3.487016296251391
PVVAWA01_1_0_0	-4.88984	2.891648	-0.393121	-4.582451411838236	-8.356878	66.00000000000007	0.000449099892731	1716.721498401122	-3852.120984158574	-125.128290612094	-3852.128269790193	-125.129046181999	1716.73180591298	-5935015.676858243	-5935009.726660461	5.950197781917	-3.0585490957085	-4.582451411838236	PVVAWA01	1	0	HF	def2-svp	neutral	-4.582451411838236	-7.536183443648462	0.0	-10.47081031714563	-2.9346268734971686	-7.7194	-0.183216556351538	-8.204632138080523	-0.6684486944320609	8.869856996321305
PVVAWA01_3_0_0	1.481608	0.122993	-0.084746	-1.927549615276959	-0.400363	66.00000000000003	1.0394188899283452e-05	1678.393656872594	-3775.416708892523	-125.127150561516	-3775.416998891609	-125.127188794526	1678.394056839164	-5834255.356877583	-5834255.168538722	0.188338861487	-0.065346300544	-1.927549615276959	PVVAWA01	3	0	HF	def2-svp	neutral	-1.927549615276959	-1.2297981859219278	0.000675	-1.1228546351249546	0.10694355079697315	-1.443102	-0.2133038140780723	-0.43064042398849733	0.7991577619334305	-64.98283792265767
AEPHOS02_6_0_0	-276.712736	64.914331	-57.893793	-16.178961760898567	-308.069622	74.00000000000014	0.0112712088339259	2362.098149806247	-5392.913859362935	-151.387877459465	-5392.998853559364	-151.392295663275	2362.241027454846	-8354875.517710912	-8354735.144701337	140.373009574431	-75.45867009531	-16.178961760898567	AEPHOS02	6	0	HF	def2-svp	neutral	-16.178961760898567	-287.15141610946233	0.165396	-287.8644648332404	-0.7130487237780585	-286.855678	0.29573810946232015	-304.1399401341305	-16.988524024668152	5.916225054656222
MEADEN05_1_0_0	-10.139564	3.017765	-1.185871	-5.610331012709431	-15.293324	78.0000000000001	0.0007245880005264	2111.844632515877	-4622.607503410965	-133.37016625657	-4622.61936521516	-133.370959207649	2111.859865624469	-6942171.289041684	-6942164.519575042	6.769466641659999	-3.7517007817075	-5.610331012709431	MEADEN05	1	0	HF	def2-svp	neutral	-5.610331012709431	-15.2786657700131	0.0	-11.536290363313077	3.742375406700024	-12.912059	2.3666067700131013	-15.154742377658554	0.12392339235454664	-0.8110877888157401
EBIHIH_6_1_1	1.088634	0.988157	-0.100953	-3.4734449931964724	-1.921402	98.00000000000009	9.73731051485411e-05	3674.305992159927	-7864.816273928094	-185.988049656347	-7864.819360040174	-185.9883578407	3674.31003494189	-11490496.36915506	-11490494.666556302	1.7025987537640002	-0.7144415924469999	-3.4734449931964724	EBIHIH	6	1	HF	def2-svp	neutral	-3.4734449931964724	-3.3970318579605308	0.0	-4.449387921468682	-1.0523560635081508	-3.922517	-0.5254851420394693	-1.8523644218158066	1.5446674361447241	-45.47109066772465
VITRUL_0_0_0	0.24449	3.291276	-0.162404	-3.314405173608596	-1.578938	68.00000000000006	0.0006430126040879	2185.075154370871	-5480.807102759001	-171.349546978704	-5480.82538621715	-171.350433504988	2185.09699981538	-9102822.466085622	-9102815.441665191	7.0244204321635	-3.733143860604	-3.314405173608596	VITRUL	0	0	HF	def2-svp	neutral	-3.314405173608596	-2.6893271838348416	0.006393	-2.8182732872485103	-0.12894610341366874	-1.173598	1.5157291838348417	-1.4609494889851882	1.2283776948496534	-45.67602269568592
JAGREP_7_1_1	-4.592752	5.292756	-0.783688	-7.0607241192410415	-9.585547	32.00000000000002	0.0010799097569636	619.380225106319	-1435.3073415592	-59.850591807088	-1435.317368086951	-59.852456702502	619.3965114225	-2299354.3730365485	-2299342.834244935	11.538791613508002	-6.246035383205	-7.0607241192410415	JAGREP	7	1	HF	def2-svp	neutral	-7.0607241192410415	-8.998009884829129	0.015582	-16.422548360213426	-7.424538475384297	-9.969413	-0.9714031151708706	-9.526616706635107	-0.5286068218059778	5.874708169605618
ARSACP02_5_0_0	-49.26686	44.64449	-16.849505	-7.919007236155989	-49.105919	99.99999999999996	0.0067830463399974	4951.409634329251	-12646.384990655024	-281.200274152382	-12646.50612540959	-281.203980577341	4951.570124254415	-20941449.1178204	-20941355.52203872	93.5957816751945	-48.95128513864	-7.919007236155989	ARSACP02	5	0	HF	def2-svp	neutral	-7.919007236155989	-29.914654609360163	0.17879	-20.793812157522854	9.120842451837309	-36.262069	-6.347414390639834	-46.38984322153638	-16.47518861217622	55.073972363435566
DCLBEN07_1_0_0	-4.660287	11.121395	-0.503574	-12.640012416628196	-12.346622	74.00000000000013	0.002834177556544	2421.570478117826	-5937.905918963756	-175.465035359431	-5937.935515786732	-175.466991902475	2421.611978154757	-9692822.150277177	-9692796.035292696	26.1149844768305	-14.9935878904965	-12.640012416628196	DCLBEN07	1	0	HF	def2-svp	neutral	-12.640012416628196	-12.558381815289643	0.0	-14.641587112412427	-2.0832052971227846	-10.963145	1.595236815289642	-12.355293203251888	0.20308861203775486	-1.6171558965542638
FORMAC01_1_0_0	3.404306	0.020897	-0.159349	-0.7493660161099716	2.560452	24.000000000000004	4.698717577240407e-06	382.133663832195	-914.750891974773	-44.956701131893	-914.750991758423	-44.956714573406	382.133793913693	-1516420.3513101237	-1516420.3070538165	0.0442563075425	-0.0233591233845	-0.7493660161099716	FORMAC01	1	0	HF	def2-svp	neutral	-0.7493660161099716	1.9174577251843885	0.000554	0.9203736825574091	-0.9970840426269794	1.653484	-0.26397372518438855	2.5419807004007993	0.6245229752164108	32.570364760263736
URACIL_8_0_0	-16.204861	7.665069	-3.11278	-3.691425913293092	-18.704478	58.00000000000009	0.0014915445201251	1382.741592122209	-3095.964008361138	-104.362123438878	-3095.986375925534	-104.363500203682	1382.771825419206	-4772068.20892408	-4772051.172139131	17.036784948398	-9.371714825086	-3.691425913293092	URACIL	8	0	HF	def2-svp	neutral	-3.691425913293092	-14.175737163132363	0.038548	-15.418623774602304	-1.2428866114699417	-14.06548	0.11025716313236167	-18.428103513422712	-4.25236635029035	29.997497141451795
URACIL_5_0_0	-53.776204	25.103975	-9.201682	-7.468621723461226	-56.616628	58.00000000000013	0.0044007894352729	1415.794090703889	-3161.590589681047	-104.369403558775	-3161.652717292255	-104.373649004064	1415.880874976429	-4857610.577108092	-4857556.987460371	53.589647720896494	-28.485669612034	-7.468621723461226	URACIL	5	0	HF	def2-svp	neutral	-7.468621723461226	-46.60181285655113	0.054833	-45.69711486341681	0.9046979931343202	-48.327531	-1.7257181434488729	-55.17427156147757	-8.57245870492644	18.395118514625235
QEWXIA01_2_0_0	0.59813	0.402381	-0.071252	-3.470699564491285	-2.683406	87.99999999999997	9.169810733693688e-05	2975.146039663189	-7136.497980993108	-202.57741581608	-7136.500411224988	-202.577600528615	2975.148982384688	-11457496.527186818	-11457495.66660809	0.8605787314165	-0.4581980093155	-3.470699564491285	QEWXIA01	2	0	HF	def2-svp	neutral	-3.470699564491285	-3.370216393728944	0.0	-5.299944613699945	-1.9297282199710009	-2.584505	0.7857113937289442	-2.716273290983598	0.6539431027453464	-19.403593904597834
AEPHOS02_0_0_0	-196.871514	63.562533	-40.695037	-7.914767723559792	-206.651179	74.00000000000013	0.0105291107514496	2204.289206282545	-5077.479457527853	-151.386870359456	-5077.590051248183	-151.38824392736	2204.453116846485	-7941027.232773309	-7940890.855702945	136.377070366103	-72.814529019055	-7.914767723559792	AEPHOS02	0	0	HF	def2-svp	neutral	-7.914767723559792	-181.69933194831808	0.248537	-186.07111937015856	-4.37178742184048	-188.345767	-6.6464350516819195	-203.1119329025672	-21.412600954249115	11.78463383692552
JUPPAL_4_0_0	-2.621323	2.499533	-3.906119	-9.764836667405012	-14.477188	92.0	0.0006382875495372	3254.799627893484	-7375.021032017217	-191.488124652991	-7375.033301617933	-191.489139743923	3254.815116942738	-11320393.367803289	-11320387.580262396	5.7875408919275	-3.2880073042105	-9.764836667405012	JUPPAL	4	0	HF	def2-svp	neutral	-9.764836667405012	-15.777326599159643	0.0	-16.80994897160208	-1.032622372442436	-16.476243	-0.698916400840357	-14.209471871155538	1.5678547280041055	-9.937391598951974
QEWXIA01_0_0_0	-12.761235	35.534679	-1.271283	-35.705716809027265	-32.00211	88.00000000000016	0.0099879434677936	3301.646226750048	-7789.403457988514	-202.598205061676	-7789.438117016887	-202.60207660708	3301.719255532364	-12314528.198006025	-12314437.622959504	90.5750465191445	-55.040362324239	-35.705716809027265	QEWXIA01	0	0	HF	def2-svp	neutral	-35.705716809027265	-35.53365497800888	0.03232	-34.313450703848524	1.2202042741603591	-27.098653	8.435001978008884	-33.98394702440331	1.5497079536055764	-4.361239941584005
ETHANE01_2_0_0	-0.126345	0.299875	-0.002271	-1.0793239222987567	-1.020785	18.000000000000004	9.886649469318472e-05	189.371263240012	-436.650788889119	-24.953901872723	-436.652026641282	-24.954044143102	189.372924863343	-714748.8639585646	-714748.1246156931	0.739342868894	-0.4394680283795	-1.0793239222987567	ETHANE01	2	0	HF	def2-svp	neutral	-1.0793239222987567	-1.0467777552564477	0.0	-1.170732288813194	-0.12395453355674624	-0.959326	0.08745175525644766	-1.0713233048989508	-0.024545549642503106	2.3448673339919943
ACOKEI_1_0_0	0.237563	3.254414	-0.351643	-5.009232110952492	-3.402396	120.0	0.0004459615501248	6015.448265636402	-15378.43235728504	-345.46522159918	-15378.44685923608	-345.466026726878	6015.465954159147	-25489533.671932157	-25489527.4194509	6.252481248255	-2.998066583799	-5.009232110952492	ACOKEI	1	0	HF	def2-svp	neutral	-5.009232110952492	-4.38851286552867	0.005388	-6.197940010651261	-1.8094271451225916	-4.085487	0.30302586552866995	-3.175907533237273	1.2126053322913966	-27.631349604014844
SUCACB09_2_0_0	-14.189807	8.349112	-2.643109	-11.489305612851007	-23.68255	62.000000000000014	0.0017283185880461	1562.987046827387	-3485.530131484447	-112.050577112976	-3485.546878941574	-112.052876217257	1563.013095743225	-5341825.65897723	-5341807.274295674	18.3846815533395	-10.0355686169715	-11.489305612851007	SUCACB09	2	0	HF	def2-svp	neutral	-11.489305612851007	-22.41783351967942	0.0	-17.839215792111506	4.578617727567913	-19.839004	2.57882951967942	-23.459798743688427	-1.041965224009008	4.647930064670711
DCLBEN06_5_0_0	-4.70151	21.584721	-0.504266	-26.48674638610972	-21.083436	74.00000000000007	0.0063342531631874	2544.957835175533	-6183.963014413031	-175.599481950959	-6183.995519986951	-175.602287015244	2545.014391297041	-10015244.53795029	-10015188.75793388	55.780016409401	-34.1952926162855	-26.48674638610972	DCLBEN06	5	0	HF	def2-svp	neutral	-26.48674638610972	-23.921095182018217	2e-06	-24.84111472189927	-0.9200195398810536	-17.711969	6.209126182018217	-22.3511376403944	1.5699575416238183	-6.563067157577194
PYRIDO04_4_0_0	-6.972075	18.248136	-1.176496	-12.954988349927705	-12.090847	50.00000000000004	0.0051148969569887	1114.257237459323	-2481.936976090715	-84.997867613322	-2481.972515040566	-84.999550664391	1114.311804966991	-3814005.055195497	-3813959.514567527	45.540627966874	-27.292489718205	-12.954988349927705	PYRIDO04	4	0	HF	def2-svp	neutral	-12.954988349927705	-11.208439646076954	0.000249	-11.66958204439328	-0.4611423983163263	-11.569557	-0.36111735392304567	-12.681883974961536	-1.4734443288845824	13.145847017165321
UREAXX12_1_0_0	0.863651	4.855498	-1.918061	-5.106239212405436	-3.440352	32.00000000000004	0.0009152527858492	574.926994514905	-1326.676162866868	-56.205655006801	-1326.687526403847	-56.206838644447	574.943346633939	-2121285.388728437	-2121275.3988468866	9.9898815510805	-5.134382804181	-5.106239212405436	UREAXX12	1	0	HF	def2-svp	neutral	-5.106239212405436	-3.970537380331205	0.002954	-7.064395404140991	-3.093858023809786	-6.476692	-2.506154619668795	-3.0930237192328214	0.8775136610983836	-22.100627120281267
FORMAM02_0_0_0	10.333811	3.996147	-1.676042	-5.091273919231158	5.858183	24.00000000000003	0.0008284386220905	387.920672565239	-908.61372078905	-42.516717462927	-908.62231038618	-42.517891184118	387.933693874646	-1478707.2398105334	-1478698.6859549345	8.553855598918501	-4.557708280332999	-5.091273919231158	FORMAM02	0	0	HF	def2-svp	neutral	-5.091273919231158	4.251155795710416	0.009926	6.450759503694792	2.1996037079843767	4.064171	-0.1869847957104156	6.039236508476428	1.7880807127660123	42.06104877572957
NAPHQU_6_0_0	-3.788962	4.452991	-0.432079	-7.722806831336806	-9.600969	76.00000000000017	0.0011817899981628	2049.864911550236	-4527.307114248426	-135.16044804255	-4527.320358820762	-135.161270314385	2049.882850169671	-6859388.259519815	-6859378.094173857	10.1653459582575	-5.712354188503	-7.722806831336806	NAPHQU	6	0	HF	def2-svp	neutral	-7.722806831336806	-10.588090493919498	0.00171	-13.277849960212246	-2.689759466292747	-7.419298	3.168792493919498	-9.646732490688851	0.941358003230647	-8.890724949614357
NTRGUA03_6_0_0	-6.985626	4.215356	-4.348242	-7.8766965142260945	-16.333228	54.00000000000011	0.0007504411375718	1320.396431651107	-2970.07116897003	-99.429538753936	-2970.081302665354	-99.430669317603	1320.410947306038	-4592273.276829291	-4592264.74028925	8.53654004047	-4.3211835832145	-7.8766965142260945	NTRGUA03	6	0	HF	def2-svp	neutral	-7.8766965142260945	-16.13405219441331	0.013293	-17.982253799951465	-1.8482016055381543	-17.208925	-1.0748728055866899	-15.922897913032951	0.21115428138035952	-1.3087492146174864
ETHANE01_1_0_0	-0.226686	0.902972	-0.003509	-1.456105729039168	-1.201725	18.000000000000018	0.0002949934731184	190.649624415567	-439.214026677936	-24.954253387944	-439.217307290764	-24.954581726808	190.654096191048	-718123.2304098994	-718120.9650660388	2.2653438580195	-1.3623712437405	-1.456105729039168	ETHANE01	1	0	HF	def2-svp	neutral	-1.456105729039168	-1.1563965495136908	1e-06	-1.3182236374615175	-0.16182708794782674	-1.211238	-0.054841450486309284	-1.2843147287971834	-0.1279181792834927	11.061791851358189
ETHANE01_4_0_0	-0.70381	2.960451	-0.009488	-3.70604038573732	-2.910507	18.00000000000001	0.000936325114128	197.068720092773	-452.053298839286	-24.955469016873	-452.061110439254	-24.956297929756	197.080222710696	-734982.59540277	-734975.0809459033	7.5144568691615	-4.5540049942045	-3.70604038573732	ETHANE01	4	0	HF	def2-svp	neutral	-3.70604038573732	-2.6896735421551656	0.003776	-2.465568128877879	0.22410541327728684	-3.088722	-0.39904845784483456	-3.1212045747554464	-0.4315310326002808	16.043992917241034
DCLBEN06_1_0_0	-2.799604	4.073447	-0.292577	-6.418092679792567	-7.495538	73.99999999999999	0.0008716082384443	2355.427081714045	-5805.23687302051	-175.588222190718	-5805.253602296977	-175.589261028723	2355.448165859456	-9518482.484436857	-9518473.778197624	8.706239232969999	-4.6327921061655	-6.418092679792567	DCLBEN06	1	0	HF	def2-svp	neutral	-6.418092679792567	-7.677742335677048	0.0	-9.259420099585611	-1.581677763908563	-6.656408	1.0213343356770483	-7.300416257073535	0.3773260786035131	-4.91454469434522
PYRIDO04_5_0_0	-52.752159	51.655331	-14.063351	-6.808348762926718	-45.891794	50.000000000000114	0.0086171603623415	1092.262721887035	-2437.498900930617	-85.010086190997	-2437.593865795833	-85.012287725771	1092.402176500098	-3755111.569373387	-3755000.541669964	111.0277034231615	-59.37236540654301	-6.808348762926718	PYRIDO04	5	0	HF	def2-svp	neutral	-6.808348762926718	-34.347737238124544	0.17486	-29.07872116547821	5.269016072646334	-33.5047	0.8430372381245448	-43.44570438353767	-9.097967145413122	26.487820965728016
NTRGUA03_1_0_0	17.888171	0.036349	-1.238995	-1.024093295484705	15.915773	54.00000000000004	8.528541225284975e-06	1204.643472152941	-2739.169900817174	-99.427908597507	-2739.170135283151	-99.427930261353	1204.643757822673	-4289947.112480698	-4289947.034923667	0.0775570310795	-0.041207878875	-1.024093295484705	NTRGUA03	1	0	HF	def2-svp	neutral	-1.024093295484705	14.234338696161826	0.0	12.179038618586226	-2.0553000775756	14.298251	0.06391230383817437	15.918685330995546	1.6843466348337195	11.83298129113571
FORMAC01_3_0_0	-1.670488	1.552859	-0.308661	-1.861903153511058	-3.020696	24.000000000000025	0.0003117858866842	390.464365600029	-931.530519305577	-44.957392474239	-931.53529052442	-44.957913438128	390.470949475009	-1538604.8204950308	-1538601.4291570338	3.391337997124	-1.8384784528075	-1.861903153511058	FORMAC01	3	0	HF	def2-svp	neutral	-1.861903153511058	-2.5317342399085425	0.010118	-2.8340286389531	-0.3022943990445577	-3.09344	-0.5617057600914577	-2.9709921979811735	-0.439257958072631	17.35008166135554
PYRIDO04_1_0_0	3.245863	2.913817	-2.07221	-6.386847453750062	-3.38489	50.00000000000002	0.0006285122971101	1085.669424812603	-2424.253546718441	-84.988782813593	-2424.261388567174	-84.989557912903	1085.680461934048	-3737590.661340866	-3737584.307175602	6.3541652617	-3.4403480297155	-6.386847453750062	PYRIDO04	1	0	HF	def2-svp	neutral	-6.386847453750062	-4.834668008808333	0.010962	-4.888253233888872	-0.0535852250805382	-3.000137	1.8345310088083333	-3.2478117462451426	1.5868562625631908	-32.8224452986654
JAGREP_0_0_1	-61.6099	68.025518	-10.622067	-7.301852857058474	-44.501069	32.00000000000002	0.0109584662641747	617.067783323125	-1430.874328510735	-59.867785873212	-1430.996091840794	-59.87632952439	617.252573993889	-2293831.956200191	-2293688.9092733376	143.0469268531385	-75.0213993898885	-7.301852857058474	JAGREP	0	1	HF	def2-svp	neutral	-7.301852857058474	-25.707121162051198	0.020637	-25.93815078675597	-0.23102962470477095	-37.776529	-12.069407837948798	-40.83982467474665	-15.132703512695453	58.86580382650672
IMAZOL13_8_0_0	1.171191	2.056143	-0.484312	-2.640446306530915	-0.79799	36.0	0.0005992252144131	652.892408053602	-1482.525403139452	-60.372803443036	-1482.534225104733	-60.373375983464	652.903694858342	-2336710.2240375928	-2336705.255806487	4.9682311058905	-2.912087570963	-2.640446306530915	IMAZOL13	8	0	HF	def2-svp	neutral	-2.640446306530915	-0.707362467280884	0.000204	-2.0849812165848585	-1.3776187493039744	-1.483113	-0.7757505327191159	-0.8905924118828983	-0.18322994460201425	25.903260785994757
VAMZIT01_1_0_0	-3.939893	11.716552	-0.397076	-15.993443572220125	-14.621087	70.00000000000017	0.0035346937719971	1892.784545760671	-4077.651516838134	-111.531503488909	-4077.68584734245	-111.533742503487	1892.8325958056	-6029194.19497401	-6029164.052852907	30.142121102267	-18.4255673568785	-15.993443572220125	VAMZIT01	1	0	HF	def2-svp	neutral	-15.993443572220125	-13.73957490685196	0.005936	-14.279446401784613	-0.5398714949326529	-16.301908	-2.562333093148041	-15.202257346435033	-1.462682439583073	10.645761964976295
URACIL_4_0_0	-2.632673	1.058833	-1.095092	-4.063550551291427	-7.024301	58.00000000000006	0.0002951557788527	1377.485268416945	-3085.952063617772	-104.359094081107	-3085.957317732029	-104.359497499264	1377.491869376923	-4759574.372309716	-4759571.8953406485	2.4769690666565	-1.4181359946999998	-4.063550551291427	URACIL	4	0	HF	def2-svp	neutral	-4.063550551291427	-6.504717352095905	0.0	-7.799278287469683	-1.2945609353737781	-6.80405	-0.2993326479040954	-7.038562257964669	-0.5338449058687642	8.207042319782772
URACIL_7_0_0	-3.413257	3.657085	-2.23482	-4.975636588527252	-8.373809	58.000000000000064	0.0007205997729244	1407.990738733846	-3146.37286555019	-104.360189634349	-3146.38204230251	-104.361006338584	1408.003760792993	-4838119.951841294	-4838112.000245189	7.951596105296	-4.2945110341965	-4.975636588527252	URACIL	7	0	HF	def2-svp	neutral	-4.975636588527252	-7.477036232063682	0.021612	-8.372571470703482	-0.8955352386398001	-7.079844	0.3971922320636825	-8.23286963757202	-0.7558334055083371	10.108730010790987
QEWXIA01_6_0_0	-5.31478	0.377639	-0.691469	-1.7733447111696576	-7.440634	88.00000000000007	8.034122475397709e-05	2860.509292455128	-6907.084481411524	-202.577419986341	-6907.086215176688	-202.577566743307	2860.511495500898	-11156150.174779156	-11156149.327993335	0.8467858194455	-0.4691470295709999	-1.7733447111696576	QEWXIA01	6	0	HF	def2-svp	neutral	-1.7733447111696576	-6.916841995551808	0.007564	-7.828389670877723	-0.9115476753259149	-6.354511	0.5623309955518083	-7.4363569233693205	-0.5195149278175126	7.510868806192342
DCLBEN07_2_0_0	-5.662707	22.11997	-0.49136	-26.45366977629736	-21.740515	74.00000000000011	0.0065466867127268	2538.660304138971	-6171.629348198112	-175.472778474423	-6171.659767874844	-175.475415232185	2538.715239495491	-9999064.005061872	-9999006.561952094	57.443109779263	-35.323136299367	-26.45366977629736	DCLBEN07	2	0	HF	def2-svp	neutral	-26.45366977629736	-24.429245736081153	0.0	-24.43359938285861	-0.004353646777456532	-18.075308	6.3539377360811535	-23.10232893731622	1.326916798764934	-5.431673221106141
PYRIDO04_6_0_0	-2.444159	19.438461	-2.499229	-13.867643775691027	-9.012618	50.00000000000009	0.0050925653618043	1125.158495743221	-2503.990330984703	-84.998162642554	-2504.021190390034	-85.000006141566	1125.209292554307	-3843285.659444537	-3843238.1538923807	47.505552156372	-28.067088966821	-13.867643775691027	PYRIDO04	6	0	HF	def2-svp	neutral	-13.867643775691027	-9.771257129431847	0.002828	-7.7633403139844575	2.0079168154473894	-10.000969	-0.22971187056815268	-9.341274023861311	0.42998310557053543	-4.400489106722923
JOYHUA_0_0_0	2.858812	4.995623	-0.94768	-8.139364443241247	-3.624946	76.00000000000014	0.0013313329269885	3767.462642982461	-10316.09095171309	-242.71746657547	-10316.110315449465	-242.718452359798	3767.487475541478	-17830678.33306616	-17830666.562849063	11.770217098658	-6.7745929855455	-8.139364443241247	JOYHUA	0	0	HF	def2-svp	neutral	-8.139364443241247	-2.6713843913855633	1e-06	-4.840812455074806	-2.1694280636892427	-3.981011	-1.3096266086144368	-3.629753372403939	-0.9583689810183755	35.87536799678984
MEADEN05_8_0_0	-8.128722	11.41633	-2.818958	-7.654295286457838	-12.55645	78.00000000000003	0.002772981153407	2093.948985565496	-4587.173475169984	-133.37444904649	-4587.210205515326	-133.37648907444	2093.997815926399	-6896135.513428143	-6896109.100930673	26.412497470055	-14.9961657166675	-7.654295286457838	MEADEN05	8	0	HF	def2-svp	neutral	-7.654295286457838	-10.151003432058374	0.031951	-12.870731878004309	-2.7197284459459343	-12.606979	-2.4559755679416266	-12.411510227246836	-2.260506795188462	22.268801407843547
DCLBEN03_2_0_0	-1.185884	3.424864	-0.14587	-5.245581049228357	-4.88512	74.00000000000004	0.0006996283265681	2328.307237817636	-5751.229885507115	-175.268386695841	-5751.244092901108	-175.269246591725	2328.325072807795	-9447050.56077866	-9447043.294181569	7.266597090390999	-3.8417324218255	-5.245581049228357	DCLBEN03	2	0	HF	def2-svp	neutral	-5.245581049228357	-5.589246386108327	0.018448	-6.475622121375395	-0.8863757352670678	-4.269782	1.3194643861083266	-4.729680556661428	0.8595658294468986	-15.378921773484313
IMAZOL13_7_0_0	-70.736936	63.962656	-14.536998	-6.198511545729273	-57.615723	36.00000000000003	0.0120411736867083	678.795966240933	-1534.394827603288	-60.400752900197	-1534.526533867293	-60.401548579304	678.981888885592	-2404956.9872463304	-2404816.731194421	140.2560519116485	-76.2933873471685	-6.198511545729273	IMAZOL13	7	0	HF	def2-svp	neutral	-6.198511545729273	-40.45627638621219	0.174833	-36.50410846206775	3.9521679241444403	-45.736021	-5.279744613787813	-55.35600632162769	-14.8997299354155	36.829217284301144
QEWXIA01_8_0_0	-1.420985	5.644344	-0.396786	-9.764057077137943	-8.756231	88.00000000000014	0.0011943589259389	3054.969733152899	-7296.235430601729	-202.579688189109	-7296.254828817043	-202.580939264375	3054.994979151793	-11667316.05999241	-11667303.99133473	12.068657678407	-6.424313399580501	-9.764057077137943	QEWXIA01	8	0	HF	def2-svp	neutral	-9.764057077137943	-9.280929627360127	0.043484	-13.691032228057754	-4.410102600697627	-8.103049	1.1778806273601266	-8.52275276739957	0.7581768599605567	-8.169190915158495
EBIHIH_5_0_1	-2.333097	10.715988	-2.194535	-13.503649648249976	-12.523761	78.00000000000006	0.0025845428826865	2467.801013128316	-5327.922873236745	-140.39385852426	-5327.957045711319	-140.396324617413	2467.846908535801	-7877854.019270122	-7877829.715437341	24.3038327820035	-13.587843633553	-13.503649648249976	EBIHIH	5	1	HF	def2-svp	neutral	-13.503649648249976	-13.585398825351945	0.049359	-20.23188315584643	-6.646484330494484	-15.217904	-1.6325051746480561	-12.212406095546587	1.3729927298053575	-10.106385152588912
NTRGUA03_2_0_0	-32.180885	6.216509	-4.629503	-5.633166721231186	-38.522099	54.00000000000006	0.00104092718979	1311.664860248955	-2951.077181310719	-99.430448922573	-2951.09343657322	-99.432104868852	1311.687695221374	-4565331.692593874	-4565318.765252443	12.927341431569	-6.710831339658	-5.633166721231186	NTRGUA03	2	0	HF	def2-svp	neutral	-5.633166721231186	-34.10655223907734	0.035437	-38.14084715149772	-4.034294912420378	-33.017655	1.0888972390773404	-38.064979863591894	-3.958427624514556	11.606062075014476
15318-ICSD_0_0_0	-40.352886	69.3346	-1.915207	-8.07203130022431	-15.897749	49.99999999999998	0.0191631927523815	1468.913190491453	-3072.418587398888	-84.699684869476	-3072.575802824371	-84.694412379571	1469.128922770511	-4432382.442205279	-4432214.963283974	167.47892130673998	-98.1443115961015	-8.07203130022431	15318-ICSD	0	0	HF	def2-svp	neutral	-8.07203130022431	-11.621298639131334	0.074157	-3.935167363239642	7.686131275891692	2.833797	14.455095639131335	-17.677159446343254	-6.0558608072119195	52.110017952903945
NTRGUA03_5_0_0	-59.725634	24.863301	-12.334247	-7.590610230777783	-65.33196	54.000000000000085	0.0044841031443339	1303.999767969974	-2937.400580639234	-99.438683654928	-2937.462662093279	-99.443085904455	1304.086512357534	-4549570.097599156	-4549516.903173345	53.194425810494	-28.331121137710497	-7.590610230777783	NTRGUA03	5	0	HF	def2-svp	neutral	-7.590610230777783	-53.13015209752391	0.126204	-56.50225035111768	-3.3720982535937694	-59.775665	-6.645512902476085	-63.83753900023253	-10.70738690270862	20.15312676510789
ETHLEN10_0_0_0	0.246833	0.222136	-0.016966	-0.889267897307166	-0.522423	16.000000000000004	7.327798942781723e-05	164.745664901402	-388.094922660917	-23.514803899089	-388.095877280271	-23.514918083392	164.746942172779	-648141.5938846648	-648141.0465526686	0.5473319962345	-0.3251963649935	-0.889267897307166	ETHLEN10	0	0	HF	def2-svp	neutral	-0.889267897307166	-0.43317425068506576	0.0	-0.6755945513574033	-0.24242030067233755	-0.496078	-0.06290374931493425	-0.5547390346358783	-0.1215647839508125	28.06371425784372
NTRGUA03_3_0_0	-28.028328	5.164579	-3.603686	-3.266628011790885	-31.704689	54.00000000000012	0.0007970741215607	1258.280919451444	-2844.720739886023	-99.42983450785	-2844.734890308737	-99.431015080622	1258.300159136784	-4426250.779051348	-4426240.516786133	10.2622652143025	-5.0976854844215	-3.266628011790885	NTRGUA03	3	0	HF	def2-svp	neutral	-3.266628011790885	-27.668472009102114	0.033786	-32.64435126907416	-4.975879259972043	-28.959599	-1.2911269908978866	-31.208908707166408	-3.540436698064294	12.795924172826004
IMAZOL13_0_0_0	0.656169	2.753735	-0.616156	-4.397085305510914	-2.915159	36.00000000000005	0.0007232974052622	667.143899016464	-1511.067080752343	-60.373018646858	-1511.076406977924	-60.373697972331	667.156277768901	-2374229.674104876	-2374223.443264648	6.230840228441	-3.4771052029985	-4.397085305510914	IMAZOL13	0	0	HF	def2-svp	neutral	-4.397085305510914	-2.8703321230267065	0.001089	-1.8794233678894032	0.9909087551373033	-2.177787	0.6925451230267066	-2.8469654921460616	0.023366630880644834	-0.814074116830954
JAGREP_2_0_1	-56.43667	60.874634	-9.683192	-7.253435741418348	-42.003782	32.00000000000004	0.0098006762876912	617.08317415054	-1430.753670600734	-59.864694594491	-1430.864671328479	-59.872990636491	617.251139703129	-2293466.6440878203	-2293338.8641984635	127.779889356922	-66.9052471052775	-7.253435741418348	JAGREP	2	1	HF	def2-svp	neutral	-7.253435741418348	-24.112995883292076	0.018563	-23.331655354299222	0.7813405289928532	-35.953399	-11.840403116707922	-38.65656190280184	-14.543566019509765	60.314222628748595
PYRIDO04_3_0_0	-4.285374	7.251648	-2.946778	-6.6349260040102855	-9.794654	50.00000000000007	0.0017325702073236	1078.076322486981	-2408.667001991097	-84.991121219886	-2408.688905916597	-84.992707982088	1078.106223946826	-3716610.017800868	-3716593.186318606	16.8314822614465	-9.5798337546125	-6.6349260040102855	PYRIDO04	3	0	HF	def2-svp	neutral	-6.6349260040102855	-9.625948950225588	0.021774	-8.145744877817966	1.4802040724076218	-9.499708	0.12624095022558812	-9.690831288860686	-0.06488233863509763	0.67403576489544
VITRUL_2_0_0	-50.380191	43.12348	-9.644956	-8.328520391617438	-45.602153	68.0000000000001	0.0076741366518981	2263.531541169344	-5639.010376057227	-171.366557520371	-5639.109236013852	-171.369230986434	2263.667931878992	-9312242.577767871	-9312151.059960954	91.51780691348	-48.394321007312506	-8.328520391617438	VITRUL	2	0	HF	def2-svp	neutral	-8.328520391617438	-30.80075489593389	0.128663	-30.70324935953158	0.09750553640230919	-36.366361	-5.565606104066109	-43.36466297302287	-12.563908077088978	40.79090957198449
SUCACB09_0_0_0	6.127369	7.085235	-1.296714	-12.086910672191378	-3.473847	62.00000000000013	0.0014764118645626	1553.230322174461	-3466.997442702065	-112.050024752875	-3467.009829272661	-112.052157760877	1553.250810361989	-5318782.914933898	-5318767.244351152	15.670582745715	-8.585347171796	-12.086910672191378	SUCACB09	0	0	HF	def2-svp	neutral	-12.086910672191378	-6.531207909362698	1e-06	-9.284152468706589	-2.7529445593438906	-7.444465	-0.9132570906373019	-3.354769702270284	3.1764382070924144	-48.63477401383728
MEADEN05_2_0_0	-5.189109	28.308008	-2.501443	-35.63367523328815	-29.119324	78.00000000000017	0.0075609571929413	2358.340488906512	-5115.558015332546	-133.384738369872	-5115.585204696172	-133.389172987498	2358.398895898996	-7589276.246221651	-7589205.927425664	70.318795989616	-42.010784256108494	-35.63367523328815	MEADEN05	2	0	HF	def2-svp	neutral	-35.63367523328815	-33.5520477889274	2e-06	-33.76579220439174	-0.21374441546433331	-29.661221	3.890826788927402	-30.03746513998222	3.514582648945183	-10.475016818809609
MEADEN05_3_0_0	-12.334823	37.828524	-3.170769	-38.718263813066045	-35.043522	78.0	0.0100849688617115	2386.320953268779	-5169.949055848998	-133.390523891583	-5169.982374261594	-133.395365895132	2386.395308391046	-7658632.403801716	-7658537.37460079	95.029200923311	-57.200671508339	-38.718263813066045	MEADEN05	3	0	HF	def2-svp	neutral	-38.718263813066045	-39.675588681645635	0.0	-43.68205195326099	-4.0064632716153525	-33.736783	5.938805681645633	-36.74157078319696	2.9340178984486727	-7.395020454494181
NAPHQU_7_0_0	-3.849753	3.092719	-0.887212	-5.935987389162324	-8.893109	76.00000000000003	0.0006978766023542	2003.77589842709	-4435.837352764505	-135.159754398722	-4435.847888948563	-135.16047937342	2003.789819616881	-6740239.2835367285	-6740232.299625243	6.983911485018	-3.891192318089	-5.935987389162324	NAPHQU	7	0	HF	def2-svp	neutral	-5.935987389162324	-9.23533604427281	0.0089	-10.457916679687802	-1.2225806354149924	-6.186784	3.0485520442728093	-8.930625723688905	0.30471032058390435	-3.2993961359193533
MTHMAD13_1_0_1	-11.330816	15.212595	-2.799494	-8.990602802564114	-15.212372	76.00000000000011	0.0039291500511438	2044.928845607862	-4484.059850891217	-130.400016540986	-4484.110427309562	-130.402403336641	2044.995443090404	-6746303.697799808	-6746267.901027747	35.7967720596465	-20.5841753692575	-8.990602802564114	MTHMAD13	1	1	HF	def2-svp	neutral	-8.990602802564114	-12.838736399065422	0.016667	-13.848789637562854	-1.0100532384974326	-13.395512	-0.5567756009345786	-15.217070130589702	-2.3783337315242807	18.524671413126047
LALNIN03_2_0_0	-17.320095	0.028394	-1.604866	-1.3502345297694678	-19.884051	48.000000000000085	7.916542476587748e-06	986.594538003627	-2224.846344376896	-82.165527915977	-2224.846497782843	-82.165546698206	986.594733914344	-3466755.7111764126	-3466755.6488928865	0.0622835261444999	-0.0338896783225	-1.3502345297694678	LALNIN03	2	0	HF	def2-svp	neutral	-1.3502345297694678	-18.091805064510396	0.000426	-21.88605105265272	-3.7942459881423254	-17.633111	0.4586940645103965	-19.90512635242036	-1.8133212879099645	10.02288760819697
EBIHIH_4_0_1	-4.486824	13.539371	-1.72929	-15.909410603075976	-15.313699	78.00000000000014	0.0033910282002649	2481.671164814975	-5355.691896689316	-140.395780508774	-5355.721590825216	-140.398212558262	2481.715545194395	-7914350.553261868	-7914318.379875437	32.1733864336415	-18.6340139776855	-15.909410603075976	EBIHIH	4	1	HF	def2-svp	neutral	-15.909410603075976	-16.655414338474127	0.067316	-18.38615502329207	-1.7307406848179419	-17.856779	-1.2013646615258722	-15.329387505629494	1.326026832844633	-7.961536146125776
DCLBEN07_3_0_0	-1.627034	2.523739	-0.255193	-4.112770651711717	-4.733291	74.00000000000007	0.0005979834472035	2325.014092285518	-5744.803380728984	-175.460546620462	-5744.815039264449	-175.461222518728	2325.028609976938	-9439328.441960342	-9439322.70981728	5.7321430624695	-3.208403727387	-4.112770651711717	DCLBEN07	3	0	HF	def2-svp	neutral	-4.112770651711717	-4.571512781409078	0.022489	-5.996236847628955	-1.424724066219877	-4.320474	0.2510387814090782	-4.6843790081411525	-0.11286622673207436	2.468903230262556
VAMZIT01_3_0_0	-2.924131	9.450997	-0.033212	-14.83688178170587	-13.123705	70.00000000000009	0.0030683930068129	1874.845381456351	-4041.91614915324	-111.530627784884	-4041.95468385293	-111.533240393841	1874.896270682805	-5982467.963837395	-5982442.3864321895	25.577405202278506	-16.1264064418665	-14.83688178170587	VAMZIT01	3	0	HF	def2-svp	neutral	-14.83688178170587	-12.945156065926811	1e-06	-10.786752270579386	2.158403795347425	-16.079737	-3.13458093407319	-14.001154059383428	-1.0559979934566162	8.157475955319908
PVVAWA01_2_0_0	-4.266118	3.39243	-0.43043	-4.9923293878137365	-7.954604	66.00000000000004	0.0005935496646188	1724.016983773782	-3866.833266893856	-125.128615213027	-3866.842732810069	-125.129528095714	1724.030144221623	-5954489.330573556	-5954482.027354262	7.3032192945955	-3.9107888426745	-4.9923293878137365	PVVAWA01	2	0	HF	def2-svp	neutral	-4.9923293878137365	-7.237287733166228	0.0	-9.378995773513395	-2.141708040347167	-7.975239	-0.7379512668337718	-7.81873996514782	-0.5814522319815918	8.03411793781499
PYRIDO04_2_0_0	-10.655702	9.6819	-2.609509	-8.60107656765991	-16.682718	50.00000000000002	0.0024253386222348	1093.851932083988	-2440.696832672123	-84.99237301073	-2440.719742405942	-84.99400594092	1093.885062945115	-3759288.761833817	-3759266.213522284	22.548311533309	-12.866410612909	-8.60107656765991	PYRIDO04	2	0	HF	def2-svp	neutral	-8.60107656765991	-15.453542595388557	0.012271	-14.47266510806148	0.980877487327076	-14.242191	1.2113515953885567	-16.600744956399126	-1.147202361010569	7.423555821775792
JUPPAL_1_0_0	-25.365346	12.627824	-6.894358	-12.573933528430768	-37.403115	92.00000000000024	0.0024828743985337	3303.994652003385	-7470.478164761538	-191.49264712561	-7470.505893966183	-191.495679278101	3304.035997852858	-11441866.40777482	-11441838.618190192	27.789584628168	-15.1617591680205	-12.573933528430768	JUPPAL	1	0	HF	def2-svp	neutral	-12.573933528430768	-29.855746052484992	0.058824	-42.25152781634501	-12.395781763860018	-31.418939	-1.5631929475150095	-36.834014167506425	-6.978268115021432	23.373283329627625
JUPPAL_0_0_0	-3.801952	2.007809	-3.366644	-3.8315726197210536	-9.395388	92.00000000000009	0.0003002785700288	3080.979914557363	-7025.636042936571	-191.487576822722	-7025.642747070408	-191.488129624719	3080.988640732576	-10859445.298007669	-10859441.44051968	3.857487986939	-1.8496789355765	-3.8315726197210536	JUPPAL	0	0	HF	def2-svp	neutral	-3.8315726197210536	-9.129991721708084	0.017668	-12.927363412101968	-3.7973716903938843	-10.249964	-1.1199722782919164	-9.101079383231474	0.028912338476610344	-0.31667431206828395
ETHLEN10_2_0_0	-1.581575	3.313796	-0.099655	-4.116649224494984	-4.143966	16.00000000000001	0.0009532876057434	174.050095005314	-406.681141059855	-23.5164671012	-406.688428422085	-23.517261850431	174.061226337841	-672515.295790398	-672507.2900604892	8.005729908783	-4.691933507423999	-4.116649224494984	ETHLEN10	2	0	HF	def2-svp	neutral	-4.116649224494984	-3.833600140417535	0.0	-3.5900629088704594	0.24353723154707563	-3.888595	-0.05499485958246497	-4.235244135744977	-0.40164399532744177	10.476940228922698
EBIHIH_3_0_0	-19.73964	6.031484	-2.485304	-7.271259832718764	-26.053248	58.00000000000006	0.0014830897132413	1184.192605601435	-2635.146168312392	-94.792660807687	-2635.161516701501	-94.793995333475	1184.214657757427	-4058356.7098482	-4058342.612905705	14.096942492297	-8.065458106666	-7.271259832718764	EBIHIH	3	0	HF	def2-svp	neutral	-7.271259832718764	-25.630297023571	0.019299	-21.34352121222057	4.286775811350431	-24.096746	1.5335510235710004	-26.03664702661559	-0.4063500030445901	1.5854283806031932
URACIL_1_0_0	-7.488579	3.104242	-1.89842	-7.636276744159311	-15.079275	58.000000000000085	0.000514947288058	1451.630197609053	-3232.222292815792	-104.359695068383	-3232.229986966628	-104.360587299661	1451.641107461097	-4948940.925367333	-4948934.825097029	6.1002703038405	-2.9960280904635	-7.636276744159311	URACIL	1	0	HF	def2-svp	neutral	-7.636276744159311	-15.444031561642689	0.0	-17.097250232324086	-1.6532186706813974	-12.650143	2.7938885616426887	-14.849725154420426	0.5943064072222626	-3.8481299707927414
DCLBEN03_1_0_0	-5.355554	10.153533	-0.578814	-11.480223293632976	-12.441331	74.00000000000009	0.002567775939353	2400.70334506654	-5896.295169545723	-175.27205964229	-5896.323054816852	-175.273903058963	2400.742077215565	-9637853.12776093	-9637829.489173489	23.638587443612	-13.485053323675	-11.480223293632976	DCLBEN03	1	0	HF	def2-svp	neutral	-11.480223293632976	-12.625924031055515	0.0	-13.706174510949742	-1.080250479894227	-10.939903	1.6860210310555157	-12.368697007353658	0.2572270237018568	-2.0372926612671285
FORMAC01_0_0_0	6.483309	3.91426	-0.718088	-4.591144398815157	3.257855	24.00000000000001	0.0007079086547498	407.519336646533	-965.535672384315	-44.958255432001	-965.543452315526	-44.959360957005	407.531276162745	-1583109.7891162653	-1583101.7706817405	8.018434524748999	-4.1041740569385	-4.591144398815157	FORMAC01	0	0	HF	def2-svp	neutral	-4.591144398815157	1.3974751581341782	0.006475	0.8776333781550044	-0.5198417799791738	0.481397	-0.9160781581341781	3.4713419670923873	2.073866808958209	148.40097849947523
201698-ICSD_0_0_0	-0.104708	2.139367	-0.018845	-2.942300748444433	-2.008364	34.00000000000002	0.0003306773139657	1100.370370628128	-3117.435206144276	-110.194285792032	-3117.443657737284	-110.194764128116	1100.380845671746	-5585118.822994627	-5585114.766296439	4.056698188013	-1.917330779563	-2.942300748444433	201698-ICSD	0	0	HF	def2-svp	neutral	-2.942300748444433	-2.5555563014924294	0.0	-3.89272966821062	-1.3371733667181904	-1.359266	1.1962903014924293	-1.8208533135463818	0.7347029879460476	-28.749238962842867
MTHMAD13_10_1_1	-16.635515	9.406081	-2.69325	-7.419913066740738	-21.724024	74.00000000000011	0.0020993664802796	1954.738122130823	-4297.886444670305	-127.438955369758	-4297.905010026236	-127.440929952066	1954.766692859306	-6486526.89815071	-6486505.813310922	21.084839785622	-11.6787579348075	-7.419913066740738	MTHMAD13	10	1	HF	def2-svp	neutral	-7.419913066740738	-20.611483436344194	0.0	-22.0424351680083	-1.4309517316641056	-19.881235	0.7302484363441941	-21.416253609960926	-0.8047701736167312	3.90447478514662
FORMAM02_6_0_0	-5.095687	0.348515	-1.080179	-1.369929687796524	-7.122202	24.000000000000004	4.171987063369006e-05	367.893443816821	-868.350636576699	-42.515077339334	-868.351432202371	-42.515178932397	367.894569593647	-1425573.695145481	-1425573.0950662133	0.6000792679205	-0.2515637869115	-1.369929687796524	FORMAM02	6	0	HF	def2-svp	neutral	-1.369929687796524	-6.595487621576131	0.004837	-7.973294452452723	-1.377806830876592	-6.005114	0.5903736215761315	-7.090940197780326	-0.4954525762041948	7.511993117588414
260950-ICSD_0_0_0	7.725737	0.577793	-0.405817	-1.037270234970117	6.638297	44.000000000000064	4.623091931036892e-05	1156.573094727514	-2552.71700622803	-85.535581847257	-2552.718453791255	-85.535730811312	1156.57504221174	-3890149.509784578	-3890148.588347117	0.921437461723	-0.3436440206635	-1.037270234970117	260950-ICSD	0	0	HF	def2-svp	neutral	-1.037270234970117	3.1434539222597917	0.0	8.19087008848816	5.047416166228368	3.697805	0.5543510777402081	6.7462355094792965	3.602781587219505	114.61219653029009
30501-ICSD_5_0_0	-0.72538	2.139563	-0.040418	-2.740129142162267	-2.344922	42.00000000000005	0.0009029432648714	1076.979997376963	-2755.693122952962	-103.134582786729	-2755.706548085904	-103.13528832877	1076.996418425877	-4678241.158306343	-4678235.144929584	6.0133767558405	-3.873813114895	-2.740129142162267	30501-ICSD	5	0	HF	def2-svp	neutral	-2.740129142162267	-1.7398965042888972	0.006876	-4.964174395466396	-3.224277891177499	-1.793963	-0.05406649571110278	-2.6893479676828327	-0.9494514633939355	54.56942186236417
AEPHOS02_3_0_0	-45.620442	0.423011	-8.653716	-3.1203771912597755	-55.384897	74.00000000000014	0.0001054481276	2182.909787471032	-5036.975966910592	-151.359331629443	-5036.977183045717	-151.359485064715	2182.911513013256	-7890744.679311667	-7890743.744707635	0.9346040317885	-0.5115933699235	-3.1203771912597755	AEPHOS02	3	0	HF	def2-svp	neutral	-3.1203771912597755	-51.22269353945865	0.0	-62.15273297177081	-10.930039432312157	-56.007543	-4.784849460541345	-55.261774697476	-4.039081158017346	7.885335344393591
JOYHUA_2_0_0	-17.520613	12.69387	-3.971356	-7.608829143630312	-22.11608	75.99999999999999	0.0029876471911309	3750.740424658024	-10281.244375343747	-242.721519744995	-10281.31696500992	-242.724164016732	3750.827126911202	-17783103.47261585	-17783073.362554118	30.1100617335085	-17.416189573433	-7.608829143630312	JOYHUA	2	0	HF	def2-svp	neutral	-7.608829143630312	-20.62051041312351	0.0131	-32.77497063588161	-12.154460222758097	-21.19978	-0.5792695868764888	-22.196535969584776	-1.5760255564612642	7.642999736118241
LALNIN03_0_0_0	33.335347	5.606386	-6.725101	-5.0509861776986895	25.591941	48.000000000000064	0.0011664987579743	1013.915463252291	-2278.600150277362	-82.167983614545	-2278.614962148049	-82.16932985064	1013.93622532519	-3536161.6867643143	-3536149.599051272	12.0877130401835	-6.481326271232	-5.0509861776986895	LALNIN03	0	0	HF	def2-svp	neutral	-5.0509861776986895	19.3659399770393	0.01929	27.094679207290024	7.728739230250724	18.548984	-0.8169559770392993	25.977851275922806	6.611911298883506	34.1419590617483
LALNIN03_5_0_0	27.191785	0.438975	-5.512286	-3.108990701350592	19.939273	48.00000000000012	9.927313167262367e-05	990.944989807448	-2234.965017819612	-82.165706537895	-2234.966659059836	-82.165881445617	990.94716468208	-3481900.64606118	-3481899.7042242684	0.9418369114675	-0.5028615240315	-3.108990701350592	LALNIN03	5	0	HF	def2-svp	neutral	-3.108990701350592	16.570872078059313	0.001542	16.618351323176753	0.04747924511744017	14.518996	-2.0518760780593137	20.02181834233763	3.4509462642783184	20.825375079972698
IMAZOL13_2_0_0	-11.604037	3.140496	-1.324606	-8.595879589330055	-19.845771	36.00000000000003	0.0007759944603964	696.113227271115	-1569.18756762488	-60.373295340821	-1569.19657278211	-60.374233213886	696.125967506259	-2450766.767516136	-2450759.4234548016	7.344061333675	-4.203565202855001	-8.595879589330055	IMAZOL13	2	0	HF	def2-svp	neutral	-8.595879589330055	-20.27498490556909	0.0	-17.098069083910723	3.176915821658369	-18.220561	2.0544239055690916	-19.717309715363502	0.5576751902055896	-2.7505578564076196
VAMZIT01_8_0_0	-2.961235	7.839735	-0.067546	-9.727817296329784	-8.860546	70.00000000000013	0.0024196143777479	1826.802892857246	-3945.81862737619	-111.529297131962	-3945.851034456306	-111.531139220343	1826.844939593152	-5856295.980599454	-5856275.508086221	20.472513229704	-12.63277719253	-9.727817296329784	VAMZIT01	8	0	HF	def2-svp	neutral	-9.727817296329784	-8.976666780338924	0.009123	-8.331196846630977	0.6454699337079468	-10.772827	-1.7961602196610755	-9.43647402731854	-0.45980724697961683	5.122249251656596
IMAZOL13_1_0_0	3.614746	1.98802	-1.348017	-3.7371071936362505	-0.183499	36.000000000000014	0.0005161342343546	660.008096338059	-1497.428125907688	-60.372693711126	-1497.435271851927	-60.37331237869	660.017617570397	-2357154.79497362	-2357150.18296641	4.612007212017	-2.6239864412580003	-3.7371071936362505	IMAZOL13	1	0	HF	def2-svp	neutral	-3.7371071936362505	-1.067665597981016	0.0	-4.335588132534424	-3.267922534553408	-2.303374	-1.235708402018984	-0.20531710261274672	0.8623484953682692	-80.76953092794159
SUCACB09_1_0_0	-112.885371	106.126872	-22.826349	-7.822587782558481	-87.583384	62.00000000000006	0.0164794598867668	1488.371299453735	-3337.314498657905	-112.090296816392	-3337.503604316661	-112.099698738531	1488.653770674349	-5148693.443801983	-5148472.997265903	220.446536079609	-114.31964993567952	-7.822587782558481	SUCACB09	1	0	HF	def2-svp	neutral	-7.822587782558481	-66.9771580642718	1e-06	-59.354604342278805	7.622553721993	-63.856479	3.1206790642718047	-81.1794362219861	-14.20227815771429	21.204659272174062
MTHMAD13_5_0_1	-3.608455	8.13816	-1.952078	-15.180303273047336	-16.504454	76.0000000000001	0.0020190163470699	2125.558403078481	-4645.299566214288	-130.396293789266	-4645.317104382488	-130.398235998434	2125.585100462912	-6957935.893156779	-6957916.944904735	18.9482520439065	-10.8100907283975	-15.180303273047336	MTHMAD13	5	1	HF	def2-svp	neutral	-15.180303273047336	-17.14717225817271	0.02421	-15.178007740719462	1.9691645174532475	-16.087232	1.059940258172709	-16.367253815119597	0.7799184430531128	-4.54837935556043
IMAZOL13_3_0_0	1.90009	0.024943	-0.326971	-1.1799319144314968	0.512162	36.00000000000004	6.337314970458269e-06	641.742500134132	-1460.726116562464	-60.371705162364	-1460.726256571434	-60.371720563563	641.74267591942	-2308747.396836375	-2308747.343341497	0.0534948775599999	-0.028551666627	-1.1799319144314968	IMAZOL13	3	0	HF	def2-svp	neutral	-1.1799319144314968	0.20995861206907307	0.0	-0.2059757415715539	-0.415934353640627	0.453092	0.24313338793092693	0.4787040718659672	0.2687454597968941	127.99925525726049
UREAXX12_2_0_0	-40.380095	22.604655	-7.30512	-5.206807899327692	-40.524109	32.0	0.0040413542057563	586.793769649794	-1349.128375974904	-56.213760988935	-1349.17068385252	-56.216123662942	586.857111424833	-2149098.738383025	-2149049.7170859464	49.021297078708	-26.416638894372497	-5.206807899327692	UREAXX12	2	0	HF	def2-svp	neutral	-5.206807899327692	-35.19590180476408	0.07594	-34.071259557497605	1.1246422472664719	-32.393053	2.802848804764075	-39.527317062145514	-4.331415257381437	12.306589788232507
MTHMAD13_2_0_1	-104.546574	91.990911	-18.253449	-12.30093574811862	-86.970999	76.00000000000016	0.0165714474046122	2108.511750507272	-4609.926252666931	-130.432800782544	-4610.112693587736	-130.437988984853	2108.779041456704	-6909915.093874754	-6909716.443749756	198.65012500053447	-106.6592015797865	-12.30093574811862	MTHMAD13	2	1	HF	def2-svp	neutral	-12.30093574811862	-68.04923887109192	0.028163	-64.19104292893965	3.858195942152264	-69.096821	-1.0475821289080898	-83.06711688555978	-15.017878014467868	22.069134443835246
ARSACP02_1_0_0	-5.517153	6.887459	-1.735486	-12.273850608095294	-15.780099	100.00000000000033	0.0016720200885053	4981.986995415746	-12708.139191746355	-281.185038064813	-12708.156461031398	-281.186804886316	4982.012063286507	-21023263.908905186	-21023248.072508235	15.836396949108	-8.9489372262305	-12.273850608095294	ARSACP02	1	0	HF	def2-svp	neutral	-12.273850608095294	-15.501314775098711	0.011904	-24.11180540637503	-8.610490631276319	-17.366247	-1.86493222490129	-15.762320520775855	-0.26100574567714396	1.6837652125897293
JOYHUA_1_0_0	3.098977	0.007123	-0.250195	-1.0936881124322726	1.847601	76.00000000000001	2.961750431519111e-06	3644.147268353562	-10069.49355846713	-242.714891201199	-10069.493654299276	-242.714898818533	3644.147379447697	-17506994.631541915	-17506994.611470878	0.0200710364514999	-0.012947837035	-1.0936881124322726	JOYHUA	1	0	HF	def2-svp	neutral	-1.0936881124322726	1.6813024739730362	0.0	-0.6166651184074918	-2.297967592380528	1.919893	0.23859052602696385	1.8131885471234037	0.1318860731503675	7.844279966989605
ETHANE01_0_0_0	-1.003615	3.756575	-0.016791	-4.40022280474688	-3.507309	18.0	0.0012067848126815	199.218849073827	-456.379113960202	-24.956079102396	-456.386631799302	-24.95696324739	199.231026475835	-740696.4611425183	-740686.548782785	9.912359733207	-6.1557845348410005	-4.40022280474688	ETHANE01	0	0	HF	def2-svp	neutral	-4.40022280474688	-3.571727952584865	1e-06	-3.082909169380836	0.48881878320402894	-4.164318	-0.5925900474151349	-3.855879174919888	-0.2841512223350233	7.9555673362351875
ACOKEI_5_0_0	-9.145093	17.011541	-1.885024	-16.123487145478247	-18.335502	120.00000000000024	0.0041565535398342	6250.753553026225	-15849.62073392972	-345.473012043419	-15849.673244671154	-345.476020304759	6250.824483730265	-26108865.176582124	-26108824.71316045	40.463421673883	-23.4518779332935	-16.123487145478247	ACOKEI	5	0	HF	def2-svp	neutral	-16.123487145478247	-19.629778457917613	0.010053	-22.50206899765162	-2.8722905397340064	-19.005594	0.6241844579176146	-18.687008218866374	0.9427702390512387	-4.8027553702266825
NAPHQU_2_0_0	-5.037466	23.075179	-2.479091	-31.148048063038225	-26.788142	76.00000000000017	0.0065539165150263	2223.311402249483	-4875.11814425696	-135.171197259952	-4875.142712487775	-135.174318260648	2223.36080529031	-7317210.579546635	-7317153.5699402755	57.009606356532494	-33.934424477454	-31.148048063038225	NAPHQU	2	0	HF	def2-svp	neutral	-31.148048063038225	-29.92192065092915	0.0	-29.79108706064951	0.13083359027963937	-19.890413	10.03150765092915	-27.66769589838934	2.254224752539809	-7.533690028918012
JUPPAL_5_0_0	-56.691687	13.334704	-9.349395	-9.15626643492868	-66.9236	92.00000000000016	0.0022903152230347	3270.538404672461	-7405.559475910367	-191.492602821774	-7405.599008938607	-191.495778145825	3270.591922449779	-11359261.65124369	-11359233.27109828	28.3801454083885	-15.0454394466025	-9.15626643492868	JUPPAL	5	0	HF	def2-svp	neutral	-9.15626643492868	-56.72055398463884	1e-06	-70.48896540522321	-13.768411420584371	-57.061933	-0.3413790153611629	-66.07787117380492	-9.357317189166082	16.497224606974477
JUPPAL_7_0_0	-33.617022	17.662927	-6.521629	-22.557639247973054	-52.688579	92.00000000000016	0.003496315388092	3472.862631882327	-7806.729397331775	-191.495387765102	-7806.765613522817	-191.4999684059	3472.918671615482	-11881338.333264798	-11881298.3130274	40.0202373972815	-22.357308151641	-22.557639247973054	JUPPAL	7	0	HF	def2-svp	neutral	-22.557639247973054	-49.594258486564684	1e-06	-68.36839392973326	-18.774135443168575	-45.513664	4.080594486564685	-52.45315751683181	-2.858899030267125	5.764576621387764
NAPHQU_3_0_0	-3.039185	17.444224	-2.003004	-27.15474668250829	-23.200696	76.00000000000011	0.0049550495695992	2195.167444666953	-4819.092816532217	-135.167898465985	-4819.115727384981	-135.170661833198	2195.209389184816	-7243999.381254691	-7243956.663587595	42.7176670970675	-25.273440917095503	-27.15474668250829	NAPHQU	3	0	HF	def2-svp	neutral	-27.15474668250829	-25.431284104791324	1e-06	-23.80788250049736	1.6234016042939636	-16.475454	8.955830104791325	-23.77083084518731	1.6604532596040151	-6.529175847991023
DCLBEN03_3_0_0	-6.395427	17.141684	-0.929447	-17.444161878344136	-16.392657	74.00000000000009	0.0047428346645715	2464.155305465625	-6023.151123358331	-175.276748825303	-6023.181237553057	-175.278712197509	2464.203737323234	-9804332.623918133	-9804289.68572796	42.938190175089	-25.7965033243065	-17.444161878344136	DCLBEN03	3	0	HF	def2-svp	neutral	-17.444161878344136	-17.39452153202157	0.021103	-16.950025970710037	0.444495561311534	-14.191736	3.2027855320215703	-16.932103496535774	0.46241803548579696	-2.658411929494765
LALNIN03_1_0_0	-147.654541	70.659887	-32.191581	-7.575602237003122	-146.782174	48.00000000000006	0.011928677595068	1031.250486517995	-2313.424193108868	-82.196856417467	-2313.516459330098	-82.198714145082	1031.402864805956	-3582154.913178397	-3582001.966411048	152.94676734905798	-82.286870342943	-7.575602237003122	LALNIN03	1	0	HF	def2-svp	neutral	-7.575602237003122	-119.1254228178171	0.224553	-130.2992194567625	-11.173796638945404	-117.270739	1.8546838178170901	-143.5085774288205	-24.383154611003405	20.468472668754732
NAPHQU_1_0_0	-0.368031	2.097381	-0.501385	-4.503431758270378	-4.201642	76.00000000000007	0.0004192841609409	1987.294630102105	-4401.7586938948	-135.159182823373	-4401.765764695058	-135.159729850203	1987.303957280605	-6694035.833990487	-6694031.346088357	4.487902132206	-2.3905212392895	-4.503431758270378	NAPHQU	1	0	HF	def2-svp	neutral	-4.503431758270378	-6.1658372644414206	0.0	-6.2143803684950765	-0.04854310405365592	-3.247104	2.9187332644414203	-4.158463125130868	2.007374139310553	-32.55639182835952
PVVAWA01_5_0_0	-6.316131	18.443824	-0.136207	-20.15056024568437	-17.494268	66.0000000000001	0.0055504463742544	1872.952350984827	-4164.890749987426	-125.138466210786	-4164.912910517323	-125.140738392923	1872.995149116699	-6346035.309617739	-6345987.091207958	48.218409784669	-29.774583458929	-20.15056024568437	PVVAWA01	5	0	HF	def2-svp	neutral	-20.15056024568437	-20.202500634262037	0.0	-18.531687602457723	1.6708130318043146	-17.546339	2.6561616342620376	-18.80907135872957	1.3934292755324655	-6.8973108862043855
FORMAC01_5_0_0	-61.325311	48.164572	-10.374735	-5.2581136503006105	-51.578005	24.00000000000001	0.0074386005914218	410.951385253231	-972.311822890387	-44.976622149434	-972.38829050134	-44.981823797324	411.071329343252	-1591937.950469692	-1591837.459900434	100.490569257839	-52.32599067728	-5.2581136503006105	FORMAC01	5	0	HF	def2-svp	neutral	-5.2581136503006105	-35.24389584493705	0.130494	-27.81772033969015	7.426175505246899	-39.307264	-4.063368155062953	-48.75384762761354	-13.509951782676488	38.33274233392463
MTHMAD13_8_0_0	-16.681899	35.892202	-3.362408	-32.65277584485696	-34.491513	78.00000000000014	0.0093793978118314	2343.588732083992	-5084.613603836042	-133.370124140346	-5084.647015101438	-133.374636595883	2343.66060484214	-7546724.061715485	-7546634.928518278	89.13319720798249	-53.240989866899	-32.65277584485696	MTHMAD13	8	0	HF	def2-svp	neutral	-32.65277584485696	-37.79945825641326	0.0	-42.61197844603274	-4.812520189619477	-33.199266	4.6001922564132585	-35.80273342263806	1.9967248337751968	-5.282416536846587
200455-ICSD_2_0_0	-5.194781	15.18397	-0.040329	-8.70377462655681	-6.274492	128.00000000000006	0.004266014827996	6399.440571113273	-15936.78775402392	-400.772470464665	-15936.877721625686	-400.774389384696	6399.547136864219	-26092533.14993688	-26092494.60962075	38.5403161254485	-23.3563444266505	-8.70377462655681	200455-ICSD	2	0	HF	def2-svp	neutral	-8.70377462655681	-6.964172567906866	0.0	-11.725531932909336	-4.76135936500247	-1.850326	5.113846567906866	-7.282493145235877	-0.3183205773290112	4.570831268540561
201693-ICSD_1_0_0	-11.117044	24.337103	-0.699123	-5.6493513744436905	-5.384378	70.00000000000003	0.0060529337065426	5513.811553178501	-16563.511728865436	-358.599667457632	-16563.728367360647	-358.602472372092	5514.053131612627	-29952491.23817606	-29952433.12266935	58.115506709228	-33.778400789816004	-5.6493513744436905	201693-ICSD	1	0	HF	def2-svp	neutral	-5.6493513744436905	-6.796746848253708	0.037234	-12.414222123850289	-5.617475275596581	-1.014922	5.781824848253708	-5.845892496843043	0.9508543514106647	-13.989845033804196
DCLBEN03_0_0_0	-5.008344	5.604122	-0.564073	-6.442554254747277	-9.298702	74.00000000000007	0.0013190277128463	2344.694165792124	-5784.409289840338	-175.269551025037	-5784.433655188552	-175.270992581448	2344.724734761649	-9491142.26440482	-9491129.761603426	12.50280139495	-6.8986787259235	-6.442554254747277	DCLBEN03	0	0	HF	def2-svp	neutral	-6.442554254747277	-8.657210902767266	0.0	-10.409056503846385	-1.7518456010791184	-8.484877	0.17233390276726723	-9.055225160468044	-0.3980142577007779	4.5974882923731615
BENZEN01_2_0_0	-1.641391	5.045281	-0.227406	-6.144284280475284	-5.5052	42.000000000000064	0.0014715945881332	782.106515336997	-1741.611137897866	-66.367107671044	-1741.62722882604	-66.368132919186	782.128363962024	-2693426.227723888	-2693413.8026797967	12.425044088105	-7.379762168539	-6.144284280475284	BENZEN01	2	0	HF	def2-svp	neutral	-6.144284280475284	-5.115139317450112	0.001453	-5.919668092561476	-0.8045287751113648	-5.228422	-0.11328268254988849	-5.669523310092482	-0.5543839926423706	10.838101530316287
DCLBEN07_0_0_0	-3.962844	7.520289	-0.739708	-7.038046085077209	-8.040408	74.00000000000007	0.001802194990136	2355.43867135223	-5805.884556541057	-175.462839432985	-5805.911824604543	-175.464476619004	2355.473955757403	-9519823.35649457	-9519806.608021362	16.748473208959503	-9.2281830065235	-7.038046085077209	DCLBEN07	0	0	HF	def2-svp	neutral	-7.038046085077209	-8.070795926406207	0.0	-9.264243313783268	-1.193447387377061	-7.81424	0.2565559264062074	-7.766179964554736	0.30461596185147144	-3.774298899750671
VAMZIT01_0_0_0	-0.049726	0.052841	-0.007862	-2.076632866999383	-2.007769	70.00000000000011	1.963897361935037e-05	1772.277122273774	-3836.758506463582	-111.524518868517	-3836.759008530749	-111.524559885214	1772.277718790448	-5713103.498479635	-5713103.35819179	0.1402878452805	-0.087446520308	-2.076632866999383	VAMZIT01	0	0	HF	def2-svp	neutral	-2.076632866999383	-2.268808562388172	4e-05	-2.1407551474506747	0.12805341493749722	-2.225455	0.043353562388171785	-2.110711292575709	0.15809726981246275	-6.968294832511029
MEADEN05_6_0_0	-9.107493	5.993631	-1.43352	-7.029180597481195	-14.464685	78.0000000000002	0.0014222537642764	2123.084423968398	-4644.936224676459	-133.371670753425	-4644.952905421607	-133.372837410954	2123.107487668632	-6971289.224322134	-6971275.528932897	13.6953892359035	-7.701757274509999	-7.029180597481195	MEADEN05	6	0	HF	def2-svp	neutral	-7.029180597481195	-14.504575666292148	0.013119	-15.033517517701116	-0.5289418514089679	-14.496322	0.00825366629214841	-14.29251250601057	0.212063160281577	-1.4620431866504056
201693-ICSD_0_0_0	-1.796958	8.088977	-0.072026	-5.602118179078593	-3.488373	70.00000000000004	0.0021788556145583	5526.55367356128	-16588.45260640679	-358.591162661718	-16588.539519890815	-358.592977768074	5526.649843796128	-29984496.74575423	-29984477.20771668	19.538037555985	-11.449059117609	-5.602118179078593	201693-ICSD	0	0	HF	def2-svp	neutral	-5.602118179078593	-3.150746249593598	0.0	-7.896383102402722	-4.745636852809124	-3.613114	-0.4623677504064019	-3.693760898323173	-0.5430146487295748	17.234477349599832
SUCACB09_3_0_0	3.440451	1.839497	-0.618691	-2.9577523183044163	0.90327	62.00000000000007	0.0002572318513122	1459.840728210089	-3279.412979816662	-112.047374944369	-3279.418352540491	-112.047938705812	1459.847985500009	-5071467.329509499	-5071463.861736897	3.467772603324	-1.6282749392929998	-2.9577523183044163	SUCACB09	3	0	HF	def2-svp	neutral	-2.9577523183044163	-0.3606262115348941	0.001232	-1.596540870803396	-1.2359146592685017	-0.314255	0.0463712115348941	1.0724461238281928	1.433072335363087	-397.38440787863345
MEADEN05_5_0_0	-6.572048	6.325376	-1.196861	-9.039150864419428	-13.63565	78.00000000000001	0.0014438213422872	2127.688966541143	-4654.676284247132	-133.371752405801	-4654.688196457465	-133.373202824499	2127.707753475209	-6984772.738578505	-6984758.497065635	14.2415128693925	-7.916135587697999	-9.039150864419428	MEADEN05	5	0	HF	def2-svp	neutral	-9.039150864419428	-13.32511095390504	0.019919	-13.217253629045334	0.10785732485970634	-14.327166	-1.0020550460949593	-13.372016411924509	-0.04690545801946833	0.3520080109030707
URACIL_6_0_0	-9.13493	0.235463	-1.20433	-2.830156907533297	-12.717019	58.000000000000114	3.126615770585273e-05	1384.321276558233	-3098.134818673924	-104.358621035378	-3098.135501348794	-104.358702225815	1384.322197200182	-4773611.014353132	-4773610.602736056	0.4116170761965	-0.176154435836	-2.830156907533297	URACIL	6	0	HF	def2-svp	neutral	-2.830156907533297	-11.909828507358313	0.001122	-13.860504815534116	-1.9506763081758027	-10.220262	1.6895665073583128	-12.758371791647845	-0.8485432842895317	7.1247313407180615
200455-ICSD_0_0_0	-11.826586	39.769153	-0.394276	-34.36675437689701	-27.026745	128.0000000000003	0.010281484222505	6888.795432886108	-16915.286950416023	-400.784318465221	-16915.41583675662	-400.791612976269	6888.96750496945	-27376812.70740522	-27376718.474976417	94.23242880472051	-54.4632698864285	-34.36675437689701	200455-ICSD	0	0	HF	def2-svp	neutral	-34.36675437689701	-30.584418278579783	0.0	-43.68160006081624	-13.097181782236454	-12.757022	17.827396278579783	-27.60320143513438	2.9812168434454023	-9.747502196349894
AEPHOS02_5_0_0	-60.634975	57.812092	-55.88266	-8.279040641772628	-85.868518	73.99999999999999	0.0093649596304573	2266.413161972302	-5201.115358816195	-151.383909915144	-5201.178854274167	-151.385392453165	2266.524932572564	-8102519.073295852	-8102396.219313341	122.85398250825948	-65.04188247789901	-8.279040641772628	AEPHOS02	5	0	HF	def2-svp	neutral	-8.279040641772628	-77.26248630555646	0.261662	-64.06567076025046	13.19681554530601	-77.573962	-0.31147569444352996	-81.81843316826861	-4.5559468627121475	5.896712726399149
AEPHOS02_7_0_0	46.316604	0.09902	-5.188164	-1.410048102265718	40.833716	74.00000000000007	2.0253378048351203e-05	2096.822118598843	-4865.214462579397	-151.359173491477	-4865.214943579112	-151.359215083608	2096.822715623002	-7665807.609122817	-7665807.41370078	0.1954220377815	-0.0964021401905	-1.410048102265718	AEPHOS02	7	0	HF	def2-svp	neutral	-1.410048102265718	37.479567648874806	0.000771	39.39972981671343	1.920162167838626	37.385054	-0.09451364887480906	40.923282492093364	3.443714843218558	9.188245914362739
LALNIN03_3_0_0	14.285911	11.121802	-6.695515	-9.00630158129901	5.329518	48.00000000000011	0.0028654832149471	1032.742590345344	-2316.283788077237	-82.17120589266	-2316.306002644479	-82.173349261051	1032.776875236212	-3585677.915716264	-3585651.8524952945	26.063220969492495	-14.9414174621645	-9.00630158129901	LALNIN03	3	0	HF	def2-svp	neutral	-9.00630158129901	3.0721953263688984	0.009043	10.577589862822665	7.505394536453766	1.665534	-1.4066613263688983	5.416035029576584	2.3438397032076854	76.29201447871239
AEPHOS02_1_0_0	-264.002444	218.487276	-68.496105	-14.833177246226542	-227.903184	74.0000000000001	0.0348117340010685	2344.117281725917	-5352.973533320141	-151.454386169898	-5353.314424878234	-151.457070735109	2344.639324653875	-8297395.579449702	-8296927.014854084	468.564595619077	-250.077289334526	-14.833177246226542	AEPHOS02	1	0	HF	def2-svp	neutral	-14.833177246226542	-178.59283332254597	2e-06	-163.86240466072874	14.730428661817228	-167.272119	11.320714322545967	-217.45785599017935	-38.86502266763338	21.761804180261567
30501-ICSD_3_0_0	-1.850259	1.535146	-0.174249	-3.1473690190158377	-4.256367	42.00000000000002	0.0006843836951631	1081.786608075546	-2765.378525881428	-103.134290012206	-2765.389444620931	-103.134933155402	1081.799937347423	-4691049.65862639	-4691045.018346103	4.640280286839	-3.105133607384	-3.1473690190158377	30501-ICSD	3	0	HF	def2-svp	neutral	-3.1473690190158377	-3.440458418769795	0.01086	-4.631111383741319	-1.1906529649715245	-3.22191	0.21854841876979503	-4.625936905479611	-1.1854784867098158	34.45699213344097
EBIHIH_2_0_1	-1.129102	6.12649	-1.017771	-7.086059363229938	-6.071027	78.00000000000011	0.001442132363322	2386.977341352198	-5166.125674954876	-140.391680123146	-5166.142837652047	-140.393016827001	2387.001171144623	-7665252.306037148	-7665238.311094534	13.9949426180745	-7.8684515113715	-7.086059363229938	EBIHIH	2	1	HF	def2-svp	neutral	-7.086059363229938	-7.132266267871265	0.030116	-6.671111553097099	0.4611547147741666	-7.709166	-0.5768997321287346	-5.980828502644954	1.1514377652263112	-16.144065882862442
NIDCAR06_2_0_0	-2.909061	0.594421	-0.312579	-3.910881559991136	-6.654429	186.0000000000001	0.0001909978925694	9508.215152832285	-22543.7226911616	-470.841286997397	-22543.725581651663	-470.841566968306	9508.218891419834	-35460918.84089529	-35460917.34927895	1.4916163331645	-0.8971947840745	-3.910881559991136	NIDCAR06	2	0	HF	def2-svp	organometallic	-3.910881559991136	-7.21227181643643	0.0	-8.831130887431357	-1.6188590709949269	-7.658609	-0.4463371835635703	-6.799251668048434	0.4130201483879956	-5.726630372509561
JARNAS_3_0_0	6.487539	3.254315	-1.583758	-7.002032757051986	-0.174041	144.00000000000017	0.0008749014859829	6515.410665798724	-15273.903539266012	-338.875066317106	-15273.91067674852	-338.8758642549	6515.421542501438	-23885139.52590393	-23885131.80356696	7.7223369700805	-4.4680213079785	-7.002032757051986	JARNAS	3	0	HF	def2-svp	organometallic	-7.002032757051986	-0.24126477537629398	0.0	-3.757699309090488	-3.516434533714194	-2.241934	-2.000669224623706	-0.20360472076305047	0.03766005461324351	-15.609429331118132
PMCCOC_3_0_0	-5.246624	11.627851	-1.011806	-24.750297530693825	-25.507516	130.00000000000043	0.0039169429928518	5970.650904065575	-13874.683117725992	-285.859918204194	-13874.73122944773	-285.863032050532	5970.714607219401	-21502561.792210534	-21502529.032309152	32.7599013839995	-21.132048586062	-24.750297530693825	PMCCOC	3	0	HF	def2-svp	organometallic	-24.750297530693825	-21.9495240533734	1e-06	-20.52187836455098	1.4276456888224196	-27.664806	-5.7152819466266	-26.412940204804595	-4.463416151431197	20.33491086448054
VANPAB_6_0_0	-4.714812	14.074402	-0.752936	-27.43767391663645	-26.249095	242.00000000000043	0.004449071574914	12785.164749308682	-27314.4504160332	-428.630596618027	-27314.515557230607	-428.633968920345	12785.247468144127	-39272009.14940585	-39271971.85329691	37.2961089354855	-23.221705126703498	-27.43767391663645	VANPAB	6	0	HF	def2-svp	organometallic	-27.43767391663645	-25.0562544973595	0.014683	-23.10964606836936	1.9466084289901389	-27.929059	-2.8728045026404985	-26.925172466740076	-1.8689179693805755	7.458888037625605
JARNAS_2_0_0	-11.890649	2.437519	-4.464771	-8.138400069712706	-22.406802	144.00000000000009	0.000614070729661	6736.400554004693	-15712.111077640036	-338.874576337904	-15712.128987754955	-338.875336394607	6736.421364378213	-24455443.179979764	-24455437.56087968	5.619100080573499	-3.181580915753	-8.138400069712706	JARNAS	2	0	HF	def2-svp	organometallic	-8.138400069712706	-18.738007108336127	0.02567	-17.36797952132459	1.3700275870115384	-19.77796	-1.039952891663873	-22.311979791222285	-3.5739726828861578	19.073387379046174
CCRTOL_3_0_0	-15.112699	5.101536	-3.064377	-13.902209332898831	-28.544952	116.00000000000033	0.0011449236879489	4943.809756331051	-11479.757703073405	-254.542935568427	-11479.778674909468	-254.544697058405	4943.836926613306	-17828433.811506957	-17828422.162278417	11.649228539857	-6.547691987788499	-13.902209332898831	CCRTOL	3	0	HF	def2-svp	organometallic	-13.902209332898831	-26.82702499404806	0.003106	-43.44390255589487	-16.616877561846813	-26.358546	0.46847899404805915	-28.87925617413726	-2.0522311800892012	7.649864942327808
CEFFOI_2_0_0	-12.511735	3.390575	-5.864217	-8.36377516229595	-23.909484	146.00000000000017	0.0008421368084695	7338.208182876697	-17838.364015345083	-386.967213190347	-17838.37727158403	-386.968232189767	7338.225463520798	-28584141.556377	-28584133.665684253	7.890692749366001	-4.5001168745055	-8.36377516229595	CEFFOI	2	0	HF	def2-svp	organometallic	-8.36377516229595	-21.698805936287364	0.035454	-22.609513543551213	-0.9107076072638485	-24.403576	-2.704770063712637	-23.798006879391423	-2.0992009431040586	9.674269401126452
FURRAL_0_0_0	8.093637	5.583077	-3.156761	-9.45632426761708	-1.031655	168.00000000000034	0.0011565501561136	7820.741510297309	-17356.928044555512	-334.538329028656	-17356.954131262217	-334.539689301573	7820.773635424468	-25915588.128559645	-25915575.84608329	12.282476350517	-6.699399056745	-9.45632426761708	FURRAL	0	0	HF	def2-svp	organometallic	-9.45632426761708	-5.844767345577513	0.020666	-7.405331720351913	-1.5605643747743994	-8.540857	-2.6960896544224875	-0.9576773560998522	4.887089989477661	-83.61479081242668
SAYVOE_3_0_0	4.944979	2.863537	-1.055726	-5.2887950876063	0.231718	219.9999999999998	0.0008515209727209	11715.268037851882	-25946.221767417348	-455.912458013697	-25946.24059448593	-455.913373327853	11715.290517077538	-38560367.17548909	-38560359.989908025	7.1855810628305	-4.3220436497555	-5.2887950876063	SAYVOE	3	0	HF	def2-svp	organometallic	-5.2887950876063	0.056874882678130234	0.00335	-4.623608871559339	-4.6804837542374695	-2.93621	-2.99308488267813	0.1062590072858125	0.04938412460768227	86.82940919132947
CPTIBP01_4_0_0	0.973761	8.57248	-3.741723	-16.82897843427802	-14.54184	174.00000000000037	0.002868375452567	8102.705509433636	-17779.0088577066	-331.784792923154	-17779.066698018913	-331.787100516293	8102.774567771067	-26276235.414710414	-26276212.020371247	23.3943391661155	-14.8218580522805	-16.82897843427802	CPTIBP01	4	0	HF	def2-svp	organometallic	-16.82897843427802	-16.52674484001936	0.012828	-16.921855417291734	-0.39511057727237286	-18.344505	-1.8177601599806401	-15.377428590114802	1.14931624990456	-6.9542808401174145
PESKEE01_2_0_0	-0.526877	0.123634	-0.15843	-3.247978147420818	-3.787566	238.00000000000023	3.754428046177883e-05	12142.950913020812	-27181.176972934045	-496.12803436357	-27181.17766197001	-496.128107252573	12142.951787487094	-40785446.67452375	-40785446.37904654	0.2954772067795	-0.1718436300115	-3.247978147420818	PESKEE01	2	0	HF	def2-svp	organometallic	-3.247978147420818	-3.457371646430578	1e-06	-5.669770672862868	-2.21239902643229	-3.67314	-0.21576835356942192	-3.8400069327360655	-0.3826352863054874	11.067230411880178
VANPAB_0_0_0	-0.482156	2.421873	-0.030052	-8.29823564485468	-7.579692	242.00000000000037	0.0007539992974887	12420.073540340743	-26584.44190851552	-428.623145040423	-26584.45603633702	-428.62402162699	12420.090860293232	-38313899.21794649	-38313893.13848463	6.079461869459	-3.657588124776	-8.29823564485468	VANPAB	0	0	HF	def2-svp	organometallic	-8.29823564485468	-6.918261311036893	0.001022	-8.288662955092004	-1.3704016440551108	-8.140077	-1.2218156889631064	-7.72848795682241	-0.8102266457855167	11.711420100494612
ZOSWEJ_1_0_0	-2.64252	0.980707	-0.175039	-2.680496231614399	-4.877613	112.00000000000006	0.0001381937183196	4818.914651063	-11778.078862087714	-290.390047407885	-11778.082316301843	-290.390378437433	4818.919139349638	-19033704.70551479	-19033702.859675497	1.8458392941055	-0.8651320362974999	-2.680496231614399	ZOSWEJ	1	0	HF	def2-svp	organometallic	-2.680496231614399	-4.445050575009589	0.0	-7.336649738322898	-2.89159916331331	-3.792995	0.6520555750095887	-4.8874229945835115	-0.4423724195739229	9.95202218982556
JAFNAG_6_0_0	-0.535895	4.048834	-0.505904	-10.727089030043151	-9.789132	154.0000000000004	0.0010060313690781	6914.21302750623	-15493.714814027337	-311.060213015296	-15493.732511348471	-311.061590983441	6914.235688885297	-23342170.529782828	-23342161.11450409	9.415278733143	-5.3664445608775	-10.727089030043151	JAFNAG	6	0	HF	def2-svp	organometallic	-10.727089030043151	-8.985193076339494	0.006909	-11.38444580852301	-2.399252732183516	-9.505374	-0.5201809236605062	-9.693441731308148	-0.7082486549686546	7.882397728699562
CPMNCO01_5_0_0	-5.170884	4.205695	-0.631262	-8.707544449835723	-12.011988	102.0000000000001	0.0008343899565913	4233.340609144991	-10113.26075156463	-237.797557925792	-10113.27682181608	-237.798870454437	4233.361468167655	-16062067.822256934	-16062058.695382062	9.1268748701605	-4.921178885019501	-8.707544449835723	CPMNCO01	5	0	HF	def2-svp	organometallic	-8.707544449835723	-10.888846436846467	0.005019	-18.70504687985237	-7.816200443005904	-10.072564	0.8162824368464676	-12.185735879590855	-1.296889442744387	11.910255602061563
DIGWUL_5_0_0	4.872457	0.015317	-0.533063	-1.9514933660623608	2.559276	156.00000000000014	5.113458921597632e-06	7173.845410169631	-17018.428871180113	-367.742936556281	-17018.42902189871	-367.742949329446	7173.845587758449	-26812462.956811544	-26812462.919799723	0.0370118179025	-0.0216947585479999	-1.9514933660623608	DIGWUL	5	0	HF	def2-svp	organometallic	-1.9514933660623608	2.1790632738656583	0.0	-0.381536458800798	-2.5605997326664562	1.608009	-0.5710542738656583	2.513090879314963	0.33402760544930477	15.328953934262762
ACACCS_1_0_0	0.224179	1.759011	-0.151982	-2.058029377519887	-1.011195	116.00000000000004	0.0005288261468464	4313.370359289928	-10304.739956353114	-261.648971567615	-10304.74952813562	-261.6495315944	4313.382091502015	-16417300.251940165	-16417296.050082626	4.201857540898	-2.442846201926	-2.058029377519887	ACACCS	1	0	HF	def2-svp	organometallic	-2.058029377519887	-1.719044927989129	0.005385	-1.9319131233443183	-0.21286819535518942	-0.506272	1.2127729279891288	-1.1238509111365447	0.5951940168525842	-34.62352886546245
BENDAB_1_0_0	-2.82068	2.837005	-3.589227	-7.840952203504432	-12.135426	190.00000000000043	0.0006964440900846	9535.46898447736	-21728.51668731548	-413.275237363674	-21728.52549466947	-413.276265379554	9535.481301437188	-33097900.87949982	-33097894.36408538	6.51541443998	-3.6784091825615	-7.840952203504432	BENDAB	1	0	HF	def2-svp	organometallic	-7.840952203504432	-11.124167174126782	0.017532	-13.06231495525788	-1.9381477811310983	-12.748953	-1.624785825873218	-12.061991776483001	-0.9378246023562191	8.430515180834973
SAYVOE_0_0_0	-13.117021	10.505756	-4.532971	-14.759720471598357	-26.613959	220.00000000000009	0.0028747980182331	12148.993954488426	-26810.723380717947	-455.916518798902	-26810.74841912925	-455.919003115091	12149.03118561144	-39691379.42867213	-39691353.93927968	25.489392453513	-14.9836352028575	-14.759720471598357	SAYVOE	0	0	HF	def2-svp	organometallic	-14.759720471598357	-23.15559011700038	1e-06	-25.39409899921097	-2.238508882210592	-24.803831	-1.6482408829996196	-26.545711708647335	-3.390121591646956	14.640618418780852
PESKEE01_3_0_0	-51.369436	37.27889	-15.671123	-58.94331842259102	-105.729709	238.0000000000003	0.0103290872860294	13717.293341596202	-30336.19891479175	-496.149049226069	-30336.22647807467	-496.156107915677	13717.363242662412	-44935575.91116795	-44935483.28590749	92.6252604594655	-55.346365121136	-58.94331842259102	PESKEE01	3	0	HF	def2-svp	organometallic	-58.94331842259102	-102.74971713247616	2e-06	-93.4416984876012	9.308018644874963	-100.225124	2.52459313247617	-105.7499898686558	-3.000272736179639	2.9199815044856616
FOHCOU_1_0_0	-5.276308	7.327156	-0.930357	-13.013036195062613	-15.064934	108.0000000000002	0.0013100358151965	4451.301371804733	-10568.257374456654	-254.586814022444	-10568.280669451324	-254.589046887916	4451.33260714926	-16728485.665178545	-16728470.680178294	14.9850002475665	-7.657843093247	-13.013036195062613	FOHCOU	1	0	HF	def2-svp	organometallic	-13.013036195062613	-13.788948172122186	0.0	-26.500776582859423	-12.711828410737237	-11.124819	2.664129172122186	-15.005586581020314	-1.2166384088981275	8.823286545944576
BZCRCO_3_0_0	2.409444	0.026963	-0.382116	-2.0285474521261437	0.22666	108.00000000000018	8.785248556603913e-06	4207.747157996266	-9981.040966121387	-241.261057358134	-9981.041258496984	-241.261076905428	4207.747495305527	-15791213.79932629	-15791213.732674371	0.066651919686	-0.0396892765475	-2.0285474521261437	BZCRCO	3	0	HF	def2-svp	organometallic	-2.0285474521261437	-0.12749623652052833	0.0	-2.46515750849655	-2.3376612719760215	-0.079776	0.04772023652052833	0.09561711699172593	0.22311335351225425	-174.9960309427098
RUJBUT_9_0_0	-11.108653	48.6724	-2.50862	-52.431617372846766	-42.045145	150.00000000000054	0.0138710767564027	7823.57253860282	-18339.451036370257	-364.289234516113	-18339.477248658804	-364.293620699124	7823.649962711494	-28565880.38111046	-28565757.440400217	122.9407102401815	-74.26830312804951	-52.431617372846766	RUJBUT	9	0	HF	def2-svp	organometallic	-52.431617372846766	-47.37682821865467	1e-06	-44.79499401810911	2.581834200545565	-48.72617	-1.3493417813453306	-44.05166907143265	3.325159147222024	-7.018534739969653
TITODC10_4_0_0	-5.413541	10.001646	-1.290175	-17.463320059084868	-19.115367	120.00000000000033	0.0030738764596305	4863.7592285358	-11110.812580893156	-246.865922245233	-11110.87489830309	-246.868460328127	4863.833775403883	-17049785.055469096	-17049759.610763364	25.4447057320025	-15.443058643294	-17.463320059084868	TITODC10	4	0	HF	def2-svp	organometallic	-17.463320059084868	-16.938151272054178	0.008378	-17.81860498568992	-0.8804537136357418	-16.801036	0.13711527205417795	-19.515512796690942	-2.577361524636764	15.21630952068002
QENJAV_8_0_0	-3.763471	13.07894	-2.600277	-24.88478956408073	-24.79499	184.00000000000023	0.0040134006194621	9529.324344613986	-21439.876579892887	-399.205569417785	-21439.942836038103	-399.208903486364	9529.406997048432	-32319269.116231155	-32319234.82137084	34.2948603192005	-21.2159185006165	-24.88478956408073	QENJAV	8	0	HF	def2-svp	organometallic	-24.88478956408073	-23.71632451248653	0.03547	-29.600696515370288	-5.884372002883758	-26.997575	-3.2812504875134714	-25.18980852721319	-1.4734840147266617	6.21295266031159
TESBUO_2_0_0	-1.319847	1.875283	-0.802821	-8.266356086436437	-9.148492	150.0000000000004	0.000539103261364	6797.064057197036	-15188.887851639716	-306.539372290791	-15188.901392069773	-306.540145080144	6797.080117892625	-22837552.49425873	-22837547.906260017	4.5879987132155	-2.712715759862	-8.266356086436437	TESBUO	2	0	HF	def2-svp	organometallic	-8.266356086436437	-9.139793614855456	0.006073	-14.578705353242157	-5.4389117383867	-9.027462	0.11233161485545651	-9.352141584534401	-0.21234796967894454	2.323334405864511
TCBMNI_1_0_0	-3.816923	14.192512	-0.369108	-16.721313812341837	-13.659925	142.00000000000017	0.003939318161193	7561.193930835486	-18553.56421623508	-410.937047860583	-18553.646526626704	-410.940966380974	7561.293218128739	-29939383.4034746	-29939349.118694656	34.2847799429945	-20.0922661841135	-16.721313812341837	TCBMNI	1	0	HF	def2-svp	organometallic	-16.721313812341837	-17.068044315191393	0.0	-21.304973278893584	-4.236928963702191	-6.251256	10.816788315191394	-14.227005335003609	2.8410389801877844	-16.645369133821156
GIHWIE01_2_0_0	-27.448947	30.680164	-5.093679	-48.25812803252547	-65.958736	200.00000000000085	0.0091372914786365	11303.44801604209	-25473.24685465447	-441.761309404869	-25473.29304353989	-441.766738333316	11303.52984796418	-38362651.16861928	-38362571.84147816	79.3271411342355	-48.646973006213	-48.25812803252547	GIHWIE01	2	0	HF	def2-svp	organometallic	-48.25812803252547	-66.00944723819777	2e-06	-59.07877501160974	6.9306722265880225	-66.514543	-0.505095761802238	-66.56297590084418	-0.5535286626464142	0.8385597604672912
PVVBAY01_4_0_0	-28.324592	21.612621	-6.810545	-22.13353628429885	-45.781716	152.00000000000043	0.0047577949401761	7254.413504112063	-16490.521716462907	-328.052359692188	-16490.578280880014	-328.057648486789	7254.494085512216	-25110703.581898984	-25110654.41104022	49.17085876234749	-27.55823455788	-22.13353628429885	PVVBAY01	4	0	HF	def2-svp	organometallic	-22.13353628429885	-40.07761290895578	0.049537	-59.32105161638155	-19.243438707425774	-49.643705	-9.566092091044219	-45.03867490952007	-4.96106200056429	12.378636451812445
RUJBUT_8_0_0	-159.615602	105.784088	-51.965768	-68.21259377937885	-219.730456	150.0000000000005	0.0242535242383892	8043.628330579917	-18775.264070172103	-364.314288409026	-18775.38200727157	-364.324914705782	8043.850526199249	-29132416.798517182	-29132170.96711543	245.83140175692648	-140.0472989737565	-68.21259377937885	RUJBUT	8	0	HF	def2-svp	organometallic	-68.21259377937885	-204.7795290906023	1e-06	-195.67753101878645	9.101998071815842	-197.179276	7.600253090602308	-216.95025829783424	-12.170729207231943	5.943332940201825
VANPAB_4_0_0	-0.817968	3.700293	-0.052102	-8.384975128443811	-7.336968	242.0	0.0010913427967994	12507.160615010554	-26758.535862043787	-428.623824482753	-26758.5574232508	-428.624798678849	12507.186632324669	-38542337.562265225	-38542328.42050787	9.141757351504	-5.441463962191	-8.384975128443811	VANPAB	4	0	HF	def2-svp	organometallic	-8.384975128443811	-6.706276049162811	1e-06	-6.858190224523923	-0.15191417536111196	-8.091749	-1.3854729508371895	-7.56807098795555	-0.8617949387927393	12.850573589202652
QENJAV_5_0_0	7.509618	7.070564	-2.187083	-19.920337832632903	-10.786445	184.0000000000004	0.0022324068204315	9413.66945872304	-21213.391078986868	-399.201601385621	-21213.424604364267	-399.204236098702	9413.712424532594	-32028272.918440618	-32028255.0500252	17.868415415659502	-10.797850051409	-19.920337832632903	QENJAV	5	0	HF	def2-svp	organometallic	-19.920337832632903	-10.637475147876996	1e-06	-12.2629179916863	-1.625442843809303	-13.712864	-3.0753888521230035	-11.000584606284908	-0.3631094584079122	3.413492895260778
CPTIBP01_5_0_0	3.382144	5.471275	-1.170041	-7.885344007465307	-2.784242	174.00000000000023	0.001570715114077	7821.733953016397	-17221.77038084162	-331.78221047731	-17221.795186561747	-331.783412054445	7821.765107113109	-25550889.8348633	-25550876.321941342	13.5129219533495	-8.0416464888585	-7.885344007465307	CPTIBP01	5	0	HF	def2-svp	organometallic	-7.885344007465307	-5.631476059912281	0.002454	-9.156042086911546	-3.524566026999265	-8.394064	-2.7625879400877196	-2.935860157055469	2.6956159028568116	-47.86695129622553
FOHCOU_0_0_0	-4.0353	6.601262	-0.888842	-13.033541911819654	-14.148876	108.00000000000011	0.0011793506022223	4453.432600177149	-10572.521292354671	-254.586509057934	-10572.542764113256	-254.588572922918	4453.46126184202	-16734084.240843693	-16734070.782422248	13.458421441026498	-6.857158772241999	-13.033541911819654	FOHCOU	0	0	HF	def2-svp	organometallic	-13.033541911819654	-13.328112625029389	0.000457	-25.12410617519261	-11.79599355016322	-10.643441	2.68467162502939	-14.140528589202361	-0.8124159641729722	6.095506445881198
COACAC03_8_0_0	0.934745	0.743687	-0.154852	-3.208408262044186	-2.005149	186.00000000000037	0.0002546913469865	9139.276147169632	-20542.73721893657	-389.072583044958	-20542.742950391505	-389.072946683641	9139.283008531247	-30961297.110708635	-30961295.09887201	2.011836628749	-1.268149224232	-3.208408262044186	COACAC03	8	0	HF	def2-svp	organometallic	-3.208408262044186	-1.3114073583619263	7.6e-05	-4.197636356508874	-2.8862289981469478	-3.156873	-1.8454656416380737	-2.096141901157388	-0.7847345427954617	59.83911389483665
RUJBUT_6_0_0	-0.08437	4.035915	-0.617788	-6.962380373800972	-5.593263	150.0000000000002	0.0010817194088227	7076.804118239143	-16843.675342086906	-364.262970727459	-16843.690133365508	-364.263762849137	7076.823262348529	-26599292.82785725	-26599283.479215484	9.348641768305	-5.312726019598	-6.962380373800972	RUJBUT	6	0	HF	def2-svp	organometallic	-6.962380373800972	-5.723517999374957	0.0	-8.707251575843278	-2.983733576468321	-7.155639	-1.4321210006250427	-5.562468878955945	0.16104912041901187	-2.813813469907833
FURRAL_1_0_0	-1.489082	3.283029	-2.03457	-9.839215774596678	-11.294845	168.00000000000023	0.0009807963574123	7558.707440907769	-16835.633943234614	-334.537682081994	-16835.65004303746	-334.538923409298	7558.727937196975	-25234899.21616541	-25234890.93229531	8.2838700989025	-5.0008405982895	-9.839215774596678	FURRAL	1	0	HF	def2-svp	organometallic	-9.839215774596678	-10.50337280294834	0.003877	-15.412618530305783	-4.909245727357444	-11.898246	-1.3948731970516608	-11.464031149758766	-0.9606583468104262	9.146189179734394
CPMNCO01_2_0_0	-3.990359	7.34923	-1.166169	-20.241043532930664	-21.160988	102.00000000000044	0.0016278907633385	4393.73596430286	-10434.726090565526	-237.799063223005	-10434.753144731949	-237.801754174474	4393.771888269779	-16484961.016994627	-16484944.794426505	16.222568123014	-8.8733367151255	-20.241043532930664	CPMNCO01	2	0	HF	def2-svp	organometallic	-20.241043532930664	-24.74761431504034	1e-06	-39.54107052366484	-14.793456208624502	-25.647342	-0.8997276849596574	-21.383267248251105	3.364347066789236	-13.594631886373618
DIGWUL_0_0_0	-19.939477	12.368139	-6.899286	-9.08710810030284	-28.644677	156.00000000000006	0.0031019300442384	7394.248757932739	-17456.679301441887	-367.749283974096	-17456.737561280934	-367.751471481901	7394.320271735782	-27384437.137057256	-27384408.082076527	29.054980729470497	-16.686840229205	-9.08710810030284	DIGWUL	0	0	HF	def2-svp	organometallic	-9.08710810030284	-23.728178566187925	0.05081	-26.869049924637626	-3.140871358449701	-22.171056	1.5571225661879247	-28.465120918477417	-4.736942352289493	19.96336271271795
COSRUX_3_0_0	-3.617636	4.413667	-1.877793	-9.161678667537032	-12.01508	158.0000000000003	0.0013133940458457	7283.153707047144	-16621.694776924505	-331.055517214628	-16621.711433396224	-331.056779990335	7283.175771034994	-25387525.83941001	-25387514.957394022	10.882015988463	-6.468348747668499	-9.161678667537032	COSRUX	3	0	HF	def2-svp	organometallic	-9.161678667537032	-10.207986552485904	0.010511	-11.91540271788134	-1.7074161653954363	-11.087469	-0.8794824475140963	-12.237836777577021	-2.029850225091117	19.88492260108627
NEZWEU_2_0_0	8.21695	1.013459	-3.127195	-6.728704588065112	-0.442358	168.0000000000004	0.0003080371984017	8298.466636034964	-19170.77515273305	-392.553984032759	-19170.783156432008	-392.554438834058	8298.476049273675	-29575896.49566884	-29575893.989003018	2.506665816228	-1.4932069030725	-6.728704588065112	NEZWEU	2	0	HF	def2-svp	organometallic	-6.728704588065112	-0.22493240867333952	0.0	-1.035078385350416	-0.8101459766770764	-1.535646	-1.3107135913266605	-0.4880461512358991	-0.2631137425625596	116.97458099275917
DADHIZ_3_0_0	-15.396369	7.936801	-3.664217	-6.031215432636652	-20.377074	106.00000000000024	0.0018077703078307	4736.459782852309	-11602.555367750583	-273.03285266581	-11602.59876270841	-273.034122279845	4736.511267695247	-18743781.712824505	-18743763.806202795	17.9066217074125	-9.9698199900585	-6.031215432636652	DADHIZ	3	0	HF	def2-svp	organometallic	-6.031215432636652	-17.87053202447098	0.052583	-21.765226425897705	-3.894694401426726	-16.907025	0.963507024470978	-20.309630604807094	-2.4390985803361147	13.648718331363273
NCKLCN_2_0_0	-3.926018	10.741052	-0.397485	-17.981249942680087	-16.913509	98.00000000000016	0.0032411864307051	4344.197967479766	-10573.548355538056	-234.921048942995	-10573.59347889506	-234.923806627665	4344.256031834225	-16971944.657846875	-16971917.921559155	26.736287719643	-15.9952342511955	-17.981249942680087	NCKLCN	2	0	HF	def2-svp	organometallic	-17.981249942680087	-16.392886975626755	2e-06	-17.645804955392403	-1.2529179797656482	-17.884471	-1.491584024373246	-17.39763007509749	-1.0047430994707334	6.1291406508481625
RUJBUT_7_0_0	-36.25894	14.890926	-11.812654	-17.24232439446597	-55.817588	150.0000000000004	0.0037968828047434	7392.77320981078	-17472.88544018523	-364.268521480075	-17472.926204162184	-364.271609524274	7392.830307748871	-27421721.66399405	-27421686.88683914	34.777154915468	-19.886227012906	-17.24232439446597	RUJBUT	7	0	HF	def2-svp	organometallic	-17.24232439446597	-52.026829030453335	0.0	-52.529703537322135	-0.5028745068687996	-56.479512	-4.4526829695466645	-55.50952787366674	-3.482698843213406	6.6940440309649585
CEHPIO01_3_0_0	4.750529	2.246079	-1.4868	-5.642005861696347	-0.95006	108.00000000000009	0.0006457044254975	4845.068480733607	-12125.40839498151	-303.574630430774	-12125.42330604871	-303.575266303095	4845.086114758498	-19911567.637053862	-19911562.157411225	5.4796426415605	-3.2335632768945	-5.642005861696347	CEHPIO01	3	0	HF	def2-svp	organometallic	-5.642005861696347	-1.0848612501611512	0.0	-6.423238932951793	-5.338377682790641	-2.147066	-1.062204749838849	-1.016594829702794	0.06826642045835718	-6.292640690062118
VIPGEG_3_0_0	-1.838551	10.340303	-1.153456	-19.056952947648355	-16.827232	142.00000000000026	0.0028006279252805	6553.130812687718	-14899.896078462734	-296.483317239296	-14899.921574209417	-296.486192833734	6553.168550363072	-22692849.154704075	-22692824.563393544	24.591310531367	-14.2510056166905	-19.056952947648355	VIPGEG	3	0	HF	def2-svp	organometallic	-19.056952947648355	-20.78260192418434	0.0	-26.394093469961877	-5.611491545777536	-21.56654	-0.7839380758156587	-16.900038188258094	3.8825637359262473	-18.681798121765386
CEHPIO01_4_0_0	-17.974095	6.811824	-3.882758	-18.149437368017995	-35.602031	108.00000000000026	0.0015664841845629	5121.894515169636	-12676.84834785948	-303.576648491059	-12676.873468282663	-303.578405161971	5121.927236409612	-20632571.77834046	-20632556.43453545	15.34380500794	-8.531980555161999	-18.149437368017995	CEHPIO01	4	0	HF	def2-svp	organometallic	-18.149437368017995	-29.470879779621537	0.0	-40.57373525406992	-11.102855474448386	-27.95563	1.5152497796215378	-35.73303813392734	-6.2621583543058	21.248630516405363
HEPSOL_0_0_0	-18.942635	10.947027	-5.776098	-14.982202406270718	-33.527179	164.0000000000005	0.0032829448372641	7797.121523841526	-17859.14270848439	-345.012396921546	-17859.206810177064	-345.014383055985	7797.198613221797	-27323666.66839736	-27323637.78381953	28.8845778189545	-17.937549522428	-14.982202406270718	HEPSOL	0	0	HF	def2-svp	organometallic	-14.982202406270718	-27.71041079544689	0.019498	-29.42729352423651	-1.7168827287896207	-28.980007	-1.2695962045531104	-33.87233519435591	-6.161924398909022	22.23685691415838
RUJBUT_10_0_0	9.784121	0.183799	-1.026863	-2.5736264243941998	6.534185	150.00000000000003	5.856234570605559e-05	6960.863043402458	-16612.56417369808	-364.261047712222	-16612.56569829041	-364.26114340694	6960.864834189807	-26296908.698359597	-26296908.250711057	0.4476485376499999	-0.263849512229	-2.5736264243941998	RUJBUT	10	0	HF	def2-svp	organometallic	-2.5736264243941998	6.578518828285196	0.0	4.059763396400907	-2.518755431884289	7.145297	0.5667781717148044	6.4957240930406615	-0.0827947352445344	-1.258561956052291
CEHPIO01_2_0_0	6.59467	2.926012	-2.150825	-9.867376949952138	-3.361026	108.00000000000011	0.0006836528059339	4981.106129540423	-12395.455058477395	-303.57478994533	-12395.469516823585	-303.575667569559	4981.123971083598	-20263408.723925486	-20263402.14554421	6.578381270878	-3.652368741047	-9.867376949952138	CEHPIO01	2	0	HF	def2-svp	organometallic	-9.867376949952138	-5.317898540350594	0.044875	-19.559829155106645	-14.24193061475605	-2.956568	2.361330540350594	-3.4782039368270885	1.8396946035235056	-34.59439080239052
PMCCOC_5_0_0	-1.580424	5.742146	-0.536067	-16.39919440141864	-15.692608	130.0000000000003	0.001638119058738	5934.558191920605	-13802.69648704948	-285.855078255072	-13802.732787433244	-285.857839413477	5934.602649352601	-21408309.601819552	-21408295.43491081	14.166908738163	-8.424762166251	-16.39919440141864	PMCCOC	5	0	HF	def2-svp	organometallic	-16.39919440141864	-18.495223382057173	0.011339	-22.58772496022747	-4.092501578170296	-21.770177	-3.2749536179428276	-15.792711172997793	2.70251220905938	-14.611946842886885
CPMNCO01_1_0_0	-0.947672	3.864878	-0.683183	-9.521292928180609	-8.954264	102.00000000000028	0.0008273872923363	4232.505789568049	-10112.095102935971	-237.79750351288	-10112.112378099417	-237.798750472666	4232.527603710437	-16061199.08772055	-16061190.44452425	8.643196299329	-4.7783177845635	-9.521292928180609	CPMNCO01	1	0	HF	def2-svp	organometallic	-9.521292928180609	-12.660245771744398	0.0	-19.979618945463216	-7.319373173718818	-14.188802	-1.528556228255603	-9.050377845660371	3.6098679260840267	-28.513411123034142
PMCCOC_8_0_0	-1.144326	1.239961	-0.254685	-3.734034361603012	-4.471315	130.00000000000006	0.0002495262574842	5654.658690455873	-13242.430487369724	-285.852423495392	-13242.435979350485	-285.852836284422	5654.665621564293	-20672200.390684467	-20672197.696032397	2.694652073065	-1.4546906237855002	-3.734034361603012	PMCCOC	8	0	HF	def2-svp	organometallic	-3.734034361603012	-4.8888378873820955	0.011492	-5.433937867554551	-0.5450999801724556	-5.829826	-0.9409881126179043	-4.433526039635577	0.45531184774651834	-9.3132940431848
NEZWEU_3_0_0	-45.535859	13.64901	-10.70906	-21.08574375927518	-69.294034	168.0000000000005	0.0033068991081782	8667.375137928007	-19904.529681623902	-392.560047608001	-19904.59456382113	-392.563447841873	8667.455251300122	-30533815.659468383	-30533784.597332746	31.062135640133494	-17.413123703569	-21.08574375927518	NEZWEU	3	0	HF	def2-svp	organometallic	-21.08574375927518	-62.24078005888617	2e-06	-83.11611115655026	-20.875331097664088	-68.866372	-6.625591941113825	-68.18976882877858	-5.948988769892409	9.55802411901659
JAFNAG_5_0_0	-3.076982	2.966287	-0.636869	-9.286419386863615	-11.431789	154.00000000000017	0.0006531983037422	6896.688851349003	-15458.636282008443	-311.059545100196	-15458.648542271134	-311.060587226346	6896.70465959212	-23296079.814856924	-23296073.235736523	6.579120401638	-3.612833463202	-9.286419386863615	JAFNAG	5	0	HF	def2-svp	organometallic	-9.286419386863615	-12.153096030026882	0.0	-13.907292907470817	-1.7541968774439347	-13.479584	-1.3264879699731171	-11.35016636908082	0.8029296609460612	-6.606791051121854
PMCCOC_2_0_0	-1.780331	1.469948	-0.435796	-6.187515768837438	-7.407117	130.0000000000003	0.0002607877147998	5770.203601243598	-13473.03941456027	-285.852447753281	-13473.045391216048	-285.853018427153	5770.211286767238	-20974301.02943916	-20974298.041110843	2.988328315494	-1.5183797139805	-6.187515768837438	PMCCOC	2	0	HF	def2-svp	organometallic	-6.187515768837438	-8.18806057345999	0.0	-10.002592867546474	-1.814532294086483	-8.327385	-0.13932442654000887	-7.499069007766147	0.6889915656938435	-8.414588039652221
CPMNCO01_4_0_0	-5.080031	7.150909	-0.899871	-15.96510434145279	-18.246606	102.00000000000033	0.0020672631631208	4275.119021924444	-10197.315443513246	-237.799771321489	-10197.358810444628	-237.802054810146	4275.171483755535	-16173070.004485972	-16173052.121126257	17.883359717026	-10.732449287493	-15.96510434145279	CPMNCO01	4	0	HF	def2-svp	organometallic	-15.96510434145279	-15.534516665318751	0.010502	-16.88917415698482	-1.3546574916660674	-16.361162	-0.826645334681249	-18.55586502459891	-3.0213483592801573	19.44925886252646
CPTIBP01_1_0_0	4.646837	0.322929	-0.839108	-4.496632532609016	-0.157012	174.00000000000014	0.0001038303041719	7816.272251396102	-17206.887722007355	-331.779329360053	-17206.891386247473	-331.779505195929	7816.276396253104	-25526147.54732466	-25526146.747122128	0.800202536504	-0.477273130605	-4.496632532609016	CPTIBP01	1	0	HF	def2-svp	organometallic	-4.496632532609016	-2.832650954953091	0.0	-3.92906747147445	-1.096416516521359	-3.498708	-0.6660570450469092	-0.35735673523455347	2.4752942197185375	-87.38437100378746
RUJBUT_1_0_0	8.311044	0.771048	-0.718814	-2.6852394164721813	5.475027	149.99999999999997	0.0002559655341653	6891.045066324376	-16471.08203237693	-364.261415890434	-16471.087702485693	-364.261750518883	6891.051833411417	-26108755.40179132	-26108753.40024184	2.0015494812905	-1.2305014104605	-2.6852394164721813	RUJBUT	1	0	HF	def2-svp	organometallic	-2.6852394164721813	5.5441860007330375	0.000674	2.782762842048676	-2.7614231586843614	4.696865	-0.8473210007330376	5.393918307021955	-0.15026769371108273	-2.7103653032422566
TITODC10_1_0_0	-0.590434	3.376276	-0.492537	-7.620921742513235	-6.766445	120.00000000000011	0.0006930622308909	4797.293360951723	-10977.26950553306	-246.861542834368	-10977.28405987109	-246.862481097953	4797.311642047787	-16873662.348309927	-16873655.027117755	7.3211921705985	-3.9449154172365	-7.620921742513235	TITODC10	1	0	HF	def2-svp	organometallic	-7.620921742513235	-7.596322789431859	0.0	-9.87135234551177	-2.275029556079911	-8.004288	-0.4079652105681415	-6.8401335013006594	0.7561892881311998	-9.954675559380178
CCRTOL_1_0_0	-6.777275	12.526203	-2.5385	-19.02703910579008	-21.777643	116.00000000000038	0.0033013602827742	4942.758116099196	-11479.667606663266	-254.547042291303	-11479.72811725568	-254.550087112971	4942.833043098824	-17830969.12701178	-17830939.27091393	29.856097851023	-17.329892896101	-19.02703910579008	CCRTOL	1	0	HF	def2-svp	organometallic	-19.02703910579008	-19.95300093448668	0.004773	-26.996277472556613	-7.043276538069932	-21.031826	-1.0788250655133176	-21.867338629408497	-1.9143376949218158	9.594234477346628
TROPSC_1_0_0	-27.608855	20.083375	-9.299561	-25.635892007545195	-50.779056	210.00000000000043	0.0048416007847874	10206.132857309993	-22198.891328649945	-404.721762845937	-22198.94582686762	-404.726787541203	10206.21057101691	-32549584.35485505	-32549536.59492547	47.759929581362506	-27.676552085260003	-25.635892007545195	TROPSC	1	0	HF	def2-svp	organometallic	-25.635892007545195	-41.345505860045975	1e-06	-47.82872026508363	-6.483214405037657	-42.004799	-0.6592931399540234	-50.979735393185436	-9.634229533139461	23.30175754954168
CCRTOL_5_0_0	3.984121	0.458131	-0.627077	-2.01204271131808	1.809047	115.9999999999999	5.6300648740576605e-05	4654.942951575807	-10901.47610796323	-254.540573359368	-10901.47782101696	-254.540734116359	4654.945131554045	-17068569.077450205	-17068568.273607384	0.803842818509	-0.345712103384	-2.01204271131808	CCRTOL	5	0	HF	def2-svp	organometallic	-2.01204271131808	0.7095478499553274	0.000979	-0.2003353298092378	-0.9098831797645652	1.346464	0.6369161500446727	1.7639791414401924	1.054431291484865	148.60608647482354
YABGAK_0_0_0	-23.075894	7.297909	-6.010011	-7.933992386587724	-32.296729	158.00000000000006	0.0017885963406036	7589.764302903783	-17875.040107435496	-380.207557392156	-17875.079285265958	-380.209193308039	7589.811624325463	-28002226.56673112	-28002209.48082952	17.085901599918998	-9.787991594049	-7.933992386587724	YABGAK	0	0	HF	def2-svp	organometallic	-7.933992386587724	-27.412230010963693	0.05447	-24.79780616510781	2.6144238458558817	-27.447614	-0.03538398903630835	-32.17524912501524	-4.7630191140515485	17.37552585888324
CEHPIO01_6_0_0	3.291408	3.259593	-0.849667	-3.696326981472731	0.557042	108.00000000000011	0.0006449876415732	4846.419477545707	-12124.462022600834	-303.574780574572	-12124.486550681238	-303.575556379388	4846.447404686988	-19905536.28844077	-19905529.401081987	6.887358785529999	-3.627765815918	-3.696326981472731	CEHPIO01	6	0	HF	def2-svp	organometallic	-3.696326981472731	-1.0376658209746719	0.0	-5.0084458885710665	-3.9707800675963947	0.8841	1.921765820974672	0.6676844362707635	1.7053502572454353	-164.34484231576715
GIHWIE01_5_0_0	-17.518328	7.920564	-7.714114	-19.902509492950383	-39.657728	200.00000000000028	0.0021544623342058	10989.941472526409	-24844.0726974215	-441.746851685218	-24844.108493696785	-441.749232431649	10989.98673726286	-37533827.8900616	-37533809.28126656	18.6087950367425	-10.6882300625125	-19.902509492950383	GIHWIE01	5	0	HF	def2-svp	organometallic	-19.902509492950383	-38.57978637679776	0.035939	-41.664409958520665	-3.0846235817229015	-38.602406	-0.02261962320223887	-39.6275111304748	-1.0477247536770378	2.7157349795673027
BENDAB_3_0_0	-5.364428	0.918859	-0.608315	-2.733686219556142	-8.082849	190.00000000000003	0.0002909601692094	9144.96099056537	-20947.71843474359	-413.274376392313	-20947.724181702502	-413.274765152936	9144.96801632035	-32073191.54490793	-32073189.208119877	2.336788063473	-1.417928874256	-2.733686219556142	BENDAB	3	0	HF	def2-svp	organometallic	-2.733686219556142	-7.5131084947236975	0.003619	-8.830288721874773	-1.3171802271510753	-8.555539	-1.042430505276302	-8.170419319469719	-0.6573108247460215	8.748853090669959
CPTIBP01_0_0_0	-0.405235	15.9166	-6.440946	-25.02796689970351	-22.86112	174.00000000000037	0.0048452593843724	8283.130695128608	-18141.29174496528	-331.788548826282	-18141.375620798557	-331.791801165777	8283.23328686392	-26753712.671289586	-26753672.07170613	40.599583454021	-24.682981714844495	-25.02796689970351	CPTIBP01	0	0	HF	def2-svp	organometallic	-25.02796689970351	-20.02017410962494	0.005245	-23.230501491583137	-3.210327381958198	-21.811009	-1.7908348903750593	-23.52353624929609	-3.5033621396711503	17.499159200552942
JARNAS_4_0_0	-28.027523	8.770523	-6.028452	-13.214519588556048	-42.058339	144.0000000000002	0.0021005223824908	6732.327863058594	-15705.143738431894	-338.877669297118	-15705.17605485448	-338.879952449416	6732.370107908627	-24447851.401532184	-24447831.328862283	20.0726699036995	-11.30214533211	-13.214519588556048	JARNAS	4	0	HF	def2-svp	organometallic	-13.214519588556048	-35.66819190485581	0.0	-48.069120723270125	-12.400928818414314	-39.314515	-3.64632309514419	-41.61070338878011	-5.942511483924299	16.660534685289992
YABGAK_2_0_0	-12.840911	7.277414	-6.841993	-9.601202147218782	-24.25097	158.00000000000026	0.001701855636063	7704.701731951083	-18104.012710828458	-380.207331009817	-18104.046260267656	-380.208773591644	7704.742997458903	-28301625.32260882	-28301608.85156924	16.4710395802725	-9.193624760379	-9.601202147218782	YABGAK	2	0	HF	def2-svp	organometallic	-9.601202147218782	-21.765270636280082	0.05996	-20.457328315710072	1.3079423205700103	-20.623779	1.141491636280083	-24.13948339459381	-2.3742127583137282	10.908262056508509
DCPVCL_2_0_0	-0.724616	3.694938	-0.304291	-8.072063265479652	-7.19089	110.00000000000016	0.0010984971570952	4556.778816127853	-10873.739972871786	-255.660950624128	-10873.766404806727	-255.662002237667	4556.80978290291	-17256419.342894845	-17256410.19768347	9.145211375288	-5.4502733128430005	-8.072063265479652	DCPVCL	2	0	HF	def2-svp	organometallic	-8.072063265479652	-5.746435691586703	0.0	-7.675682471972742	-1.9292467803860385	-6.683962	-0.9375263084132968	-7.364257733109233	-1.6178220415225297	28.15348728066628
CEFFOI_1_0_0	-21.843857	5.968697	-5.773772	-8.587487672507478	-32.146726	146.00000000000034	0.0013948133567831	7359.192523689713	-17879.82374704915	-386.968421137548	-17879.84449852097	-386.969724454629	7359.219773786133	-28637902.866626836	-28637889.226346947	13.640279883258	-7.671582250731	-8.587487672507478	CEFFOI	1	0	HF	def2-svp	organometallic	-8.587487672507478	-29.544762609930327	0.043029	-29.644957427922243	-0.1001948179919161	-31.988433	-2.4436703900696735	-31.97881642799303	-2.4340538180627043	8.238528940640705
JAFNAG_1_0_0	-5.459899	5.208062	-0.905175	-11.084369389667922	-14.487937	154.00000000000048	0.0009978097645122	6992.141128452666	-15648.615827519305	-311.060402284885	-15648.629461758374	-311.061954359152	6992.160531652087	-23544263.408598423	-23544252.33716401	11.071434413542	-5.8633718641715005	-11.084369389667922	JAFNAG	1	0	HF	def2-svp	organometallic	-11.084369389667922	-14.838062569534934	1e-06	-20.504525610284983	-5.666463040750049	-14.703432	0.13463056953493435	-14.49316322085194	0.34489934868299343	-2.324423064444616
DADHIZ_1_0_0	-9.910849	6.305204	-2.97881	-12.105612719464448	-21.152052	106.00000000000016	0.0013336784569594	4861.050610310403	-11851.84892284278	-273.031748877543	-11851.87256776863	-273.033385484722	4861.080986883733	-19071185.82623174	-19071172.44920344	13.377028302399	-7.0718238976755	-12.105612719464448	DADHIZ	1	0	HF	def2-svp	organometallic	-12.105612719464448	-21.376987264739718	0.004435	-27.85064760463112	-6.473660339891403	-19.952501	1.4244862647397163	-20.993227583434486	0.3837596813052322	-1.7952000277336777
BZCRCO_0_0_0	-5.736288	5.026324	-1.4624	-4.964352002124782	-9.378489	108.00000000000014	0.000986004290107	4294.187262006861	-10152.890722885097	-241.263293282686	-10152.910011319826	-241.264465974788	4294.211888600925	-16015462.713049494	-16015451.77661528	10.9364342149905	-5.9101091878235	-4.964352002124782	BZCRCO	0	0	HF	def2-svp	organometallic	-4.964352002124782	-8.09641797083155	0.026721	-9.438293347050791	-1.3418753762192424	-8.502538	-0.40612002916845036	-9.23517247542929	-1.13875450459774	14.06491745732815
PESKEE01_6_0_0	-0.672665	0.185789	-0.470415	-2.799208156946263	-3.684509	238.0000000000002	6.595946822392472e-05	12189.546633366312	-27275.29362625495	-496.128082687852	-27275.295124921904	-496.128198404112	12189.548432289035	-40910213.01092606	-40910212.52641759	0.4845084703775	-0.2987190324025	-2.799208156946263	PESKEE01	6	0	HF	def2-svp	organometallic	-2.799208156946263	-3.2760464666357194	0.000764	-5.481032638361439	-2.2049861717257198	-3.920035	-0.6439885333642805	-3.759620361552471	-0.4835738949167516	14.760898535525039
HEPSOL_2_0_0	0.387995	0.165832	-0.34557	-3.72147375085494	-3.41883	164.00000000000003	5.7680762381825086e-05	7631.665256246988	-17530.675123475703	-345.005658965534	-17530.676491206166	-345.005778416986	7631.666900685757	-26895662.76402301	-26895662.35114513	0.412877880679	-0.2470460155475	-3.72147375085494	HEPSOL	2	0	HF	def2-svp	organometallic	-3.72147375085494	-3.601725993603783	0.0	-3.55205560818692	0.04967038541686275	-4.261196	-0.6594700063962171	-3.5281252894558444	0.07360070414793851	-2.0434842705592873
CEFFOI_5_0_0	-45.303273	7.069097	-8.023761	-9.178713100063076	-57.574236	146.00000000000014	0.0015460378261468	7495.829120124694	-18150.233887341263	-386.968687337431	-18150.26982309182	-386.970216119921	7495.872465285278	-28989126.004931524	-28989110.56534393	15.439587595768	-8.370490046173	-9.178713100063076	CEFFOI	5	0	HF	def2-svp	organometallic	-9.178713100063076	-51.25599586026006	0.0	-51.18456158107999	0.0714342791800675	-51.439497	-0.18350113973994553	-57.07922298739555	-5.823227127135496	11.361065236175378
NCKLCN_0_0_0	-0.406109	0.047039	-0.033989	-1.4082117243081202	-1.754071	98.00000000000006	1.55064490266495e-05	4068.103652659266	-10020.836928427823	-234.914981835733	-10020.837472614068	-234.915012926161	4068.104271007117	-16245670.500340063	-16245670.387256688	0.1130833752135	-0.0660441348145	-1.4082117243081202	NCKLCN	0	0	HF	def2-svp	organometallic	-1.4082117243081202	-1.6201419442570693	0.0	-1.6593396919756556	-0.03919774771858631	-1.473371	0.14677094425706927	-1.8187895450762477	-0.19864760081917843	12.261123262892257
COACAC03_5_0_0	-0.492091	2.124149	-0.127634	-6.5024773400154325	-6.014541	186.00000000000009	0.0006077719209472	9345.43012253152	-20955.143726144237	-389.073259576108	-20955.153314355677	-389.073934724378	9345.442354480416	-31502814.90930225	-31502809.74077134	5.168530907843	-3.044381758557	-6.5024773400154325	COACAC03	5	0	HF	def2-svp	organometallic	-6.5024773400154325	-5.361091840070299	0.002882	-9.087113601396611	-3.7260217613263125	-7.21664	-1.8555481599297012	-6.114589999159924	-0.7534981590896255	14.054938463425856
NCKLCN_3_0_0	-2.320444	4.511093	-0.342132	-10.200642156185214	-10.463083	98.00000000000026	0.0013906276010022	4251.71610639126	-10388.235278410251	-234.917534273239	-10388.262569769078	-234.918896941523	4251.749056195347	-16728207.072370254	-16728195.7938078	11.2785624531135	-6.767468804191999	-10.200642156185214	NCKLCN	3	0	HF	def2-svp	organometallic	-10.200642156185214	-9.982199485142894	0.005788	-10.206798425722129	-0.22459894057923435	-10.175043	-0.19284351485710616	-10.774496433724405	-0.7922969485815106	7.937097928775453
PESKEE01_5_0_0	-27.349775	18.14972	-6.872602	-30.28910721772125	-54.69056	238.00000000000068	0.0052930403564079	13113.189245648042	-29121.836393433827	-496.138613618304	-29121.872263349043	-496.142268099138	13113.246327614044	-43333315.01656643	-43333268.91916653	46.097399903725005	-27.9476769341285	-30.28910721772125	PESKEE01	5	0	HF	def2-svp	organometallic	-30.28910721772125	-52.17499663069247	0.010429	-49.5608199718744	2.6141766588180673	-53.935925	-1.7609283693075284	-55.04988391030718	-2.874887279614711	5.51008618163193
TESBUO_0_0_0	-14.106304	5.568543	-5.079452	-14.341022387943257	-29.721893	150.00000000000014	0.0013509125653808	6907.222159008439	-15408.440190748406	-306.541228968381	-15408.456864081973	-306.54326327603	6907.245877492069	-23124771.93898977	-23124758.783023007	13.1559667605825	-7.587422772407	-14.341022387943257	TESBUO	0	0	HF	def2-svp	organometallic	-14.341022387943257	-25.392161971085788	1e-06	-40.08739427057197	-14.695232299486182	-27.628025	-2.2358630289142134	-29.74714740054587	-4.354985429460083	17.15090441853329
CPTIBP01_6_0_0	-1.181199	13.088374	-3.101597	-30.95720721543092	-28.772836	174.00000000000057	0.0040131286070267	8370.598770565139	-18320.14997147664	-331.786975178805	-18320.19196660334	-331.790503956838	8370.657107170762	-26993653.38132509	-26993619.741578914	33.6397461788185	-20.551370263981	-30.95720721543092	CPTIBP01	6	0	HF	def2-svp	organometallic	-30.95720721543092	-32.63886357254214	0.007701	-34.346307370440144	-1.7074437978980015	-34.123076	-1.4842124274578552	-28.91569493435948	3.7231686381826634	-11.407163824523677
ACACSC_2_0_0	-4.230438	8.534944	-2.031208	-17.364594877080005	-18.803504	180.0000000000003	0.002292171021665	8262.961550295007	-18129.946674775947	-346.267597753562	-18129.969451009045	-346.269784471843	8262.994231378494	-26814895.022226684	-26814874.758270837	20.263955849554	-11.7290103881305	-17.364594877080005	ACACSC	2	0	HF	def2-svp	organometallic	-17.364594877080005	-17.51247542344316	0.011799	-23.53523088323522	-6.022755459792059	-17.268251	0.24422442344316053	-19.12977000956958	-1.6172945861264196	9.23509981896346
FOHCOU_5_0_0	-2.598762	4.881103	-0.654705	-12.516754731963582	-12.823965	108.0000000000002	0.0008267682182233	4450.164113351128	-10565.86070374506	-254.585715745084	-10565.875796075145	-254.587298383225	4450.184465874024	-16725176.19476799	-16725166.539348194	9.6554197939615	-4.774315884567	-12.516754731963582	FOHCOU	5	0	HF	def2-svp	organometallic	-12.516754731963582	-12.702255373904576	0.006459	-22.52850415486375	-9.826248780959174	-10.073338	2.628917373904576	-12.882737123532552	-0.18048174962797603	1.4208638097353676
BENDAB_2_0_0	-0.571512	11.13653	-6.514955	-20.13454671312978	-20.881749	190.00000000000057	0.0028966242336979	9892.837808393504	-22443.51521545243	-413.279808127434	-22443.538480099516	-413.28250051733	9892.873978906377	-34036869.66847178	-34036842.85299083	26.815480959697	-15.6789494344415	-20.13454671312978	BENDAB	2	0	HF	def2-svp	organometallic	-20.13454671312978	-18.936744981140183	0.021878	-14.813016290250111	4.123728690890072	-21.260402	-2.323657018859816	-20.580960667573905	-1.6442156864337214	8.68267322642438
RUJBUT_5_0_0	-4.56331	2.031008	-0.572757	-7.557441580844354	-11.281074	150.0000000000001	0.000364198264877	7336.801425818171	-17361.84593483375	-364.261722978582	-17361.855025413133	-364.26249448684	7336.812837237279	-27277123.512100667	-27277119.444330905	4.067769763983	-2.036761340409	-7.557441580844354	RUJBUT	5	0	HF	def2-svp	organometallic	-7.557441580844354	-11.493877926426883	0.0	-16.850088426463326	-5.356210500036443	-12.267121	-0.7732430735731164	-11.436630330583343	0.05724759584354011	-0.49807033109265625
TESBUO_5_0_0	-1.976416	0.158023	-0.847621	-3.713321764506896	-6.14689	150.0	5.296609003715875e-05	6615.158567896546	-14825.000488565478	-306.538439884695	-14825.001880180103	-306.538561594743	6615.160242221809	-22359756.63663355	-22359756.213926505	0.4227070411685	-0.2646835548139999	-3.713321764506896	TESBUO	5	0	HF	def2-svp	organometallic	-3.713321764506896	-5.803293590480192	0.000171	-11.01002274393449	-5.206729153454298	-5.880198	-0.07690440951980815	-6.285218678641478	-0.48192508816128576	8.304337539493828
NCKLCN_4_0_0	-3.798	9.216874	-1.087482	-14.729310496283077	-14.938012	98.00000000000033	0.0028811901945188	4286.573438996353	-10457.363364440993	-234.920522428556	-10457.42158765242	-234.922699604828	4286.642915653696	-16818192.780891072	-16818168.951145127	23.829745945071	-14.612870591601	-14.729310496283077	NCKLCN	4	0	HF	def2-svp	organometallic	-14.729310496283077	-12.680252290436206	0.00894	-14.179039059536658	-1.4987867691004517	-12.858567	-0.1783147095637947	-15.43522999922277	-2.754977708786564	21.726521252770688
RUJBUT_0_0_0	3.067116	3.003199	-0.918092	-4.305467095910226	-0.478363	150.00000000000043	0.00060938752403	7073.946221932692	-16836.575103244024	-364.262333888399	-16836.58627009151	-364.263176672419	7073.9607620936	-26588152.88550689	-26588146.241601948	6.643904950202	-3.6407050649425	-4.305467095910226	RUJBUT	0	0	HF	def2-svp	organometallic	-4.305467095910226	-1.2979186777674367	0.019271	-2.9423583028028126	-1.6444396250353759	-4.078864	-2.7809453222325633	-0.4214859527591175	0.8764327250083193	-67.52601222411563
SAYVOE_2_0_0	-39.982071	22.454475	-15.426602	-39.52693941371922	-81.876668	220.00000000000088	0.0055637423640299	13031.182368476091	-28575.393276743387	-455.922312740132	-28575.43646976746	-455.927565721424	13031.250867845103	-42008349.771755	-42008297.12164875	52.6501062499475	-30.1956279022225	-39.52693941371922	SAYVOE	2	0	HF	def2-svp	organometallic	-39.52693941371922	-75.17243616597078	1e-06	-60.283156931746	14.88927923422478	-70.132458	5.03997816597078	-80.72597886120734	-5.553542695236558	7.387738083910267
CPTIBP01_2_0_0	2.921342	1.777907	-0.975888	-5.937761164024486	-2.875317	174.00000000000006	0.0005311740939993	7784.243932241518	-17146.58541828447	-331.780132101157	-17146.595444023435	-331.780719669393	7784.256207242471	-25451916.30843736	-25451911.945660416	4.362776940624999	-2.5848698991570003	-5.937761164024486	CPTIBP01	2	0	HF	def2-svp	organometallic	-5.937761164024486	-5.202600910466645	0.003281	-8.84591140952159	-3.6433104990549445	-6.182804	-0.9802030895333553	-2.964581337806156	2.238019572660489	-43.01732174301547
TESBUO_4_0_0	0.188585	0.024393	-0.03173	-1.1695336210643723	-0.96441	150.0	8.223148590706538e-06	6351.939821567327	-14299.203656417694	-306.538352638997	-14299.203934167204	-306.538373499308	6351.940143034969	-21670357.643253326	-21670357.583240114	0.0600132090355	-0.0356199747149999	-1.1695336210643723	TESBUO	4	0	HF	def2-svp	organometallic	-1.1695336210643723	-0.8657651838828482	7e-05	-3.1081012022558894	-2.242336018373041	-1.109691	-0.2439258161171518	-0.994549994913013	-0.12878481103016481	14.8752587222994
COACAC03_6_0_0	-0.227369	0.263955	-0.076622	-2.2366084256289844	-2.356481	186.0000000000001	9.4925398087287e-05	9093.868160466944	-20451.72526839204	-389.072265951834	-20451.727620125097	-389.072427487108	9093.87094018963	-30841563.07111388	-30841562.371537976	0.699575906427	-0.4356212271699999	-2.2366084256289844	COACAC03	6	0	HF	def2-svp	organometallic	-2.2366084256289844	-2.008041528826951	0.001978	-4.44958207349126	-2.4415405446643086	-2.715025	-0.7069834711730487	-2.4146263356005044	-0.40658480677355335	20.24782859003271
COSRUX_4_0_0	-19.98509	42.492419	-10.739889	-48.34421604457251	-56.607435	158.0000000000003	0.0128456360809165	7872.274580520345	-17801.28084851004	-331.079306978425	-17801.393854081114	-331.086633457661	7872.437350505696	-26937854.6770788	-26937743.256280348	111.420798452771	-68.928373596692	-48.34421604457251	COSRUX	4	0	HF	def2-svp	organometallic	-48.34421604457251	-48.99797594204416	0.024897	-52.873730900825976	-3.875754958781819	-53.216762	-4.218786057955846	-58.87715509328582	-9.879179151241665	20.162422959934034
BZCRCO_5_0_0	-11.866564	11.768029	-4.114011	-20.145641590417096	-29.498312	108.00000000000024	0.0029111587438559	4530.982706374158	-10627.672057138703	-241.266890335494	-10627.721684609562	-241.270142273025	4531.045916082396	-16640304.111008156	-16640276.9888059	27.122202256175	-15.354171335227502	-20.145641590417096	BZCRCO	5	0	HF	def2-svp	organometallic	-20.145641590417096	-30.565365152551486	0.0	-43.058244350624825	-12.49287919807334	-29.335772	1.2295931525514874	-29.45440027226347	1.1109648802880159	-3.6347181679106373
YABGAK_1_0_0	11.983217	0.877143	-1.265712	-4.07731757213199	7.374683	158.00000000000014	0.0003052562915729	7329.381149782977	-17356.14796951248	-380.204377599778	-17356.154770740624	-380.204801796481	7329.389257550178	-27323502.878588025	-27323500.561998177	2.3165898451760003	-1.4394467029845	-4.07731757213199	YABGAK	1	0	HF	def2-svp	organometallic	-4.07731757213199	6.59184142716541	4e-06	-1.9601255789201049	-8.551967006085516	4.973521	-1.6183204271654104	7.284565683819218	0.6927242566538077	10.50881251176713
NIDCAR06_0_0_0	-2.061081	0.173623	-0.143467	-2.365179848737571	-4.393917	185.99999999999983	5.737188406893786e-05	9377.113121900307	-22281.694246135343	-470.84104450929	-22281.6953973251	-470.841152831683	9377.114546777128	-35117170.90403824	-35117170.46987329	0.434164946336	-0.260542259146	-2.365179848737571	NIDCAR06	0	0	HF	def2-svp	organometallic	-2.365179848737571	-4.495167826459667	0.0	-5.922512688863494	-1.4273448624038263	-4.998788	-0.503620173540333	-4.460493496233467	0.034674330226200034	-0.7713689803103316
NEZWEU_6_0_0	3.833242	4.868286	-5.55244	-11.823524103776796	-10.359636	168.00000000000017	0.0013526618745052	8460.709050038944	-19490.62994129545	-392.556036482012	-19490.656559947445	-392.557577213677	8460.741684836368	-29989713.17377748	-29989701.42357864	11.7501988400075	-6.881912416823999	-11.823524103776796	NEZWEU	6	0	HF	def2-svp	organometallic	-11.823524103776796	-9.200612085774889	0.005763	-10.330101949862708	-1.1294898640878195	-10.994969	-1.7943569142251103	-10.047212390999167	-0.8466003052242783	9.201565040799961
DIGWUL_4_0_0	-40.922697	70.640002	-7.15355	-85.65782984235688	-97.769856	156.00000000000017	0.0206344399788988	8486.13970210226	-19641.960776487755	-367.785819725806	-19642.01765397979	-367.799247947382	8486.279804604375	-30255229.90048922	-30255046.649021007	183.2514682146265	-112.6114563464355	-85.65782984235688	DIGWUL	4	0	HF	def2-svp	organometallic	-85.65782984235688	-101.2121496736106	1e-06	-92.71722664242031	8.494923031190282	-99.912482	1.2996676736105996	-102.09899032161688	-0.8868406480062845	0.8762195555238895
TESBUO_7_0_0	-3.532167	10.609842	-0.271841	-8.099275772690943	-6.666808	150.0	0.0029028728223326	6617.670749031035	-14830.53625047091	-306.544198497527	-14830.600387770108	-306.545700138545	6617.746288472248	-22367710.16718565	-22367684.173420284	25.993765364998	-15.3839215426045	-8.099275772690943	TESBUO	7	0	HF	def2-svp	organometallic	-8.099275772690943	-4.754241771000882	0.001662	-12.031490533965703	-7.277248762964821	-7.711929	-2.9576872289991174	-6.99073467031076	-2.2364928993098774	47.042052277434806
PMCCOC_6_0_0	0.099817	0.200897	-0.027622	-2.517128988623239	-2.280376	130.00000000000026	7.244070848510276e-05	5571.477847204564	-13076.561236088595	-285.851996550887	-13076.563218419142	-285.852124616329	5571.480161236121	-20455100.85445938	-20455100.319814198	0.5346451864095	-0.3337478259079999	-2.517128988623239	PMCCOC	6	0	HF	def2-svp	organometallic	-2.517128988623239	-1.7255300963288442	0.00017	-2.0974426524699004	-0.3719125561410561	-2.042698	-0.3171679036711559	-2.356340065526524	-0.6308099691976798	36.55745967802944
PVVBAY01_3_0_0	-0.485404	1.689002	-0.026705	-5.234379501510071	-4.866965	152.00000000000023	0.000573882810034	6612.615529343831	-15207.087746158564	-328.042930591838	-15207.0994357671	-328.043721341015	6612.629720284014	-23426063.519515958	-23426059.02838168	4.491134274985	-2.802131588955	-5.234379501510071	PVVBAY01	3	0	HF	def2-svp	organometallic	-5.234379501510071	-4.144320068956603	0.002611	-9.002432914680043	-4.85811284572344	-5.679302	-1.5349819310433972	-5.046337542719294	-0.9020174737626911	21.765149861839415
TESBUO_3_0_0	-17.647274	12.916613	-4.258982	-24.334231876111595	-39.10995	150.0000000000005	0.0033068015919551	7051.204212697397	-15697.442772170049	-306.545351138876	-15697.480755803692	-306.549219065095	7051.257996002088	-23505534.15731056	-23505502.83051452	31.326796040663	-18.410181407029494	-24.334231876111595	TESBUO	3	0	HF	def2-svp	organometallic	-24.334231876111595	-31.78757662394669	0.013036	-44.35405633302432	-12.566479709077626	-36.556237	-4.768660376053312	-39.31927669005305	-7.53170006610636	23.69384793061723
COACAC03_0_0_0	-9.169422	8.841587	-5.687206	-20.80426757909096	-30.51888	186.00000000000065	0.0023032690714408	9820.480268914618	-21903.85373354761	-389.076929432679	-21903.875579204803	-389.080226007614	9820.513608129642	-32746418.50961942	-32746396.98844083	21.5211785855715	-12.6795901857175	-20.80426757909096	COACAC03	0	0	HF	def2-svp	organometallic	-20.80426757909096	-24.884170053332408	0.004841	-31.021190435648155	-6.137020382315747	-31.182222	-6.2980519466675915	-30.32646345294755	-5.442293399615142	21.87050397080182
ACACSC_6_0_0	-14.361686	46.868383	-3.050883	-41.64710309159045	-35.603741	180.0000000000002	0.0129185564832641	8481.989949067516	-18568.35956257414	-346.289164643684	-18568.413421736303	-346.295170166108	8482.093699210223	-27390945.622033637	-27390830.400763337	115.22127029668547	-68.352880400816	-41.64710309159045	ACACSC	6	0	HF	def2-svp	organometallic	-41.64710309159045	-32.19498153900529	0.013911	-39.64919574374578	-7.454214204740488	-33.539837	-1.344855460994708	-37.03653662609666	-4.841555087091372	15.038229114142112
COACAC03_2_0_0	-11.576826	19.05332	-3.168009	-29.609651756704483	-34.669731	186.0000000000005	0.0055308188452892	9820.814757947555	-21904.92025181241	-389.083179198526	-21904.945808972243	-389.087529834475	9820.863001935762	-32748356.8611279	-32748308.7194547	48.1416732065865	-29.088350417016	-29.609651756704483	COACAC03	2	0	HF	def2-svp	organometallic	-29.609651756704483	-30.275580880194802	2e-06	-33.51007151033018	-3.234490630135376	-36.627748	-6.352167119805195	-35.26263558908262	-4.987054708887818	16.47220156938482
PESKEE01_9_0_0	-6.662584	1.581354	-1.699675	-6.348319717768466	-13.678427	238.0000000000001	0.0004682453975237	12523.6777217524	-27943.100109056708	-496.12884205102	-27943.10825938112	-496.129391496198	12523.687896967234	-41786279.75267241	-41786275.87889092	3.873781493373	-2.2924270299865	-6.348319717768466	PESKEE01	9	0	HF	def2-svp	organometallic	-6.348319717768466	-12.834684577850517	0.006778	-11.995850207745956	0.8388343701045606	-13.500851	-0.6661664221494839	-13.610779416028272	-0.7760948381777553	6.046855561352108
DIGWUL_7_0_0	6.973019	1.406685	-1.379204	-5.672025777918116	0.936806	155.99999999999997	0.0004709833995829	7256.932166358217	-17184.506061273496	-367.743769777548	-17184.51546832812	-367.744421711964	7256.94360260971	-27030356.528651025	-27030352.912648447	3.6160025756025	-2.2093171950565003	-5.672025777918116	DIGWUL	7	0	HF	def2-svp	organometallic	-5.672025777918116	1.0732690464226926	9.1e-05	-4.094947471933207	-5.1682165183559	-0.783733	-1.8570020464226926	0.8330334165922508	-0.24023562983044178	-22.383542191137433
DIGWUL_8_0_0	2.586062	6.846638	-6.102633	-10.043198828011196	-8.962629	156.00000000000006	0.0017208336204278	7514.833756598875	-17696.438577887297	-367.746399919132	-17696.46488403798	-367.747900277577	7514.867642480576	-27697321.63128043	-27697305.669887744	15.961392687786	-9.114753921223	-10.043198828011196	DIGWUL	8	0	HF	def2-svp	organometallic	-10.043198828011196	-10.53227550089079	0.032146	-14.610888381924308	-4.078612881033518	-8.92959	1.6026855008907912	-8.896803586025563	1.635471914865228	-15.528191554872489
DIGWUL_9_0_0	-1.65087	2.187584	-4.988837	-6.729118554479843	-11.158055	155.99999999999997	0.0005438346980148	7464.299403416509	-17595.182977957287	-367.744022835116	-17595.193680254295	-367.744675362761	7464.31268598977	-27564146.75691041	-27564141.69560644	5.061303965053	-2.8737198398405	-6.729118554479843	DIGWUL	9	0	HF	def2-svp	organometallic	-6.729118554479843	-11.434012235680141	0.021362	-15.038473999742472	-3.6044617640623304	-9.92912	1.504892235680142	-11.197292547819487	0.23671968786065456	-2.0703116542237416
CEFFOI_9_0_0	-35.623076	5.779082	-8.006373	-10.0108806468116	-49.174141	145.99999999999991	0.0012816811352013	7565.757760766372	-18289.55714058459	-386.968094373599	-18289.5850759241	-386.969401772418	7565.791799827657	-29171320.00349062	-29171307.410744693	12.592745923603498	-6.813663505257	-10.0108806468116	CEFFOI	9	0	HF	def2-svp	organometallic	-10.0108806468116	-45.25390992469496	1e-06	-49.8241208126552	-4.570210887960243	-45.204635	0.04927492469495576	-48.87710894514192	-3.623199020446961	8.00637784994969
HEPSOL_1_0_0	-7.265274	3.164123	-1.142029	-10.291201461011608	-16.755073	164.0000000000004	0.0010688029870808	7905.82838979907	-18076.2390238693	-345.007580956157	-18076.26039403716	-345.008871658227	7905.854271905126	-27608230.52355178	-27608222.06619632	8.4573554566895	-5.293232396233999	-10.291201461011608	HEPSOL	1	0	HF	def2-svp	organometallic	-10.291201461011608	-14.150506772243922	0.0	-17.491539972009434	-3.341033199765512	-15.23829	-1.087783227756077	-17.154694492432895	-3.0041877201889733	21.230248276914416
HEPSOL_7_0_0	0.767808	2.171363	-1.778545	-6.933376243927223	-6.286946	164.00000000000023	0.0007491134310341	7748.183662802462	-17759.3257391074	-345.006975258364	-17759.342403294395	-345.007793216925	7748.203382364282	-27190069.334879447	-27190063.46054305	5.874336395881	-3.702972838087	-6.933376243927223	HEPSOL	7	0	HF	def2-svp	organometallic	-6.933376243927223	-5.31527235175257	5.6e-05	-2.6578077785865277	2.6574645731660427	-5.923281	-0.6080086482474298	-6.679949721515592	-1.3646773697630215	25.674646179006334
HEPSOL_8_0_0	-9.779461	12.884232	-1.614821	-34.36411255381185	-39.571064	164.00000000000085	0.0039423533517767	8360.159894574317	-18987.24228466836	-345.013166363443	-18987.281100306423	-345.017829920291	8360.215882606906	-28807236.883479133	-28807204.04152581	32.8419533209635	-19.9577192230015	-34.36411255381185	HEPSOL	8	0	HF	def2-svp	organometallic	-34.36411255381185	-39.203750565732506	0.002993	-38.75763330314624	0.44611726258626305	-43.606242	-4.402491434267496	-39.79083486826201	-0.5870843025295045	1.4975207577273675
JAFNAG_4_0_0	1.589844	0.331043	-0.222016	-2.112932926333632	-0.445015	153.99999999999997	4.0305768488074766e-05	6674.734202339338	-15013.59797478756	-311.058262619182	-15013.599255691835	-311.058381555472	6674.735821841775	-22710370.303069472	-22710369.72634723	0.576722244936	-0.245679560945	-2.112932926333632	JAFNAG	4	0	HF	def2-svp	organometallic	-2.112932926333632	-0.8059324828691682	0.0	-2.0943163191260594	-1.2883838362568913	-0.067306	0.7386264828691682	-0.49262813763698166	0.31330434523218653	-38.87476331972676
GIHWIE01_3_0_0	-12.829095	4.516426	-4.096297	-17.291051839144938	-31.063447	200.0000000000004	0.0013373952879014	10893.822938443343	-24650.666269866444	-441.745283261849	-24650.682783095053	-441.746737809838	10893.845128943782	-37278394.40785533	-37278383.321093895	11.0867614392945	-6.570334507203	-17.291051839144938	GIHWIE01	3	0	HF	def2-svp	organometallic	-17.291051839144938	-31.77152773183294	2e-06	-38.288537588024354	-6.5170098561914145	-31.312973	0.4585547318329404	-31.248374470635618	0.5231532611973222	-1.6466103412243465
DCPVCL_1_0_0	0.444307	0.95013	-0.134306	-4.597193915332909	-3.70762	110.00000000000018	0.0002923086852238	4502.17732636272	-10764.39525841962	-255.659401437072	-10764.403819796691	-255.659779779657	4502.187154679814	-17112686.93908843	-17112684.60607585	2.33301257872	-1.3828826999405002	-4.597193915332909	DCPVCL	1	0	HF	def2-svp	organometallic	-4.597193915332909	-3.207705646449987	0.0	-4.326511531788966	-1.1188058853389786	-3.301614	-0.0939083535500127	-3.8240670104413854	-0.6163613639913983	19.215022571461134
FOHCOU_2_0_0	-0.897871	0.288281	-0.037468	-2.390208565318748	-2.973204	108.0000000000001	3.521938239243878e-05	4225.630587798672	-10116.52774268988	-254.583977496134	-10116.52863737104	-254.584073316936	4225.631768292837	-16134960.713082964	-16134960.214258438	0.4988245289765	-0.210543266342	-2.390208565318748	FOHCOU	2	0	HF	def2-svp	organometallic	-2.390208565318748	-2.9799534794030667	0.0	-4.343496828089197	-1.3635433486861306	-2.348291	0.6316624794030665	-3.1394547734721603	-0.15950129406909364	5.352475975599604
FOMKIB01_3_0_0	7.044343	10.237256	-3.802743	-18.92769967543592	-9.597375	180.0000000000003	0.002373382842864	9207.358921953826	-21092.885108451585	-402.53388232082	-21092.90634836151	-402.536204703014	9207.391289476724	-32262301.710683186	-32262278.59254977	23.11813341289	-12.88087596794	-18.92769967543592	FOMKIB01	3	0	HF	def2-svp	organometallic	-18.92769967543592	-21.512831075014013	0.017669	-25.946337832486808	-4.433506757472795	-13.22513	8.287701075014013	-9.727117457984145	11.785713617029868	-54.784577519963584
CPMNCO01_6_0_0	-0.099648	0.977312	-0.276195	-6.943010502812775	-6.462414	102.00000000000016	0.0003392134186084	4188.049722687754	-10023.36900747832	-237.796302589016	-10023.377136745285	-237.796830424679	4188.059371069965	-15944964.974665089	-15944962.37206054	2.6026045504175	-1.6252921796315	-6.943010502812775	CPMNCO01	6	0	HF	def2-svp	organometallic	-6.943010502812775	-5.8581161191859525	0.003486	-8.99028834438405	-3.1321722251980972	-6.478732	-0.6206158808140474	-6.856830760442693	-0.9987146412567407	17.04839270744129
JARNAS_5_0_0	-36.261597	16.468241	-10.320319	-29.57451371036759	-66.649902	144.00000000000026	0.0041915221634637	7030.242451935375	-16300.507381935036	-338.882114992921	-16300.565057585343	-338.886652376211	7030.319687845569	-25228815.566628024	-25228776.12406552	39.442562502798	-22.9743196628865	-29.57451371036759	JARNAS	5	0	HF	def2-svp	organometallic	-29.57451371036759	-56.212920482051565	2e-06	-71.81805924583736	-15.605138763785796	-61.366405	-5.153484517948435	-66.1386375361618	-9.92571705411023	17.657358786899266
ZOSWEJ_5_0_0	-0.83424	5.75081	-1.035085	-8.393680927725804	-6.99447	112.00000000000014	0.000980793783997	4980.130369945769	-12102.116430661768	-290.391974017336	-12102.133380515092	-290.393641677458	4980.153433947979	-19461198.53019237	-19461186.85593612	11.674256255133	-5.923445149898001	-8.393680927725804	ZOSWEJ	5	0	HF	def2-svp	organometallic	-8.393680927725804	-6.372111197709262	0.02067	-13.862824899443035	-7.490713701733774	-5.94662	0.42549119770926147	-6.868725125475051	-0.4966139277657895	7.793554009922479
BZCRCO_4_0_0	-19.426569	10.410605	-3.734828	-11.01153168517726	-28.274308	108.00000000000004	0.002003642974036	4418.528050700377	-10400.951875457577	-241.265609752853	-10400.981930866325	-241.268069420696	4418.569098478722	-16340296.610306142	-16340274.207697688	22.402608452501497	-11.992001611282	-11.01153168517726	BZCRCO	4	0	HF	def2-svp	organometallic	-11.01153168517726	-24.93870240825659	0.0	-34.261023014018086	-9.322320605761497	-24.535849	0.4028534082565898	-27.89715427318036	-2.95845186492377	11.862894133354347
CEFFOI_7_0_0	-47.649736	38.344643	-15.054953	-51.0223443046898	-92.81795	146.00000000000034	0.0104844435622161	7992.154803195974	-19150.099831470856	-386.986760420704	-19150.121704616395	-386.99210764468	7992.217889502823	-30311218.41122026	-30311124.245201796	94.166018465166	-55.8213701794345	-51.0223443046898	CEFFOI	7	0	HF	def2-svp	organometallic	-51.0223443046898	-92.52430847396441	1e-06	-83.24707976068498	9.277228713279428	-91.517137	1.007171473964405	-92.90514300446304	-0.3808345304986318	0.4116048385336439
NISALO01_0_0_0	1.45778	0.991339	-0.25258	-4.294583959860272	-2.50382	170.00000000000017	0.0003545118285707	7619.107342127101	-17571.24491573796	-371.236739672701	-17571.25223162653	-371.23723690736	7619.116183298754	-27104019.25952599	-27104016.56038485	2.699141131961	-1.7078022768475	-4.294583959860272	NISALO01	0	0	HF	def2-svp	organometallic	-4.294583959860272	-2.198729364681883	0.0	-5.978248524430335	-3.7795191597484523	-3.100402	-0.9016726353181168	-2.639947787513342	-0.44121842283145885	20.06697276703244
PMCCOC_0_0_0	-1.433989	2.353061	-0.254594	-9.74684314035935	-10.079994	130.00000000000017	0.0005469002683943	5848.027469146295	-13628.968851225329	-285.853013702449	-13628.977952869209	-285.853937614845	5848.03953520566	-21179368.686124288	-21179363.328783423	5.357340862795	-3.0042792545645	-9.74684314035935	PMCCOC	0	0	HF	def2-svp	organometallic	-9.74684314035935	-11.295528439647002	0.010136	-11.775158267572516	-0.479629827925514	-12.165024	-0.8694955603529984	-10.212600837408052	1.08292760223895	-9.587223900370196
TITODC10_2_0_0	-4.406615	10.940643	-1.238903	-23.68569838086188	-23.459218	120.00000000000033	0.0029769880852716	4997.22485230221	-11378.262546045517	-246.865964947946	-11378.303223860188	-246.869055422117	4997.278712314291	-17401561.055893887	-17401534.56007452	26.49581936662	-15.5551746162755	-23.68569838086188	TITODC10	2	0	HF	def2-svp	organometallic	-23.68569838086188	-23.962353490792534	0.0	-25.719983479292225	-1.7576299884996907	-23.571572	0.3907814907925342	-23.98486909510263	-0.02251560431009736	0.09396240781920238
JARNAS_0_0_0	-19.322428	11.543879	-5.244172	-12.26559559330855	-30.373057	144.00000000000006	0.0028947146559216	6674.563099408158	-15589.492000089158	-338.879290433299	-15589.548402280416	-338.881976237212	6674.632510129844	-24295873.40577059	-24295846.303452123	27.1023184651325	-15.5584383753255	-12.26559559330855	JARNAS	0	0	HF	def2-svp	organometallic	-12.26559559330855	-26.750572789931002	0.055928	-42.84495914623743	-16.094386356306426	-28.188829	-1.438256210068996	-30.129800171520348	-3.379227381589345	12.632355232637474
ACACSC_3_0_0	-13.853242	23.815223	-1.623947	-29.788714339990545	-33.274472	180.0000000000002	0.0069277643392473	8317.380701587901	-18239.372567673403	-346.276748958107	-18239.41743401897	-346.280733496695	8317.452241759464	-26959339.248796992	-26959279.67807292	59.5707240687	-35.755497921027995	-29.788714339990545	ACACSC	3	0	HF	def2-svp	organometallic	-29.788714339990545	-31.44586378696478	0.034959	-39.8538489936645	-8.40798520669972	-29.442227	2.0036367869647798	-34.28563706353807	-2.8397732765732897	9.03067346412172
CEFFOI_0_0_0	14.964047	2.045348	-1.825252	-4.975317664792343	9.541075	145.99999999999994	0.0005703783591665	7181.973307772982	-17526.775035743638	-386.966574216833	-17526.7847919914	-386.967158961904	7181.985502827782	-28176257.67739325	-28176252.809553552	4.8678396996095	-2.8224919134985	-4.975317664792343	CEFFOI	0	0	HF	def2-svp	organometallic	-4.975317664792343	9.03869225242113	0.000313	6.536749554831771	-2.5019426975893593	8.676242	-0.36245025242113016	9.534905138109657	0.49621288568852684	5.48987477204581
CPTIBP01_3_0_0	3.797619	7.203171	-2.419656	-22.511968026727725	-16.973901	174.00000000000048	0.0023216399205271	8268.415349956933	-18112.889320518145	-331.783488986608	-18112.921826506223	-331.785992112881	8268.457444024458	-26717763.9600428	-26717745.35849825	18.6015445452095	-11.3983726507575	-22.511968026727725	CPTIBP01	3	0	HF	def2-svp	organometallic	-22.511968026727725	-20.92663541214527	0.009622	-23.9087170821962	-2.982081670050931	-23.074388	-2.147752587854729	-17.51505128252893	3.4115841296163403	-16.302592664448802
TCBMNI_4_0_0	-2.879225	4.605854	-0.418212	-11.182183018376117	-11.592247	142.00000000000014	0.0011700862773613	7384.339699307931	-18200.301244217717	-410.931630578523	-18200.318378055843	-410.932899585723	7384.362091887253	-29476208.03224454	-29476197.557197955	10.475046585494	-5.8691921355835	-11.182183018376117	TCBMNI	4	0	HF	def2-svp	organometallic	-11.182183018376117	-14.103730816869662	0.0	-18.824522314123517	-4.720791497253854	-6.737357	7.366373816869662	-12.101310824058965	2.0024199928106974	-14.197803537313517
QENJAV_3_0_0	-19.285864	12.267686	-5.371885	-18.4860753639804	-36.665989	184.00000000000023	0.0033626088836873	9435.90036092796	-21254.20479468684	-399.204016828762	-21254.246712561715	-399.20755016696	9435.957012782204	-32077068.43701785	-32077039.02973446	29.4072833944605	-17.1395960181045	-18.4860753639804	QENJAV	3	0	HF	def2-svp	organometallic	-18.4860753639804	-30.373020746395355	1e-06	-39.53758539630831	-9.164564649912954	-36.49398	-6.120959253604646	-36.199873517715346	-5.826852771319992	19.184304452205392
GIHWIE01_6_0_0	-17.849564	7.179731	-7.782112	-6.743051909165347	-27.355642	200.0000000000003	0.0016752471758042	10397.120943186532	-23656.86589308249	-441.746285137139	-23656.90434630621	-441.747761478385	10397.16711174988	-35973265.23757938	-35973248.857089154	16.380490230937	-9.200758081098	-6.743051909165347	GIHWIE01	6	0	HF	def2-svp	organometallic	-6.743051909165347	-25.11725316951764	0.073488	-24.55680468890423	0.5604484806134096	-24.801384	0.3158691695176401	-27.09949925605757	-1.9822460865399307	7.891970006280741
PESKEE01_0_0_0	-6.172037	19.556472	-11.048506	-27.778186019524057	-33.43766	238.0000000000007	0.0047246611765896	13511.985535052418	-29917.328890743003	-496.138445737152	-29917.36792564325	-496.143519090081	13512.0475687979	-44374840.46964853	-44374793.406268485	47.063380049403	-27.5069049695525	-27.778186019524057	PESKEE01	0	0	HF	def2-svp	organometallic	-27.778186019524057	-27.66179737724173	0.011841	-21.73847169896908	5.923325678272651	-28.769207	-1.1074096227582721	-33.41939238592543	-5.757595008683698	20.814247643288216
DADHIZ_5_0_0	-3.303637	5.887645	-0.340849	-10.296765005679434	-11.056925	106.0000000000002	0.0019049927082815	4741.071074847144	-11613.23428882884	-273.032868702079	-11613.28077281081	-273.034250149111	4741.124996101467	-18759712.315086253	-18759696.41551687	15.899569388162002	-10.0119232169435	-10.296765005679434	DADHIZ	5	0	HF	def2-svp	organometallic	-10.296765005679434	-8.617284153755218	0.004765	-9.124141819241109	-0.5068576654858905	-8.209822	0.4074621537552172	-11.49979393990214	-2.8825097861469224	33.450327675347566
PESKEE01_1_0_0	-41.815892	37.900811	-13.4172	-56.95457121462979	-92.034962	238.0000000000008	0.010091113693845	13690.984356432671	-30283.06529288213	-496.148793245372	-30283.10049528132	-496.155954878161	13691.061980454584	-44865147.15531377	-44865054.58021021	92.5751035638405	-54.6742878011625	-56.95457121462979	PESKEE01	1	0	HF	def2-svp	organometallic	-56.95457121462979	-88.29483584676643	1e-06	-84.87298875772679	3.4218470890396446	-88.920341	-0.6255051532335614	-91.81997987322919	-3.5251440264627547	3.9924690868450763
NEZWEU_4_0_0	12.68518	0.61	-3.143649	-6.333625558050091	4.244457	168.00000000000026	0.0001807113126571	8289.924941326928	-19154.11316046538	-392.55374525855	-19154.11820278885	-392.554044210381	8289.930844897288	-29554576.02752432	-29554574.55121865	1.476305669528	-0.8663052199685	-6.333625558050091	NEZWEU	4	0	HF	def2-svp	organometallic	-6.333625558050091	3.592722412360913	0.0	5.067955782255872	1.475233369894959	3.092441	-0.5002814123609132	4.1872152098306366	0.5944927974697234	16.54713972402504
VIPGEG_6_0_0	-0.323883	1.441205	-0.148108	-6.5327212508678425	-6.211386	142.00000000000009	0.0004495379343324	6244.953113372411	-14283.70921728074	-296.478691780474	-14283.718578638383	-296.479270138538	6244.964404475904	-21884158.956080947	-21884155.408012323	3.548068621641	-2.1068634795295	-6.5327212508678425	VIPGEG	6	0	HF	def2-svp	organometallic	-6.5327212508678425	-6.897063686392782	0.0	-8.677692684518	-1.7806289981252181	-6.832636	0.06442768639278196	-6.316583644673991	0.5804800417187908	-8.416335822214023
JAFNAG_7_0_0	-1.232233	3.691909	-0.594459	-10.798908229255128	-10.780286	154.00000000000017	0.0009412013288149	6914.99293332446	-15495.214219381174	-311.060050110547	-15495.22989361417	-311.061344375166	6915.01318906173	-23344059.148107145	-23344050.51745943	8.6306477142025	-4.938738142378	-10.798908229255128	JAFNAG	7	0	HF	def2-svp	organometallic	-10.798908229255128	-10.058089468080786	0.006544	-12.521203540359544	-2.463114072278758	-10.470753	-0.4126635319192147	-10.713671613783932	-0.6555821457031463	6.517958980019293
TCBMNI_0_0_0	3.9142	6.348669	-1.817668	-17.653221581590305	-11.460946	142.00000000000023	0.0014661042144137	7367.382777936647	-18167.380518337806	-410.932219863651	-18167.39747179245	-410.93384364897	7367.406597998965	-29434296.610675257	-29434282.84564517	13.7650300878015	-7.4163602391475	-17.653221581590305	TCBMNI	0	0	HF	def2-svp	organometallic	-17.653221581590305	-15.877920998904251	0.0	-22.014276665404164	-6.136355666499913	-7.129368	8.748552998904252	-11.854308633215638	4.023612365688614	-25.3409269763106
ACACSC_8_0_0	-1.086077	6.01991	-0.092354	-5.5860796222644185	-3.730841	180.00000000000028	0.0016691976692933	7755.52175597259	-17115.905435772533	-346.266314991964	-17115.931075210778	-346.267403542213	7755.55396140575	-25484809.561326157	-25484795.180295184	14.3810309679575	-8.361119809956	-5.5860796222644185	ACACSC	8	0	HF	def2-svp	organometallic	-5.5860796222644185	-2.293766917818489	0.000157	-2.631299108768314	-0.33753219094982523	-4.248185	-1.9544180821815114	-3.9094794588677235	-1.6157125410492346	70.43926427301842
COACAC03_4_0_0	-6.339887	10.293614	-1.682804	-28.30278234800292	-31.114844	186.00000000000043	0.0033068876509275	9805.789577723108	-21875.571197981026	-389.078431857798	-21875.59763059453	-389.081959808334	9805.82979074283	-32710737.066829808	-32710710.14900741	26.917822403593	-16.624207335652	-28.30278234800292	COACAC03	4	0	HF	def2-svp	organometallic	-28.30278234800292	-28.287642151702	2e-06	-36.18418065548665	-7.896538503784651	-33.658664	-5.371021848298003	-31.621305440783342	-3.3336632890813434	11.784875074435162
VANPAB_8_0_0	-7.349455	16.148285	-1.304255	-30.92287359173705	-31.435002	242.0000000000009	0.0050684454960015	12915.24517603833	-27574.72693700011	-428.631799541475	-27574.791127788667	-428.635472832311	12915.329238277136	-39613842.153101295	-39613799.62483376	42.528267541457005	-26.3799806394275	-30.92287359173705	VANPAB	8	0	HF	def2-svp	organometallic	-30.92287359173705	-30.441879349344617	0.01683	-26.054336768444944	4.387542580899673	-32.062917	-1.6210376506553814	-32.55923672581957	-2.117357376474949	6.955409527042009
NISALO01_3_0_0	1.954791	0.218869	-0.292856	-3.977047329965475	-2.076513	169.99999999999991	8.107719299513064e-05	7918.978793316073	-18170.41929227641	-371.236231735641	-18170.421115804173	-371.236385016162	7918.980996017559	-27889837.756442297	-27889837.16335969	0.593082607102	-0.3742135258175	-3.977047329965475	NISALO01	3	0	HF	def2-svp	organometallic	-3.977047329965475	-2.1244019997779513	0.000864	-5.648511012688587	-3.524109012910636	-2.640081	-0.5156790002220486	-2.162742140411538	-0.03834014063358682	1.8047497901806833
PMCCOC_7_0_0	-0.006391	2.437359	-0.182909	-8.062733539359995	-7.009166	130.00000000000026	0.000753620533317	5758.251434795964	-13449.955232778037	-285.853256392801	-13449.968656780537	-285.85427536004	5758.268193066271	-20945076.04626123	-20945069.96743959	6.078821641284001	-3.6414627737405	-8.062733539359995	PMCCOC	7	0	HF	def2-svp	organometallic	-8.062733539359995	-5.696935076287486	0.004852	-6.929243644258778	-1.232308567971292	-6.959247	-1.262311923712514	-7.1205937579699725	-1.423658681682486	24.989905319585276
NEZWEU_5_0_0	5.34939	4.797042	-5.985645	-11.266969521161316	-8.784897	168.00000000000014	0.0012587980719135	8454.041546554896	-19476.39353042991	-392.555881134159	-19476.417441419555	-392.557312066185	8454.071181407275	-29969840.599581577	-29969829.328492016	11.271089563352	-6.474046631398	-11.266969521161316	NEZWEU	5	0	HF	def2-svp	organometallic	-11.266969521161316	-7.464611693333129	0.018873	-6.979035566046174	0.4855761272869552	-8.730093	-1.2654813066668709	-8.276884643007032	-0.8122729496739023	10.88165041993233
DIGWUL_3_0_0	-35.882201	82.478804	-4.873439	-85.71295245173417	-85.169071	156.0000000000005	0.0240930851446968	8471.881932349266	-19613.95570570929	-367.792921685389	-19614.02238986351	-367.804840208388	8472.041942936086	-30219155.00784173	-30218941.271375068	213.736466660051	-131.2576512289765	-85.71295245173417	DIGWUL	3	0	HF	def2-svp	organometallic	-85.71295245173417	-90.18923825258024	1e-06	-81.6809294450372	8.508308807543045	-90.709818	-0.5205797474197595	-90.25203204512724	-0.0627937925469979	0.06962448487605608
HEPSOL_4_0_0	2.350304	3.172328	-0.511445	-6.134380436648641	-2.557882	163.9999999999999	0.0009270833610535	7546.37228972294	-17360.375640406546	-345.007356374654	-17360.394255283627	-345.008328456721	7546.394876462006	-26672482.611381467	-26672474.735459287	7.8759221773345	-4.7035936601075	-6.134380436648641	HEPSOL	4	0	HF	def2-svp	organometallic	-6.134380436648641	-2.1047258918117615	1e-06	-4.952061015481674	-2.8473351236699127	-4.575891	-2.471165108188239	-2.754392682810326	-0.6496667909985643	30.867049886449916
NISALO01_5_0_0	-2.352148	4.511997	-0.44665	-8.7115916303437	-9.268341	170.00000000000006	0.0013587263148675	7941.056415704569	-18214.369543439825	-371.23873691425	-18214.38666011551	-371.239844104875	7941.079005808604	-27947270.920637272	-27947259.45708013	11.4635571417365	-6.951559963747	-8.7115916303437	NISALO01	5	0	HF	def2-svp	organometallic	-8.7115916303437	-8.007932268731507	0.005804	-9.59390140566294	-1.5859691369314337	-8.727658	-0.7197257312684933	-9.438589616408695	-1.4306573476771884	17.865502600009016
ZOSWEJ_0_0_0	-22.962897	13.43302	-6.018148	-16.211461988561453	-37.140393	112.00000000000014	0.0025620891339285	5113.766706791968	-12368.02123294558	-290.395258488918	-12368.070584596146	-290.398966586589	5113.830423499721	-19808478.00957896	-19808450.02973175	27.9798472066325	-14.5468252858135	-16.211461988561453	ZOSWEJ	0	0	HF	def2-svp	organometallic	-16.211461988561453	-29.057325054632436	0.057063	-40.11248958193097	-11.055164527298537	-26.164355	2.8929700546324355	-36.623906219012625	-7.566581164380189	26.0401848764599
GIHWIE01_4_0_0	3.228715	2.425674	-0.829594	-5.663047137759388	-1.87389	200.0000000000001	0.0008042995892697	10195.515211547132	-23258.18862883688	-441.744276535747	-23258.20566854251	-441.745229920137	10195.5356243094	-35455848.655138835	-35455842.302289344	6.352849492375	-3.927175126402	-5.663047137759388	GIHWIE01	4	0	HF	def2-svp	organometallic	-5.663047137759388	-0.7793250816410703	1e-06	-4.437260941647171	-3.6579358600061007	-3.426467	-2.6471419183589298	-2.061628915248222	-1.2823038336071515	164.54030080835196
ACACSC_5_0_0	0.122255	0.548228	-0.028749	-3.2026027530041987	-2.768568	180.00000000000014	0.0001617239817969	7783.04845303217	-17170.666233138734	-346.263415073708	-17170.66918907476	-346.263634374839	7783.052121741932	-25556305.0779458	-25556303.78233348	1.295612321802	-0.7473844314535001	-3.2026027530041987	ACACSC	5	0	HF	def2-svp	organometallic	-3.2026027530041987	-2.776640197688383	4.1e-05	-4.160087695679477	-1.3834474979910936	-2.726593	0.05004719768838317	-2.841473595484429	-0.06483339779604602	2.3349585535072683
DADHIZ_0_0_0	-6.920151	11.155499	-4.239551	-15.998027885878088	-20.819225	106.0000000000002	0.0025737036294963	4897.334163089157	-11925.581752001564	-273.034241721622	-11925.62055032875	-273.036692337728	4897.384847296988	-19169515.44632964	-19169490.674042597	24.772287044519	-13.61678602709	-15.998027885878088	DADHIZ	0	0	HF	def2-svp	organometallic	-15.998027885878088	-18.310072558495698	0.034195	-23.03243276529687	-4.722360206801174	-17.686024	0.6240485584956978	-20.550140875104827	-2.240068316609129	12.234076678029105
BENDAB_4_0_0	4.64262	5.78226	-1.608451	-14.917463447699696	-8.957658	190.00000000000023	0.001671058334585	9837.3245227625	-22331.33964967427	-413.277242983844	-22331.355125584032	-413.279014392119	9837.347379079289	-33888096.11716094	-33888081.39073471	14.726426228627	-8.944164938896499	-14.917463447699696	BENDAB	4	0	HF	def2-svp	organometallic	-14.917463447699696	-9.4262043703001	0.013391	-7.211419685237643	2.2147846850624573	-10.437392	-1.011187629699899	-9.006607793318913	0.4195965769811867	-4.4513842528520104
NIDCAR06_3_0_0	-11.527937	13.518241	-2.354084	-17.116521218532938	-24.010401	186.00000000000037	0.0037846912547126	9822.88941175113	-23173.28050187377	-470.848309630677	-23173.342851118	-470.851712637357	9822.967677184755	-36287664.04405234	-36287631.19069112	32.8533612182325	-19.3351184607145	-17.116521218532938	NIDCAR06	3	0	HF	def2-svp	organometallic	-17.116521218532938	-22.38449679462558	0.047889	-30.29889248936407	-7.9143956947384915	-24.49266	-2.108163205374421	-24.235757124054835	-1.8512603294292553	8.270278963223042
CEHPIO01_5_0_0	-16.244231	8.685073	-2.149088	-8.903174761393865	-22.687222	108.00000000000006	0.0020671745595491	4956.132951391379	-12346.067219543296	-303.57766825709	-12346.115918626125	-303.579554481873	4956.19111409391	-20199315.58904185	-20199295.694591485	19.8944503650855	-11.2093762695525	-8.903174761393865	CEHPIO01	5	0	HF	def2-svp	organometallic	-8.903174761393865	-17.49048685946894	0.0	-22.69555998933088	-5.20507312986194	-18.132975	-0.6424881405310572	-22.541940488202627	-5.051453628733686	28.881149331752002
DIGWUL_2_0_0	-13.534102	0.079429	-2.024888	-2.986240623042204	-17.928632	156.00000000000006	2.300365652475508e-05	7364.996861209914	-17396.248688574306	-367.742966839737	-17396.249306153724	-367.743017110017	7364.997597858898	-27302560.83218294	-27302560.65155041	0.1806325280185	-0.101203972276	-2.986240623042204	DIGWUL	2	0	HF	def2-svp	organometallic	-2.986240623042204	-17.290173158887924	1e-06	-18.53807083280569	-1.247897673917766	-14.368934	2.921239158887925	-18.057307476701578	-0.7671343178136532	4.43682264349858
FOMKIB01_0_0_0	-7.631488	8.301402	-6.583919	-20.47282407113148	-29.582446	180.0000000000001	0.0022956085223006	9124.62005245766	-20933.68044382494	-402.53320696744	-20933.70824679846	-402.535212780094	9124.6572537935	-32061538.992427804	-32061519.58328866	19.4091391454575	-11.1077356661245	-20.47282407113148	FOMKIB01	0	0	HF	def2-svp	organometallic	-20.47282407113148	-23.327307484429543	0.0	-19.418276731868364	3.909030752561179	-11.108095	12.219212484429542	-29.22755824557315	-5.900250761143607	25.293320993354644
COSRUX_0_0_0	-9.421166	8.207139	-3.398008	-12.116090404243762	-20.813175	158.0000000000003	0.0023573866565697	7429.530975776775	-16915.689925748025	-331.057626766079	-16915.71846050826	-331.059223091406	7429.568806011621	-25775102.122223858	-25775081.908107404	20.214116455644	-12.006976082269	-12.116090404243762	COSRUX	0	0	HF	def2-svp	organometallic	-12.116090404243762	-16.9814461855489	0.008359	-15.135785096310736	1.845661089238165	-17.380285	-0.3988388144510999	-20.452819141390258	-3.471372955841357	20.44215149823619
NISALO01_1_0_0	-4.21244	5.758301	-0.79109	-10.205603439274856	-12.266257	170.00000000000003	0.0015667514121993	7907.631928237273	-18148.50657272533	-371.239065056107	-18148.52291888472	-371.240284043451	7907.654662455827	-27862104.5444082	-27862090.97301015	13.5713980555335	-7.813096406675	-10.205603439274856	NISALO01	1	0	HF	def2-svp	organometallic	-10.205603439274856	-10.6822459230096	0.0	-14.397008303040678	-3.714762380031079	-11.341418	-0.6591720769904015	-12.281614611005693	-1.599368687996094	14.972213704152304
ACACSC_7_0_0	-5.45427	17.278224	-3.262134	-22.92182426443262	-22.369658	180.0000000000006	0.0045933626020023	8373.50647508944	-18350.762564823635	-346.27225880049	-18350.807543804705	-346.276660559782	8373.571565148344	-27104423.67907782	-27104382.434261985	41.244815834646495	-23.966589094969	-22.92182426443262	ACACSC	7	0	HF	def2-svp	organometallic	-22.92182426443262	-20.015887352223643	0.012367	-27.809730701535493	-7.7938433493118495	-21.268375	-1.2524876477763556	-22.773000863286295	-2.757113511062652	13.774625439008348
JAFNAG_8_0_0	-0.835297	4.221068	-0.738199	-13.221358903799468	-12.731603	154.00000000000034	0.0011223113898537	6946.133579835254	-15557.733045834702	-311.060381092335	-15557.749732411226	-311.061989989306	6946.155695076065	-23426443.42853948	-23426433.39974039	10.0287990855325	-5.8077308241465	-13.221358903799468	JAFNAG	8	0	HF	def2-svp	organometallic	-13.221358903799468	-11.843369228148275	0.008466	-14.097417179612323	-2.254047951464049	-12.555969	-0.7125997718517247	-12.63161427855595	-0.7882450504076761	6.655581154510026
GIHWIE01_1_0_0	-26.908147	10.32714	-11.390085	-9.416871907798742	-40.432084	200.00000000000003	0.0025274781072996	10593.501225915694	-24047.3952538906	-441.748024059767	-24047.452900995613	-441.75023429604	10593.570259962604	-36483008.20761704	-36482984.114176415	24.093440615812	-13.7662994435375	-9.416871907798742	GIHWIE01	1	0	HF	def2-svp	organometallic	-9.416871907798742	-40.40958832311747	0.0	-42.03147065747379	-1.6218823343563216	-36.439416	3.970172323117467	-40.20170092437078	0.20788739874668494	-0.5144506721632622
TESBUO_6_0_0	-18.836528	13.583044	-3.344274	-23.53272060559633	-38.505333	150.00000000000037	0.0033049383193259	7005.798413534507	-15606.834937373602	-306.545335379653	-15606.866646994133	-306.549292027301	7005.846249618584	-23386856.17137882	-23386824.21952718	31.951851640199	-18.368805567043	-23.53272060559633	TESBUO	6	0	HF	def2-svp	organometallic	-23.53272060559633	-32.94286862033759	0.00564	-48.06020067814677	-15.117332057809179	-36.837433	-3.8945643796624054	-38.4669309411029	-5.52406232076531	16.76861351823799
CEFFOI_10_0_0	5.219664	0.194607	-1.259366	-2.778475508728868	1.573479	145.9999999999999	7.269842949529985e-05	7043.682772469173	-17250.805794559303	-386.965628292682	-17250.807644336324	-386.965763764561	7043.684960946117	-27814779.75158007	-27814779.218004845	0.5335752268965	-0.338968055048	-2.778475508728868	CEFFOI	10	0	HF	def2-svp	organometallic	-2.778475508728868	1.8712135377798766	0.0	-1.9963664243237351	-3.867579962103612	1.13094	-0.7402735377798766	1.5371891724300566	-0.33402436534982005	-17.85068131487159
PESKEE01_4_0_0	0.983103	1.19344	-1.454766	-7.660864081221837	-7.13281	238.00000000000043	0.000322472887644	12661.342245321775	-28217.83166723737	-496.128552348604	-28217.837691712888	-496.128945234126	12661.349700676928	-42146148.491430655	-42146145.76617711	2.725253541056	-1.5318133367785	-7.660864081221837	PESKEE01	4	0	HF	def2-svp	organometallic	-7.660864081221837	-7.2513689759191555	0.003551	-7.885452198864388	-0.6340832229452324	-7.930304	-0.678935024080844	-7.220494358623697	0.03087461729545815	-0.4257763933677724
DADHIZ_4_0_0	-6.343711	11.529395	-2.943014	-10.906203138066669	-13.895823	106.0000000000002	0.0025495386500595	4818.423822458106	-11767.633156612948	-273.03434160204	-11767.689099566596	-273.036381101099	4818.491482464869	-18962000.77069969	-18961975.36228152	25.408418176653495	-13.879022061923498	-10.906203138066669	DADHIZ	4	0	HF	def2-svp	organometallic	-10.906203138066669	-15.190285915694613	0.038325	-20.95684614392249	-5.766560228227878	-16.114481	-0.9241950843053885	-13.639521641468919	1.5507642742256937	-10.208920904006442
PVVBAY01_2_0_0	-53.165379	23.184323	-9.265099	-37.38093822097754	-87.64919	152.0000000000004	0.0058389848874823	7466.475364769332	-16914.016133989862	-328.054223153126	-16914.058591562614	-328.06077008121	7466.545559549281	-25665824.652477037	-25665769.01739922	55.635077808556	-32.450751250599005	-37.38093822097754	PVVBAY01	2	0	HF	def2-svp	organometallic	-37.38093822097754	-78.01586686219053	0.0	-109.60682134400696	-31.590954481816425	-96.401374	-18.38550713780947	-86.89783891507153	-8.881972052880997	11.38482774096501
GIHWIE01_0_0_0	3.992646	1.558729	-0.941316	-5.3398046539323465	-1.232683	200.00000000000009	0.0004837946204034	10405.874236015494	-23676.982041672207	-441.743685560656	-23676.99172042439	-441.744233377579	10405.885961079992	-36003091.59019121	-36003087.65589155	3.934299651696	-2.375570027607	-5.3398046539323465	GIHWIE01	0	0	HF	def2-svp	organometallic	-5.3398046539323465	-0.7202287867860551	6.9e-05	-1.5943050375289871	-0.874076250742932	-2.094418	-1.374189213213945	-1.3926779315160438	-0.6724491447299887	93.36604660454104
CEFFOI_4_0_0	-34.456633	12.089333	-11.965167	-12.278384762309184	-50.416129	145.99999999999997	0.0025648580524954	7634.741653360173	-18425.85608916166	-386.970835233819	-18425.90490497548	-386.972944515843	7634.802519087118	-29348062.87910321	-29348036.779976238	26.099126971428497	-14.009792012867	-12.278384762309184	CEFFOI	4	0	HF	def2-svp	organometallic	-12.278384762309184	-41.960137633011925	0.0	-50.28050349502804	-8.320365862016118	-40.384832	1.5753056330119222	-49.741460654453576	-7.781323021441651	18.544560290764476
VIPGEG_5_0_0	-0.034673	2.863767	-0.146524	-6.002832857196653	-4.720942	142.00000000000026	0.0008544067827421	6237.282529561477	-14268.641182866417	-296.479423368722	-14268.660632005634	-296.480301668263	6237.305481801634	-21864738.8703067	-21864731.978890624	6.8914160757000005	-4.0276484246535	-6.002832857196653	VIPGEG	5	0	HF	def2-svp	organometallic	-6.002832857196653	-4.156688993403863	0.0	-3.1525082998759397	1.0041806935279234	-4.303612	-0.1469230065961371	-4.814226555965169	-0.6575375625613056	15.818781814197166
ACACCS_2_0_0	-0.712114	1.028322	-0.165092	-5.248413661239334	-5.154363	116.00000000000009	0.0002307336246825	4489.304632626159	-10656.858291945826	-261.648485915433	-10656.86224128103	-261.648905530398	4489.309838022187	-16879870.232314754	-16879868.036226146	2.1960886080555	-1.1677664007105	-5.248413661239334	ACACCS	2	0	HF	def2-svp	organometallic	-5.248413661239334	-5.618577215116071	0.013904	-7.003085396909156	-1.3845081817930849	-3.05853	2.5600472151160707	-5.547154396448191	0.07142281866788025	-1.2711904799621903
FEROCE27_3_0_0	-1.830359	4.102894	-0.310481	-10.075652748700612	-9.988212	96.00000000000016	0.0012928773424866	4030.102332954853	-9693.97957892442	-220.542453861766	-9694.007004772782	-220.543809702158	4030.135079027938	-15449543.921907164	-15449533.513416102	10.4084910610405	-6.305596552029	-10.075652748700612	FEROCE27	3	0	HF	def2-svp	organometallic	-10.075652748700612	-8.784493941152057	0.006612	-20.48518977490928	-11.700695833757223	-10.209898	-1.4254040588479437	-10.35026368458464	-1.5657697434325826	17.824245243058783
FEROCE27_4_0_0	-3.904351	7.610603	-1.155008	-14.648167536274814	-15.834096	96.00000000000016	0.0024629545688223	4068.490993821019	-9770.293319181728	-220.544805679096	-9770.346740217065	-220.547011735652	4068.554273130383	-15549122.392545003	-15549102.301648028	20.090896977987	-12.480292951944	-14.648167536274814	FEROCE27	4	0	HF	def2-svp	organometallic	-14.648167536274814	-13.280655614516144	0.008893	-27.64124746238754	-14.360591847871396	-14.992421	-1.7117653854838562	-16.291139815366634	-3.01048420085049	22.668189645396293
VANPAB_3_0_0	-0.784434	3.39157	-0.055145	-9.830037923769506	-8.94919	242.00000000000037	0.0010411306822575	12237.295400328592	-26219.28875602962	-428.623754348388	-26219.309184718717	-428.624765237018	12237.320134096475	-37835075.22243474	-37835066.57353848	8.6488962572035	-5.2573261868835	-9.830037923769506	VANPAB	3	0	HF	def2-svp	organometallic	-9.830037923769506	-8.776740366462654	0.0	-9.880427134740884	-1.10368676827823	-9.761834	-0.9850936335373461	-9.181525495560702	-0.4047851290980482	4.61202123108025
FOMKIB01_1_0_0	-6.170747	6.048058	-0.777569	-7.487654620226442	-11.340097	180.00000000000034	0.0016802665467748	8708.4478783318	-20097.63725914577	-402.531882838686	-20097.664470002357	-402.533232619982	8708.481649137146	-30959164.17772004	-30959150.49842537	13.6792946741065	-7.6312356224975	-7.487654620226442	FOMKIB01	1	0	HF	def2-svp	organometallic	-7.487654620226442	-6.767548841396929	0.007464	-8.906508397062714	-2.138959555665785	-3.761685	3.0058638413969287	-11.245587865270096	-4.478039023873167	66.1692900756196
BZCRCO_2_0_0	-10.764342	14.777454	-0.858706	-18.1029814021557	-22.231429	108.0000000000001	0.003250487656104	4484.807871938133	-10533.699100424004	-241.268153199079	-10533.761147436157	-241.271262030357	4484.885767174484	-16514813.456613837	-16514780.00933772	33.447276116710995	-18.669819677645	-18.1029814021557	BZCRCO	2	0	HF	def2-svp	organometallic	-18.1029814021557	-20.703134494748515	0.026465	-38.23174574393177	-17.528611249183253	-19.92194	0.7811944947485152	-22.16679994424721	-1.463665449498695	7.069777042070433
NEZWEU_0_0_0	-48.965424	19.316357	-15.308059	-21.35170023855739	-73.941324	168.00000000000054	0.0048109964556412	8681.875967222251	-19932.662780854756	-392.563318814116	-19932.743412086747	-392.567243914285	8681.977784279818	-30569615.77273859	-30569570.454704046	45.318034545576495	-26.001675355876	-21.35170023855739	NEZWEU	0	0	HF	def2-svp	organometallic	-21.35170023855739	-61.54835692381212	0.071132	-79.33167040520198	-17.783313481389854	-72.892643	-11.344286076187885	-72.95590351295029	-11.407546589138164	18.53428289443866
VIPGEG_2_0_0	0.472714	4.97837	-0.375296	-12.936095893184037	-10.305261	142.00000000000006	0.0014041542849112	6431.730470762001	-14656.835284543811	-296.480528943143	-14656.85722809911	-296.482111453785	6431.75853261358	-22373422.31732437	-22373410.408619165	11.908705203071	-6.930334066989	-12.936095893184037	VIPGEG	2	0	HF	def2-svp	organometallic	-12.936095893184037	-10.183904945092586	0.00043	-10.175826412165204	0.008078532927381588	-9.343328	0.840576945092586	-10.414906888258066	-0.23100194316548084	2.2683041957966816
RUJBUT_4_0_0	-45.886256	8.745636	-14.60737	-19.368122845050863	-72.585452	150.0000000000003	0.0021588639817467	7585.695964196168	-17855.83543591532	-364.26533328901	-17855.868821935954	-364.267938535714	7585.739672571957	-27920629.81554893	-27920609.55428069	20.261268240726	-11.5156313717485	-19.368122845050863	RUJBUT	4	0	HF	def2-svp	organometallic	-19.368122845050863	-63.268617121888326	1e-06	-63.03334959621883	0.23526752566949938	-60.390805	2.8778121218883257	-72.36842592184541	-9.099808799957088	14.382816021450436
DBENCR10_0_0_0	-3.106164	8.504402	-0.720084	-15.620239826446868	-15.066766	108.00000000000026	0.0026131150164383	4485.972011931226	-10435.46854563834	-228.380902338008	-10435.519832135904	-228.383176399682	4486.033808478812	-16220017.20833647	-16219995.584749062	21.623587407674	-13.1191841304515	-15.620239826446868	DBENCR10	0	0	HF	def2-svp	organometallic	-15.620239826446868	-14.054687007472449	0.007244	-19.954785102698334	-5.900098095225886	-14.941069	-0.8863819925275518	-15.572119919221098	-1.5174329117486494	10.79663254643719
QENJAV_2_0_0	-11.475686	5.093317	-5.009621	-10.68239758676406	-24.238488	184.0000000000004	0.0012866528172296	9398.198952368311	-21176.765680186058	-399.20005082215	-21176.79390164255	-399.20144928418	9398.233074348562	-31972726.67731905	-31972714.857155982	11.8201630589875	-6.7268456582985	-10.68239758676406	QENJAV	2	0	HF	def2-svp	organometallic	-10.68239758676406	-20.92568948876514	0.034496	-22.062395808003384	-1.1367063192382432	-22.712305	-1.78661551123486	-23.582892722538688	-2.657203233773547	12.698282822175017
JAFNAG_2_0_0	-0.049784	2.288085	-0.290805	-8.412013909015542	-7.543302	154.00000000000026	0.0007223307984043	6800.370365529243	-15266.71881886668	-311.059497988514	-15266.73190620697	-311.060440662661	6800.386595973112	-23045084.57620629	-23045078.79897881	5.7772274763415	-3.4891417447365	-8.412013909015542	JAFNAG	2	0	HF	def2-svp	organometallic	-8.412013909015542	-7.367739460437889	1e-06	-9.034368888510745	-1.6666294280728557	-9.035391	-1.6676515395621117	-7.679735967524001	-0.3119965070861124	4.234630021344015
ACACSC_4_0_0	-0.968033	3.630177	-0.04377	-4.1408724867005215	-3.322431	180.00000000000003	0.001051329239155	7720.899190942931	-17046.430068174996	-346.265108181673	-17046.448241993072	-346.265984002207	7720.921601014647	-25393300.359703768	-25393291.536886647	8.822817119803	-5.1926393909355	-4.1408724867005215	ACACSC	4	0	HF	def2-svp	organometallic	-4.1408724867005215	-2.7935071112545398	0.001053	-4.442684963844557	-1.6491778525900171	-3.688575	-0.8950678887454604	-3.467018630091858	-0.6735115188373184	24.10989097267235
HEPSOL_5_0_0	0.532403	3.040863	-1.263695	-11.457354626757905	-10.389391	164.00000000000006	0.0010206186374854	7755.47769358591	-17776.930672823164	-345.007428490287	-17776.94849269105	-345.008828472764	7755.49993525954	-27217141.800488666	-27217133.866691675	7.933796984883	-4.8929332519235	-11.457354626757905	HEPSOL	5	0	HF	def2-svp	organometallic	-11.457354626757905	-9.455690412593686	0.002054	-12.901312489470833	-3.4456220768771466	-11.928104	-2.4724135874063133	-10.625181562777316	-1.1694911501836298	12.368120138811097
TITODC10_3_0_0	-2.640579	2.026511	-0.408927	-4.552107176669828	-6.334464	120.00000000000006	0.0003999544486338	4719.486174018315	-10821.776833572709	-246.860938603219	-10821.785656434393	-246.861475381591	4719.497203823379	-16669697.520962806	-16669693.135944584	4.385018223253	-2.358506535537	-4.552107176669828	TITODC10	3	0	HF	def2-svp	organometallic	-4.552107176669828	-6.381688039292584	0.013526	-6.302027761182281	0.0796602781103033	-6.595576	-0.21388796070741645	-6.455788455103079	-0.07410041581049498	1.1611413054704736
TESBUO_1_0_0	-3.801425	8.866114	-0.748284	-16.266627722279104	-16.447528	150.0000000000001	0.0024455600332792	6793.822265610057	-15183.09940111872	-306.543215135149	-15183.131892356634	-306.546139053029	6793.865933753418	-22830876.33061533	-22830854.662396472	21.6682188571585	-12.802103621791	-16.266627722279104	TESBUO	1	0	HF	def2-svp	organometallic	-16.266627722279104	-15.10396153720098	0.0	-25.620076547827694	-10.516115010626713	-19.71101	-4.607048462799021	-16.583896351724576	-1.4799348145235953	9.798322187715609
YABGAK_3_0_0	12.324901	0.38657	-1.605081	-4.045333166052456	7.230951	158.0000000000002	0.0001377521629183	7328.028365952327	-17355.32307171733	-380.204077359763	-17355.326204253266	-380.204306043369	7328.032122424633	-27324888.055094067	-27324887.017357934	1.037736126631	-0.651166543602	-4.045333166052456	YABGAK	3	0	HF	def2-svp	organometallic	-4.045333166052456	6.072837557722102	1e-06	-3.042319922393038	-9.11515748011514	4.851533	-1.2213045577221022	7.186720846496068	1.113883288773966	18.34205638116524
DCPVCL_3_0_0	-3.601147	7.706701	-4.22891	-20.314243491957768	-23.208606	110.00000000000036	0.0022613892406949	4772.700940387794	-11305.655401079915	-255.663287794319	-11305.68839785085	-255.665786327021	4772.743784088014	-17823515.898651153	-17823496.605435923	19.2932152286665	-11.5865136493135	-20.314243491957768	DCPVCL	3	0	HF	def2-svp	organometallic	-20.314243491957768	-19.99468772773172	0.028763	-28.45093204167124	-8.456244313939521	-22.299381	-2.304693272268281	-23.77427720393592	-3.779589476204201	18.90296826672658
CEFFOI_3_0_0	1.010924	0.060173	-0.726639	-1.4223445548216989	-0.929325	146.00000000000023	2.7062580693929238e-05	7016.337784667079	-17195.597895047234	-386.965544563271	-17195.598648532017	-386.965600737774	7016.33866262182	-27741625.457053963	-27741625.27774425	0.179309714477	-0.119136489093	-1.4223445548216989	CEFFOI	3	0	HF	def2-svp	organometallic	-1.4223445548216989	-0.7532650525706929	0.0	-3.4822330519342954	-2.7289679993636025	-1.388216	-0.634950947429307	-0.9566552658411441	-0.20339021327045126	27.001148211553776
VANPAB_1_0_0	-0.831524	3.411844	-0.031403	-6.147621314616603	-5.302422	242.00000000000043	0.0010088535621192	12312.611559885025	-26369.31360615975	-428.623725909784	-26369.33432954221	-428.624530005768	12312.636360837158	-38031222.81487043	-38031214.220365256	8.594505178346001	-5.1826606320815	-6.147621314616603	VANPAB	1	0	HF	def2-svp	organometallic	-6.147621314616603	-4.778665846711764	0.0	-5.449245501249919	-0.6705796545381553	-6.083367	-1.304701153288236	-5.495393772386681	-0.7167279256749168	14.99849432175934
RUJBUT_3_0_0	9.729577	2.360671	-1.643487	-7.593971714710903	2.051699	150.00000000000017	0.0006132030490846	7135.38424031397	-16959.99684798669	-364.262141607389	-16960.008129432958	-364.263027203608	7135.398500878742	-26750890.65423493	-26750885.157692164	5.496542764518501	-3.135871275813	-7.593971714710903	RUJBUT	3	0	HF	def2-svp	organometallic	-7.593971714710903	0.9454286688759549	0.003332	-2.111024315351028	-3.0564529842269827	-0.959522	-1.904950668875955	1.9993546284896988	1.053925959613744	111.47598907348393
HEPSOL_6_0_0	-0.309904	3.001197	-1.026315	-11.850338153659084	-11.465722	164.0000000000007	0.0010016689689936	7850.076430865327	-17966.393183658034	-345.007390640456	-17966.410775622346	-345.008747996969	7850.09834905151	-27466206.53858377	-27466198.74382777	7.7947560000545	-4.7935585232585005	-11.850338153659084	HEPSOL	6	0	HF	def2-svp	organometallic	-11.850338153659084	-10.719592165924295	0.00347	-10.931071734334258	-0.2114795684099633	-12.772561	-2.0529688340757044	-11.684540011317628	-0.9649478453933327	9.001721618297502
SAYVOE_1_0_0	-49.470448	31.017669	-14.361755	-42.97291326602611	-89.724023	220.0000000000005	0.0085575035785044	12782.807632003622	-28082.83092966792	-455.928345956419	-28082.862139395183	-455.933361808599	12782.873205711405	-41367251.04032619	-41367173.98681525	77.0535109540445	-46.0358372663665	-42.97291326602611	SAYVOE	1	0	HF	def2-svp	organometallic	-42.97291326602611	-81.68634502145457	1e-06	-65.04255772662773	16.643787294826836	-73.793087	7.893258021454571	-89.67339469907579	-7.987049677621215	9.777704799404907
JAFNAG_0_0_0	-7.303809	11.670897	-0.644547	-27.287523776619064	-29.58628	154.00000000000048	0.0028224472470329	7221.550279529662	-16108.077834763137	-311.064247517278	-16108.115833304671	-311.06784504023	7221.602399276673	-24148277.2781221	-24148249.648193628	27.629928472013	-15.9590295146185	-27.287523776619064	JAFNAG	0	0	HF	def2-svp	organometallic	-27.287523776619064	-30.554053944784435	0.025441	-38.60673572194139	-8.052681777156955	-30.09588	0.4581739447844342	-29.542125810260185	1.0119281345242506	-3.3119275640245647
VANPAB_7_0_0	-5.117662	14.447507	-0.629907	-32.527357345573805	-31.647434	242.00000000000065	0.0044928884872596	12905.833755861184	-27556.29903194441	-428.630255946042	-27556.34340895765	-428.634095634425	12905.895979334828	-39590165.31934285	-39590128.54456291	36.77477993851	-22.3272708274605	-32.527357345573805	VANPAB	7	0	HF	def2-svp	organometallic	-32.527357345573805	-31.229683025236117	0.001684	-28.95937548100811	2.2703075442280074	-30.934274	0.29540902523611834	-31.833349871055525	-0.6036668458194079	1.9329906273195154
PESKEE01_7_0_0	-5.060568	9.089767	-1.118177	-11.227303158589727	-12.934396	238.00000000000043	0.0027597044604816	12241.432192887916	-27378.183655050016	-496.133585808869	-27378.208058797525	-496.135116888404	12241.467206721572	-41044139.693447776	-41044115.85651592	23.836931859806	-14.747163262536	-11.227303158589727	PESKEE01	7	0	HF	def2-svp	organometallic	-11.227303158589727	-10.832341164304836	0.005334	-11.644584399819664	-0.8122432355148277	-12.608141	-1.7757998356951639	-13.348385257275481	-2.5160440929706454	23.227149651283273
QENJAV_1_0_0	8.640075	4.961119	-2.521508	-13.349115303654148	-4.473398	184.00000000000037	0.0014502744951767	9394.657924779664	-21171.01756797196	-399.200227602048	-21171.04289673604	-399.201923311436	9394.689577743484	-31966932.440770537	-31966920.28866914	12.152101398172	-7.1909812804975	-13.349115303654148	QENJAV	1	0	HF	def2-svp	organometallic	-13.349115303654148	-4.3856998755963525	0.012184	-6.676502967198123	-2.29080309160177	-5.985409	-1.5997091244036472	-4.402562866706118	-0.016862991109765524	0.38449943197429926
BZCRCO_1_0_0	4.019549	8.278921	-3.290584	-17.588005472710666	-11.890234	108.00000000000028	0.0020920224560376	4505.341829272543	-10575.589003192355	-241.265119025664	-10575.622062010149	-241.267485538581	4505.384484662056	-16570875.525128346	-16570856.54260896	18.9825193872765	-10.7035973765625	-17.588005472710666	BZCRCO	1	0	HF	def2-svp	organometallic	-17.588005472710666	-12.5529875599147	0.005816	-15.846392570056477	-3.293405010141777	-11.099857	1.4531305599146993	-12.055814112139265	0.4971734477754346	-3.9605985858143637
VIPGEG_1_0_0	-7.272416	12.888649	-0.803857	-22.66100497193696	-24.333402	142.00000000000026	0.0028853204866663	6635.587570976596	-15064.206109020672	-296.484261267357	-15064.245217922477	-296.487531409681	6635.641230996743	-22907757.39959217	-22907727.781389624	29.6182025431355	-16.7295512882205	-22.66100497193696	VIPGEG	1	0	HF	def2-svp	organometallic	-22.66100497193696	-27.114696909825756	0.026025	-40.18403986808446	-13.069342958258705	-26.719633	0.3950639098257547	-24.23087931966691	2.883817590158845	-10.635625394410418
ACACCS_0_0_0	-21.466055	70.432908	-27.048271	-53.80663265145939	-59.829652	116.00000000000016	0.0168267121723876	5009.247337842707	-11699.003307913552	-261.684305022371	-11699.017048690346	-261.700611062211	5009.340475022812	-18251006.44225724	-18250840.798507947	165.64374929048498	-95.210831663804	-53.80663265145939	ACACCS	0	0	HF	def2-svp	organometallic	-53.80663265145939	-61.94262223504714	1.7e-05	-131.80773529015676	-69.86511305510962	-25.882599	36.06002323504714	-62.586338534610206	-0.6437162995630672	1.0392138342487744
TCBMNI_2_0_0	1.316973	1.618423	-0.104215	-2.0526452447535672	-0.006329	142.00000000000003	0.0004778449584298	6916.633440357186	-17264.65611018952	-410.930242870008	-17264.664570629513	-410.930762011592	6916.643884112031	-28247630.8723	-28247627.02811308	3.8441869177595	-2.225763429451	-2.0526452447535672	TCBMNI	2	0	HF	def2-svp	organometallic	-2.0526452447535672	-1.0683896749268937	0.0	-2.2150088069599825	-1.1466191320330887	0.391867	1.4602566749268937	-0.04985132020932781	1.018538354717566	-95.33397585363795
YABGAK_6_0_0	-22.37851	6.73281	-6.059898	-15.236410583925837	-39.383311	158.00000000000023	0.0016551121545741	7779.927288803019	-18252.752556948886	-380.207071502995	-18252.77699577489	-380.209144342761	7779.959607020248	-28494636.40774809	-28494621.16264723	15.24510085823	-8.512289599218	-15.236410583925837	YABGAK	6	0	HF	def2-svp	organometallic	-15.236410583925837	-35.19142102359173	1e-06	-27.473537076947743	7.717883946643987	-34.624093	0.5673280235917275	-38.97648993219714	-3.7850689086054103	10.755658051057287
DADHIZ_6_0_0	-0.844215	3.948873	-1.129816	-7.779340313963168	-7.32262	106.0000000000001	0.0007212859396223	4789.897450619543	-11711.72752595432	-273.030688625609	-11711.74142396234	-273.03187928712	4789.915676598348	-18890106.935778	-18890098.698772494	8.237005501512499	-4.2881324449585	-7.779340313963168	DADHIZ	6	0	HF	def2-svp	organometallic	-7.779340313963168	-9.323900001921883	0.035824	-16.748163679147734	-7.42426367722585	-9.521696	-0.1977959980781172	-7.378709916168332	1.9451900857535511	-20.862408277143686
COACAC03_7_0_0	-9.561347	9.944192	-1.954382	-23.43195320801681	-30.050244	186.00000000000043	0.0029717542703736	9721.176398226717	-21706.49997549884	-389.077952275451	-21706.527349751606	-389.081369398437	9721.216829388111	-32488991.215827163	-32488965.906569958	25.3092572056965	-15.3650638836035	-23.43195320801681	COACAC03	7	0	HF	def2-svp	organometallic	-23.43195320801681	-26.67115818394574	0.001947	-34.81719768567759	-8.146039501731853	-32.243271	-5.572112816054261	-30.176492480361325	-3.5053342964155867	13.142789946503203
FURRAL_2_0_0	-19.192022	25.377107	-6.107091	-49.056081485022055	-61.336582	168.00000000000026	0.0073089648026326	8277.824013403042	-18275.825658892383	-334.550457905834	-18275.88206181287	-334.556214301499	8277.910518892138	-27128115.547464028	-27128051.62658696	63.920877064472	-38.5437660902095	-49.056081485022055	FURRAL	2	0	HF	def2-svp	organometallic	-49.056081485022055	-60.64881203807189	0.005316	-58.99306420334854	1.6557478347233499	-52.685722	7.96309003807189	-61.78358645117383	-1.134774413101944	1.8710579399141354
PVVBAY01_1_0_0	-0.557704	1.800975	-0.080699	-7.579335510119715	-7.241685	152.0000000000001	0.0006076395414733	6654.410201310928	-15290.543520368015	-328.042959988759	-15290.55430350536	-328.043863890579	6654.423670977503	-23535444.82063487	-23535440.1403466	4.680288270206	-2.879313202415	-7.579335510119715	PVVBAY01	1	0	HF	def2-svp	organometallic	-7.579335510119715	-6.693014979937635	1e-06	-12.706825717126462	-6.013810737188827	-7.901927	-1.2089120200623649	-7.4355525224736745	-0.7425375425360397	11.094216056019624
PVVBAY01_0_0_0	-0.067517	0.805555	-0.021333	-2.553317535169761	-2.193369	152.0000000000002	0.000272883860973	6505.091637419595	-14992.077158395554	-328.042348239299	-14992.082412259517	-328.042711959848	6505.098046746774	-23143855.670624662	-23143853.591904283	2.078720380085	-1.2731649978105	-2.553317535169761	PVVBAY01	0	0	HF	def2-svp	organometallic	-2.553317535169761	-1.8928072768161417	0.0	-5.681687144081298	-3.7888798672651562	-2.653459	-0.7606517231838581	-2.2923145370267837	-0.399507260210642	21.106599974755287
ACACSC_1_0_0	-0.466712	1.912476	-0.025065	-3.742735247677524	-3.247064	180.00000000000014	0.0005801927254744	7722.529373789185	-17049.748026600075	-346.264187042834	-17049.758901910034	-346.264817716708	7722.542664829581	-25397729.196035955	-25397724.509369947	4.686666008782	-2.7741893717665	-3.742735247677524	ACACSC	1	0	HF	def2-svp	organometallic	-3.742735247677524	-2.819247494154552	0.0	-4.189320401125732	-1.3700729069711803	-3.292931	-0.47368350584544805	-3.3545600220269396	-0.5353125278723878	18.987780568478243
CPMNCO01_0_0_0	-2.439681	3.593778	-0.238023	-8.177713264338028	-8.840316	102.0000000000002	0.0007667250114315	4198.311480119055	-10043.430667594965	-237.797309651907	-10043.448022585177	-237.798390030527	4198.332910389545	-15970697.263209078	-15970689.400094785	7.863114295202499	-4.269335799952	-8.177713264338028	CPMNCO01	0	0	HF	def2-svp	organometallic	-8.177713264338028	-9.458739609063718	0.013862	-16.97524551830803	-7.5165059092443105	-10.67645	-1.2177103909362827	-8.950563429595917	0.5081761794678012	-5.372557026317204
FOMKIB01_2_0_0	-3.282316	8.155071	-2.750132	-17.98810529526497	-19.214541	180.00000000000057	0.0025075742518701	9145.39449107393	-20972.059078367256	-402.533687238427	-20972.083297556663	-402.535477690092	9145.428317800815	-32107760.069783118	-32107739.54602431	20.523758799406	-12.368687142493	-17.98810529526497	FOMKIB01	2	0	HF	def2-svp	organometallic	-17.98810529526497	-21.12444958794082	0.027986	-21.62276218388759	-0.49831259594677135	-11.824445	9.300004587940819	-19.802262910344908	1.3221866775959121	-6.2590349258174305
TITODC10_0_0_0	-4.704479	8.78514	-0.496018	-10.3379151337699	-10.859887	120.00000000000014	0.0025529629598059	4805.861780297087	-10994.36702032034	-246.865080097675	-10994.416444156534	-246.866290258552	4805.920800179171	-16896064.7754775	-16896042.75833639	22.017141109508003	-13.232000229765	-10.3379151337699	TITODC10	0	0	HF	def2-svp	organometallic	-10.3379151337699	-9.362971931082386	0.000685	-10.915307088531236	-1.5523351574488498	-9.132419	0.23055293108238573	-11.520106710063196	-2.1571347789808097	23.038996537197125
JAFNAG_3_0_0	1.908051	1.295309	-0.192004	-5.29308725410123	-2.831825	154.00000000000009	0.0004078833994017	6736.905050621934	-15139.280293920046	-311.05893421148	-15139.290089474149	-311.059480359535	6736.916650847837	-22877121.43305144	-22877118.128797334	3.3042541029995	-2.008945139344	-5.29308725410123	JAFNAG	3	0	HF	def2-svp	organometallic	-5.29308725410123	-2.150826762937346	0.0	-3.687548729111041	-1.5367219661736948	-2.451953	-0.30112623706265396	-2.9710811939587254	-0.8202544310213793	38.13670376228592
PMCCOC_4_0_0	-0.371291	3.091592	-0.094825	-7.989235939278331	-6.945151	130.0000000000002	0.0009707507820809	5701.106818438913	-13335.835898793926	-285.853691679269	-13335.853692511198	-285.854837696964	5701.128757945264	-20795490.06797601	-20795482.19207624	7.8758997660664996	-4.7843073954745	-7.989235939278331	PMCCOC	4	0	HF	def2-svp	organometallic	-7.989235939278331	-6.324649910505943	0.0	-7.575627045099888	-1.2509771345939456	-8.622563	-2.297913089494057	-7.0872338916675695	-0.7625839811616268	12.05733110847591
NIDCAR06_1_0_0	7.220351	19.879095	-5.432665	-26.733274775229443	-13.891653	186.0000000000004	0.0053776581282513	10453.023662204963	-24430.679043157448	-470.851335985952	-24430.78033135298	-470.85620893212	10453.147785606066	-37934554.38532186	-37934507.225409806	47.15991205995101	-27.2808142378525	-26.733274775229443	NIDCAR06	1	0	HF	def2-svp	organometallic	-26.733274775229443	-16.045695981582856	2e-06	-18.23637378342632	-2.1906778018434636	-9.574873	6.470822981582856	-14.308895253131617	1.7368007284512395	-10.824090961493523
NEZWEU_7_0_0	-19.178933	5.621179	-6.162397	-14.34673240463969	-35.95904	168.00000000000026	0.0016057500005398	8494.380638005987	-19560.40879849618	-392.556435534831	-19560.43760231635	-392.558385964498	8494.416553484227	-30084513.856863696	-30084500.30605853	13.550805169451	-7.9296255931085	-14.34673240463969	NEZWEU	7	0	HF	def2-svp	organometallic	-14.34673240463969	-32.42594262292859	0.012755	-46.89402170728155	-14.468079084352965	-37.139411	-4.713468377071415	-35.70338320267809	-3.277440579749502	10.107464316031951
CEHPIO01_1_0_0	-12.506597	8.306195	-2.281837	-15.268828019343196	-25.391267	108.00000000000014	0.0022062589951453	5016.823988603383	-12467.04865667475	-303.578054883955	-12467.100395499188	-303.580031118979	5016.885523377801	-20357609.049119197	-20357588.518457577	20.530661616978	-12.2244651009845	-15.268828019343196	CEHPIO01	1	0	HF	def2-svp	organometallic	-15.268828019343196	-20.683469722040936	0.041706	-29.89786526736792	-9.214395545326983	-20.393885	0.2895847220409351	-25.793101031540466	-5.10963130949953	24.70393690307459
FOMKIB01_4_0_0	-6.322847	10.672039	-4.991054	-24.52311063700887	-29.606112	180.00000000000054	0.0031917917836578	9219.133323501324	-21119.817147313566	-402.53500317117	-21119.84027879905	-402.537337407053	9219.168880903722	-32302101.03024496	-32302074.534536395	26.4957085626435	-15.823668561865	-24.52311063700887	FOMKIB01	4	0	HF	def2-svp	organometallic	-24.52311063700887	-29.03280627208483	0.012084	-24.479469144869626	4.553337127215205	-15.997497	13.035309272084831	-29.928159380541604	-0.8953531084567743	3.0839358071894694
DCPVCL_0_0_0	-14.410121	6.756263	-4.071275	-8.910829757838007	-23.250353	110.00000000000009	0.0016593183897998	4604.191784571537	-10967.74452156433	-255.662275038835	-10967.781230303426	-255.663958424077	4604.236150334345	-17378749.014089037	-17378733.330301233	15.6837878003595	-8.9275241260715	-8.910829757838007	DCPVCL	0	0	HF	def2-svp	organometallic	-8.910829757838007	-20.018730639556658	0.065086	-21.231216433251934	-1.2124857936952758	-21.220577	-1.2018463604433407	-23.20808331852279	-3.189352678966131	15.931842714662569
CPMNCO01_7_0_0	-4.41948	3.84002	-0.585978	-7.211116067446031	-9.947803	102.00000000000026	0.0007392926956473	4203.120121939704	-10052.719022168136	-237.797364578861	-10052.73291125232	-237.798501622798	4203.138291685184	-15982458.893251546	-15982450.639684169	8.2535673760545	-4.413546517679	-7.211116067446031	CPMNCO01	7	0	HF	def2-svp	organometallic	-7.211116067446031	-9.801171698879958	0.01064	-15.172525459821395	-5.371353760941437	-9.505514	0.29565769887995863	-10.074891010221627	-0.2737193113416687	2.7927202966248243
VANPAB_5_0_0	-0.933288	3.882658	-0.307444	-10.762165858487228	-9.902716	242.00000000000043	0.0011761831720701	12529.284407513403	-26802.981482465868	-428.623973576343	-26802.99835547232	-428.625009552914	12529.306016960409	-38600943.912912376	-38600934.197344206	9.715568163737	-5.8329091827360005	-10.762165858487228	VANPAB	5	0	HF	def2-svp	organometallic	-10.762165858487228	-9.396185739203334	0.002164	-8.81920412442942	0.5769816147739135	-10.167195	-0.7710092607966654	-10.204097587382277	-0.8079118481789429	8.598295846878848
DIGWUL_6_0_0	-24.464278	12.808035	-7.175167	-11.045410090390572	-35.205151	156.0000000000001	0.0033994460730989	7416.55219732452	-17500.785140798715	-367.749682296539	-17500.840964028408	-367.75228041659	7416.622251000423	-27441680.383961067	-27441649.84328873	30.5406723357055	-17.732635805927	-11.045410090390572	DIGWUL	6	0	HF	def2-svp	organometallic	-11.045410090390572	-30.594707066090198	0.043838	-29.01811617033957	1.576590895750627	-29.577428	1.0172790660901967	-35.05217668275575	-4.457469616665552	14.56941426841119
COSRUX_1_0_0	0.186558	2.564535	-1.706548	-10.945952435915729	-10.740388	158.00000000000023	0.0009561826692931	7419.727590063958	-16894.049075204784	-331.054820420504	-16894.063958457824	-331.056186184644	7419.746582730506	-25744015.490251277	-25744008.286799856	7.2034514183095	-4.6389157751065	-10.945952435915729	COSRUX	1	0	HF	def2-svp	organometallic	-10.945952435915729	-9.197444051763593	0.0	-12.94108852960162	-3.7436444778380267	-10.690746	-1.4933019482364074	-11.118947066028134	-1.921503014264541	20.891706472474777
TESBUO_8_0_0	-0.521343	4.29481	-0.221722	-5.703744274600157	-4.309561	150.00000000000003	0.0012048713354363	6597.522098704902	-14790.605655442883	-306.540664049831	-14790.631763891088	-306.541644371166	6597.553148258926	-22315763.391678404	-22315752.992638737	10.399039665367502	-6.104229119382	-5.703744274600157	TESBUO	8	0	HF	def2-svp	organometallic	-5.703744274600157	-3.6880365056879847	0.001069	-9.538446466956543	-5.850409961268559	-5.268276	-1.5802394943120155	-4.406230464001418	-0.7181939583134329	19.473613051437447
QENJAV_4_0_0	-50.649817	30.50746	-13.59687	-45.5958326346142	-93.496817	184.00000000000068	0.0081293555369548	9906.249887838178	-22194.478273531	-399.214319282922	-22194.528601947168	-399.220985650494	9906.335332880231	-33310880.82191381	-33310806.12576061	74.6961532007815	-44.18868941781	-45.5958326346142	QENJAV	4	0	HF	def2-svp	organometallic	-45.5958326346142	-85.38673797850724	0.0	-121.65424804442203	-36.26751006591479	-90.504135	-5.1173970214927635	-92.86828216227211	-7.481544183764868	8.761951048707415
TROPSC_0_0_0	-9.046016	14.081171	-2.054818	-21.82967690672245	-25.580311	210.00000000000009	0.0038092577647714	9837.44679857897	-21463.101438697035	-404.718889575631	-21463.13411134092	-404.721971060969	9837.495584113192	-31585745.70221079	-31585711.488256976	34.2139538196235	-20.132780896857	-21.82967690672245	TROPSC	0	0	HF	def2-svp	organometallic	-21.82967690672245	-22.667855132352447	0.023769	-27.10304777661157	-4.435192644259125	-23.930759	-1.2629038676475517	-25.972447130278418	-3.3045919979259715	14.578317968908886
CCRTOL_4_0_0	1.914161	0.424001	-0.54201	-4.997049307508437	-3.145747	116.00000000000011	0.0001474207629838	4734.381138285977	-11063.051711069444	-254.540701516435	-11063.05563128132	-254.540971370599	4734.385749677311	-17284221.200674396	-17284220.094484836	1.106189559397	-0.6821884827925	-4.997049307508437	CCRTOL	4	0	HF	def2-svp	organometallic	-4.997049307508437	-2.919513648382174	0.00186	-6.544254771225142	-3.624741122842968	-3.823369	-0.903855351617826	-3.3258605571030424	-0.4063469087208684	13.918308241033312
COACAC03_1_0_0	-6.703879	15.03063	-1.775078	-28.104661198986623	-29.115765	186.00000000000043	0.0045511077238392	9773.288546930537	-21810.142745093726	-389.080775665809	-21810.17386035053	-389.084967073905	9773.338254093233	-32624292.27378804	-32624254.46528107	37.8085069712745	-22.7778752685325	-28.104661198986623	COACAC03	1	0	HF	def2-svp	organometallic	-28.104661198986623	-26.57275533416825	2e-06	-32.17798137491445	-5.605226040746203	-31.865963	-5.293207665831751	-29.534234777239366	-2.9614794430711164	11.144796261542117
YABGAK_5_0_0	-35.940416	14.11752	-9.199927	-28.58232275925293	-65.585553	158.00000000000037	0.0036342179093952	7969.84556679967	-18637.11048838758	-380.211083719802	-18637.147004318984	-380.214421017148	7969.898051483968	-29005148.2519354	-29005115.088048853	33.163886549150504	-19.046364825996505	-28.58232275925293	YABGAK	5	0	HF	def2-svp	organometallic	-28.58232275925293	-61.43669063722834	4e-06	-43.91840808948882	17.518282547739517	-58.900803	2.5358876372283348	-64.91305717170302	-3.4763665344746784	5.658453439495861
GIHWIE01_8_0_0	-22.031004	27.399192	-9.79106	-44.18364350132619	-61.567727	200.00000000000048	0.0078681837622843	11347.536939287394	-25561.118281327195	-441.758167983077	-25561.19602336373	-441.764249342996	11347.646585713992	-38477593.88356506	-38477526.08519942	67.798365643072	-40.3991700939425	-44.18364350132619	GIHWIE01	8	0	HF	def2-svp	organometallic	-44.18364350132619	-59.30528295103246	0.02691	-61.41137496728991	-2.106092016257449	-61.746819	-2.441536048967542	-61.45487864019578	-2.14959568916332	3.624627659121382
ACACSC_0_0_0	-1.598051	5.60464	-0.066678	-4.812699859055475	-3.672354	180.00000000000003	0.0016107992067031	7761.353020372118	-17127.250607784736	-346.266210200422	-17127.276045620216	-346.267359782813	7761.384822275145	-25499286.050633032	-25499272.360002264	13.690630766576	-8.0859896190605	-4.812699859055475	ACACSC	0	0	HF	def2-svp	organometallic	-4.812699859055475	-2.7022567080918822	0.0	-4.167557731049265	-1.4653010229573828	-4.181785	-1.4795282919081174	-3.890434177694268	-1.188177469602386	43.96982218767002
NCKLCN_1_0_0	-3.525957	5.372356	-0.291464	-5.68011352052526	-6.765522	98.00000000000009	0.0015034909298801	4166.177089507752	-10216.795480000032	-234.917802140806	-10216.827598475224	-234.91882634124	4166.215123865704	-16502675.273758171	-16502662.430646222	12.8431119495385	-7.4707551013505	-5.68011352052526	NCKLCN	1	0	HF	def2-svp	organometallic	-5.68011352052526	-5.2618138185542875	0.0	-5.385113949164309	-0.12330013061002187	-5.726081	-0.4642671814457122	-6.9053132708884295	-1.643499452334142	31.234466079715883
VIPGEG_0_0_0	-0.205521	2.253476	-0.569967	-5.126300516661615	-4.687661	141.99999999999994	0.0004856126737388	6247.075425634373	-14287.27442079896	-296.478958130138	-14287.285014306171	-296.479662420989	6247.088650547425	-21887947.9663753	-21887942.90673489	5.0596404036195	-2.8061645223615	-5.126300516661615	VIPGEG	0	0	HF	def2-svp	organometallic	-5.126300516661615	-4.5533792273291835	0.013719	-4.005683537178161	0.5476956901510226	-4.35266	0.20071922732918335	-4.642755827680205	-0.08937660035102102	1.962863093295339
DIGWUL_1_0_0	-18.653911	2.801082	-4.300393	-7.008884172967395	-27.661098	155.99999999999991	0.0007973039404809	7449.996172217463	-17566.10255843408	-367.744355473834	-17566.113365643232	-367.745131698008	7450.010249707072	-27525350.12230828	-27525343.574163504	6.548144771016499	-3.747062791324	-7.008884172967395	DIGWUL	1	0	HF	def2-svp	organometallic	-7.008884172967395	-27.452793506838038	2e-06	-29.752641992476036	-2.299848485637998	-22.572124	4.880669506838039	-27.659973464603137	-0.20717995776509923	0.7546771431967174
GIHWIE01_7_0_0	-0.775652	2.410115	-0.75168	-7.516751602723315	-7.773389	200.00000000000037	0.0007202304005138	10328.14968316596	-23522.5876276313	-441.744156554369	-23522.59906793505	-441.744910165063	10328.164170845088	-35801796.10622725	-35801790.08394807	6.022279180467501	-3.6121640210885	-7.516751602723315	GIHWIE01	7	0	HF	def2-svp	organometallic	-7.516751602723315	-6.582258565740384	0.002639	-7.166702259448554	-0.5844436937081703	-7.602737	-1.0204784342596165	-7.801383309202713	-1.219124743462329	18.521374256059776
ZOSWEJ_3_0_0	-3.041929	3.483055	-1.044591	-7.069498632407732	-9.027051	112.00000000000024	0.0005428861914406	4956.142553094522	-12052.62032485357	-290.390954681738	-12052.630834233749	-290.392017693824	4956.156688897405	-19394223.841270283	-19394217.1110357	6.7302345801845	-3.2471795347235	-7.069498632407732	ZOSWEJ	3	0	HF	def2-svp	organometallic	-7.069498632407732	-8.31738994955755	0.016193	-15.01498325845428	-6.69759330889673	-7.126443	1.1909469495575493	-8.932308987765278	-0.614919038207729	7.393173122061449
NEZWEU_1_0_0	-50.76125	16.370545	-12.53436	-21.95485056715149	-75.64454	168.00000000000048	0.0040688893142554	8686.704826389723	-19941.926209332854	-392.561497388024	-19942.001485535864	-392.565601786516	8686.79852429034	-30581253.952309463	-30581216.36224062	37.5900688421855	-21.219521153955498	-21.95485056715149	NEZWEU	1	0	HF	def2-svp	organometallic	-21.95485056715149	-68.39234449214102	0.0	-90.02391784400724	-21.631573351866223	-75.425013	-7.032668507858986	-74.42964374925349	-6.0372992571124655	8.827448893503297
NISALO01_4_0_0	-7.185367	9.792331	-1.787157	-11.96990129131704	-15.789257	170.00000000000003	0.0019751475121349	8327.605514887768	-18986.779960756798	-371.240582244364	-18986.807831917387	-371.243290442413	8327.644316987315	-28960354.65631171	-28960333.06750546	21.588806248703	-11.7964741754285	-11.96990129131704	NISALO01	4	0	HF	def2-svp	organometallic	-11.96990129131704	-14.8191851340434	0.019257	-19.15010573381203	-4.33092059976863	-15.915933	-1.0967478659566012	-15.53607266931988	-0.7168875352764807	4.8375637984953
ZOSWEJ_2_0_0	-2.252204	4.41288	-1.965776	-11.011060323186353	-12.384073	112.0000000000003	0.0007868591285966	5029.172674072614	-12200.574109398112	-290.391475897863	-12200.59024477942	-290.392973665805	5029.193746000545	-19590937.288416937	-19590928.259903505	9.028513429591	-4.615632470911	-11.011060323186353	ZOSWEJ	2	0	HF	def2-svp	organometallic	-11.011060323186353	-10.558446528097857	0.0	-19.664064508462868	-9.105617980365011	-8.689289	1.8691575280978565	-12.38052508207316	-1.8220785539753024	17.25707043291298
QENJAV_7_0_0	3.717436	0.427726	-0.331087	-4.4881997025888	-0.781369	184.00000000000048	0.0001441473694925	9053.155430673703	-20487.98201453619	-399.197743683149	-20487.9859004821	-399.197979761834	9053.159970591274	-31070230.871971063	-31070229.77479306	1.097178003237	-0.6694522137985001	-4.4881997025888	QENJAV	7	0	HF	def2-svp	organometallic	-4.4881997025888	-1.035083010574688	0.00039	-3.9092464266510936	-2.8741634160764056	-1.282876	-0.24779298942531192	-0.8438107486988726	0.19127226187581536	-18.478929701456426
FEROCE27_0_0_0	-0.422499	0.0192	-0.029849	-1.3408958467277874	-1.695626	96.00000000000006	7.35694108289776e-06	3850.86447794413	-9335.37234441721	-220.540064012217	-9335.372632553815	-220.540080768119	3850.864801974416	-14978603.341489147	-14978603.291242909	0.0502462387645	-0.0310465611295	-1.3408958467277874	FEROCE27	0	0	HF	def2-svp	organometallic	-1.3408958467277874	-1.5083027931905866	0.0	-4.735637873237153	-3.2273350800465668	-1.574135	-0.06583220680941348	-1.778562069039417	-0.27025927584883047	17.918104843997394
PESKEE01_8_0_0	-17.540731	12.315977	-5.185796	-18.098327878732945	-34.038037	238.00000000000043	0.0032357583481671	12990.23915003366	-28875.00025001038	-496.134469107079	-28875.02705229087	-496.136954475056	12990.279628785484	-43008041.31662951	-43008011.93438765	29.382241866429	-17.066262712891	-18.098327878732945	PESKEE01	8	0	HF	def2-svp	organometallic	-18.098327878732945	-29.93730614984616	0.004739	-27.75273380986955	2.1845723399766115	-32.657171	-2.7198648501538365	-33.86828357204656	-3.930977422200396	13.13069854222871
CEFFOI_6_0_0	-52.135856	34.164391	-17.652696	-50.899622850262425	-101.449961	146.00000000000037	0.0092632375281554	8021.882389509954	-19208.94546681761	-386.984189133217	-19208.9833288092	-386.990398829671	8021.958163673995	-30387661.09804053	-30387577.863189787	83.2348507406255	-49.070454882316	-50.899622850262425	CEFFOI	6	0	HF	def2-svp	organometallic	-50.899622850262425	-99.86910588583164	0.0	-91.28343261255196	8.585673273279681	-99.020411	0.8486948858316481	-101.04994191152463	-1.180836025692983	1.1823836963584025
DCPVCL_5_0_0	-1.758824	7.642925	-0.588659	-9.952790640201457	-8.310227	110.00000000000011	0.0022139018609797	4587.907246426965	-10935.55139671141	-255.663320978608	-10935.597332757774	-255.664550343725	4587.961769128409	-17336983.765801147	-17336964.44923635	19.316564800482	-11.673639000083	-9.952790640201457	DCPVCL	5	0	HF	def2-svp	organometallic	-9.952790640201457	-7.397619133730393	0.000672	-10.249858326153827	-2.8522391924234345	-8.515472	-1.1178528662696081	-8.805497772907243	-1.4078786391768503	19.031510188966706
PMCCOC_1_0_0	-4.48021	13.863599	-0.344965	-26.11028412032888	-24.169003	130.00000000000017	0.0041000736372647	6065.561487820245	-14064.883492790976	-285.859725416195	-14064.976978476903	-285.866494179931	6065.674878619053	-21752744.633130874	-21752710.1436462	34.4894846801975	-20.625883694687506	-26.11028412032888	PMCCOC	1	0	HF	def2-svp	organometallic	-26.11028412032888	-27.240626258785895	1e-06	-34.62604410586936	-7.385417847083467	-33.886138	-6.645511741214108	-24.63472119789885	2.6059050608870464	-9.566245049327991
JARNAS_1_0_0	4.817282	16.97342	-2.076354	-23.48031455509812	-12.040003	144.00000000000014	0.0051336375858259	6853.463968612846	-15947.933347200717	-338.883869215598	-15948.000407785348	-338.886553444723	6853.550682938433	-24767268.952108007	-24767224.398654696	44.5534533122905	-27.58003130135	-23.48031455509812	JARNAS	1	0	HF	def2-svp	organometallic	-23.48031455509812	-12.44803532936087	0.012977	-23.308535799125437	-10.860500469764567	-13.000006	-0.5519706706391307	-13.174457866792139	-0.7264225374312687	5.835640068580735
VIPGEG_4_0_0	-1.746759	2.810747	-0.720552	-5.937788369726683	-6.778054	142.00000000000009	0.0004850121834515	6322.148745571434	-14436.730315513356	-296.478980990028	-14436.74036859382	-296.479864762208	6322.161844652596	-22083239.476471838	-22083233.79954085	5.67693097926	-2.8661831635565003	-5.937788369726683	VIPGEG	4	0	HF	def2-svp	organometallic	-5.937788369726683	-8.592398214615953	0.0	-14.050994550327207	-5.458596335711254	-8.252763	0.3396352146159529	-6.6921680077310075	1.9002302068849453	-22.11524837911482
CCRTOL_2_0_0	0.977881	2.422768	-1.491921	-9.53390266651	-8.386126	116.00000000000026	0.0006931032669994	4848.254304066675	-11289.055471228628	-254.541837750555	-11289.067803627117	-254.54289420779	4848.270011772009	-17578623.059397787	-17578616.971258134	6.088139653680501	-3.6653711648525	-9.53390266651	CCRTOL	2	0	HF	def2-svp	organometallic	-9.53390266651	-8.579578664095864	0.003908	-13.631507973162591	-5.051929309066727	-8.195985	0.38359366409586393	-8.643216680881105	-0.06363801678524084	0.7417382516877611
CPMNCO01_3_0_0	0.039444	0.090554	-0.081733	-1.4643838605219932	-1.320968	102.00000000000006	9.000350768223466e-06	4042.1225103975	-9730.60267840705	-237.795703668164	-9730.602961523797	-237.795732359364	4042.122876815804	-15559437.301089836	-15559437.157710344	0.143379489678	-0.0528254827055	-1.4643838605219932	CPMNCO01	3	0	HF	def2-svp	organometallic	-1.4643838605219932	-0.6429326551242808	0.0	-1.4305360302264516	-0.7876033751021708	0.171761	0.8146936551242807	-1.4297732837222121	-0.7868406285979314	122.38305556992321
ZOSWEJ_4_0_0	-21.737781	7.741165	-4.988057	-13.192505583236771	-34.839935	112.00000000000014	0.001419147363483	5075.67003000913	-12291.217735386212	-290.392717618644	-12291.24826669984	-290.394914668496	5075.708706548814	-19706846.580575284	-19706830.963638656	15.616936628853	-7.875770381426499	-13.192505583236771	ZOSWEJ	4	0	HF	def2-svp	organometallic	-13.192505583236771	-26.477016348933212	0.064514	-33.49833041916761	-7.021314070234396	-23.257012	3.2200043489332124	-34.53142808819661	-8.0544117392634	30.42039039866334
NISALO01_2_0_0	-27.283228	64.546492	-3.42442	-78.59837331204206	-77.310538	170.0000000000007	0.0169406462086391	9169.352926910617	-20669.239713948045	-371.272257757227	-20669.29697143552	-371.287631304074	9169.486310957209	-31167728.072108377	-31167568.56507465	159.507033725387	-94.9605331998605	-78.59837331204206	NISALO01	2	0	HF	def2-svp	organometallic	-78.59837331204206	-73.06169768962707	1e-06	-102.17137560711716	-29.10967791749009	-79.267095	-6.2053973103729305	-79.33114297329102	-6.269445283663956	8.581028749560605
YABGAK_4_0_0	-35.236559	20.985948	-9.672338	-33.180059576317674	-66.362371	158.00000000000043	0.0058970090360994	7956.387526620912	-18611.483588302144	-380.215798926735	-18611.51354173848	-380.219567680479	7956.441211519797	-28973211.29002622	-28973158.87793426	52.412091959651	-31.426140628588	-33.180059576317674	YABGAK	4	0	HF	def2-svp	organometallic	-33.180059576317674	-62.21457832595146	4e-06	-46.022045753787616	16.19253257216384	-58.643606	3.570972325951459	-66.56967543344402	-4.355097107492561	7.000123161930887
FEROCE27_1_0_0	-3.39806	4.536435	-0.295536	-6.135886792027358	-7.469876	96.00000000000004	0.0012981689942253	3958.988266591793	-9551.46302018399	-220.542521346652	-9551.495609541826	-220.543577979806	3959.026109578988	-15262076.855351944	-15262065.83613841	11.019213533602	-6.482778120221999	-6.135886792027358	FEROCE27	1	0	HF	def2-svp	organometallic	-6.135886792027358	-5.867091221397703	0.0	-11.149585968733744	-5.282494747336041	-7.192327	-1.3252357786022966	-7.668295455904535	-1.801204234506832	30.700123221839654
RUJBUT_2_0_0	-18.103497	2.706099	-5.48949	-4.628260051419389	-25.708128	150.00000000000003	0.0006048554798374	7123.787153237035	-16934.80631769328	-364.262169619598	-16934.821178888527	-364.262808618626	7123.804906532455	-26715201.142616127	-26715195.227099072	5.9155170561975	-3.209417327917	-4.628260051419389	RUJBUT	2	0	HF	def2-svp	organometallic	-4.628260051419389	-24.36720203642818	0.037773	-22.7804533112209	1.5867487252072792	-22.821195	1.546007036428179	-25.609510468890132	-1.2423084324619538	5.098281003312333
COACAC03_3_0_0	-7.510767	10.70898	-1.862177	-20.9145606357826	-25.185046	186.0000000000003	0.0030900587417521	9679.190267588889	-21622.214162042383	-389.078138654293	-21622.252516901528	-389.08151606789	9679.242117318372	-32377933.88792449	-32377907.324541826	26.5633826682445	-15.8544015332745	-20.9145606357826	COACAC03	3	0	HF	def2-svp	organometallic	-20.9145606357826	-22.099662623915012	0.0	-29.802380433821515	-7.702717809906503	-27.671268	-5.571605376084989	-25.04973345519516	-2.950070831280147	13.348940576530548
CCRTOL_0_0_0	-6.042958	6.179093	-1.18014	-13.355091224583225	-17.086055	116.00000000000026	0.0014091490255981	4869.517763488584	-11331.715693566606	-254.543446331037	-11331.743521936429	-254.545240532546	4869.552744198487	-17634804.483761985	-17634790.415969163	14.0677928234115	-7.888699217718	-13.355091224583225	CCRTOL	0	0	HF	def2-svp	organometallic	-13.355091224583225	-17.259034597328842	0.019183	-33.58505688277305	-16.32602228544421	-18.007278	-0.7482434026711573	-17.253654840131443	0.005379757197399471	-0.031170672768870214
FEROCE27_2_0_0	-2.985376	8.734097	-0.306832	-17.175264940739766	-16.018196	96.00000000000024	0.0027328637068025	4111.31394173953	-9856.701814683523	-220.545216472969	-9856.745074389264	-220.547787489869	4111.368263389766	-15663557.326264232	-15663535.03333383	22.292930403298	-13.5588322655055	-17.175264940739766	FEROCE27	2	0	HF	def2-svp	organometallic	-17.175264940739766	-14.595933322502942	1e-06	-38.66828889834903	-24.07235557584609	-17.533152	-2.937218677497059	-16.603200270487186	-2.0072669479842435	13.752234294531796
TITODC10_5_0_0	-4.211138	7.130742	-0.380764	-13.010959757336698	-13.737501	120.0000000000001	0.0016642633780825	4889.790750264645	-11161.897210315945	-246.863520721832	-11161.925163929376	-246.865353809261	4889.826733347922	-17115555.684519857	-17115539.41591782	16.2686020358335	-9.1378589539685	-13.010959757336698	TITODC10	5	0	HF	def2-svp	organometallic	-13.010959757336698	-13.950031008748184	0.012009	-16.50675977397216	-2.5567287652239763	-12.852331	1.097700008748184	-13.991205912861915	-0.04117490411373126	0.2951599468697247
DADHIZ_2_0_0	-2.677888	2.505927	-0.26696	-3.750585544670097	-5.369989	105.99999999999996	0.000473972314848	4660.61857396596	-11452.216153710657	-273.030131731601	-11452.227109316873	-273.030779898277	4660.632208565095	-18548180.05648101	-18548174.72454672	5.331934298370999	-2.826007224329	-3.750585544670097	DADHIZ	2	0	HF	def2-svp	organometallic	-3.750585544670097	-6.70591259378261	0.016307	-9.358355535783216	-2.652442942000606	-7.515842	-0.8099294062173898	-5.3113763166641865	1.3945362771184238	-20.795622633247092
TCBMNI_3_0_0	-3.523153	17.508953	-3.511747	-33.33377997852883	-30.239192	142.00000000000028	0.0041464335206599	7662.788100089841	-18758.676631550457	-410.93769067824	-18758.727007584428	-410.942451667183	7662.85820147745	-30211172.24622556	-30211132.957286056	39.2889395067225	-21.779983942567	-33.33377997852883	TCBMNI	3	0	HF	def2-svp	organometallic	-33.33377997852883	-41.45919830677064	1e-06	-56.058880265349686	-14.599681958579048	-23.670321	17.788877306770637	-30.78421742947694	10.674980877293699	-25.748160392070062
QENJAV_0_0_0	-7.290879	3.170736	-3.247019	-9.261762140212266	-17.894834	184.00000000000037	0.0008286472704161	9305.864681542736	-20992.86581178883	-399.199087276836	-20992.88755706801	-399.200180119511	9305.890325908564	-31732318.671106458	-31732311.303312916	7.3677935458605	-4.197057439017	-9.261762140212266	QENJAV	0	0	HF	def2-svp	organometallic	-9.261762140212266	-15.874607015380882	0.029165	-21.056295170640286	-5.181688155259405	-16.582379	-0.7077719846191179	-17.54165772814799	-1.6670507127671073	10.501366812746321
CEFFOI_8_0_0	-53.292286	9.875489	-9.816765	-11.703751601542596	-68.250218	146.00000000000037	0.0022111650826827	7524.235647898609	-18207.96097408825	-386.970128714019	-18208.00427452912	-386.972294141494	7524.289504669685	-29066110.916849565	-29066088.886534438	22.030315128117	-12.1548242753415	-11.703751601542596	CEFFOI	8	0	HF	def2-svp	organometallic	-11.703751601542596	-61.905774014008784	1e-06	-59.82081214116542	2.0849618728433654	-64.561797	-2.656022985991214	-67.64256014582047	-5.736786131811684	9.266964549241392
NIDCAR06_4_0_0	-11.090024	21.03916	-3.040984	-30.952902415964907	-34.552373	186.00000000000043	0.0057282729503504	10134.161996252253	-23795.86058652276	-470.852469848127	-23795.916577479657	-470.858506523302	10134.243561851428	-37105012.808341466	-37104961.51140884	51.29693262630099	-30.257769378315	-30.952902415964907	NIDCAR06	4	0	HF	def2-svp	organometallic	-30.952902415964907	-37.6543074906243	0.001356	-49.39549874590842	-11.741191255284122	-44.61356	-6.959252509375702	-34.73323055734681	2.92107693327749	-7.757616931355918
QENJAV_6_0_0	2.219874	5.004165	-0.821121	-4.712887076695767	-0.689632	183.99999999999983	0.0013072128999055	8904.116195254448	-20192.134869281137	-399.200060329164	-20192.159267787425	-399.201107990319	8904.146119034533	-30684792.78705129	-30684781.031079296	11.7559719941965	-6.7518063235555	-4.712887076695767	QENJAV	6	0	HF	def2-svp	organometallic	-4.712887076695767	0.11705483254172577	0.0	-2.861219741983317	-2.978274574525043	-3.025514	-3.1425688325417256	-0.731990489213663	-0.8490453217553888	-725.339828624961
CEHPIO01_0_0_0	-6.332931	2.949994	-1.993735	-8.328885697291332	-14.715837	108.0	0.000731486649055	4943.377687745368	-12320.24123049595	-303.574906147827	-12320.256945057354	-303.575727641469	4943.396854709827	-20164991.147582773	-20164984.24013011	6.9074526638315	-3.9574583969205	-8.328885697291332	CEHPIO01	0	0	HF	def2-svp	organometallic	-8.328885697291332	-12.407616352659547	0.021225	-17.817518101906927	-5.40990174924738	-12.219703	0.187913352659546	-14.793924587694518	-2.3863082350349707	19.232608159450955
COSRUX_2_0_0	-6.643301	5.88625	-3.092269	-13.971136493279388	-20.43809	158.0000000000003	0.0015376514085868	7510.353365868395	-17078.11337242209	-331.056151262139	-17078.13887545393	-331.058162393613	7510.386219696934	-25989341.82234547	-25989327.80305442	14.019291050863002	-8.1330404851735	-13.971136493279388	COSRUX	2	0	HF	def2-svp	organometallic	-13.971136493279388	-15.82146178137212	0.009281	-21.17292863406895	-5.351466852696829	-18.837318	-3.0158562186278797	-20.24074393374567	-4.419282152373549	27.932198765456207
HEPSOL_3_0_0	-5.034812	1.973355	-0.954703	-9.502433182727904	-14.216278	164.0000000000001	0.0006783471419089	7772.472251538988	-17811.072934751042	-345.00675788396	-17811.0853321916	-345.007738640961	7772.487574361088	-27262161.336597584	-27262156.230985854	5.1056117323955	-3.132256340385	-9.502433182727904	HEPSOL	3	0	HF	def2-svp	organometallic	-9.502433182727904	-12.390171284795997	1e-06	-17.302225913721017	-4.91205462892502	-13.775154	-1.3849827152040035	-14.438001077156311	-2.0478297923603144	16.52785700285847
DCPVCL_4_0_0	-1.056584	5.164394	-0.407233	-10.888180899122796	-9.745063	110.00000000000011	0.0016194166865952	4591.29462389731	-10942.31640749102	-255.661972077497	-10942.357193414891	-255.663379939101	4591.341882049103	-17345848.200514752	-17345834.904020987	13.296493762658	-8.1320991331525	-10.888180899122796	DCPVCL	4	0	HF	def2-svp	organometallic	-10.888180899122796	-9.083211647243585	0.000739	-11.40663036217856	-2.3234187149349754	-9.34669	-0.2634783527564153	-10.042518642430302	-0.9593069951867168	10.561319414789047
VANPAB_2_0_0	-6.743007	16.60836	-1.246962	-29.82593320130348	-29.911211	242.0000000000003	0.0052402862364419	12321.205991937006	-26387.62781094093	-428.631836890168	-26387.659973697544	-428.635388564486	12321.25811710937	-38056763.37354993	-38056720.28714831	43.08640162183951	-26.478039632899	-29.82593320130348	VANPAB	2	0	HF	def2-svp	organometallic	-29.82593320130348	-30.05907902882318	1e-06	-29.981016340605716	0.07806268821746443	-28.444792	1.6142870288231812	-30.474794678369975	-0.41571564954679374	1.3829952978538382
FOHCOU_4_0_0	-2.525152	2.509588	-0.201456	-6.748438318105216	-7.832971	108.00000000000011	0.0004047818774104	4355.106978881424	-10375.761428743872	-254.584807603253	-10375.769113212473	-254.585610479708	4355.1173323768	-16475640.670476196	-16475635.770898528	4.899577670411	-2.3899895072765	-6.748438318105216	FOHCOU	4	0	HF	def2-svp	organometallic	-6.748438318105216	-7.326172557788556	0.013076	-12.489395872325264	-5.163223314536708	-5.990064	1.336108557788556	-8.006071734537736	-0.6798991767491795	9.280414450876798
BENDAB_0_0_0	-43.18216	21.527286	-14.920598	-32.26905592478917	-77.351728	190.00000000000017	0.0050263031852475	10072.6242703653	-22802.589534141007	-413.284754158307	-22802.62037638488	-413.290389137867	10072.679864725556	-34507602.922085755	-34507552.730043024	50.192042731412	-28.6647534888775	-32.26905592478917	BENDAB	0	0	HF	def2-svp	organometallic	-32.26905592478917	-69.38711649632155	0.052668	-73.4385857028232	-4.05146920650165	-77.637801	-8.250684503678443	-76.65699675798191	-7.2698802616603615	10.477276804038633
FOHCOU_3_0_0	-5.075039	4.338729	-0.555365	-7.9283621250738845	-10.965249	108.00000000000011	0.0007543065907006	4367.780337853308	-10400.907046793322	-254.585607505063	-10400.9218092275	-254.586936304669	4367.799791822193	-16508388.68682655	-16508379.857965544	8.8288610076755	-4.4901317094315	-7.9283621250738845	FOHCOU	3	0	HF	def2-svp	organometallic	-7.9283621250738845	-9.51845337105111	0.03369	-17.598768522159297	-8.080315151108186	-7.762268	1.756185371051111	-11.052580319754682	-1.5341269487035714	16.117397321810483
CCRTOL_6_0_0	-7.674691	3.294957	-2.131537	-9.685876231147445	-17.421268	116.00000000000024	0.0007756220131354	4827.788350852033	-11249.066829101945	-254.542102579933	-11249.082608156448	-254.543339818276	4827.808283022978	-17527366.93496875	-17527359.27933081	7.6556379436735	-4.360680694166001	-9.685876231147445	CCRTOL	6	0	HF	def2-svp	organometallic	-9.685876231147445	-16.339259627787403	0.01433	-24.87438108998097	-8.535121462193569	-17.581811	-1.2425513722125956	-17.420711388898635	-1.0814517611112322	6.618731728040227
PAXNIN_10_0_1	-293.094173	20.573624	-34.440856	-9.36226809061157	-320.281366	56.00000000000009	0.0038246053852929	1325.430046399063	-2957.916102308137	-99.132582398726	-2957.95598667041	-99.136274127479	1325.490382402477	-4546364.734877129	-4546320.731727154	44.003149974694	-23.429523108292496	-9.36226809061157	PAXNIN	10	1	HF	def2-svp	organic_salts	-9.36226809061157	-322.03125903506714	0.122071	-301.0477624409969	20.983496594070232	-344.078281	-22.047021964932867	-318.44167687877336	3.5895821562937726	-1.114668857628784
PAMBZA03_9_1_1	149.080974	26.95769	-34.21172	-24.78064490731416	109.682033	72.0000000000001	0.0069556766343188	2005.386056019917	-4423.406465528669	-125.158688240003	-4423.424307612449	-125.16084872002	2005.430507311626	-6677116.721139358	-6677052.531004223	64.1901351355815	-37.2324411433465	-24.78064490731416	PAMBZA03	9	1	HF	def2-svp	organic_salts	-24.78064490731416	116.45733255026884	9.999999999177334e-07	114.07818058009718	-2.3791519701716624	128.12523	11.667897449731143	110.40621411479961	-6.051118435469235	-5.195996081103152
DEZYEO_8_0_1	-180.231465	0.123729	-6.43109	-1.5542868262602452	-186.841907	69.0	4.114528737698426e-05	1612.192058482033	-3541.192221325058	-113.703502590909	-3541.193134776753	-113.703579054388	1612.19316533807	-5363118.473596794	-5363118.166568558	0.3070282358065	-0.1832988545434999	-1.5542868262602452	DEZYEO	8	1	HF	def2-svp	organic_salts	-1.5542868262602452	-185.84910569186817	0.002556	-204.72419877534207	-18.8750930834739	-196.916262	-11.067156308131814	-186.73665931734345	-0.8875536254752774	0.4775667992434748
BEPTUN_2_0_1	-178.517874	1.418638	-6.516574	-2.7679087011987678	-185.745659	40.00000000000004	0.0004089401487077	773.388196733664	-1746.35159949995	-67.858349340279	-1746.357984574018	-67.858907738459	773.396447130801	-2732677.510155789	-2732674.0788244903	3.4313312960695	-2.0126931954985	-2.7679087011987678	BEPTUN	2	1	HF	def2-svp	organic_salts	-2.7679087011987678	-188.64290704189452	0.0109939999999999	-177.69962076332925	10.943286278565267	-204.103026	-15.460118958105483	-185.7003507189081	2.9425563229864053	-1.5598552678860655
TUYKAB_10_0_1	-124.819859	3.6213	-5.867994	-7.212304206208421	-134.946869	89.00000000000017	0.0010639769308028	2485.529657759747	-5405.750478261834	-150.837111610092	-5405.765373332933	-150.838180932972	2485.549029433326	-8063062.600760529	-8063053.654947936	8.945812592425499	-5.3245121122655	-7.212304206208421	TUYKAB	10	1	HF	def2-svp	organic_salts	-7.212304206208421	-135.90789238973935	0.017533	-140.6989259192443	-4.7910335295049435	-144.526077	-8.618184610260641	-134.9605801992597	0.9473121904796358	-0.697025149770592
PAMBZA03_3_0_1	-423.323529	27.062128	-49.170287	-5.197567731352488	-455.635176	45.000000000000014	0.0044800079875695	1070.949264057049	-2556.751841076835	-90.451079273951	-2556.803817837673	-90.452934297328	1071.024061059778	-4138453.974599207	-4138398.930418001	55.0441812058815	-27.9820499643755	-5.197567731352488	PAMBZA03	3	1	HF	def2-svp	organic_salts	-5.197567731352488	-453.8825129905123	0.283763	-423.2911964889121	30.591316501600204	-476.882952	-23.000439009487707	-451.9302945880273	1.9522184024849594	-0.4301153595062094
LARASC20_12_1_1	207.592975	62.148166	-40.556721	-20.127171190957583	185.066693	92.00000000000024	0.0116732279746602	3014.968144984421	-6517.709487305872	-167.653685038059	-6517.793795509428	-167.661596128815	3015.113810555159	-9636622.144332394	-9636481.821133634	140.32319875908848	-78.1750237978565	-20.127171190957583	LARASC20	12	1	HF	def2-svp	organic_salts	-20.127171190957583	191.4051988815208	0.145061	199.7830376568107	8.377838775289916	212.336301	20.931102118479203	186.95941552077886	-4.4457833607419275	-2.322707735589697
HEZXAM_10_0_1	-180.076224	0.005567	-7.262956	-0.8537104950927037	-186.725722	57.00000000000006	1.348139702861616e-06	1284.055412571755	-2854.38142366346	-97.695253662722	-2854.381462462437	-97.695258008819	1284.055460332846	-4379389.830612748	-4379389.818493396	0.0121193526335	-0.006552103282	-0.8537104950927037	HEZXAM	10	1	HF	def2-svp	organic_salts	-0.8537104950927037	-187.94771170610346	0.002885	-184.38435223213347	3.563359473969996	-198.47411	-10.526398293896534	-186.58129436701023	1.366417339093232	-0.7270199390508773
TUYKAB_6_0_0	119.624652	5.377619	-5.39224	-5.707757898275293	112.186086	96.00000000000011	0.0012509336740673	2785.529163300539	-6035.057221294348	-167.287662347833	-6035.072668031434	-167.288966943105	2785.550820463419	-8970849.673756981	-8970836.793498946	12.880258035511002	-7.5026378500985	-5.707757898275293	TUYKAB	6	0	HF	def2-svp	organic_salts	-5.707757898275293	113.25229059195658	0.013541	111.90045098398517	-1.3518396079714137	120.60202	7.349729408043416	112.24371075931913	-1.0085798326374515	-0.890560206213686
DEZYEO_3_0_1	-413.296765	53.46876	-64.152304	-17.893644218708292	-456.960331	69.00000000000014	0.0095661589968376	1803.638508348611	-3922.321405972588	-113.727271377922	-3922.39969342128	-113.73134961994	1803.765077816483	-5861192.898714489	-5861076.841697547	116.05701694145652	-62.588249159800505	-17.893644218708292	DEZYEO	3	1	HF	def2-svp	organic_salts	-17.893644218708292	-439.3679552284906	0.248376	-429.07453900914464	10.293416219345943	-460.334452	-20.966496771509412	-453.37061430167165	-14.002659073181064	3.1870005325943875
BEPTUN_5_0_1	-486.195059	62.069471	-73.732832	-8.386470374276307	-523.762538	40.00000000000006	0.0098937028286291	821.929374827975	-1842.738464211342	-67.883904960146	-1842.833029331032	-67.886609495436	822.076607710174	-2858363.456648893	-2858232.2781958296	131.17845306348448	-69.108973156307	-8.386470374276307	BEPTUN	5	1	HF	def2-svp	organic_salts	-8.386470374276307	-496.2935465011427	0.2916229999999999	-475.8166922700345	20.476854231108234	-539.04287	-42.74932349885728	-518.9688374561086	-22.67529095496593	4.568927223580918
YABFOY_10_1_1	207.865023	4.381416	-11.28255	-6.302329853859744	194.734872	56.000000000000114	0.0011919631960432	1211.356402933109	-2670.598582914468	-86.265700130955	-2670.61486587938	-86.266831040682	1211.377825577532	-4057730.939234883	-4057720.41420981	10.525025073143	-6.143608804846	-6.302329853859744	YABFOY	10	1	HF	def2-svp	organic_salts	-6.302329853859744	196.73433643721117	0.0004619999999999	196.14627421476595	-0.5880622224452168	201.236452	4.502115562788845	194.82934790120905	-1.9049885360021221	-0.9683050607742333
MATPHB_5_0_0	147.187812	9.413876	-12.285053	-19.037257633470126	122.81359	170.00000000000054	0.0030940399700581	6606.191824009661	-13870.516030850507	-272.875364045764	-13870.554609000468	-272.878059573289	6606.242576790415	-19788917.473362792	-19788892.585977167	24.887385627508497	-15.47350785854	-19.037257633470126	MATPHB	5	0	HF	def2-svp	organic_salts	-19.037257633470126	124.82156045556661	9.999999999177334e-07	127.82713181041352	3.005571354846907	132.318593	7.497032544433381	122.48801710053888	-2.3335433550277287	-1.869503430746175
RIRMUA_11_1_1	200.719034	0.151762	-10.564711	-2.556740171798124	189.825839	94.0000000000001	1.2621452479992964e-05	2788.676357774199	-6054.772606174864	-167.351580696771	-6054.772920859512	-167.351622842294	2788.676803666281	-9014517.27529532	-9014517.04146327	0.233832044705	-0.0820699190135	-2.556740171798124	RIRMUA	11	1	HF	def2-svp	organic_salts	-2.556740171798124	182.76192329766386	0.0012579999999999	190.5404690080499	7.778545710386055	194.23141	11.469486702336155	190.03758984917783	7.275666551513979	3.9809531549217283
BOGCAC_8_1_1	272.356027	17.336404	-23.137539	-18.79221809449565	243.247172	58.00000000000005	0.0045477879759113	1362.86380100139	-3007.953775522123	-93.368248284481	-3007.978100135683	-93.370269912555	1362.905667929774	-4564322.063975086	-4564281.314412028	40.7495630594995	-23.413156237512	-18.79221809449565	BOGCAC	8	1	HF	def2-svp	organic_salts	-18.79221809449565	246.24829772900327	0.014113	247.5131452060281	1.26484747702483	250.669849	4.42155127099673	243.8616897617003	-2.3866079673029788	-0.9691876002040207
LARASC20_4_0_1	-227.450287	19.903213	-36.854532	-17.92683672095164	-265.478858	93.00000000000018	0.0040159835461994	2923.182531306006	-6347.835123315578	-163.516953483814	-6347.860614091792	-163.519896502489	2923.227897292822	-9420739.141692888	-9420694.68622298	44.4554699043385	-24.552254402021003	-17.92683672095164	LARASC20	4	1	HF	def2-svp	organic_salts	-17.92683672095164	-269.5916106963064	0.090917	-258.0586166262906	11.532994070015832	-283.524194	-13.932583303693605	-264.01201500779206	5.57959568851436	-2.0696473729665668
HISREG_5_0_0	202.91459	2.055713	-10.560031	-4.5283367665861975	190.967945	48.000000000000085	0.0004828636364401	1292.129029902668	-3189.197655169256	-111.153755855142	-3189.206405444212	-111.154355401505	1292.140151932062	-5272587.861635105	-5272583.208702802	4.652932303538	-2.5972194556304995	-4.5283367665861975	HISREG	5	0	HF	def2-svp	organic_salts	-4.5283367665861975	194.6075718780661	0.0139029999999999	189.95347452016625	-4.654097357899843	210.740733	16.13316112193391	191.19033183019548	-3.417240047870621	-1.7559645880643004
MIBTOH_9_1_1	270.38837	0.017109	-10.143773	-0.8616577184225018	261.422958	42.00000000000002	2.7459666670240366e-06	708.480763458701	-1600.022970452473	-64.015970258515	-1600.023034738961	-64.015977456567	708.480846517819	-2508817.9943758794	-2508817.9639868247	0.0303890571645	-0.0132798393865	-0.8616577184225018	MIBTOH	9	1	HF	def2-svp	organic_salts	-0.8616577184225018	259.370020500017	4.300000000001525e-05	264.5790744762092	5.209053976192195	271.006396	11.63637549998299	261.6401191924095	2.27009869239248	0.8752355758063917
ZOWWEP_1_0_1	-475.848131	31.33103	-49.191332	-3.6513351570559673	-503.689495	44.99999999999997	0.0049703268600234	951.688295011223	-2130.400261750631	-77.367159129062	-2130.44552195362	-77.370166039828	951.761165350863	-3297835.744967665	-3297771.1491981097	64.595769558442	-33.264735482938	-3.6513351570559673	ZOWWEP	1	1	HF	def2-svp	organic_salts	-3.6513351570559673	-494.2059521227072	0.2039069999999999	-460.5136475255703	33.692304597136854	-516.023794	-21.81784187729278	-500.77178020916	-6.565828086452825	1.3285611106566733
ANLINC02_8_1_1	247.669252	5.990113	-15.332586	-9.646450855980744	228.468123	50.000000000000135	0.0015721662601023	1075.294811007102	-2401.226337283148	-81.482562712984	-2401.242243797693	-81.483742586254	1075.317231719961	-3695165.690640698	-3695151.6853702953	14.005270403022	-8.0151566798915	-9.646450855980744	ANLINC02	8	1	HF	def2-svp	organic_salts	-9.646450855980744	231.14644079553733	0.003989	230.5228316000745	-0.6236091954628193	238.625765	7.479324204462671	228.97432351681698	-2.17211727872035	-0.9397147848111215
FENYEC_5_0_1	-217.430001	15.248976	-20.238157	-12.621077266523775	-239.017068	56.000000000000014	0.0038578975561408	1320.947299354584	-2914.753860608926	-94.569081797487	-2914.785950288047	-94.570919850102	1320.994977261682	-4432830.250832577	-4432794.149747164	36.101085412931	-20.852107379082	-12.621077266523775	FENYEC	5	1	HF	def2-svp	organic_salts	-12.621077266523775	-239.80375405381437	0.0403999999999999	-217.5005598770044	22.303194176809967	-259.234491	-19.43073694618562	-238.55382709659688	1.2499269572174967	-0.5212291034180393
DUVCAZ_10_0_1	-180.802357	1.442199	-10.638489	-3.655523595023461	-192.292025	60.0000000000001	0.0003010488018507	1382.929009540143	-3069.424472167472	-102.88654837285	-3069.429643883442	-102.886978318513	1382.935817574492	-4698022.46988097	-4698019.302549402	3.1673315684835	-1.7251322256615	-3.655523595023461	DUVCAZ	10	1	HF	def2-svp	organic_salts	-3.655523595023461	-195.93611670437073	0.02476	-196.8093983249464	-0.8732816205756535	-207.194751	-11.258634295629264	-191.99934127506282	3.9367754293079145	-2.0092137659580844
ANLINC02_7_1_1	252.230036	4.222337	-15.628465	-8.873146148206635	232.69362	50.00000000000006	0.0011259260716928	1072.328743272066	-2395.313575639475	-81.481668900579	-2395.325991979199	-81.482658191434	1072.345916104886	-3687426.7990791034	-3687416.9082896216	9.8907894837455	-5.6684522131895	-8.873146148206635	ANLINC02	7	1	HF	def2-svp	organic_salts	-8.873146148206635	235.163961934117	0.0035229999999999	235.32449531384128	0.16053337972428494	243.060215	7.896253065883002	233.22163237140387	-1.9423295627131267	-0.8259469464361574
BOGCAC_12_1_1	309.498299	0.322473	-21.705613	-2.547907009807	289.713501	58.00000000000004	4.846248912258628e-05	1225.564053815157	-2732.276049750365	-93.35943130129	-2732.276793317619	-93.359518948304	1225.565108468871	-4200987.532209425	-4200986.94556916	0.586640265473	-0.2641668695415	-2.547907009807	BOGCAC	12	1	HF	def2-svp	organic_salts	-2.547907009807	286.5579179910738	0.0	285.9146797466511	-0.6432382444227187	293.853378	7.295460008926227	290.2450132777729	3.6870952866991047	1.2866841413936978
ANLINC02_5_0_1	-234.375369	3.775372	-23.234854	-3.4307411812540023	-255.105103	34.00000000000002	0.0008351953348573	716.329403832239	-1770.529212058442	-68.609682271428	-1770.543352645107	-68.610548980669	716.347608513621	-2947936.3173015304	-2947927.9225659627	8.3947355646125	-4.6193631620085	-3.4307411812540023	ANLINC02	5	1	HF	def2-svp	organic_salts	-3.4307411812540023	-259.8836729235203	0.110707	-236.7379517678712	23.145721155649085	-271.258463	-11.374790076479712	-253.97856988998615	5.905103033534147	-2.2722100881158185
ZOWWEP_14_1_1	314.017278	0.006028	-6.346185	-0.3973803282158106	308.545005	10.000000000000002	1.095287735427546e-06	95.300811404809	-244.327559817114	-16.053284165805	-244.327576358458	-16.053287198841	95.300835259426	-433417.6255338278	-433417.6142960656	0.0112377622435	-0.0052099660605	-0.3973803282158106	ZOWWEP	14	1	HF	def2-svp	organic_salts	-0.3973803282158106	309.95676413769763	8.699999999994823e-05	296.5447097439149	-13.41205439378274	320.796143	10.83937886230234	308.68290381364386	-1.2738603240537714	-0.41098000477507296
LARASC20_13_1_1	144.867314	4.865959	-8.01547	-8.063708496883816	132.769057	92.00000000000011	0.0012822941547422	2828.774355684096	-6150.950050788036	-167.626754466473	-6150.968657961583	-167.628100950596	2828.799007406153	-9162476.33134712	-9162463.996579072	12.3347680480685	-7.468808101439	-8.063708496883816	LARASC20	13	1	HF	def2-svp	organic_salts	-8.063708496883816	135.24063211381693	0.001475	134.23599587952987	-1.0046362342870623	145.699257	10.45862488618306	132.6973896599988	-2.5432424538181237	-1.8805313270628319
LARASC20_1_0_1	-425.257866	94.248289	-69.464264	-9.813222832022769	-445.093739	93.0000000000002	0.0158173392746836	2721.723356035205	-5948.785472696765	-163.549082392159	-5948.902423687869	-163.550126671109	2721.918728949626	-8902049.703115538	-8901846.548110254	203.155005288184	-108.90670326181848	-9.813222832022769	LARASC20	1	1	HF	def2-svp	organic_salts	-9.813222832022769	-449.66486987798396	0.357263	-430.6542650541514	19.01060482383258	-440.545341	9.119528877983953	-439.89897033576494	9.765899542219017	-2.1718173236145804
KUDFIA_3_0_0	135.225955	0.91206	-5.120922	-4.814938387659382	126.767448	64.0000000000001	0.000293535198525	1514.937658193979	-3323.935567111946	-110.117549804933	-3323.940293145558	-110.117955390724	1514.943671121491	-5038637.636876971	-5038635.323002536	2.313874437554	-1.4018145870775	-4.814938387659382	KUDFIA	3	0	HF	def2-svp	organic_salts	-4.814938387659382	129.48505494399825	0.0009669999999999	127.29543499677293	-2.1896199472253244	141.017903	11.53284805600174	126.82390332691502	-2.6611516170832346	-2.0551805134841015
COXYIY_10_0_0	214.095646	5.175463	-22.379267	-10.38710302942366	188.329396	182.00000000000009	0.0012767868401425	7506.690285647506	-15926.431979248984	-301.103355579568	-15926.449129460776	-301.10452035953	7506.713038562487	-22896578.67662484	-22896567.02485741	11.651767435114	-6.476304073055	-10.38710302942366	COXYIY	10	0	HF	def2-svp	organic_salts	-10.38710302942366	189.41432034586202	0.0101500000000001	197.2705957938753	7.856275448013264	190.963861	1.549540654137985	188.8808339732501	-0.5334863726119181	-0.2816504959275497
ZOWWEP_7_0_1	-412.163151	16.627778	-37.393551	-2.935075054288717	-436.996427	45.00000000000001	0.0026311040488909	954.30492905789	-2135.91291522276	-77.361226779875	-2135.940143635552	-77.363352836508	954.347354231032	-3305423.6685864283	-3305389.351453819	34.317132606358	-17.689352692469498	-2.935075054288717	ZOWWEP	7	1	HF	def2-svp	organic_salts	-2.935075054288717	-431.64869596649896	0.1445999999999999	-404.9164056734272	26.732290293071742	-449.274449	-17.62575303350104	-435.1825838051484	-3.5338878386494343	0.8186953584411398
RIRMUA_7_1_1	12.085947	273.91083	-96.88996	-15.873148961877355	51.752234	94.00000000000026	0.0424259549025006	2983.153209482708	-6438.69833810766	-167.46990918155	-6438.964080363764	-167.468124155134	2983.63985358122	-9512225.981760968	-9511641.317386877	584.6643740947866	-310.753506706278	-15.873148961877355	RIRMUA	7	1	HF	def2-svp	organic_salts	-15.873148961877355	50.78356093982393	1.999999999946489e-06	90.13774522639297	39.35418428656904	126.101557	75.31799606017607	65.19378762944535	14.410226689621425	28.375770471662765
YABFOY_7_0_0	254.625352	6.300795	-18.048159	-8.085940905763726	235.177215	32.000000000000014	0.0019478223846075	592.411123840858	-1338.097713512288	-56.624763300904	-1338.111808651172	-56.626782349327	592.433624344475	-2106468.4572288604	-2106451.689955391	16.7672734692795	-10.4664774287095	-8.085940905763726	YABFOY	7	0	HF	def2-svp	organic_salts	-8.085940905763726	238.43607936573446	9.999999999177334e-07	241.06080426252788	2.624724896793424	258.788127	20.352047634265517	235.075758726112	-3.3603206396224437	-1.409317184111254
TRPPAC_9_0_1	-144.136709	4.969924	-7.502534	-8.26216960006298	-155.950735	79.00000000000004	0.0014734990097357	2091.796671266291	-4551.458031998334	-130.574931199801	-4551.476775464407	-130.576089973326	2091.821275461089	-6800665.384467059	-6800653.039483679	12.344983380225502	-7.375058291233	-8.26216960006298	TRPPAC	9	1	HF	def2-svp	organic_salts	-8.26216960006298	-159.44554701762425	0.008718	-154.57081450219906	4.874732515425194	-167.348803	-7.903255982375754	-156.0040690525757	3.4414779650485627	-2.1584033103590907
TRPPAC_8_0_1	-439.99316	74.182751	-85.282718	-27.504819614940462	-500.079534	79.00000000000014	0.0144665585456444	2262.570922744204	-4890.934668808501	-130.607066047684	-4891.020250845487	-130.612397099335	2262.725034409302	-7243677.867200004	-7243511.939337508	165.92786249573	-91.74510140804948	-27.504819614940462	TRPPAC	8	1	HF	def2-svp	organic_salts	-27.504819614940462	-485.631152858017	0.304331	-476.3856388107474	9.24551404726958	-506.843275	-21.212122141983002	-496.46048636647254	-10.829333508455534	2.2299503326183205
PAXNIN_4_0_1	-271.598561	8.97969	-24.165201	-4.661901224845627	-291.419082	56.00000000000012	0.0013692216354696	1286.409373875732	-2880.366025170702	-99.127000931134	-2880.387169590445	-99.128661572862	1286.438941485816	-4445191.128919639	-4445173.373848253	17.755071386057	-8.7753799454965	-4.661901224845627	PAXNIN	4	1	HF	def2-svp	organic_salts	-4.661901224845627	-287.8807613372779	0.052736	-274.1749304768913	13.705830860386584	-310.311259	-22.430497662722132	-290.0261558682639	-2.1453945309860387	0.7452372020346711
DEZYEO_10_0_1	-152.019739	3.022533	-5.764948	-4.7012666210015706	-159.852361	69.00000000000014	0.0008651300837531	1662.268606775844	-3639.856289575217	-113.705066237171	-3639.868007232825	-113.705826958374	1662.283869837944	-5490689.112595446	-5490681.801409471	7.311185975269501	-4.28865211805	-4.7012666210015706	DEZYEO	10	1	HF	def2-svp	organic_salts	-4.7012666210015706	-160.8924627614379	0.0085889999999999	-172.97021641726403	-12.077753655826115	-171.034464	-10.142001238562102	-159.8059047710226	1.086557990415315	-0.6753318159014078
PAXNIN_15_1_1	255.127987	1.870693	-16.680839	-4.280241018869765	238.386028	54.00000000000007	0.000333316955992	1285.614185067841	-2867.989264544909	-100.089818865722	-2867.996204623111	-100.090632461017	1285.623396273148	-4417311.590598996	-4417307.763849228	3.8267497645295	-1.9560561352915	-4.280241018869765	PAXNIN	15	1	HF	def2-svp	organic_salts	-4.280241018869765	229.31062118656433	0.0	234.93342574106725	5.62280455450292	247.118802	17.808180813435655	238.88472564240826	9.574104455843923	4.175168339915031
PAMBZA03_8_1_1	155.173668	0.097612	-8.996328	-2.6614261439642024	145.406743	72.00000000000013	3.877455711791421e-05	1803.313328305293	-4014.538407521971	-125.144573072834	-4014.539291640626	-125.144652530421	1803.314394978743	-6134138.522086114	-6134138.251404394	0.270681719604	-0.173069741137	-2.6614261439642024	PAMBZA03	8	1	HF	def2-svp	organic_salts	-2.6614261439642024	148.0804108101368	0.0	134.5542057491977	-13.526205060939105	154.687453	6.6070421898631935	145.5462186523719	-2.5341921577649202	-1.7113621875442842
ANLINC02_9_1_1	185.666044	0.029664	-9.062252	-1.4115505203116072	177.028174	50.00000000000008	6.380678418547839e-06	990.475159170997	-2229.31851805836	-81.479522002057	-2229.31866757945	-81.479537165189	990.475347254118	-3466507.723775175	-3466507.66234136	0.0614338145755	-0.0317701436785	-1.4115505203116072	ANLINC02	9	1	HF	def2-svp	organic_salts	-1.4115505203116072	177.31753723791115	0.0001789999999999	169.63945114180808	-7.678086096103073	184.8873	7.569762762088857	177.2155473523096	-0.10198988560154021	-0.05751821686125606
HEZXAM_5_0_1	-394.19831	41.821456	-66.558368	-7.926906171004855	-435.37383	57.00000000000008	0.0065167657914642	1349.308910981956	-2986.652552229496	-97.712124587396	-2986.712925003766	-97.715551831591	1349.405513371835	-4555388.913199624	-4555302.79057348	86.1226261448315	-44.301164834869	-7.926906171004855	HEZXAM	5	1	HF	def2-svp	organic_salts	-7.926906171004855	-425.4326558205624	0.229118	-400.6311835698419	24.801472250720508	-457.611121	-32.17846517943764	-431.1955212121083	-5.762865391545915	1.3545893369258795
FENYEC_10_0_1	-132.137928	0.182187	-4.762313	-1.8321110950528976	-137.645617	56.00000000000003	4.560531522540864e-05	1220.334547701392	-2713.019852442608	-94.561239025258	-2713.020797816498	-94.561329702775	1220.335752518921	-4167315.80065888	-4167315.357563424	0.443095453311	-0.2609088918425	-1.8321110950528976	FENYEC	10	1	HF	def2-svp	organic_salts	-1.8321110950528976	-141.16125404293163	0.0089399999999999	-139.51077453107774	1.650479511853888	-148.454469	-7.293214957068358	-137.59347757454404	3.567776468387592	-2.5274474164861966
COXYIY_3_0_0	90.895252	5.461734	-4.194882	-14.04522588117006	75.94474	182.00000000000028	0.0016361089643602	7496.183019742027	-15897.285247008673	-301.104006374286	-15897.306592946888	-301.105488384624	7496.21104544351	-22847642.466424268	-22847628.81972395	13.6467003203405	-8.1849656025385	-14.04522588117006	COXYIY	3	0	HF	def2-svp	organic_salts	-14.04522588117006	79.10249973063146	0.0030399999999999	72.24521169070114	-6.857288039930324	81.797888	2.695388269368536	76.02334206050026	-3.0791576701312096	-3.892617402252389
HEZXAM_7_0_1	-153.500324	2.235622	-8.052366	-5.0358222914116775	-163.794155	57.00000000000006	0.0006593653127296	1323.676840525024	-2932.594005492375	-97.696523253041	-2932.603432289669	-97.697278732854	1323.689146391403	-4480714.2384226415	-4480708.662939004	5.575483636261501	-3.339861488442	-5.0358222914116775	HEZXAM	7	1	HF	def2-svp	organic_salts	-5.0358222914116775	-169.94978472846415	0.008394	-160.35579304533076	9.593991683133396	-182.096021	-12.146236271535855	-163.8042714394557	6.1455132890084485	-3.616075947861535
DUVCAZ_2_0_0	145.966395	3.204827	-2.961115	-5.404664895502071	139.708817	54.000000000000114	0.0005111870854537	1265.915918685859	-2830.811632471538	-100.008099975082	-2830.820080403564	-100.009111713958	1265.927755937948	-4371204.963028881	-4371198.720689475	6.242339409094	-3.0375119934045003	-5.404664895502071	DUVCAZ	2	0	HF	def2-svp	organic_salts	-5.404664895502071	140.8157977971316	0.0	137.64952712728834	-3.1662706698432714	150.211926	9.396128202868397	140.07866554052458	-0.7371322566070262	-0.52347269847449
NAASCB_10_0_0	170.438335	66.996763	-40.528985	-13.061680903255892	157.202598	92.00000000000009	0.0112854378363788	2877.046369445031	-6244.400055775852	-167.389605451899	-6244.521210715553	-167.395757277262	2877.229384020836	-9280468.512575531	-9280322.251718432	146.2608571004955	-79.2640847685365	-13.061680903255892	NAASCB	10	0	HF	def2-svp	organic_salts	-13.061680903255892	178.94630844885552	0.1342999999999999	194.314107004022	15.367798555166473	177.427964	-1.5183444488555153	160.4252901977402	-18.521018251115322	-10.350042094558658
FENYEC_6_0_1	-154.02898	0.966546	-6.306185	-3.663947548240656	-162.177359	56.000000000000064	0.000255954388888	1249.510436993812	-2770.93222733638	-94.56161892196	-2770.936601841825	-94.562031683812	1249.51607167066	-4242764.441024021	-4242762.216150242	2.224873778776	-1.2583276829435	-3.663947548240656	FENYEC	6	1	HF	def2-svp	organic_salts	-3.663947548240656	-165.4382742866768	0.0165729999999999	-159.29947686985534	6.138797416821461	-175.422546	-9.98427171332321	-162.12857371292822	3.309700573748586	-2.00056521867088
RIRMUA_6_1_1	146.395783	0.876829	-4.01105	-2.756703784497718	140.857632	94.00000000000009	0.0001014091869467	2748.125442333529	-5975.851658200761	-167.351800371419	-5975.853833395251	-167.352076913412	2748.128478969942	-8913777.331634577	-8913775.795979813	1.535654766215	-0.6588257099629999	-2.756703784497718	RIRMUA	6	1	HF	def2-svp	organic_salts	-2.756703784497718	139.21364463197972	0.0	137.08563137474192	-2.1280132572377966	146.900275	7.686630368020275	141.05314758305403	1.8395029510743086	1.321352483757719
NAASCB_12_0_1	-269.063094	-0.012908	-12.4057	-0.1749249740792667	-279.734315	51.0	1.9315577638234207e-06	1243.539315617758	-2818.088295691346	-97.558790555364	-2818.088344969685	-97.558799904325	1243.539373887388	-4390118.95178631	-4390118.952725376	-0.000939067836	-0.0119684441444999	-0.1749249740792667	NAASCB	12	1	HF	def2-svp	organic_salts	-0.1749249740792667	-292.22212560312295	0.143899	-413.2951304375663	-121.07300483444334	-292.762001	-0.5398753968770507	-278.90860972606646	13.313515877056489	-4.555957509917657
FENYEC_1_0_1	-464.247647	68.302424	-72.074095	-8.585198483003714	-497.508384	56.000000000000014	0.0110505251396473	1295.752340947499	-2862.971799141952	-94.590386036934	-2863.077673008525	-94.592359146614	1295.9154493298	-4363081.746029509	-4362936.65720793	145.088821579024	-76.78638804980599	-8.585198483003714	FENYEC	1	1	HF	def2-svp	organic_salts	-8.585198483003714	-484.04732284747035	0.315581	-465.2277721202004	18.819550727269927	-500.302446	-16.25512315252962	-492.7769523089223	-8.729629461451964	1.8034661177545204
COXYIY_5_0_1	-145.545919	4.268131	-12.214324	-9.445004392281843	-162.919832	138.0000000000001	0.0011228639547504	5210.852242096245	-11259.056821108068	-245.272761266537	-11259.072923524518	-245.273994120839	5210.873517980912	-16523524.756900832	-16523514.410819	10.3460818338325	-6.0779504767545	-9.445004392281843	COXYIY	5	1	HF	def2-svp	organic_salts	-9.445004392281843	-168.0726621270958	0.0223579999999999	-158.5369438498131	9.535718277282712	-173.318743	-5.246080872904201	-162.5233084958466	5.549353631249204	-3.301758632854168
HISREG_12_1_1	285.592572	0.358944	-22.607653	-3.2728396686261823	264.378721	66.00000000000009	6.782721179807138e-05	1530.696725528365	-3374.508612198199	-106.541659261081	-3374.509748282853	-106.541785809776	1530.69825699988	-5120653.234841618	-5120652.529007013	0.7058346048330001	-0.3468903621465	-3.2728396686261823	HISREG	12	1	HF	def2-svp	organic_salts	-3.2728396686261823	263.5831007038794	0.002888	265.5458914503613	1.9627907464819145	268.703598	5.120497296120618	264.9221813852261	1.3390806813467293	0.5080297931736945
YABFOY_1_0_1	-393.699644	38.641947	-56.013261	-6.994979035987339	-427.089326	44.00000000000002	0.0063440015311242	892.97295031504	-1983.867974184719	-71.458378414249	-1983.932497043052	-71.461863388322	893.071986009546	-3051758.857696453	-3051677.3940445064	81.46365194355	-42.821699554625006	-6.994979035987339	YABFOY	1	1	HF	def2-svp	organic_salts	-6.994979035987339	-419.29694859726334	0.221959	-396.3188449522437	22.978103645019644	-448.609468	-29.312519402736655	-423.7030828915576	-4.406134294294247	1.0508386261895648
PAMBZA03_11_1_1	160.611328	0.012233	-7.420462	-1.140948801531522	153.546395	72.00000000000004	2.179949741639813e-06	1742.384452469423	-3891.40201520296	-125.144511518775	-3891.402077832631	-125.144517895208	1742.384530499618	-5970812.525949445	-5970812.502256691	0.023692753546	-0.0114595592325	-1.140948801531522	PAMBZA03	11	1	HF	def2-svp	organic_salts	-1.140948801531522	154.5277870874999	0.0011069999999999	151.46814162783227	-3.059645459667621	162.956701	8.428913912500121	153.70050270946652	-0.8272843780333687	-0.5353628584384806
FENYEC_8_0_0	164.325031	2.116671	-6.498121	-6.224777917675258	153.969876	72.00000000000011	0.0007659029767803	1856.877656407584	-4064.574959405409	-126.684717516913	-4064.586514090192	-126.685578906265	1856.892329189617	-6128919.994861443	-6128914.0698748585	5.9249865835735	-3.808314824156	-6.224777917675258	FENYEC	8	0	HF	def2-svp	organic_salts	-6.224777917675258	155.92974223582178	0.002261	155.16615062231767	-0.7635916135041043	166.972786	11.043043764178236	153.8457506299463	-2.083991605875468	-1.3364939722171312
YABFOY_2_0_1	-439.625808	45.979234	-64.046399	-8.009476975058949	-476.920266	44.00000000000004	0.0078293452283996	904.151940393072	-2005.461284737772	-71.462172169777	-2005.537454739584	-71.465996052274	904.269550520066	-3079111.6166087594	-3079012.85516359	98.7614451694675	-52.782204693389	-8.009476975058949	YABFOY	2	1	HF	def2-svp	organic_salts	-8.009476975058949	-460.39103016579844	0.250467	-437.9911917249259	22.399838440872543	-492.519983	-32.128952834201584	-473.3916757057069	-13.000645539908476	2.8238268532787476
MEDHOU01_2_0_1	-417.990906	44.562751	-62.029103	-24.21293179349704	-471.027334	77.00000000000021	0.0088162929053137	2158.670845957728	-4694.047612955635	-130.362285680693	-4694.110864284061	-130.366878512777	2158.776329167554	-6998897.882807664	-6998799.061483682	98.82132398178352	-54.2585667665335	-24.21293179349704	MEDHOU01	2	1	HF	def2-svp	organic_salts	-24.21293179349704	-453.26240743268926	0.1947459999999999	-421.6718591508106	31.590548281878682	-480.844434	-27.58202656731072	-467.8195009995485	-14.557093566859237	3.211626053285923
MEDHOU01_5_0_1	-168.69248	27.031844	-10.429221	-10.019512065792648	-174.03526	77.00000000000016	0.0046215980269842	2034.321461234059	-4441.300916013981	-130.353554047714	-4441.36383674782	-130.357948617332	2034.41100678406	-6661767.814676959	-6661709.449164657	58.365512301272	-31.333664380169	-10.019512065792648	MEDHOU01	5	1	HF	def2-svp	organic_salts	-10.019512065792648	-168.67623381113236	0.0615339999999999	-159.59049519015943	9.085738620972933	-181.054449	-12.378215188867642	-172.72704582255514	-4.050812011422778	2.4015309803267795
COXYIY_11_0_1	-98.883874	4.417256	-2.136368	-8.54789232945861	-107.004101	138.00000000000006	0.0012873991864176	5109.719410461305	-11058.784862872284	-245.27292298228	-11058.801233948823	-245.273987306657	5109.741004990714	-16263235.404595004	-16263224.484803148	10.919791855746	-6.502535160001	-8.54789232945861	COXYIY	11	1	HF	def2-svp	organic_salts	-8.54789232945861	-110.143741513859	0.0056479999999999	-115.86617782386604	-5.722436310007041	-117.554267	-7.4105254861409975	-107.09636793400688	3.0473735798521204	-2.766724225968554
DUBWAZ_10_0_1	-342.572446	15.199397	-38.141925	-10.280806482266591	-376.13775	56.000000000000085	0.0030636564194855	1322.319107701613	-2907.612593230459	-92.721454446793	-2907.640595625658	-92.72411554716	1322.36271933844	-4405628.224906042	-4405594.229561159	33.995344883381	-18.795945820097	-10.280806482266591	DUBWAZ	10	1	HF	def2-svp	organic_salts	-10.280806482266591	-367.8086632402434	0.1001649999999999	-355.9160718347073	11.892591405536109	-392.656448	-24.84778475975662	-374.8773289021699	-7.068665661926502	1.9218322917286554
DEZYEO_2_0_1	-131.283908	0.054614	-3.754201	-1.2663089351053431	-135.492121	69.0000000000001	1.9342460142976218e-05	1592.208166950316	-3501.446696208884	-113.703465050291	-3501.447162211728	-113.703506370093	1592.208727348445	-5311234.206057909	-5311234.066708229	0.139349677991	-0.0847359619845	-1.2663089351053431	DEZYEO	2	1	HF	def2-svp	organic_salts	-1.2663089351053431	-138.17686548440744	0.0024499999999999	-167.3848550121069	-29.207989527699453	-147.132204	-8.955338515592558	-135.4491303247871	2.7277351596203516	-1.9740896206160956
LIHMAM_11_1_1	27.358535	115.012256	-28.790024	-8.883037146833786	51.334456	70.00000000000011	0.0184914028027897	1902.863274076206	-4188.08808850367	-128.533908137409	-4188.298466223517	-128.54369588997	1903.176226583018	-6337323.526094074	-6337079.913735246	243.612358827702	-128.600086666979	-8.883037146833786	LIHMAM	11	1	HF	def2-svp	organic_salts	-8.883037146833786	79.17469514462358	0.0	79.86533113421702	0.6906359895934315	83.838839	4.664143855376409	57.11553029054808	-22.059164854075505	-27.861382748340706
TUYKAB_13_1_1	146.922365	7.378546	-9.073547	-14.694098331385204	128.377725	82.00000000000018	0.0021231850836151	2256.763001480116	-4918.732205699877	-134.389520779049	-4918.750884590175	-134.391231515736	2256.79035974856	-7341839.832484376	-7341821.5363162225	18.296168150604498	-10.9176214047805	-14.694098331385204	TUYKAB	13	1	HF	def2-svp	organic_salts	-14.694098331385204	132.12894982175015	0.0055159999999999	121.491350108848	-10.637599712902158	134.946923	2.8179731782498436	128.4904958176353	-3.6384540041148625	-2.753714465318429
TUYKAB_5_0_0	158.013685	4.291767	-12.629225	-8.710011952287031	141.174317	96.0000000000002	0.0011562325488038	2864.108237131241	-6189.47312949611	-167.28710986082	-6189.486922643453	-167.288479992076	2864.127340174043	-9169957.831843544	-9169947.487992631	10.343850912351	-6.052083197467	-8.710011952287031	TUYKAB	5	0	HF	def2-svp	organic_salts	-8.710011952287031	142.74783284171994	0.0195009999999999	145.79074299879937	3.042910157079433	151.562159	8.814326158280068	141.47241621393397	-1.2754166277859724	-0.8934753000419737
BEPTUN_16_1_1	272.285715	6.123828	-22.002473	-8.036887998939347	249.602543	32.00000000000004	0.0018093033862492	600.385471755847	-1353.263825720057	-56.84150486495	-1353.277936166856	-56.843495285091	600.407670750413	-2125919.4893559595	-2125903.47872188	16.010634079437498	-9.8868049041725	-8.036887998939347	BEPTUN	16	1	HF	def2-svp	organic_salts	-8.036887998939347	255.83986939320675	1.0000000000287557e-06	259.112726583626	3.272857190419245	273.021633	17.181763606793254	249.69734951741577	-6.142519875790981	-2.4009236286586697
MATPHB_3_0_0	117.558342	0.448661	-5.191892	-3.5807443743344067	110.059042	170.0000000000002	0.0001361870240584	6204.744178387978	-13072.041572211943	-272.869708188507	-13072.044098665425	-272.869904394411	6204.747309623255	-18746508.726333752	-18746507.653617743	1.0727160123225	-0.624054632912	-3.5807443743344067	MATPHB	3	0	HF	def2-svp	organic_salts	-3.5807443743344067	110.00979424819676	0.0	111.0012311034306	0.9914368552338431	117.347374	7.337579751803247	110.14674662614891	0.13695237795215576	0.1244910772609691
LARASC20_0_0_0	293.198254	19.865246	-38.198587	-19.287550299618907	252.762421	94.00000000000009	0.0043568305056745	2830.056461364265	-6177.365273034166	-159.400728954167	-6177.411292459204	-159.404314940784	2830.123067700385	-9206865.89890849	-9206821.262981305	44.635927185483	-24.770678085609	-19.287550299618907	LARASC20	0	0	HF	def2-svp	organic_salts	-19.287550299618907	245.8032298553831	0.046224	262.87121812228924	17.067988266906127	252.328343	6.525113144616881	254.15152286061917	8.348293005236059	3.3963316959454635
PAMBZA03_7_1_1	240.632394	6.293427	-16.371542	-9.876453934475322	220.674621	72.00000000000011	0.001544937925653	1900.513126128187	-4210.772071847296	-125.147481216569	-4210.787121444875	-125.148581892613	1900.534647504115	-6394159.573919619	-6394145.472090521	14.101829099152	-7.808401117379501	-9.876453934475322	PAMBZA03	7	1	HF	def2-svp	organic_salts	-9.876453934475322	220.62099387272463	0.002464	215.6426113773853	-4.978382495339332	226.433385	5.812391127275362	221.1805576136626	0.5595637409379606	0.2536312302449198
COXYIY_1_0_1	-123.6492	0.198798	-10.897781	-3.356319678819282	-135.619979	137.99999999999994	4.798144628243709e-05	5102.394524929634	-11040.500619154584	-245.270553687271	-11040.501928793012	-245.270651776171	5102.39611576462	-16234455.38909354	-16234454.90834438	0.48074916133	-0.2819511138715	-3.356319678819282	COXYIY	1	1	HF	def2-svp	organic_salts	-3.356319678819282	-136.44618492359018	0.0120409999999999	-128.7539809028457	7.6922040207444695	-141.606344	-5.160159076409826	-135.39717524595622	1.0490096776339612	-0.7688083607624547
KUDFIA_4_0_0	164.617966	12.294278	-15.99229	-13.802259740010754	143.778964	64.00000000000013	0.0038709553220787	1588.929481324318	-3469.753523514846	-110.12492965268	-3469.783570536629	-110.127013488897	1588.974208596233	-5227236.525574342	-5227203.453689609	33.0718847338325	-20.777604846826	-13.802259740010754	KUDFIA	4	0	HF	def2-svp	organic_salts	-13.802259740010754	148.61645294908675	0.0149439999999999	148.46426338678893	-0.15218956229782066	162.634252	14.017799050913254	143.33463996829687	-5.28181298078988	-3.5539893975260815
BEPTUN_1_0_0	182.654056	0.009195	-6.605788	-1.103862619260017	176.31581	48.000000000000064	2.1220233393943534e-06	982.428099570699	-2213.326619478509	-78.877430271995	-2213.326676922109	-78.877435948663	982.428170153457	-3438816.7571970806	-3438816.7376043107	0.0195927701204999	-0.010397730893	-1.103862619260017	BEPTUN	1	0	HF	def2-svp	organic_salts	-1.103862619260017	179.21098730710054	0.000618	173.37887989186223	-5.832107415238312	187.004222	7.7932346928994605	176.41241410652162	-2.7985732005789146	-1.5616080479391634
MATPHB_2_0_0	159.499364	4.700632	-12.182332	-13.567664882195666	138.544685	170.00000000000017	0.0016368638370624	6684.116093400517	-14025.352179887135	-272.87258320741	-14025.37574662845	-272.87421712902	6684.146197148416	-19990842.31228168	-19990829.43923207	12.873049609739	-8.1724167627385	-13.567664882195666	MATPHB	2	0	HF	def2-svp	organic_salts	-13.567664882195666	140.5727586463717	2.0000000000575118e-06	144.11222646867583	3.5394678223041183	145.302761	4.730002353628294	138.29700900910711	-2.275749637264596	-1.6189122694742926
DUBWAZ_0_0_0	177.060418	4.177054	-6.13331	-4.520150831024244	169.725223	70.0000000000001	0.0012709833699742	1744.625488170598	-3823.018934039864	-121.591145578625	-3823.036503878429	-121.592295539752	1744.648289822096	-5776059.544846438	-5776048.827944524	10.7169019140275	-6.539847321976	-4.520150831024244	DUBWAZ	0	0	HF	def2-svp	organic_salts	-4.520150831024244	168.64341376146314	0.00364	171.60958112923964	2.9661673677765066	176.736746	8.093332238536874	169.56876602591345	0.9253522644503107	0.54870347072028
PAMBZA03_1_0_1	-153.286867	3.747849	-17.787386	-2.9761622003303683	-168.973713	45.00000000000003	0.0005551204527413	1062.055909343477	-2537.635509936465	-90.441689305613	-2537.646589633786	-90.442608181817	1062.070603227412	-4111588.896628777	-4111581.820091296	7.076537484080499	-3.3286880929565	-2.9761622003303683	PAMBZA03	1	1	HF	def2-svp	organic_salts	-2.9761622003303683	-180.84051893372344	0.0516159999999999	-209.53056435500213	-28.690045421278683	-184.87571	-4.035191066276553	-167.93015930374096	12.91035962998248	-7.139085701647439
LIHMAM_14_1_1	290.343729	7.048702	-31.089779	-9.088902632773598	259.755854	70.00000000000018	0.0013655795223843	1914.845247498827	-4206.420482313674	-128.48809856922	-4206.442284030472	-128.490197153132	1914.875004119659	-6353876.281799871	-6353860.906031388	15.3757684829365	-8.3270653867595	-9.088902632773598	LIHMAM	14	1	HF	def2-svp	organic_salts	-9.088902632773598	259.04605800204166	0.0149429999999999	276.2431392424507	17.197081240409034	280.285107	21.23904899795832	260.69433565907894	1.6482776570372835	0.6362874886999024
ZOWWEP_2_0_0	82.639696	1.690129	-1.156941	-3.7747298345724345	78.814215	80.00000000000001	0.0005856200430586	2000.025524342716	-4383.09253970743	-138.656804108104	-4383.101725118927	-138.657434199596	2000.037091347123	-6620785.888025884	-6620781.289458911	4.598566972959	-2.908437443333	-3.7747298345724345	ZOWWEP	2	0	HF	def2-svp	organic_salts	-3.7747298345724345	81.87376617288041	0.0	78.67059272825664	-3.203173444623772	88.041302	6.167535827119593	78.63584946447438	-3.2379167084060327	-3.9547670270462647
ZOWWEP_12_1_1	350.472127	0.038916	-9.720338	-0.7040756293636824	342.010054	10.000000000000004	6.113149117776813e-06	96.539259259252	-247.066807046132	-16.053293848922	-247.066885236376	-16.053308393758	96.539378484125	-437357.9997147981	-437357.93016584666	0.0695489515215	-0.030632989744	-0.7040756293636824	ZOWWEP	12	1	HF	def2-svp	organic_salts	-0.7040756293636824	343.85966912531376	0.0	325.59498935702203	-18.264679768291728	352.976589	9.116919874686232	342.2242372621176	-1.6354318631961746	-0.47561025907931337
ANLINC02_2_0_1	-426.728843	35.762186	-51.256285	-4.996750327410532	-456.298364	34.0	0.005867965010623	732.32899584508	-1802.921560279114	-68.622235929748	-1802.984375423868	-68.623715547238	732.421224785011	-2991008.458355107	-2990935.117171592	73.341183514593	-37.5789930811685	-4.996750327410532	ANLINC02	2	1	HF	def2-svp	organic_salts	-4.996750327410532	-450.0532350559973	0.312473	-422.2461169243796	27.8071181316177	-479.380208	-29.326972944002705	-452.11139715779365	-2.05816210179637	0.45731525550311525
YABFOY_0_0_0	227.911053	0.109779	-7.526166	-0.94413707942534	221.01108	32.00000000000002	2.5732665776160948e-05	550.710751913245	-1256.299629766035	-56.620833769682	-1256.300126021835	-56.620891626426	550.711404777495	-2001181.5978647976	-2001181.338592196	0.2592726014775	-0.1494932053485	-0.94413707942534	YABFOY	0	0	HF	def2-svp	organic_salts	-0.94413707942534	218.59236499752933	0.0039329999999999	219.54773012407296	0.9553651265436258	232.945266	14.352901002470674	221.16011469619576	2.5677496986664323	1.1746749245772856
ZOWWEP_13_1_1	327.593173	0.024191	-7.530169	-0.5053471151810766	321.07579	10.000000000000002	3.862601357610169e-06	95.77732640976	-245.380094704496	-16.05328933693	-245.380149661682	-16.05329891349	95.777407313009	-434929.97931193904	-434929.9363338089	0.042978132752	-0.018786754748	-0.5053471151810766	ZOWWEP	13	1	HF	def2-svp	organic_salts	-0.5053471151810766	322.40123344439456	0.000172	306.75974937842216	-15.641484065972406	332.555653	10.154419555605443	321.24022857645724	-1.1610048679373222	-0.3601117947141986
BEPTUN_12_0_1	-298.63766	6.719827	-24.943662	-5.7609164153281	-321.150954	40.00000000000005	0.0013974941350318	799.232259618659	-1798.140383796178	-67.860751650249	-1798.159633435249	-67.86226680563	799.258752764207	-2800801.6834858046	-2800786.6437	15.039785802548	-8.3199580217335	-5.7609164153281	BEPTUN	12	1	HF	def2-svp	organic_salts	-5.7609164153281	-322.5203737639517	0.0740859999999999	-308.8473104146943	13.673063349257404	-342.016872	-19.496498236048296	-320.42874499866434	2.0916287652873393	-0.6485260887171657
DUVCAZ_15_1_1	246.474615	16.113306	-24.891073	-20.508116017968398	213.595582	66.00000000000009	0.0041681013590279	1654.434981899362	-3623.178721756015	-105.773167088797	-3623.203893546566	-105.775635208231	1654.477086570756	-5446644.139185279	-5446606.161954199	37.9772310793295	-21.863922842134	-20.508116017968398	DUVCAZ	15	1	HF	def2-svp	organic_salts	-20.508116017968398	217.6893641642721	0.0112229999999999	223.36817776695835	5.678813602686262	221.687608	3.9982438357279193	214.29020694449187	-3.3991572197802213	-1.5614714264198777
HISREG_0_0_0	242.020466	3.881903	-13.429581	-2.799414850888166	230.363714	48.00000000000006	0.0006785282566804	1264.272241167652	-3133.403712014766	-111.15439392799	-3133.419656427699	-111.155451906844	1264.292349399398	-5199240.537967033	-5199232.383584224	8.154382809729	-4.272479715429	-2.799414850888166	HISREG	0	0	HF	def2-svp	organic_salts	-2.799414850888166	222.54335246926487	0.0085699999999999	224.07048937009205	1.5271369008271733	243.709964	21.16661153073514	230.84180677000103	8.298454300736154	3.7289158308524364
DUVCAZ_0_0_1	-261.914026	15.600321	-29.320271	-5.983638808251529	-284.027106	60.00000000000011	0.0023507677233712	1396.883965017393	-3098.3404665256	-102.891628467946	-3098.369671476257	-102.89426060754	1396.927481119279	-4737316.015252389	-4737285.352007342	30.6632450476925	-15.0629219002095	-5.983638808251529	DUVCAZ	0	1	HF	def2-svp	organic_salts	-5.983638808251529	-282.3927482919378	0.1072119999999999	-267.0361553653831	15.356592926554697	-300.200302	-17.807553708062244	-281.91507558937604	0.47767270256173333	-0.16915190119114357
LARASC20_6_0_0	40.855066	22.034692	-32.776991	-13.976357496300327	11.04751	94.00000000000016	0.0040185800824002	2761.031219335476	-6034.56500364508	-159.40091814767	-6034.60409631336	-159.405396139388	2761.092806411698	-9013170.061301572	-9013122.75920078	47.302100796112	-25.267405630361	-13.976357496300327	LARASC20	6	0	HF	def2-svp	organic_salts	-13.976357496300327	31.753290042378513	0.116576	25.69030108675142	-6.062988955627095	33.409221	1.6559309576214893	12.919163828550857	-18.834126213827656	-59.31393625256246
CUZHEK_12_1_1	987.758606	1.954326	-54.716005	-3.1719042215637523	941.640049	70.00000000000014	0.0002572978856008	1817.279343970244	-3941.661764386854	-123.718621152031	-3941.667538707486	-123.719195955603	1817.287078025746	-5902389.284638467	-5902385.648501344	3.636137122899	-1.681811010948	-3.1719042215637523	CUZHEK	12	1	HF	def2-svp	organic_salts	-3.1719042215637523	916.9927699252096	0.000402	951.325801940638	34.333032015428444	975.028717	58.03594707479044	943.13899214967	26.146222224460416	2.8513008043229084
DUBWAZ_5_0_0	121.498662	0.012792	-2.840014	-1.0037657061194958	118.267423	70.00000000000009	4.148537232942991e-06	1693.089554836945	-3721.67106658334	-121.588661468204	-3721.671165553572	-121.588672168387	1693.089676165001	-5645271.789774929	-5645271.75916779	0.030607139071	-0.0178154116405	-1.0037657061194958	DUBWAZ	5	0	HF	def2-svp	organic_salts	-1.0037657061194958	120.67523513085136	0.000555	118.16053452975656	-2.514700601094802	129.336628	8.661392869148628	118.2899454597933	-2.385289671058061	-1.9766190374285393
MEDHOU01_7_0_0	176.999258	7.101466	-13.10296	-9.477444396266696	160.564589	74.00000000000009	0.0018973228556548	1878.181802393467	-4130.584666564508	-121.958723223314	-4130.606087792492	-121.960050194581	1878.211030168422	-6233886.347703877	-6233869.335577868	17.0121260082265	-9.9106587111395	-9.477444396266696	MEDHOU01	7	0	HF	def2-svp	organic_salts	-9.477444396266696	163.55614974506227	1.0000000000287557e-06	157.18000551042215	-6.3761442346401225	168.477167	4.921017254937738	160.65445757962064	-2.9016921654416308	-1.774125992794858
KUDFIA_0_0_0	209.129579	1.379447	-10.238697	-5.35167694305681	196.287883	64.00000000000006	0.0005085186844903	1537.029215681143	-3366.254316695249	-110.117981058617	-3366.262140883036	-110.118664454272	1537.039213844802	-5091745.261981937	-5091741.348463574	3.913518362359	-2.5340711344195	-5.35167694305681	KUDFIA	0	0	HF	def2-svp	organic_salts	-5.35167694305681	193.91326254834019	0.004669	199.0766598879912	5.163397339651027	206.30542	12.392157451659813	196.31965192798913	2.4063893796489424	1.2409617310466627
MEDHOU01_8_0_0	304.965311	0.211876	-21.116636	-2.378442293186228	285.794573	74.00000000000009	3.277820955021146e-05	1732.301465412396	-3838.880667901935	-121.955013193245	-3838.88124255281	-121.955082041101	1732.30225435054	-5851016.58327515	-5851016.201423968	0.381851181457	-0.1699747676055	-2.378442293186228	MEDHOU01	8	0	HF	def2-svp	organic_salts	-2.378442293186228	280.8424164344828	0.0	282.5810402860435	1.7386238515607033	287.366436	6.5240195655172215	286.27477405471075	5.432357620227947	1.9343081038811856
TUYKAB_12_1_1	288.661092	0.564552	-23.489201	-3.7382264159767247	266.376938	82.00000000000009	8.373576893918672e-05	2137.665744758566	-4683.011992683378	-134.385534774714	-4683.013777143206	-134.38572701241	2137.668108780253	-7035635.795477605	-7035634.778558021	1.0169195847055	-0.4523670258635	-3.7382264159767247	TUYKAB	12	1	HF	def2-svp	organic_salts	-3.7382264159767247	262.1797842705905	0.0099119999999999	267.5700954948056	5.390311224215111	271.879692	9.69990772940946	266.9757300395377	4.795945768947206	1.8292584160483578
LARASC20_3_0_1	-269.927102	6.3856	-22.740413	-8.314618644239614	-293.399974	93.0000000000001	0.0012250119038387	2750.076315078838	-6005.691586595203	-163.510340387532	-6005.707898860868	-163.511610735559	2750.099068201383	-8976914.294053687	-8976900.718882691	13.575170996177	-7.1895701162555	-8.314618644239614	LARASC20	3	1	HF	def2-svp	organic_salts	-8.314618644239614	-294.41304643676716	0.0348589999999999	-288.03047166916883	6.382574767598328	-307.978401	-13.565354563232859	-292.5664713997383	1.846575037028856	-0.6272055737263179
BEPTUN_15_1_1	247.187489	1.168674	-12.761492	-1.865159945733852	235.687852	32.00000000000005	0.0003120809052892	562.916554541135	-1279.801199642272	-56.838460560622	-1279.806022682958	-56.838945491706	562.923029017575	-2031410.013914948	-2031406.951256937	3.062658011085	-1.893983893634	-1.865159945733852	BEPTUN	15	1	HF	def2-svp	organic_salts	-1.865159945733852	234.4988761290114	0.0156439999999999	235.8279263490052	1.3290502199938032	249.743	15.244123870988602	235.87776084741108	1.3788847183996893	0.5880133590239832
LIHMAM_8_1_1	267.402564	15.557842	-33.021368	-12.005548661595046	236.459436	70.00000000000014	0.0035239935966502	1967.396528032049	-4311.85022735275	-128.493163299281	-4311.890370917519	-128.496514014152	1967.454184322127	-6492721.98780876	-6492684.80545036	37.182358402343496	-21.624514161915	-12.005548661595046	LIHMAM	8	1	HF	def2-svp	organic_salts	-12.005548661595046	237.53833300130512	0.0488739999999999	255.75206415381084	18.213731152505716	255.410427	17.87209399869488	237.0118502462138	-0.5264827550913083	-0.22164117615846685
MIBTOH_0_0_1	-171.364291	7.048412	-16.90403	-15.23687838285811	-196.773553	97.0	0.0020448036659044	3003.901060831947	-6437.519767729786	-158.568588638621	-6437.534802451258	-158.570330460995	3003.924457429562	-9431287.744430972	-9431270.363479806	17.3809511705095	-10.332538268222	-15.23687838285811	MIBTOH	0	1	HF	def2-svp	organic_salts	-15.23687838285811	-199.40309914779107	0.031617	-182.1430911568235	17.26000799096758	-211.724235	-12.321135852208926	-196.5624224519719	2.8406766958191554	-1.4245900429630427
NAASCB_9_0_0	221.288227	30.919424	-22.985969	-9.85010408325503	207.841436	92.00000000000014	0.0047713694755512	2858.467395736077	-6207.45793549014	-167.372221949963	-6207.509944603353	-167.376555319135	2858.548321394343	-9232210.430853918	-9232145.887725642	64.543128278191	-33.6237004355685	-9.85010408325503	NAASCB	9	0	HF	def2-svp	organic_salts	-9.85010408325503	213.57270576811203	0.092495	220.60175149873209	7.029045730620055	216.758414	3.1857082318879577	210.1668511655487	-3.4058546025633234	-1.5947049929972104
ZOWWEP_10_0_0	270.593881	20.238963	-31.16701	-23.52211331782889	231.594934	80.0000000000003	0.0056829675573027	2283.417030373509	-4941.34463701096	-138.667603682077	-4941.385922037289	-138.671926537089	2283.482254207855	-7342460.724693921	-7342409.223009306	51.5016846146275	-31.262718906819	-23.52211331782889	ZOWWEP	10	0	HF	def2-svp	organic_salts	-23.52211331782889	231.82299967880232	0.0440799999999999	246.3157768605568	14.49277718175449	245.059484	13.236484321197679	231.63968113127697	-0.18331854752534582	-0.07907694567809886
DUVCAZ_5_0_1	-215.229778	0.515494	-14.59383	-2.834082659081848	-229.557239	60.00000000000003	8.585194652414571e-05	1362.76213751468	-3030.772722812118	-102.886069093407	-3030.774460079548	-102.886250022971	1362.764429841658	-4649489.166103164	-4649488.18382489	0.982278272992	-0.4667840506905	-2.834082659081848	DUVCAZ	5	1	HF	def2-svp	organic_salts	-2.834082659081848	-231.9101731862368	0.0178559999999999	-230.15914825378152	1.751024932455266	-250.786951	-18.876777813763198	-229.12729674712114	2.782876439115654	-1.1999803203462098
MIBTOH_6_0_0	140.807585	8.38395	-18.841476	-14.080490822731326	115.608401	152.00000000000037	0.0024325177218615	5801.887396696106	-12253.303440539308	-253.118278216438	-12253.328728095556	-253.120309475768	5801.922845840265	-17602754.862567585	-17602733.51638989	21.346177692041	-12.962226292539	-14.080490822731326	MIBTOH	6	0	HF	def2-svp	organic_salts	-14.080490822731326	118.71228338486826	0.0274639999999999	122.91417080790254	4.201887423034279	127.387927	8.675643615131747	115.7147890120361	-2.9974943728321506	-2.5250077644570252
MIBTOH_1_0_1	-417.787897	55.280983	-69.613555	-16.591736395132635	-463.326994	97.00000000000009	0.0097073137878752	3032.783675998201	-6497.26559712492	-158.58892122712	-6497.337518473654	-158.592452631963	3032.904452210189	-9512372.496600004	-9512253.499859944	118.9967400580805	-63.715749374972	-16.591736395132635	MIBTOH	1	1	HF	def2-svp	organic_salts	-16.591736395132635	-445.0351831762165	0.232724	-426.9414273080157	18.093755868200788	-465.461656	-20.426472823783513	-459.6503590834843	-14.615175907267826	3.2840495447931337
TRPPAC_6_0_0	116.741996	3.472157	-2.782963	-5.259436878668063	110.991354	72.00000000000007	0.0012065283518832	1755.859528105257	-3833.650367551691	-121.73774027086	-3833.667586201179	-121.738826644811	1755.881464361617	-5774862.286047759	-5774852.752245721	9.533802036711	-6.061644832634	-5.259436878668063	TRPPAC	6	0	HF	def2-svp	organic_salts	-5.259436878668063	112.90208366637879	0.0	112.49536259513977	-0.40672107123901924	121.666915	8.764831333621217	110.67647174951522	-2.2256119168635706	-1.9712762108449355
TRPPAC_14_1_1	131.086014	0.985281	-5.217041	-4.047440268124319	123.397488	86.00000000000009	0.0002881509650573	2275.112862512703	-4968.523659549565	-139.409337217438	-4968.528317510209	-139.40968273289	2275.118765614953	-7437569.262484661	-7437566.9005162	2.361968462076	-1.37668712118	-4.047440268124319	TRPPAC	14	1	HF	def2-svp	organic_salts	-4.047440268124319	124.53594597397239	0.002878	117.61447802733146	-6.921467946640931	130.276496	5.74055002602762	123.43920026070808	-1.096745713264312	-0.8806659833728072
LARASC20_9_0_1	-182.36711	2.6458	-16.461193	-7.647469727629992	-201.875905	93.00000000000009	0.0005992831028723	2706.211027126871	-5919.112853368703	-163.508838513427	-5919.120238533204	-163.509637191405	2706.221455189693	-8864766.200314932	-8864760.308114422	5.892200510546499	-3.2463996509525	-7.647469727629992	LARASC20	9	1	HF	def2-svp	organic_salts	-7.647469727629992	-208.38662366630726	0.012221	-218.92680875741192	-10.54018509110466	-223.340812	-14.954188333692741	-201.48898585736399	6.897637808943273	-3.3100194665030744
PAMBZA03_4_0_1	-222.782862	21.143179	-31.529967	-4.038543222459655	-242.513462	45.00000000000004	0.0032396921022121	1064.527463982762	-2542.897759043121	-90.448565297765	-2542.944688891267	-90.451117566648	1064.593142933498	-4118933.917870255	-4118891.393083357	42.5247868977285	-21.381605488032505	-4.038543222459655	PAMBZA03	4	1	HF	def2-svp	organic_salts	-4.038543222459655	-240.61255680942958	0.2019729999999999	-248.67393268406843	-8.061375874638856	-258.935929	-18.32337219057041	-239.64349574803774	0.9690610613918409	-0.40274750172716817
KUDFIA_5_0_1	-136.14106	0.005701	-4.966924	-0.6645205530292437	-140.762273	57.00000000000007	1.3032939738719437e-06	1192.003590959701	-2648.110083226297	-94.010358049287	-2648.110118050587	-94.01036162515	1192.003633791913	-4069831.790504348	-4069831.77886798	0.0116363709045	-0.005935410089	-0.6645205530292437	KUDFIA	5	1	HF	def2-svp	organic_salts	-0.6645205530292437	-143.59413974870438	0.001263	-141.6413562172938	1.9527835314105744	-154.756446	-11.162306251295632	-140.6692288678354	2.9249108808689925	-2.0369291434787704
HEZXAM_4_0_1	-156.860415	0.278014	-11.107303	-2.88340238092035	-168.410385	57.00000000000006	7.026726222473067e-05	1296.478008828605	-2879.188009339887	-97.695380471857	-2879.189195312562	-97.695509165011	1296.479558689082	-4411904.327771232	-4411903.710267683	0.617503548324	-0.33948948985	-2.88340238092035	HEZXAM	4	1	HF	def2-svp	organic_salts	-2.88340238092035	-172.75545978928102	0.00687	-168.0322210663667	4.723238722914317	-185.138035	-12.382575210718983	-168.2496612262716	4.505798563009421	-2.608194593968481
LIHMAM_9_1_1	275.483644	30.242988	-37.802935	-12.11736875215127	247.624401	70.00000000000014	0.0054426246180473	1970.247017737862	-4317.321845004022	-128.498684815483	-4317.37584727728	-128.504608637185	1970.332220636035	-6499618.255970353	-6499551.891723518	66.36424683835699	-36.121254950266	-12.11736875215127	LIHMAM	9	1	HF	def2-svp	organic_salts	-12.11736875215127	250.88046114393015	0.078169	267.8474854979618	16.96702435403168	262.871854	11.991392856069837	249.4801254017828	-1.4003357421473481	-0.5581685141051999
YABFOY_15_1_1	168.874468	3.83845	-10.161225	-7.897497588986551	154.808089	56.00000000000006	0.0011022511079011	1231.275534710091	-2710.103378371236	-86.265483837951	-2710.116463056283	-86.266591143595	1231.29331237292	-4109152.531348874	-4109143.117166676	9.414182198319	-5.5757315202185005	-7.897497588986551	YABFOY	15	1	HF	def2-svp	organic_salts	-7.897497588986551	159.32488168945275	9.999999999177334e-07	147.09845596226566	-12.226425727187092	161.171161	1.84627931054726	154.81966283060837	-4.505218858844387	-2.8276932084128017
ANLINC02_11_1_1	187.077007	0.094718	-10.080098	-1.5997792016147834	177.461144	50.00000000000006	1.8708300241142784e-05	993.508441205614	-2235.536597145739	-81.479545795317	-2235.536973853661	-81.479582961426	993.508927049518	-3474869.470906403	-3474869.281949501	0.188956898936	-0.0942393478085	-1.5997792016147834	ANLINC02	11	1	HF	def2-svp	organic_salts	-1.5997792016147834	178.11430757904316	0.001044	171.81194616819175	-6.302361410851404	185.662648	7.548340420956833	177.6826922167297	-0.4316153623134653	-0.24232492503272035
BEPTUN_7_0_0	273.62241	0.716731	-20.088669	-4.454228254001569	253.519974	48.0000000000001	0.0001809515103429	1019.885626382412	-2290.618482478295	-78.877760333121	-2290.621207505433	-78.878062818161	1019.889260904314	-3543402.67343435	-3543401.07973032	1.5937040303619998	-0.8769732172060001	-4.454228254001569	BEPTUN	7	0	HF	def2-svp	organic_salts	-4.454228254001569	253.515020265967	0.0	254.28751460494985	0.7724943389828525	257.765467	4.250446734033005	253.89279810822762	0.3777778422606275	0.14901596042092266
DUVCAZ_14_1_1	164.257113	7.13742	-11.800875	-12.22712938876682	146.05528	66.00000000000013	0.0019760613118471	1582.784214442705	-3477.332913169705	-105.768629765663	-3477.352200795932	-105.770397069234	1582.811778076333	-5251833.145957484	-5251816.057355581	17.0886019030395	-9.9511809511915	-12.22712938876682	DUVCAZ	14	1	HF	def2-svp	organic_salts	-12.22712938876682	151.14890273987254	0.0042219999999999	140.49746794701542	-10.651434792857117	151.735574	0.5866712601274742	146.1953209809366	-4.95358175893594	-3.277285953878911
DEZYEO_12_1_1	149.464583	0.104961	-5.274321	-2.065955261247661	143.276248	66.00000000000006	3.279217715758218e-05	1498.518748782491	-3307.963674044162	-105.275710653223	-3307.964358962712	-105.275772994402	1498.51959387059	-5027099.029594555	-5027098.772746168	0.256848385435	-0.151887669225	-2.065955261247661	DEZYEO	12	1	HF	def2-svp	organic_salts	-2.065955261247661	145.13298643503785	0.00068	138.0189982518294	-7.113988183208448	151.061156	5.928169564962161	143.34061588399635	-1.7923705510415004	-1.234984957636611
NAASCB_1_0_0	174.566508	3.794363	-12.373642	-5.980628184314885	160.46832	92.00000000000011	0.0005984655175083	2745.251152409674	-5984.214335555054	-167.360863155379	-5984.224484901275	-167.361896490304	2745.265228082192	-8943303.783562645	-8943296.188013792	7.5955488498115	-3.801185257902	-5.980628184314885	NAASCB	1	0	HF	def2-svp	organic_salts	-5.980628184314885	158.78760671249657	0.0008699999999999	161.58178375788992	2.7941770453933543	167.581058	8.793451287503444	161.06492832318668	2.277321610690109	1.4341935481233523
COXYIY_0_0_0	147.9568	24.698596	-21.471665	-27.13836167882019	115.232333	182.00000000000043	0.0065466846081957	7812.226944442736	-16535.92252566605	-301.114258432834	-16535.97140812881	-301.117574216187	7812.301919434123	-23694638.234017216	-23694578.433672503	59.800344711636	-35.1017453203125	-27.13836167882019	COXYIY	0	0	HF	def2-svp	organic_salts	-27.13836167882019	119.49076356590443	0.02235	127.57010361606416	8.079340050159729	117.276508	-2.2142555659044234	115.55573634441961	-3.935027221484816	-3.2931643451374173
BEPTUN_13_0_1	-290.926857	4.661571	-23.598336	-6.337808599501254	-313.921605	40.00000000000006	0.0010528049717682	804.111506397625	-1807.323137604422	-67.859854295071	-1807.33650264034	-67.861092182138	804.130156368226	-2812098.1851851544	-2812087.5596616385	10.6255235131825	-5.9639520018945005	-6.337808599501254	BEPTUN	13	1	HF	def2-svp	organic_salts	-6.337808599501254	-312.67403794936564	0.055143	-293.3105065241129	19.363531425252745	-333.118417	-20.44437905063438	-313.32800837076803	-0.6539704214023914	0.20915405247310467
FENYEC_12_1_1	258.784045	1.693458	-16.808707	-4.301111413029459	241.904317	40.00000000000007	0.0004344867658065	751.666066990083	-1689.450180954344	-62.439840755359	-1689.456056631289	-62.440323766757	751.673899143804	-2626087.99311636	-2626084.124533015	3.8685833473135	-2.175125179907	-4.301111413029459	FENYEC	12	1	HF	def2-svp	organic_salts	-4.301111413029459	243.40384531695088	0.0010190000000001	241.57885535232072	-1.8249899646301628	249.515618	6.111772683049111	242.23386603679668	-1.1699792801541946	-0.4806741153290712
FENYEC_3_0_1	-372.061136	33.886547	-52.132254	-8.328923996621315	-405.793699	56.00000000000003	0.0055662999516099	1301.482778323351	-2875.310417940617	-94.575606481129	-2875.372894454146	-94.579041695469	1301.576063586159	-4380392.722631336	-4380320.853415357	71.8692159823445	-37.982664281153	-8.328923996621315	FENYEC	3	1	HF	def2-svp	organic_salts	-8.328923996621315	-397.3037426670988	0.206917	-377.1564959049087	20.147246762190093	-422.359864	-25.056121332901228	-403.00741379768414	-5.703671130585349	1.435594613908397
BEPTUN_0_0_0	237.399578	0.198104	-11.796382	-2.503402220417126	225.624024	48.000000000000064	5.857477389920625e-05	1014.82153067415	-2279.469894499478	-78.877523928058	-2279.471013039505	-78.877649282813	1014.822947639243	-3527427.2182965176	-3527426.763900413	0.454396104156	-0.2562917242995	-2.503402220417126	BEPTUN	0	0	HF	def2-svp	organic_salts	-2.503402220417126	225.46740954480762	0.0017879999999999	228.6706438365942	3.203234291786572	232.762691	7.295281455192367	225.81009885803056	0.34268931322293383	0.15199061980389253
YABFOY_6_0_0	161.382394	0.036093	-2.558624	-0.6358418268095282	158.738719	32.00000000000005	1.4176677286131778e-05	540.071955214059	-1236.227568593517	-56.62079964789	-1236.227896157479	-56.620834131081	540.072353825514	-1976414.472403302	-1976414.3764037248	0.0959995775265	-0.059906443078	-0.6358418268095282	YABFOY	6	0	HF	def2-svp	organic_salts	-0.6358418268095282	160.3583595253753	0.0	158.3552203087886	-2.0031392165867032	172.626971	12.268611474624691	158.76948193960578	-1.5888775857695236	-0.9908292841559643
YABFOY_9_0_1	-263.22253	3.908111	-20.79863	-7.13784305262023	-285.064587	44.00000000000004	0.001088066580606	894.088464683396	-1985.811410720359	-71.444221061233	-1985.823472590596	-71.445495144536	894.10544172656	-3053895.397216313	-3053885.8375355056	9.5596808104375	-5.651569211117001	-7.13784305262023	YABFOY	9	1	HF	def2-svp	organic_salts	-7.13784305262023	-287.58189826446596	0.0494179999999999	-267.239591141611	20.342307122854947	-306.354277	-18.772378735534062	-284.7615129383965	2.82038532606947	-0.9807242191147193
PAXNIN_9_0_1	-318.930644	7.171007	-30.803779	-4.831638236705413	-345.022993	56.000000000000114	0.0011299052626453	1293.057337353535	-2891.488059259152	-99.126456645733	-2891.50277587168	-99.127895001186	1293.079021693586	-4456936.372286569	-4456921.8549202	14.517366369785	-7.346358625171	-4.831638236705413	PAXNIN	9	1	HF	def2-svp	organic_salts	-4.831638236705413	-343.645372843218	0.096666	-321.2249093226086	22.420463520609417	-356.157171	-12.511798156781992	-343.7876837102119	-0.1423108669939097	0.041412129549853266
YABFOY_5_0_1	-200.684732	4.75169	-18.703098	-6.184201220845279	-219.580164	44.00000000000002	0.0012092028929881	881.145156699465	-1959.191277011898	-71.4446129601	-1959.207060770057	-71.445981686356	881.166663474767	-3017987.9202070357	-3017976.4880163143	11.432190721193	-6.680499686425501	-6.184201220845279	YABFOY	5	1	HF	def2-svp	organic_salts	-6.184201220845279	-223.08906232364276	0.0451759999999999	-200.4145260659228	22.67453625771998	-237.632075	-14.543012676357222	-219.20986574950632	3.8791965741364436	-1.7388555645586798
MEDHOU01_1_0_0	157.953311	0.456873	-14.374534	-2.6837519783126917	143.97962	74.00000000000007	6.426410385687039e-05	1744.462110324303	-3861.123333522104	-121.955089975064	-3861.124498556356	-121.955222814442	1744.463723733548	-5877487.130235357	-5877486.301796602	0.8284387571825	-0.37156543339	-2.6837519783126917	MEDHOU01	1	0	HF	def2-svp	organic_salts	-2.6837519783126917	145.23146053612007	0.008121	142.96919002566682	-2.2622705104532486	153.335406	8.103945463879938	144.35229970770143	-0.8791608284186339	-0.6053515024728271
MEDHOU01_6_0_0	291.654035	0.030565	-18.031601	-1.9487064591552716	275.30026	74.00000000000001	5.304216442579132e-06	1734.270713502123	-3842.731917135004	-121.954958677608	-3842.732021061393	-121.954971753596	1734.27085237045	-5855957.634146186	-5855957.5767371375	0.0574090490995	-0.026843962662	-1.9487064591552716	MEDHOU01	6	0	HF	def2-svp	organic_salts	-1.9487064591552716	270.64437651370326	0.0	270.44593825815093	-0.19843825555233252	278.080921	7.436544486296725	275.68549821070746	5.0411216970042005	1.862636778913069
NAASCB_2_0_0	157.118119	0.177898	-7.464316	-1.855187616399028	149.403484	92.00000000000009	1.649258522436525e-05	2665.442559781784	-5826.021921847142	-167.359454707665	-5826.02238288969	-167.359505760028	2665.443178981669	-8737503.363437572	-8737503.082233464	0.2812041066114999	-0.1033057821695	-1.855187616399028	NAASCB	2	0	HF	def2-svp	organic_salts	-1.855187616399028	148.4416362525773	0.003006	150.2564067937187	1.8147705411413995	157.610538	9.168901747422694	149.5675418474133	1.1259055948360128	0.7584836864235687
RIRMUA_4_0_1	-244.422773	7.383415	-22.502491	-1.754637064359231	-261.938744	56.00000000000005	0.0010776852194127	1514.231993870312	-3594.366619890277	-116.247610030855	-3594.390200036584	-116.249270964247	1514.262767330911	-5766601.560751429	-5766587.035485375	14.52526605295	-7.1418502464875	-1.754637064359231	RIRMUA	4	1	HF	def2-svp	organic_salts	-1.754637064359231	-259.4945507767308	0.168788	-371.8289948042928	-112.33444402756197	-271.200785	-11.706234223269178	-259.5295645203087	-0.0350137435779061	0.013493055431453715
CUZHEK_14_1_1	921.558728	5.91385	-62.621068	-6.51888113949331	867.722428	70.00000000000011	0.001021819221688	1849.23990205791	-4005.774447932939	-123.720448070663	-4005.793370468465	-123.722308445773	1849.265404921516	-5986809.486604411	-5986797.094367894	12.392236517484	-6.478385879264001	-6.51888113949331	CUZHEK	14	1	HF	def2-svp	organic_salts	-6.51888113949331	856.13335430301	0.006097	877.1530423835859	21.01968808057586	912.391459	56.25810469699002	869.4580978865893	13.32474358357922	1.5563864573909842
PAXNIN_8_0_1	-310.550677	23.220236	-33.542865	-6.600338732948294	-332.863717	56.00000000000009	0.0036941508847925	1319.151105439038	-2944.663287801816	-99.133134957602	-2944.700702565338	-99.135914296935	1319.209620054281	-4528056.280624658	-4528008.18011938	48.100505274694	-24.880266437230496	-6.600338732948294	PAXNIN	8	1	HF	def2-svp	organic_salts	-6.600338732948294	-328.91628183179995	0.149495	-310.1641345560224	18.75214727577753	-346.276878	-17.36059616820006	-330.6980960963427	-1.7818142645427315	0.5417227309695509
ANLINC02_6_1_1	239.140601	6.102137	-13.503529	-8.289998411089309	222.911321	50.00000000000007	0.0015362548111642	1063.475717388775	-2377.300965374662	-81.482400004267	-2377.31516992741	-81.483426185511	1063.496162406927	-3663380.229798149	-3663366.539695088	13.69010306208	-7.587964943408	-8.289998411089309	ANLINC02	6	1	HF	def2-svp	organic_salts	-8.289998411089309	225.24452355115443	0.0003280000000001	221.89555881876973	-3.348964732384701	232.980952	7.736428448845572	223.40788636179224	-1.8366371893621931	-0.8153970451339658
BEPTUN_8_0_0	194.222849	0.068521	-8.017196	-1.80851140932754	186.09903	48.00000000000005	2.0208617652832157e-05	987.038653328895	-2222.808292811354	-78.877460955805	-2222.808759877019	-78.877505230076	987.039225411054	-3451605.9622006644	-3451605.802721953	0.1594787117375	-0.0909580740479999	-1.80851140932754	BEPTUN	8	0	HF	def2-svp	organic_salts	-1.80851140932754	187.7130946528405	0.0	179.20857906382295	-8.504515589017558	194.173266	6.460171347159502	186.2061125376979	-1.5069821151426197	-0.8028113957258313
HISREG_4_0_1	-199.236779	3.559457	-12.392874	-7.155845945792931	-214.622722	57.00000000000002	0.0008827038475573	1438.837822955266	-3334.696885014323	-108.848953776327	-3334.711431203517	-108.850081088938	1438.856659076878	-5263360.895575801	-5263352.5921175	8.303458300653	-4.744000832371	-7.155845945792931	HISREG	4	1	HF	def2-svp	organic_salts	-7.155845945792931	-222.24217997484135	0.0708889999999999	-216.51051418148185	5.731665793359497	-235.103801	-12.861621025158655	-214.32025363126667	7.9219263435746825	-3.5645467230709644
HEZXAM_3_0_1	-528.032207	92.263375	-88.884185	-9.569063509925742	-564.09375	57.00000000000006	0.0149867384394981	1370.87016176847	-3027.821166006602	-97.735243290084	-3027.956760631828	-97.741913918757	1371.087560408841	-4606928.742885331	-4606731.480179146	197.26270618486149	-104.999318742213	-9.569063509925742	HEZXAM	3	1	HF	def2-svp	organic_salts	-9.569063509925742	-521.5935804513189	0.388308	-487.82309069571846	33.77048975560041	-564.706429	-43.112848548681086	-558.2274405949096	-36.63386014359071	7.023449198107952
RIRMUA_12_1_1	177.966162	0.58977	-8.803158	-2.416064072332369	168.766665	94.0	7.639735387294533e-05	2756.048234045815	-5990.220176315906	-167.351736492111	-5990.222133828478	-167.351928082477	2756.050794834439	-8930700.418590162	-8930699.337709391	1.080880768593	-0.491110586809	-2.416064072332369	RIRMUA	12	1	HF	def2-svp	organic_salts	-2.416064072332369	161.98031440014756	0.0077209999999999	169.7844121867416	7.804097786594042	173.108553	11.128238599852438	169.04716103344407	7.066846633296507	4.362781156134161
DUBWAZ_8_0_1	-125.819019	0.027184	-3.111975	-1.0135269865280527	-129.255938	56.00000000000004	8.010567663517744e-06	1192.407350214086	-2648.071727344987	-92.714309156219	-2648.071940071975	-92.714328487604	1192.407606332323	-4065268.2408468337	-4065268.1776776575	0.0631691755575	-0.03598541806	-1.0135269865280527	DUBWAZ	8	1	HF	def2-svp	organic_salts	-1.0135269865280527	-133.066219080044	0.002121	-130.37468331743517	2.6915357626088223	-141.971785	-8.905565919956018	-129.242039958132	3.824179121911982	-2.8738917723450186
BOGCAC_5_0_1	-417.915473	27.720331	-42.245675	-3.9671304391980713	-442.986767	38.000000000000014	0.0047120787358605	818.200453430894	-1989.61617024316	-74.559099133701	-1989.675117888878	-74.560696847572	818.282822799414	-3271306.879266139	-3271249.580330688	57.298935450966	-29.578600895276	-3.9671304391980713	BOGCAC	5	1	HF	def2-svp	organic_salts	-3.9671304391980713	-445.8076445168531	0.2803909999999999	-416.93725536356425	28.87038915328884	-465.446432	-19.638787483146928	-439.74217580446725	6.065468712385837	-1.3605573585350532
DUBWAZ_3_0_0	128.078785	0.04991	-3.38604	-1.1985024908981927	124.228946	70.00000000000006	1.9725828828807627e-05	1702.892524506847	-3740.883381457912	-121.588687299861	-3740.88382376056	-121.588730736378	1702.893061872996	-5669976.093430809	-5669975.957884163	0.1355466438665	-0.0856364297195	-1.1985024908981927	DUBWAZ	3	0	HF	def2-svp	organic_salts	-1.1985024908981927	126.9020715506981	0.000348	124.63384399724484	-2.268227553453258	135.819142	8.917070449301903	124.26412290792668	-2.63794864277142	-2.0787278021049045
PAXNIN_6_0_0	202.133992	12.523101	-14.270409	-17.14104289276614	179.491915	58.00000000000007	0.0034704187020004	1421.930444170346	-3158.748264551287	-98.165291008499	-3158.764298593904	-98.166907378365	1421.959912100092	-4817748.158952975	-4817717.1320614	31.0268915740065	-18.503789138303	-17.14104289276614	PAXNIN	6	0	HF	def2-svp	organic_salts	-17.14104289276614	184.374706172194	0.004182	178.26252021010183	-6.112185962092184	194.754364	10.379657827806	179.53415430666868	-4.8405518655253275	-2.625388246587667
MATPHB_7_0_1	-218.377096	8.879443	-29.390605	-15.804198196444132	-253.572693	106.00000000000004	0.0024532253867945	3354.834465825396	-7149.057622591212	-167.832392593886	-7149.081344182707	-167.834453574117	3354.868284223982	-10402376.844843896	-10402355.746780476	21.098063418304505	-12.2186195880155	-15.804198196444132	MATPHB	7	1	HF	def2-svp	organic_salts	-15.804198196444132	-252.11146717796572	0.0287439999999999	-233.41227201532317	18.699195162642553	-269.030637	-16.91916982203429	-252.855693361164	-0.7442261831982648	0.29519727584343275
CUZHEK_8_1_1	940.456271	7.468899	-71.691383	-7.131165885959424	879.419809	70.00000000000017	0.0013986389150583	1839.18334912439	-3985.537584716184	-123.721279115214	-3985.558259907521	-123.723575885316	1839.212464370426	-5960083.263863248	-5960067.13466954	16.129193706798	-8.6602933479145	-7.131165885959424	CUZHEK	8	1	HF	def2-svp	organic_salts	-7.131165885959424	874.4992614858793	0.0243619999999999	890.0375444055215	15.538282919642256	925.683665	51.18440351412073	881.4094064911254	6.910145005246136	0.7901830578455801
DEZYEO_4_0_0	130.560581	0.633429	-3.607714	-2.9613417199368266	125.060123	72.00000000000009	0.0002257014798664	1772.640143500486	-3865.965882438163	-122.131614843047	-3865.969674360125	-122.131914170717	1772.644878103547	-5816683.282351289	-5816681.593226863	1.6891244278395	-1.055695638839	-2.9613417199368266	DEZYEO	4	0	HF	def2-svp	organic_salts	-2.9613417199368266	127.15387270880966	0.0	126.10513268241998	-1.0487400263896802	137.881067	10.727194291190344	125.0499133405487	-2.103959368260959	-1.6546561449049673
PAXNIN_1_0_1	-186.119651	8.947262	-6.526601	-9.01049980225779	-195.974406	56.00000000000004	0.0016543960556598	1341.27425210199	-2986.61850668694	-99.127569378434	-2986.63477967631	-99.130028927673	1341.300303285141	-4580110.773815862	-4580091.55871462	19.2151012423955	-10.2678383316465	-9.01049980225779	PAXNIN	1	1	HF	def2-svp	organic_salts	-9.01049980225779	-201.56590328663063	0.010172	-194.2049087888107	7.360994497819917	-212.149212	-10.583308713369377	-195.5199366795545	6.045966607076139	-2.999498679336979
TRPPAC_12_1_1	334.895935	10.04804	-54.768407	-12.278203334990524	283.28107	86.0000000000001	0.0017253760496319	2387.868739255422	-5202.551728518991	-139.412509466872	-5202.570939366831	-139.414163461855	2387.897127796424	-7755977.731916772	-7755957.9784472035	19.7534695689645	-9.7054280127725	-12.278203334990524	TRPPAC	12	1	HF	def2-svp	organic_salts	-12.278203334990524	274.9278947369744	0.0	301.54039345128086	26.61249871430647	288.48395	13.556055263025598	285.6530230420768	10.72512830510243	3.901069520560379
PAXNIN_3_0_1	-205.852816	0.077141	-10.052452	-1.7525789736930495	-215.598062	56.00000000000003	1.481186888637742e-05	1261.702621295909	-2830.330798770699	-99.12368700941	-2830.331116215098	-99.12371754484	1261.703027100664	-4378682.520203267	-4378682.368383926	0.151819343213	-0.0746784591345	-1.7525789736930495	PAXNIN	3	1	HF	def2-svp	organic_salts	-1.7525789736930495	-217.63046009004174	0.003159	-214.398045159754	3.232414930287746	-233.932937	-16.302476909958273	-215.3877588839591	2.242701206082643	-1.0305088750695812
MATPHB_0_0_0	119.623112	0.244269	-4.732411	-2.8907751782295827	113.114752	170.0000000000001	9.179116318188684e-05	6246.129249648097	-13154.511805736009	-272.869628030938	-13154.514004514647	-272.869783796027	6246.131854761045	-18854377.60940404	-18854376.95153456	0.6578694792335	-0.4136009355025	-2.8907751782295827	MATPHB	0	0	HF	def2-svp	organic_salts	-2.8907751782295827	113.52261098201937	0.0	113.6094767133666	0.08686573134723119	119.715965	6.193354017980624	113.14668764568255	-0.3759233363368253	-0.33114401887423733
DUBWAZ_11_0_1	-146.42452	4.730271	-7.260762	-3.812046027652567	-153.685061	56.00000000000006	0.0011892943608664	1234.120121362404	-2732.180172474958	-92.716637521732	-2732.196399931138	-92.717604153953	1234.141459187465	-4176584.196009318	-4176573.316628717	10.8793805982045	-6.149109069815999	-3.812046027652567	DUBWAZ	11	1	HF	def2-svp	organic_salts	-3.812046027652567	-157.76020808529907	0.015293	-151.2309984341803	6.5292096511187765	-172.183051	-14.422842914700936	-153.5685648289187	4.19164325638036	-2.6569711762258756
FENYEC_2_0_1	-254.017708	2.901824	-22.35484	-6.511678096095833	-276.936328	56.000000000000085	0.0007319886621151	1291.280890573404	-2854.224936088541	-94.562650792963	-2854.234390077761	-94.563680112161	1291.293990270928	-4351783.83115692	-4351776.961827319	6.869329600428499	-3.96750500132	-6.511678096095833	FENYEC	2	1	HF	def2-svp	organic_salts	-6.511678096095833	-278.3625226081331	0.0453489999999999	-258.8231901723213	19.539332435811787	-294.354781	-15.992258391866926	-276.55242808659017	1.8100945215429078	-0.6502651666550249
MEDHOU01_9_0_0	152.78096	4.903207	-14.162625	-14.933863104224072	128.525232	74.00000000000018	0.001457480736939	1936.600697551422	-4247.771523702633	-121.957763454136	-4247.785071990572	-121.959123932388	1936.620288851404	-6388179.112008838	-6388166.81801637	12.2939924682705	-7.3907847343004995	-14.933863104224072	MEDHOU01	9	0	HF	def2-svp	organic_salts	-14.933863104224072	133.5117026804473	0.0	135.1691423763401	1.6574396958927764	140.44562	6.933917319552677	129.00157363338258	-4.510129047064737	-3.3780776939527732
PAMBZA03_2_0_1	-425.745763	22.800811	-46.841187	-4.787449451393468	-457.872818	45.000000000000064	0.0038477267280206	1064.457032567864	-2544.147541614273	-90.449626377972	-2544.194981697869	-90.451698625387	1064.524434171582	-4122402.925556712	-4122355.9572712234	46.968285489603	-24.167471571511	-4.787449451393468	PAMBZA03	2	1	HF	def2-svp	organic_salts	-4.787449451393468	-448.57895176182404	0.259333	-416.4078237881752	32.17112797364882	-480.51993	-31.940978238175944	-454.60173729766643	-6.022785535842388	1.342636677933169
DEZYEO_6_0_1	-132.773183	2.523019	-4.730823	-4.728824796163525	-140.035752	69.0000000000001	0.0007312307669782	1638.23482454831	-3592.457327609844	-113.704821224818	-3592.467639816751	-113.705510995653	1638.248175942153	-5429343.189913815	-5429337.021521841	6.1683919731755	-3.645372182623	-4.728824796163525	DEZYEO	6	1	HF	def2-svp	organic_salts	-4.728824796163525	-143.76025122459376	0.0110489999999999	-162.73841386211788	-18.97816263752412	-151.917759	-8.15750777540623	-140.02822630006204	3.7320249245317143	-2.5960061232094307
ZOWWEP_11_1_1	325.075913	0.024115	-7.281191	-0.495276615977239	318.769654	10.00000000000001	3.301658364418686e-06	95.740171819591	-245.291963278377	-16.053288322628	-245.292008214151	-16.053296471014	95.740240230023	-434796.1369661024	-434796.09672697535	0.0402391271359999	-0.016123704847	-0.495276615977239	ZOWWEP	11	1	HF	def2-svp	organic_salts	-0.495276615977239	319.76417034854467	0.0	302.7204889087051	-17.043681439839588	329.868699	10.104528651455325	318.9274002503495	-0.8367700981951884	-0.2616835079687335
MIBTOH_2_0_0	137.974352	11.903647	-9.868529	-17.876382653507292	117.752364	152.0000000000002	0.0038595667373565	5740.11922674301	-12130.60255576201	-253.121019689677	-12130.642418042957	-253.123807411652	5740.174089129521	-17442783.217534635	-17442751.15392151	32.0636131234215	-20.159964284159	-17.876382653507292	MIBTOH	2	0	HF	def2-svp	organic_salts	-17.876382653507292	120.1090808302964	0.0012239999999998	119.36162319037288	-0.7474576399235247	126.718705	6.609624169703594	117.21697428734215	-2.8921065429542523	-2.4078999880454877
DUBWAZ_7_0_1	-160.464671	3.602956	-12.227098	-7.464238820380574	-175.861552	56.00000000000005	0.0009528087515652	1277.855253706612	-2820.443608646033	-92.716091810062	-2820.454966648352	-92.717199574875	1277.87088812714	-4293491.824940768	-4293483.505641274	8.3192994938235	-4.7163430828565005	-7.464238820380574	DUBWAZ	7	1	HF	def2-svp	organic_salts	-7.464238820380574	-181.62958285225645	0.026066	-167.55465144880927	14.07493140344718	-198.032385	-16.402802147743557	-175.68749098398868	5.942091868267767	-3.2715440816165184
DEZYEO_1_0_1	-383.777206	44.124528	-69.768755	-21.476642372563894	-440.428513	69.00000000000007	0.0084078783987045	1822.551232607901	-3962.20219646558	-113.723274355192	-3962.26385937064	-113.728469284833	1822.654738167025	-5916234.062427893	-5916137.843827417	96.218600475212	-52.0940659821855	-21.476642372563894	DEZYEO	1	1	HF	def2-svp	organic_salts	-21.476642372563894	-425.7160531230911	0.203991	-399.365843216524	26.350209906567102	-455.011467	-29.295413876908867	-436.75659496929427	-11.040541846203155	2.593405103051377
BOGCAC_14_1_1	125.513785	0.794941	-4.132882	-3.1955726579813204	119.435838	58.00000000000004	0.0002444759451741	1229.583686335522	-2736.80976744677	-93.359784549166	-2736.813869191708	-93.36010974518	1229.588869917209	-4202338.190291417	-4202336.203731167	1.9865602497425	-1.1916191679794998	-3.1955726579813204	BOGCAC	14	1	HF	def2-svp	organic_salts	-3.1955726579813204	121.67529713623551	0.001716	112.5748320261259	-9.10046511010961	126.918254	5.2429568637644905	119.45567238529885	-2.21962475093666	-1.8242197086656178
BEPTUN_9_0_0	176.058449	8.438269	-11.529057	-10.784983421863394	160.0358	48.000000000000064	0.0015539078663344	1075.65376569303	-2401.365375892913	-78.881055320446	-2401.38050174455	-78.883147551672	1075.677826751413	-3687758.043323621	-3687740.077091396	17.96623222776	-9.527962436368	-10.784983421863394	BEPTUN	9	0	HF	def2-svp	organic_salts	-10.784983421863394	170.5923471070844	9.999999999177334e-07	155.17532706892322	-15.417020038161183	175.704605	5.112257892915579	160.7568719673131	-9.835475139771319	-5.765484388111141
COXYIY_7_0_1	-276.612148	13.128249	-34.94076	-10.62824349447031	-309.101199	138.00000000000006	0.0026123521171458	5205.657523676011	-11249.77668948307	-245.27654540983	-11249.812166848393	-245.279175663462	5205.706730693089	-16512808.43979994	-16512779.298330162	29.1414697771875	-16.013218695151497	-10.62824349447031	COXYIY	7	1	HF	def2-svp	organic_salts	-10.62824349447031	-301.9602670227297	0.100561	-306.0875688834816	-4.127301860751913	-319.559907	-17.59963997727033	-307.7683827730304	-5.808115750300715	1.9234701994297536
ZOWWEP_6_0_0	89.534472	0.915075	-1.920126	-4.025851650911108	84.45552	80.00000000000007	0.0003009455815693	2026.193597756185	-4434.845402219578	-138.65624843587	-4434.850458820666	-138.656642168557	2026.1999487164	-6687957.292887018	-6687954.928292296	2.3645947208455	-1.449519992966	-4.025851650911108	ZOWWEP	6	0	HF	def2-svp	organic_salts	-4.025851650911108	87.97979200096175	0.0006169999999999	84.55068856815652	-3.4291034328052348	95.048887	7.069094999038242	84.4051211824582	-3.5746708185035487	-4.063058956157196
KUDFIA_7_0_1	-150.83646	2.083896	-6.620888	-4.6660853498717	-159.760012	57.00000000000007	0.0005890111489092	1253.042632589636	-2769.470773496816	-94.011477019752	-2769.479274147989	-94.012110104668	1253.053681270899	-4228209.21686716	-4228204.189178603	5.0276885569625005	-2.943792368572	-4.6660853498717	KUDFIA	7	1	HF	def2-svp	organic_salts	-4.6660853498717	-162.62275345112008	0.0122659999999999	-153.11855523615372	9.504198214966351	-173.893554	-11.270800548879919	-159.68665039274867	2.936103058371401	-1.80546878961431
ZOWWEP_8_0_1	-341.673834	2.471297	-26.467128	-2.891912983362446	-364.580002	44.99999999999998	0.0003352458075129	951.12211517382	-2129.336240600451	-77.355248847808	-2129.340430392468	-77.355809063202	951.128566034138	-3296497.39215754	-3296492.9265682297	4.4655893073285	-1.994292050561	-2.891912983362446	ZOWWEP	8	1	HF	def2-svp	organic_salts	-2.891912983362446	-364.7861865533418	0.0546119999999999	-332.5560945173037	32.230092036038116	-382.931432	-18.14524544665818	-363.6883323019058	1.0978542514359901	-0.300958285128336
DEZYEO_11_1_1	208.455677	1.665779	-11.964118	-6.37695931403562	193.317669	66.00000000000009	0.0004675487514843	1560.653202025967	-3434.276308408977	-105.276489357208	-3434.282957224351	-105.277096019868	1560.661928520675	-5195600.888615943	-5195597.026461665	3.8621542749615	-2.1963749818425	-6.37695931403562	DEZYEO	11	1	HF	def2-svp	organic_salts	-6.37695931403562	194.18860138470924	0.000229	194.16246668302065	-0.026134701688590667	201.996771	7.808169615290751	193.5749288151452	-0.613672569564045	-0.3160188420886205
DUFBIP_4_1_1	307.179493	3.080559	-28.711121	-5.16138989504413	280.472326	104.0000000000001	0.0004281598574528	3732.477453384348	-8314.112800685858	-210.186460984322	-8314.124540945155	-210.187487296126	3732.492469271286	-12580928.15765445	-12580922.252075724	5.9055787247925	-2.825019653006	-5.16138989504413	DUFBIP	4	1	HF	def2-svp	organic_salts	-5.16138989504413	260.92645708873636	0.0	286.4677274285925	25.54127033985617	277.501193	16.574735911263645	281.43886990891093	20.512412820174575	7.861377128651494
YABFOY_8_0_1	-202.576226	7.229785	-9.965051	-6.312352973478378	-213.239022	43.99999999999999	0.0020767422682789	872.703071739122	-1943.570568712041	-71.446176645549	-1943.594558422999	-71.447988764654	872.735735401828	-2999144.550085288	-2999126.534343684	18.0157416041965	-10.785955832775	-6.312352973478378	YABFOY	8	1	HF	def2-svp	organic_salts	-6.312352973478378	-214.80049351434133	0.0273539999999999	-203.0742327799932	11.72626073434813	-234.598342	-19.797848485658676	-213.40703726416558	1.3934562501757455	-0.6487211585864956
TRPPAC_4_0_1	-418.543112	53.01507	-75.949532	-18.62843877430185	-472.965382	79.0000000000001	0.010079830608031	2168.707443075645	-4706.445297937186	-130.596509897989	-4706.520480803561	-130.601339167892	2168.832035294908	-7005711.874676147	-7005594.829668269	117.0450078771175	-64.0299303812015	-18.62843877430185	TRPPAC	4	1	HF	def2-svp	organic_salts	-18.62843877430185	-456.1281631649401	0.2465129999999999	-427.3942199500692	28.733943214870862	-480.749841	-24.621677835059927	-469.2084750006646	-13.080311835724501	2.8676834477757387
ZOWWEP_3_0_0	93.958117	7.643609	-3.219986	-8.095442723344025	87.001102	80.00000000000009	0.002194946488431	2076.615514708511	-4534.9226095255	-138.659955555258	-4534.946385787169	-138.661314326536	2076.647820250767	-6818336.990752334	-6818318.164580144	18.826172193405	-11.18256194616	-8.095442723344025	ZOWWEP	3	0	HF	def2-svp	organic_salts	-8.095442723344025	92.78546778429902	9.999999999177334e-07	89.12283402518524	-3.662633759113774	99.602867	6.817399215700988	86.82959594840386	-5.955871835895152	-6.418970532908165
MATPHB_1_0_1	-262.108678	29.407996	-45.224655	-25.71946505988377	-310.26892	105.99999999999994	0.0079167989780676	3408.053071745539	-7255.66827092708	-167.843060341755	-7255.724773787771	-167.846926064465	3408.1399628168	-10542585.660378415	-10542516.025586534	69.634791881681	-40.226791618075	-25.71946505988377	MATPHB	1	1	HF	def2-svp	organic_salts	-25.71946505988377	-304.5774200331977	0.0635339999999999	-267.00462715023264	37.572792882965075	-321.598635	-17.02121496680229	-309.05153727647195	-4.474117243274236	1.468958940812676
MIBTOH_5_0_0	130.636834	5.286727	-7.854632	-12.064637747055489	114.868608	152.00000000000037	0.0016385539539548	5687.700864642323	-12026.585623955474	-253.116478526609	-12026.605765489872	-253.11793966688	5687.727618285754	-17307299.24994829	-17307285.726079803	13.523868484631	-8.237140643874	-12.064637747055489	MIBTOH	5	0	HF	def2-svp	organic_salts	-12.064637747055489	117.03422549730105	0.0009919999999999	114.46117865316482	-2.573046844136229	124.382139	7.347913502698944	114.74858079340908	-2.2856447038919754	-1.9529711878553724
HISREG_8_0_1	-403.497605	32.49459	-51.527522	-9.025916350358443	-438.283911	57.00000000000009	0.0054163634987481	1447.689171060352	-3352.0546387395	-108.861008577062	-3352.110504147078	-108.864275458364	1447.77454157982	-5285726.113410677	-5285657.22493627	68.8884744061685	-36.393880162113504	-9.025916350358443	HISREG	8	1	HF	def2-svp	organic_salts	-9.025916350358443	-423.1147745339583	0.190115	-391.7258536585086	31.38892087544974	-449.09814	-25.983365466041676	-435.40182478949544	-12.28705025553711	2.9039520704685238
TRPPAC_11_1_1	209.262058	5.187954	-15.062119	-9.668937881648128	189.988281	86.00000000000014	0.0012144190363796	2376.297361340219	-5174.013501508129	-139.411166665839	-5174.029513176775	-139.412330582224	2376.31886671332	-7711427.744092008	-7711416.37623343	11.3678585751595	-6.1799038980055006	-9.668937881648128	TRPPAC	11	1	HF	def2-svp	organic_salts	-9.668937881648128	187.9913225870928	0.0028809999999999	188.01918434063865	0.0278617535458352	197.32687	9.335547412907204	190.5372184617875	2.545895874694679	1.3542624412971052
DEZYEO_7_0_0	175.451586	10.689948	-15.371817	-16.59047365230048	151.514602	72.0000000000002	0.0036521908448394	1913.128827161166	-4143.794207417843	-122.138528979267	-4143.824528987011	-122.140777985784	1913.172785552382	-6177286.663698971	-6177256.764989291	29.8987096766405	-19.2087602818235	-16.59047365230048	DEZYEO	7	0	HF	def2-svp	organic_salts	-16.59047365230048	157.82838965026718	0.005749	153.77918879194965	-4.049200858317533	167.786312	9.957922349732826	150.96160100130996	-6.866788648957225	-4.350794343256863
LIHMAM_6_0_1	-276.777033	0.198907	-28.756945	-0.0905414321719069	-300.350589	36.00000000000001	1.599769769830721e-05	757.317854877717	-1720.219543363916	-65.889681246825	-1720.219831157949	-65.889710092178	757.318287962414	-2701091.741234055	-2701091.4355068905	0.3057271640305	-0.1068197093615	-0.0905414321719069	LIHMAM	6	1	HF	def2-svp	organic_salts	-0.0905414321719069	-310.46075960185914	0.200295	-392.2024831286653	-81.74172352680614	-330.922088	-20.461328398140836	-299.1237905875219	11.336969014337228	-3.65165923992326
COXYIY_4_0_0	113.739965	29.848264	-20.041844	-35.336777546745374	76.405549	182.00000000000043	0.006655731604517	8154.663911876345	-17221.28413529611	-301.115102745587	-17221.345150394856	-301.120819422054	8154.756226114527	-24594989.09884713	-24594921.932090603	67.16675652510949	-37.318488453314	-35.336777546745374	COXYIY	4	0	HF	def2-svp	organic_salts	-35.336777546745374	81.6039107403392	0.0084109999999999	79.76828326527354	-1.8356274750656638	83.817804	2.213893259660793	77.77164772807444	-3.832263012264761	-4.69617568263228
PAXNIN_2_0_1	-251.575809	29.921184	-30.184888	-8.454999610372841	-269.924779	56.0000000000001	0.0047593656868391	1322.640678820235	-2950.112893179377	-99.135998387997	-2950.166709039091	-99.140653515698	1322.722886006811	-4533209.862567614	-4533147.543176716	62.3193908972055	-32.398202939303005	-8.454999610372841	PAXNIN	2	1	HF	def2-svp	organic_salts	-8.454999610372841	-269.72323973744335	0.1523	-245.7335286086891	23.989711128754237	-290.080339	-20.35709926255663	-267.4121617132823	2.311078024161077	-0.8568331102691593
HEZXAM_2_0_1	-154.800971	0.079142	-5.77356	-1.7338235390781096	-161.071648	57.00000000000004	1.3234772578469195e-05	1297.755416977638	-2880.659746530433	-97.69527702624	-2880.660047805201	-97.695307030689	1297.755804259376	-4412414.267073257	-4412414.120038638	0.1470346188855	-0.067893019791	-1.7338235390781096	HEZXAM	2	1	HF	def2-svp	organic_salts	-1.7338235390781096	-164.31884311512422	0.0022529999999999	-158.4240834731348	5.894759641989424	-175.671822	-11.352978884875768	-160.98296196393045	3.3358811511937745	-2.030126970195747
BOGCAC_0_0_1	-322.266184	4.496509	-26.518278	-3.416722831482175	-345.201088	38.00000000000001	0.0009568475012234	820.799587977484	-1994.041633868785	-74.54984204156	-1994.057098109793	-74.550705645743	820.819637253011	-3276077.6017677267	-3276067.8311523795	9.770615347168	-5.2741054790805	-3.416722831482175	BOGCAC	0	1	HF	def2-svp	organic_salts	-3.416722831482175	-351.1466010965277	0.121221	-319.88861253366827	31.257988562859452	-364.354875	-13.208273903472275	-343.99514030142416	7.15146079510356	-2.0366025964003773
KUDFIA_11_0_1	-169.528667	0.323815	-6.393676	-2.8586277398241067	-177.274227	57.0000000000001	0.0001091044363561	1244.603229762051	-2751.60921735424	-94.01054649938	-2751.611229008051	-94.010736062238	1244.605745024251	-4203468.910257414	-4203468.085730872	0.8245265416405	-0.5007111292605	-2.8586277398241067	KUDFIA	11	1	HF	def2-svp	organic_salts	-2.8586277398241067	-178.75417279177017	0.0053469999999999	-170.1865320947867	8.56764069698346	-188.018432	-9.264259208229817	-177.22361286950684	1.5305599222633361	-0.8562373109165275
BEPTUN_10_0_0	245.77614	0.009496	-10.066056	-1.114742064851612	236.640277	48.00000000000004	2.1412876549212708e-06	978.213296877358	-2205.735214830191	-78.877430168376	-2205.73527595248	-78.877436103396	978.213371408171	-3429951.488492234	-3429951.468870547	0.0196216873775	-0.0101256792084999	-1.114742064851612	BEPTUN	10	0	HF	def2-svp	organic_salts	-1.114742064851612	234.90099432739314	0.0	241.26464175885857	6.363647431465438	244.047301	9.146306672606869	236.8300795835639	1.9290852561707652	0.8212333292561987
KUDFIA_2_0_1	-419.229491	53.654695	-65.768458	-10.018536791181129	-456.02621	57.00000000000008	0.0089106319925064	1317.659032150767	-2897.74567838036	-94.033565200928	-2897.821937194468	-94.036881628175	1317.782252798585	-4395402.615110833	-4395288.024096164	114.59101466860648	-60.9363120435345	-10.018536791181129	KUDFIA	2	1	HF	def2-svp	organic_salts	-10.018536791181129	-439.7811183802348	0.271802	-419.45604706116745	20.32507131906732	-463.387116	-23.60599761976522	-452.1757677801108	-12.394649399876016	2.818367792943671
BOGCAC_10_1_1	309.884883	0.288551	-21.132093	-2.425980547863442	290.668154	58.00000000000007	4.363877164686472e-05	1220.00619506256	-2720.973059686716	-93.359420707415	-2720.973760043992	-93.359500895945	1220.007175533618	-4185903.662138037	-4185903.137234288	0.524903749126	-0.236352650729	-2.425980547863442	BOGCAC	10	1	HF	def2-svp	organic_salts	-2.425980547863442	286.7508600709402	0.0	286.1851358576101	-0.5657242133300997	294.14921	7.398349929059805	291.1797636195778	4.4289035486376065	1.5445127339956108
MEDHOU01_11_0_1	-113.872196	4.157212	-4.022422	-7.050653584174408	-122.187219	77.00000000000014	0.00107198752046	1980.710107921281	-4335.875715009044	-130.343729642306	-4335.889420775701	-130.344808172823	1980.728585572363	-6525704.763584796	-6525695.066684111	9.696900685454	-5.539687981465001	-7.050653584174408	MEDHOU01	11	1	HF	def2-svp	organic_salts	-7.050653584174408	-125.65173444025228	0.004245	-129.37951206090992	-3.7277776206576334	-132.605473	-6.9537385597477055	-122.04493130523065	3.606803135021636	-2.8704762024090322
FENYEC_4_0_1	-256.105569	6.289582	-25.776695	-13.14627452088562	-286.945022	56.00000000000001	0.0018235404891894	1341.961151368636	-2956.837377745236	-94.564777851645	-2956.852247944855	-94.566271922892	1341.983549415945	-4488137.356601257	-4488121.514921203	15.8416800510965	-9.552097570911	-13.14627452088562	FENYEC	4	1	HF	def2-svp	organic_salts	-13.14627452088562	-287.52424760652985	0.036483	-261.7082451671563	25.816002439373563	-308.08411	-20.559862393470155	-286.5383933064179	0.9858543001119529	-0.34287692544841336
COXYIY_2_0_1	-186.582742	26.214448	-34.850462	-10.60348173367504	-212.642251	138.0000000000001	0.00426492491033	5336.587357715388	-11505.796492543352	-245.281563764858	-11505.855648685938	-245.285980637099	5336.672032753307	-16841245.32915546	-16841189.925793823	55.403361633297	-29.18890981854	-10.60348173367504	COXYIY	2	1	HF	def2-svp	organic_salts	-10.60348173367504	-208.40909995473075	0.128657	-188.51318489069928	19.89591506403147	-220.357211	-11.948111045269258	-210.37461207306148	-1.9655121183307358	0.9431028293666982
TUYKAB_4_0_1	-154.509016	2.144742	-8.604108	-5.5448699015826906	-165.916274	89.00000000000001	0.0005620633398506	2467.860469593245	-5372.059174128329	-150.836257230782	-5372.066513326156	-150.836964022723	2467.870506092045	-8020994.292116281	-8020989.06603482	5.226081458265	-3.081339231235	-5.5448699015826906	TUYKAB	4	1	HF	def2-svp	organic_salts	-5.5448699015826906	-166.14668132760622	0.0149799999999999	-170.6722322846618	-4.525550957055572	-177.971526	-11.824844672393795	-165.765033442231	0.3816478853752301	-0.22970539184150235
RIRMUA_1_0_1	-333.208867	17.50793	-40.588297	-3.26954997493066	-362.279413	56.00000000000002	0.0025401067966587	1540.623539990283	-3648.020353085791	-116.251251919373	-3648.071068648978	-116.254975040485	1540.691009168295	-5838187.994696571	-5838153.783135327	34.211561246107	-16.7036285504965	-3.26954997493066	RIRMUA	1	1	HF	def2-svp	organic_salts	-3.26954997493066	-357.5414216060071	0.320407	-441.641442366167	-84.10002076015991	-374.225063	-16.6836413939929	-358.1463619585087	-0.6049403525016146	0.16919448095953168
BOGCAC_11_1_1	226.790754	0.001597	-8.080946	-0.5944148048001414	219.721809	58.00000000000004	3.0618153683769824e-07	1202.592060282145	-2684.630178306849	-93.359331213859	-2684.630186279035	-93.359332106711	1202.592070283962	-4136206.002975847	-4136205.999991234	0.0029846132644999	-0.001387319451	-0.5944148048001414	BOGCAC	11	1	HF	def2-svp	organic_salts	-0.5944148048001414	218.67559284867042	0.0	228.27601919448847	9.60042634581805	230.392064	11.716471151329586	219.90622391121195	1.2306310625415335	0.56276562304471
MIBTOH_3_0_0	248.384784	0.64612	-24.095643	-6.938951735146873	222.48536	152.0000000000001	0.0002118299673346	5756.886166884073	-12159.158798846	-253.113749439765	-12159.163016187984	-253.114116015887	5756.89140517003	-17473716.94437014	-17473715.22632735	1.718042790175	-1.0719231375775	-6.938951735146873	MIBTOH	3	0	HF	def2-svp	organic_salts	-6.938951735146873	216.7445394208706	0.0092999999999999	229.9053635928084	13.160824171937804	223.389219	6.644679579129388	222.95285033763668	6.208310916766067	2.864344787349351
YABFOY_11_1_1	166.880765	1.765343	-9.0512	-6.838509281187716	153.767845	56.00000000000004	0.0005332422505409	1221.750931101775	-2690.868894895575	-86.264369192964	-2690.875463656792	-86.265049981547	1221.75986207408	-4083656.315256749	-4083651.900681962	4.4145747868775	-2.6492311094755	-6.838509281187716	YABFOY	11	1	HF	def2-svp	organic_salts	-6.838509281187716	157.78635538759178	0.0	147.01400182565067	-10.772353561941117	161.061033	3.274677612408226	153.78339177713232	-4.00296361045946	-2.536951690547921
BOGCAC_3_0_1	-414.806965	26.189208	-52.789294	-6.038354967893901	-451.45502	37.99999999999999	0.0047904897958182	837.565523689363	-2027.249207140587	-74.558889235166	-2027.305080110744	-74.561464103001	837.645002463753	-3319268.874588117	-3319213.657864607	55.216723512949	-29.0275122916335	-6.038354967893901	BOGCAC	3	1	HF	def2-svp	organic_salts	-6.038354967893901	-445.81499232265963	0.282541	-411.1868520540968	34.628140268562845	-476.327655	-30.51266267734036	-447.98306785868596	-2.168075536026322	0.48631732296189184
DUFBIP_5_1_1	134.485862	42.908264	-26.82407	-11.82232564380274	121.720473	104.00000000000028	0.0069484017511039	3788.453710202215	-8430.274730489837	-210.203968747169	-8430.362186337072	-210.208935555588	3788.581059508208	-12738991.608710844	-12738899.908790378	91.69992047029552	-48.7916510078045	-11.82232564380274	DUFBIP	5	1	HF	def2-svp	organic_salts	-11.82232564380274	135.04285542293547	0.173508	132.11040953204167	-2.9324458908938027	138.477803	3.43494757706452	124.37801623255359	-10.664839190381883	-7.897373879559261
TUYKAB_9_0_1	-121.932709	0.198138	-4.516199	-3.310439496765223	-128.725473	89.00000000000007	7.0798026487661e-05	2425.498767149576	-5286.093726906948	-150.835214147259	-5286.095177812042	-150.83536152813	2425.500571438707	-7906509.921586606	-7906509.380725296	0.540861312333	-0.3427234415985	-3.310439496765223	TUYKAB	9	1	HF	def2-svp	organic_salts	-3.310439496765223	-129.02379150567302	0.006657	-137.5710595154795	-8.547268009806487	-136.618228	-7.59443649432697	-128.68068956474653	0.3431019409264877	-0.2659214528751482
DEZYEO_15_1_1	290.244391	0.14269	-22.339853	-3.050550620766248	269.382878	66.00000000000006	2.4514430856549507e-05	1507.230882664464	-3328.442838512075	-105.27570053041	-3328.443300135869	-105.275754437299	1507.231500270891	-5057993.341820494	-5057993.073820631	0.267999860621	-0.125310221068	-3.050550620766248	DEZYEO	15	1	HF	def2-svp	organic_salts	-3.050550620766248	267.47117758523603	0.0008399999999999	270.93906962671394	3.46789204147791	274.436209	6.965031414763985	269.8854967885475	2.414319203311493	0.9026464926457778
BOGCAC_13_1_1	131.536925	4.975188	-5.390456	-7.189496647972559	122.392354	58.000000000000085	0.0013247863250615	1266.424465566689	-2811.136975856971	-93.361907584257	-2811.152150477805	-93.362919277438	1266.445123728618	-4300764.384129604	-4300752.643292904	11.7408367008325	-6.7656478020255	-7.189496647972559	BOGCAC	13	1	HF	def2-svp	organic_salts	-7.189496647972559	126.24157779741819	0.0045629999999999	116.87895555815696	-9.362622239261228	130.589203	4.34762520258181	122.52557946000383	-3.715998337414362	-2.943561386231628
BOGCAC_1_0_1	-402.992752	26.342547	-51.58965	-5.888864423947108	-438.296267	38.00000000000004	0.0045472985051616	840.739545334554	-2033.341472914299	-74.558572648319	-2033.390312750654	-74.560461503955	840.811046779889	-3326929.8933487795	-3326875.354484877	54.538863904672	-28.196313524835	-5.888864423947108	BOGCAC	1	1	HF	def2-svp	organic_salts	-5.888864423947108	-435.7094368734037	0.277871	-406.6179893284837	29.091447544920015	-464.896893	-29.18745612659626	-434.7819541365967	0.9274827368070078	-0.21286725930530853
HISREG_6_0_1	-183.147114	2.988468	-11.438832	-6.498017589353732	-197.394592	57.00000000000007	0.0008470150333903	1424.833250863165	-3305.396726622434	-108.84881424416	-3305.4076305075	-108.849829994706	1424.847976108249	-5223201.967404003	-5223194.601276334	7.366127668736	-4.377659127912501	-6.498017589353732	HISREG	6	1	HF	def2-svp	organic_salts	-6.498017589353732	-201.51319615860098	0.0296349999999999	-185.8091525204979	15.704043638103087	-211.577817	-10.064620841399034	-197.19340869785808	4.319787460742901	-2.1436747285488003
TRPPAC_1_0_1	-136.186716	9.979226	-8.019672	-11.820604262620764	-149.786444	79.00000000000004	0.0030254890577581	2078.706017115716	-4525.444433358313	-130.578248677342	-4525.472255859145	-130.579581685105	2078.74509999935	-6766744.9037473	-6766718.839424135	26.0643231648945	-16.085095575128502	-11.820604262620764	TRPPAC	1	1	HF	def2-svp	organic_salts	-11.820604262620764	-154.3487113311872	0.0183489999999999	-150.7571008235165	3.59161050767068	-159.50979	-5.16107866881282	-150.0445766666779	4.3041346645092915	-2.7885782961115093
PAXNIN_13_1_1	191.281451	7.625031	-14.666918	-8.312325981521928	175.014841	54.00000000000006	0.0016666280777192	1306.996006332232	-2911.520840677372	-100.092744998874	-2911.538354901058	-100.094826876352	1307.022177809895	-4475473.454567709	-4475456.190916711	17.2636509981245	-9.6386187258675	-8.312325981521928	PAXNIN	13	1	HF	def2-svp	organic_salts	-8.312325981521928	184.0811946876993	0.0	183.791696880228	-0.2894978074713208	199.438628	15.357433312300685	175.3520741907385	-8.729120496960803	-4.741994700637448
DUBWAZ_12_0_1	-138.00865	0.18745	-4.458443	-1.5189961946518065	-142.948151	56.00000000000001	5.615940529193995e-05	1214.668812753967	-2692.932268814776	-92.714393904997	-2692.93332979048	-92.714488725746	1214.670138401367	-4124602.345085221	-4124601.899141562	0.4459436613485	-0.258493334699	-1.5189961946518065	DUBWAZ	12	1	HF	def2-svp	organic_salts	-1.5189961946518065	-146.96248611640416	0.0039059999999999	-141.8334865957737	5.128999520630458	-157.482587	-10.52010088359583	-142.909887662153	4.052598454251154	-2.757573419819003
YABFOY_4_0_1	-167.499407	1.599614	-7.142754	-4.012818025731443	-176.368012	44.00000000000001	0.000507954726466	860.485273690715	-1918.647278770512	-71.443014040007	-1918.654235050939	-71.443658827869	860.494429567492	-2965777.977699045	-2965773.89554936	4.082149685244	-2.482534982254	-4.012818025731443	YABFOY	4	1	HF	def2-svp	organic_salts	-4.012818025731443	-179.47556364163975	0.0123079999999999	-166.8286724378679	12.646891203771844	-192.260562	-12.784998358360241	-176.37745373739511	3.0981099042446374	-1.726201518124583
DUVCAZ_1_0_1	-396.083314	22.57245	-48.223973	-7.341979813317127	-431.347426	60.00000000000013	0.0036688959727154	1412.0625754709	-3127.020008744413	-102.8950401596	-3127.059076280311	-102.898188630181	1412.122537724498	-4772771.668998641	-4772725.076226828	46.59277181356	-24.020318340412	-7.341979813317127	DUVCAZ	1	1	HF	def2-svp	organic_salts	-7.341979813317127	-420.1024742693888	0.1569009999999999	-386.2621820971486	33.8402921722402	-442.336988	-22.23451373061124	-428.71550935004353	-8.613035080654754	2.0502224119564896
DUBWAZ_2_0_1	-323.457552	12.47131	-38.031796	-9.82260650221294	-357.774639	56.00000000000007	0.0027040999873755	1309.883437899053	-2882.720564908152	-92.720208786949	-2882.745550458573	-92.723119238591	1309.921997308965	-4372920.785132524	-4372892.788355216	27.9967773075495	-15.525465899675	-9.82260650221294	DUBWAZ	2	1	HF	def2-svp	organic_salts	-9.82260650221294	-352.37832633907306	0.100539	-337.0895740795132	15.288752259559828	-376.429861	-24.05153466092696	-356.6179299644634	-4.239603625390373	1.2031397246920488
TRPPAC_13_1_1	258.343831	0.033541	-19.043521	-2.369635317218616	240.746419	86.00000000000014	5.932840095287894e-06	2261.421128991134	-4945.04164597353	-139.408824051378	-4945.041750902331	-139.408838209925	2261.421272039837	-7411863.534884173	-7411863.471973633	0.062910540178	-0.02936963065	-2.369635317218616	TRPPAC	13	1	HF	def2-svp	organic_salts	-2.369635317218616	239.2523445065138	0.0	254.70921357004144	15.456869063527648	250.120541	10.86819649348621	241.1683385117643	1.9159940052504965	0.8008255924105824
KUDFIA_6_0_1	-131.87417	2.061872	-4.765841	-4.932193527355191	-139.551268	57.00000000000012	0.0006201567842727	1242.792791378984	-2748.774904362682	-94.011505790804	-2748.784027690432	-94.012249500869	1242.804593744484	-4200783.246092455	-4200778.164889616	5.081202839593	-3.0193307629725004	-4.932193527355191	KUDFIA	6	1	HF	def2-svp	organic_salts	-4.932193527355191	-143.2376810591489	0.0081269999999999	-135.31386526673336	7.923815792415553	-153.338829	-10.101147940851092	-139.58018373083766	3.6574973283112513	-2.553446342656801
HEZXAM_0_0_0	210.158554	3.935063	-19.562747	-9.487221994209712	186.844132	80.00000000000021	0.0012111949634439	2234.108348860263	-4841.876495203502	-138.941099775795	-4841.892927006999	-138.942630227468	2234.130179093348	-7211485.125685524	-7211474.970309511	10.1553760158325	-6.220312320007	-9.487221994209712	HEZXAM	0	0	HF	def2-svp	organic_salts	-9.487221994209712	188.70319689199323	0.015769	195.3394224697673	6.63622557777407	201.3108	12.60760310800677	187.12734058550288	-1.5758563064903512	-0.8350978321752087
BEPTUN_11_0_0	247.822712	1.204515	-14.413979	-3.137444750859494	233.784162	47.99999999999999	0.000303111940894	1001.01522589467	-2251.989383794511	-78.877998428978	-2251.994650321984	-78.878399381637	1001.0219242677	-3491526.836441317	-3491524.129832013	2.7066093063245	-1.5020938897595002	-3.137444750859494	BEPTUN	11	0	HF	def2-svp	organic_salts	-3.137444750859494	234.37699377924426	0.0	231.85963174027452	-2.517362038969736	240.088196	5.711202220755752	234.06893529126097	-0.3080584879832884	-0.13143717009760927
FENYEC_9_0_1	-148.551107	0.138616	-9.944028	-2.514815155098341	-158.878899	56.00000000000004	3.531751986710298e-05	1244.339067245133	-2761.879412113809	-94.561204542424	-2761.880174367973	-94.561282716283	1244.340025361311	-4232572.617978843	-4232572.308988593	0.3089902509525	-0.1703742111755	-2.514815155098341	FENYEC	9	1	HF	def2-svp	organic_salts	-2.514815155098341	-163.75279346736707	0.008422	-158.63592851319527	5.1168649541718025	-174.447665	-10.69487153263293	-158.73721503014605	5.0155784372210235	-3.062896412952208
TRPPAC_3_0_1	-110.618847	2.197444	-3.389944	-4.3571993723300615	-116.582689	79.00000000000007	0.0006994169861395	1989.192425463478	-4347.128631581073	-130.573434654	-4347.139803960436	-130.574126976211	1989.206439592382	-6533582.061845823	-6533576.418524368	5.643321454915	-3.4458772907075	-4.3571993723300615	TRPPAC	3	1	HF	def2-svp	organic_salts	-4.3571993723300615	-119.82848290977866	0.006449	-133.9819239943403	-14.153441084561635	-126.899236	-7.070753090221345	-116.66765954404211	3.1608233657365474	-2.6377896882132745
LIHMAM_13_1_1	351.897761	2.839728	-25.689914	-3.543112261604984	329.141848	70.00000000000011	0.000395388824799	1848.052182871239	-4073.526872228848	-128.485884284144	-4073.535464449621	-128.486784801353	1848.063714530594	-6180323.486096422	-6180318.132908358	5.3531880648115004	-2.5134599197215	-3.543112261604984	LIHMAM	13	1	HF	def2-svp	organic_salts	-3.543112261604984	312.2842136153858	0.006237	330.29668635782514	18.012472742439343	329.816813	17.53259938461423	330.00895950079774	17.72474588541195	5.675837942689613
DUVCAZ_8_0_1	-345.655471	20.033619	-44.500325	-8.61044175632033	-380.607176	60.000000000000114	0.0030403629593948	1428.546518680608	-3162.205076466316	-102.893425119971	-3162.239931121569	-102.896767036378	1428.599879469775	-4821867.231118861	-4821827.417465796	39.8136530646285	-19.780031791847	-8.61044175632033	DUVCAZ	8	1	HF	def2-svp	organic_salts	-8.61044175632033	-374.4821248251337	0.140664	-350.3939710673736	24.088153757760097	-401.796446	-27.31432117486628	-377.6945389706385	-3.2124141455047948	0.8578284336014295
MIBTOH_4_0_1	-379.458029	29.591996	-53.302635	-10.379466269869573	-418.043717	97.00000000000004	0.0048808745329577	3003.736617564467	-6438.793393276017	-158.577092944028	-6438.842840095754	-158.579942627673	3003.812624824558	-9435085.72215522	-9435023.469563477	62.252591742105	-32.6605921143005	-10.379466269869573	MIBTOH	4	1	HF	def2-svp	organic_salts	-10.379466269869573	-412.05320937252765	0.183902	-394.68696452676943	17.366244845758217	-423.064464	-11.01125462747234	-415.5305072546225	-3.477297882094831	0.8438953521051421
CUZHEK_13_1_1	615.724701	3.672492	-24.317603	-6.767942616132259	591.308274	70.00000000000009	0.0014233625669002	1793.433155926335	-3899.672554026866	-123.720693724337	-3899.691045669007	-123.722120266866	1793.457186029544	-5854760.221086193	-5854749.425244067	10.79584212677	-7.123349602976499	-6.767942616132259	CUZHEK	13	1	HF	def2-svp	organic_salts	-6.767942616132259	599.9234829196224	0.003786	592.488656588798	-7.434826330824421	642.948321	43.02483808037755	591.3066593125299	-8.616823607092556	-1.4363204395929665
MIBTOH_8_1_0	-387.043325	50.345068	-72.043227	-17.97089099738022	-438.723186	97.00000000000016	0.0091882884903392	3028.756743525093	-6490.882273090348	-158.586845010278	-6490.951744366647	-158.590782235489	3028.871519277588	-9506180.339448065	-9506071.7297306	108.609717458492	-58.264642056301	-17.97089099738022	MIBTOH	8	0	HF	def2-svp	organic_salts	-17.97089099738022	-425.027447514042	0.2178959999999999	-401.4360790920236	23.591368422018434	-448.733729	-23.70628148595796	-434.8116866843191	-9.78423917027709	2.302025252134767
DUVCAZ_11_0_1	-289.182213	10.223242	-35.825737	-8.7904911497043	-321.71103	60.00000000000011	0.0022693309695697	1432.924333958154	-3168.241425097291	-102.891094023577	-3168.266327499665	-102.893113909877	1432.960352792685	-4826215.590144703	-4826191.707163557	23.882981144928	-13.6597382094	-8.7904911497043	DUVCAZ	11	1	HF	def2-svp	organic_salts	-8.7904911497043	-326.99568023852987	0.1038099999999999	-304.41242508518843	22.58325515334144	-343.856891	-16.861210761470147	-320.9299295744745	6.065750664055372	-1.8549941270265886
MEDHOU01_13_1_1	166.963434	21.580001	-14.109813	-20.487643079606595	145.603217	80.00000000000009	0.0065931335962939	2319.246317923672	-5012.403533961662	-138.741892705371	-5012.448715542504	-138.744783358158	2319.316211330497	-7435151.110005694	-7435093.818515466	57.2914902287235	-35.7114862628265	-20.487643079606595	MEDHOU01	13	1	HF	def2-svp	organic_salts	-20.487643079606595	154.11506012829798	1.999999999946489e-06	151.42401477077306	-2.691045357524928	163.074027	8.958966871702017	144.38142761012188	-9.733632518176108	-6.315821769834199
LARASC20_5_0_1	-157.027719	0.074609	-8.942386	-1.7781260381513522	-165.878173	93.00000000000011	1.4456153248204318e-05	2666.846329871877	-5835.621915600103	-163.507633164208	-5835.622236310355	-163.507665572704	2666.84674254653	-8748909.591202082	-8748909.434838058	0.1563640233264999	-0.081755276468	-1.7781260381513522	LARASC20	5	1	HF	def2-svp	organic_salts	-1.7781260381513522	-166.79009879202835	0.0077049999999999	-199.918075445934	-33.12797665390565	-174.731959	-7.941860207971644	-165.72755651847925	1.0625422735490986	-0.6370535668750873
RIRMUA_9_1_1	134.282756	11.316293	-13.517225	-10.125142376818372	118.720446	94.00000000000033	0.0027448473688409	2835.653471556108	-6149.913690803692	-167.357440096794	-6149.945063225831	-167.359666728992	2835.697271417444	-9140987.164608665	-9140960.382389888	26.7822187785	-15.4659246820255	-10.125142376818372	RIRMUA	9	1	HF	def2-svp	organic_salts	-10.125142376818372	125.22248714742953	0.0274499999999999	126.12365092645314	0.9011637790236051	138.958403	13.735915852570471	119.01854411296237	-6.203943034467159	-4.9543362185124185
TUYKAB_0_0_0	238.244668	13.711598	-20.980145	-24.13650891476007	203.623672	96.00000000000016	0.0044092086383552	3036.401121526044	-6531.073252375807	-167.293935686105	-6531.08600063765	-167.296582137513	3036.430869652712	-9614491.907689922	-9614454.222802993	37.684886928959	-23.9732874832345	-24.13650891476007	TUYKAB	0	0	HF	def2-svp	organic_salts	-24.13650891476007	202.17381008141078	0.0002809999999999	209.60068382338483	7.426873741974049	214.930753	12.756942918589232	203.13958562323324	0.9657755418224667	0.4776956725668725
TUYKAB_2_0_1	-241.485364	13.096242	-25.362362	-13.242200013760105	-269.198278	89.00000000000024	0.0026428916438323	2583.434396144955	-5601.341131533779	-150.841067726073	-5601.377485656109	-150.844287065337	2583.48494181709	-8319547.357078165	-8319518.549539384	28.8075387806465	-15.711294620381	-13.242200013760105	TUYKAB	2	1	HF	def2-svp	organic_salts	-13.242200013760105	-271.8698449089257	0.086098	-249.63717106483625	22.232673844089447	-286.102599	-14.232754091074298	-267.75677357258076	4.1130713363449445	-1.5128825110128676
DUFBIP_2_0_1	-398.111255	11.901218	-33.640016	-2.444805720862293	-423.687547	61.00000000000002	0.001728023202268	1906.996263636788	-4569.976390247309	-137.66618100045	-4570.016047757519	-137.6684374028	1907.047083863375	-7353096.880632602	-7353073.497105126	23.383527475263	-11.482308250071	-2.444805720862293	DUFBIP	2	1	HF	def2-svp	organic_salts	-2.444805720862293	-420.578277025377	0.290917	-553.981925386308	-133.40364836093102	-437.784733	-17.206455974622997	-420.0230897582075	0.555187267169515	-0.13200569251845023
HEZXAM_13_1_1	204.136722	29.046602	-28.274737	-6.728305859034029	188.770213	34.00000000000006	0.0044973766962436	617.013723591306	-1419.489636980596	-56.463521899979	-1419.527763274925	-56.46643726728	617.077578669386	-2255145.487351976	-2255085.590727084	59.896624889475	-30.850018677972	-6.728305859034029	HEZXAM	13	1	HF	def2-svp	organic_salts	-6.728305859034029	208.93603145877776	0.111774	188.4006800262139	-20.535351432563857	204.55027	-4.3857614587777505	191.176174293239	-17.75985716553876	-8.500140948184281
LARASC20_7_0_0	77.123734	25.668555	-29.40613	-8.696568416219819	57.146584	94.00000000000011	0.0043303988676555	2667.462569116381	-5847.607067440957	-159.402181472246	-5847.651945815383	-159.405419687799	2667.531349512588	-8767979.807806553	-8767925.554983305	54.2528232489885	-28.584264304649	-8.696568416219819	LARASC20	7	0	HF	def2-svp	organic_salts	-8.696568416219819	66.81738078818849	0.132831	63.14191184873826	-3.6754689394502265	73.778839	6.961458211811518	59.18615970541708	-7.631221082771404	-11.421012007283588
TRPPAC_5_0_0	155.185517	5.857209	-9.469105	-11.677399890023182	138.744078	72.00000000000016	0.0019168855311521	1852.797843752123	-4024.854201537345	-121.739024364512	-4024.876672416166	-121.740821500797	1852.82793551208	-6022359.775834126	-6022344.48559202	15.2902421063005	-9.43303271596	-11.677399890023182	TRPPAC	5	0	HF	def2-svp	organic_salts	-11.677399890023182	142.9308603638617	0.0	139.4289265473947	-3.501933816467016	154.688342	11.757481636138294	138.60686487094597	-4.323995492915742	-3.0252357551812588
DUVCAZ_3_0_0	287.485969	13.976308	-39.548233	-12.834550858825112	249.786898	54.00000000000008	0.0034318576246352	1335.521234273202	-2964.144980160024	-100.014597340663	-2964.16973352485	-100.018073992054	1335.562441876715	-4538539.9701437615	-4538505.897488314	34.0726554482735	-20.0963453236945	-12.834550858825112	DUVCAZ	3	0	HF	def2-svp	organic_salts	-12.834550858825112	257.40193512722226	0.0	268.81340244160657	11.41146731438431	277.938423	20.53648787277774	250.29231195208732	-7.109623175134942	-2.7620706004486615
ZOWWEP_5_0_1	-426.712433	24.978597	-40.386193	-3.153799782506628	-450.108401	44.99999999999999	0.0038882172049208	949.407613765296	-2125.584205372938	-77.364550728622	-2125.623897734214	-77.367013902877	949.469344612401	-3291172.269203861	-3291120.8742233235	51.394980537537	-26.416380127718	-3.153799782506628	ZOWWEP	5	1	HF	def2-svp	organic_salts	-3.153799782506628	-440.65554799722	0.1671289999999999	-410.0142259494323	30.641322047787753	-463.347237	-22.69168900277998	-447.71222407961744	-7.056676082397416	1.6014041158610204
BOGCAC_9_1_1	230.312663	0.001061	-8.168267	-0.6005040528274977	223.170592	58.00000000000002	2.075293447322994e-07	1199.059584175757	-2677.500509830999	-93.359331037024	-2677.500515412104	-93.359331668229	1199.059591143839	-4126761.573945544	-4126761.571961265	0.001984279386	-0.0009230391585	-0.6005040528274977	BOGCAC	9	1	HF	def2-svp	organic_salts	-0.6005040528274977	221.0630147192624	0.0	228.11792010893407	7.05490538967166	232.685702	11.62268728073758	223.35374940210318	2.290734682840764	1.0362360640697261
KUDFIA_1_0_1	-347.320859	13.553777	-40.816229	-6.258872536719204	-379.827265	57.00000000000011	0.0024001295078072	1275.985336334129	-2815.748959154068	-94.016182213765	-2815.778510662759	-94.018699762242	1276.028394177617	-4289488.878115989	-4289460.027057506	28.851058483160003	-15.297279247078	-6.258872536719204	KUDFIA	1	1	HF	def2-svp	organic_salts	-6.258872536719204	-378.58806474089636	0.131267	-356.6064936412061	21.981571099690257	-394.218598	-15.630533259103629	-378.1919479105408	0.39611683035553824	-0.10463003650858313
HISREG_3_0_1	-370.111045	22.522039	-53.161547	-11.7102772209507	-413.81985	57.00000000000005	0.0037801023607378	1504.347579403919	-3464.575079953634	-108.856455300884	-3464.612896280293	-108.860083154088	1504.406910194205	-5432379.926085751	-5432332.964790083	46.961295668212	-24.439253556774503	-11.7102772209507	HISREG	3	1	HF	def2-svp	organic_salts	-11.7102772209507	-402.7305746360745	0.193372	-385.2670754266614	17.4634992094131	-440.258427	-37.52785236392549	-411.0874983229851	-8.35692368691059	2.0750656178668043
CUZHEK_15_1_1	1028.074949	7.919819	-85.041521	-7.948595112534591	955.764695	70.00000000000016	0.0016832915589873	1874.430449610332	-4053.74626968847	-123.721923535865	-4053.76832687933	-123.724284946397	1874.461827663263	-6046625.595858563	-6046607.3238185495	18.272040013019	-10.352219767115	-7.948595112534591	CUZHEK	15	1	HF	def2-svp	organic_salts	-7.948595112534591	950.1966586527233	0.030532	978.5762505141644	28.3795918614411	1009.601623	59.404964347276746	957.7938036684205	7.597145015697265	0.7995339645236388
DUVCAZ_13_1_1	150.472808	2.072702	-8.372373	-9.235510406259928	135.588737	66.00000000000013	0.0006100116020978	1557.616432596791	-3426.058246067047	-105.765982578809	-3426.065304985812	-105.76675885387	1557.626200258409	-5183282.56852682	-5183277.494832632	5.073694187896	-3.0009918660145	-9.235510406259928	DUVCAZ	13	1	HF	def2-svp	organic_salts	-9.235510406259928	139.22185399802174	1.0000000000287557e-06	128.94376415531215	-10.27808984270959	142.068742	2.846888001978243	135.6682699698712	-3.5535840281505386	-2.5524613601259993
DEZYEO_13_1_1	180.838723	11.049471	-17.486056	-20.00799476299697	151.641387	66.00000000000004	0.0030863039537097	1654.273518744431	-3622.755139844007	-105.281779437562	-3622.773700359779	-105.284065820768	1654.304700799808	-5444665.808110256	-5444638.67315713	27.134953122949	-16.085480948644	-20.00799476299697	DEZYEO	13	1	HF	def2-svp	organic_salts	-20.00799476299697	159.20602248440295	0.0	157.11159875429976	-2.0944237301031876	161.92004	2.7140175155970496	152.25695553490596	-6.949066949496995	-4.364826682469112
RIRMUA_3_0_1	-304.1245	1.91385	-38.263505	-3.203860953665524	-340.22913	56.00000000000005	0.0002925818765371	1550.661350008914	-3668.832426971809	-116.245555315018	-3668.839147466368	-116.246232090822	1550.670141696994	-5866460.868045658	-5866457.207001941	3.6610437159835	-1.747193816444	-3.203860953665524	RIRMUA	3	1	HF	def2-svp	organic_salts	-3.203860953665524	-344.48821891619076	0.2708279999999999	-450.8776067285017	-106.38938781231093	-359.593816	-15.105597083809243	-336.01372091137387	8.474498004816894	-2.4600254927378584
ANLINC02_1_0_1	-427.7159	32.12639	-50.592156	-5.033436643922067	-458.61686	34.000000000000014	0.0055304896046854	730.669071671434	-1799.703865723602	-68.621036417189	-1799.768259128753	-68.623196396087	730.760974919368	-2986915.3828972965	-2986848.8268296667	66.5560676300675	-34.429672857514	-5.033436643922067	ANLINC02	1	1	HF	def2-svp	organic_salts	-5.033436643922067	-452.2999090413224	0.3001049999999999	-420.3965527468253	31.903356294497087	-481.426842	-29.126932958677628	-454.7510350800366	-2.4511260387142215	0.5419249461954424
MEDHOU01_0_0_0	208.146496	1.120189	-9.432592	-5.438743855914884	195.744065	74.00000000000016	0.0003261232184747	1842.260605853679	-4057.810319274596	-121.955544754371	-4057.81532209635	-121.955958190015	1842.26704506976	-6137120.055339216	-6137117.369561197	2.685778019591	-1.5655885039185	-5.438743855914884	MEDHOU01	0	0	HF	def2-svp	organic_salts	-5.438743855914884	194.4475210170903	0.000652	192.259831265344	-2.187689751746319	202.135198	7.687676982909693	195.88973970313256	1.4422186860422528	0.7417007316413635
TUYKAB_1_0_1	-403.025919	39.334804	-60.042753	-17.85663069909986	-450.100629	89.00000000000011	0.0073826864120028	2661.480889502794	-5758.294572440959	-150.852881998648	-5758.359356300044	-150.857595916991	2661.583167503574	-8526748.566241605	-8526662.501765192	86.06447641067601	-46.7296672660435	-17.85663069909986	TUYKAB	1	1	HF	def2-svp	organic_salts	-17.85663069909986	-439.3023753421908	0.197057	-415.8683239533347	23.43405138885612	-461.105864	-21.80348865780917	-447.3541924632097	-8.051817121018871	1.83286446260323
PAXNIN_11_1_1	242.906095	11.942598	-14.46629	-6.809318953619162	230.375256	54.00000000000004	0.0023715113988245	1304.493905162662	-2906.022057143455	-100.094686300335	-2906.052463983225	-100.096766592521	1304.536553447061	-4467610.761907102	-4467584.083801363	26.678105739096495	-14.735505711723	-6.809318953619162	PAXNIN	11	1	HF	def2-svp	organic_salts	-6.809318953619162	232.53986086613767	0.02699	232.45592848630088	-0.08393237983679569	245.327327	12.787466133862324	230.8682218363489	-1.6716390297887642	-0.7188612840664975
PAMBZA03_5_0_1	-294.645597	2.789939	-21.967729	-2.743830137415982	-314.023747	45.0	0.0006956603990673	1055.87213637957	-2526.57934278764	-90.441857622562	-2526.592761838016	-90.442571906741	1055.888768493035	-4098796.867612422	-4098790.307068396	6.5605440255795	-3.7706042399305	-2.743830137415982	PAMBZA03	5	1	HF	def2-svp	organic_salts	-2.743830137415982	-318.27151242181066	0.096554	-306.67722300471576	11.594289417094899	-328.825063	-10.553550578189345	-313.1545916834321	5.116920738378553	-1.6077218785440688
PAMBZA03_0_0_1	-189.183221	1.769322	-19.595093	-3.3743982290595023	-207.689605	45.00000000000002	0.0002642797245569	1066.90923941969	-2547.320389793528	-90.440987943408	-2547.325431965432	-90.441445245245	1066.915979260529	-4124272.289151929	-4124269.0325681134	3.2565838157990004	-1.4872616237290002	-3.3743982290595023	PAMBZA03	0	1	HF	def2-svp	organic_salts	-3.3743982290595023	-213.68181891756475	0.0616729999999999	-233.79050027583656	-20.10868135827181	-223.468978	-9.787159082435238	-206.76448109428588	6.917337823278871	-3.2372140308050614
DUVCAZ_7_0_1	-159.121128	2.053238	-7.957623	-4.703086554144243	-169.192303	60.000000000000085	0.0005555084179866	1371.445199102304	-3045.007056264213	-102.887001376308	-3045.013388723098	-102.887728658281	1371.454150951597	-4664066.478092089	-4664061.51036139	4.967730698718	-2.9144928072660004	-4.703086554144243	DUVCAZ	7	1	HF	def2-svp	organic_salts	-4.703086554144243	-172.25708042189163	0.0125969999999999	-181.62894235211857	-9.371861930226942	-181.526277	-9.269196578108364	-169.06635148173257	3.1907289401590617	-1.8523064087376473
CUZHEK_11_1_1	641.013121	5.28037	-31.133991	-8.349840591679262	610.36463	70.00000000000018	0.0021006025002225	1812.353255681179	-3936.614117632103	-123.722045609063	-3936.639152815821	-123.723960222491	1812.386281689823	-5902079.123798743	-5902063.170705458	15.953093287999002	-10.672722948464	-8.349840591679262	CUZHEK	11	1	HF	def2-svp	organic_salts	-8.349840591679262	617.1732166069478	9.999999999177334e-07	609.8449988555325	-7.328217751415309	663.021269	45.84805239305217	610.172162768716	-7.001053838231769	-1.1343742161595538
HEZXAM_8_0_0	135.858228	7.345631	-9.280822	-12.59416774288258	119.201365	80.00000000000006	0.0023276274077136	2221.762965543764	-4819.744285264908	-138.943188439579	-4819.765157682241	-138.944745343317	2221.792650523261	-7185795.296175977	-7185776.246444784	19.049731194837506	-11.7040990822735	-12.59416774288258	HEZXAM	8	0	HF	def2-svp	organic_salts	-12.59416774288258	123.78445858757979	0.002078	121.0906131566092	-2.6938454309705975	133.319527	9.535068412420202	119.16509933971238	-4.619359247867408	-3.731776428620985
PAMBZA03_12_1_1	117.022621	24.370297	-21.410814	-4.7252068304295705	106.827204	72.00000000000013	0.0036903429556121	1796.416099719066	-4000.904977560109	-125.153895314731	-4000.952071494571	-125.156414004418	1796.484382659916	-6116477.100920485	-6116428.082003989	49.01891649585001	-24.648615841710495	-4.7252068304295705	PAMBZA03	12	1	HF	def2-svp	organic_salts	-4.7252068304295705	116.11910133392878	0.103635	106.88685687679234	-9.232244457136446	126.997519	10.878417666071215	109.14182582592974	-6.977275507999039	-6.008723308953436
ZOWWEP_0_0_0	207.489084	1.006563	-10.104881	-6.029826960250687	193.924215	80.0000000000002	0.0003218347946434	2142.381031260244	-4662.482168232976	-138.656275341739	-4662.486896802138	-138.656732459787	2142.387179325981	-6980567.586031644	-6980565.059306818	2.526724825264	-1.5201613520255	-6.029826960250687	ZOWWEP	0	0	HF	def2-svp	organic_salts	-6.029826960250687	189.9827302974856	0.0040199999999999	194.64380909845664	4.66107880097104	201.645666	11.662935702514403	194.0394682478173	4.056737950331694	2.1353193229613168
BOGCAC_7_1_1	223.268761	5.251334	-12.096395	-7.840994253867206	208.286794	58.00000000000009	0.0013679420744936	1293.433142741804	-2867.440465175904	-93.361958395383	-2867.455749152632	-93.36307340749	1293.45416956807	-4377678.046817808	-4377665.896430635	12.150387172465	-6.8990524133385	-7.840994253867206	BOGCAC	7	1	HF	def2-svp	organic_salts	-7.840994253867206	209.4117401353443	0.00168	206.84484410473036	-2.5668960306139468	216.500885	7.089144864655708	208.5707474731612	-0.8409926621831119	-0.40159766670176766
PAXNIN_14_1_1	254.268037	12.845794	-34.530009	-12.544540626534449	220.386577	54.000000000000064	0.002793813864641	1349.016489969482	-2992.836578264802	-100.09546283303	-2992.859070671778	-100.098767223392	1349.053568460956	-4578650.279487485	-4578620.659399529	29.6200879566935	-16.774292305071	-12.544540626534449	PAXNIN	14	1	HF	def2-svp	organic_salts	-12.544540626534449	234.94707646262805	0.0	240.8941894511276	5.947112988499555	251.05254	16.105463537371946	221.12680924741753	-13.82026721521052	-5.882289502507961
DUVCAZ_12_1_1	141.170718	2.952373	-7.39326	-6.367662403347263	130.394604	66.00000000000014	0.0008993969735703	1528.72642988401	-3367.66103919547	-105.766498819044	-3367.673604955085	-105.767565221981	1528.742845803573	-5105812.759396639	-5105805.450642608	7.308754029755	-4.3563806030070005	-6.367662403347263	DUVCAZ	12	1	HF	def2-svp	organic_salts	-6.367662403347263	134.08756941109385	1.0000000000287557e-06	124.33697226242327	-9.750597148670579	136.067399	1.9798295889061421	130.3808867294034	-3.7066826816904666	-2.7643745784713962
MEDHOU01_3_0_1	-246.122159	50.704055	-43.266661	-8.327246117704995	-264.797877	77.0	0.0082120931231106	2011.105608856891	-4394.965330329396	-130.363410466514	-4395.053261531103	-130.368635007297	2011.23986753369	-6601092.832905894	-6600984.917151866	107.9157540282795	-57.211691939569	-8.327246117704995	MEDHOU01	3	1	HF	def2-svp	organic_salts	-8.327246117704995	-255.3037103094078	0.231929	-225.39139472095675	29.912315588451037	-269.720912	-14.417201690592208	-261.33149782491273	-6.02778751550494	2.361026209998962
DUVCAZ_9_0_0	221.159687	6.75099	-21.778843	-9.000903423009914	198.045742	54.00000000000009	0.0015956388682806	1320.281311962111	-2935.856294550348	-100.010448298927	-2935.874560592262	-100.012699367456	1320.30790563971	-4504269.548794246	-4504253.594767181	15.9540270654525	-9.2030362458265	-9.000903423009914	DUVCAZ	9	0	HF	def2-svp	organic_salts	-9.000903423009914	205.5937458015888	0.040828	209.40983091012612	3.8160851085373224	221.355677	15.76193119841119	198.42110287049329	-7.17264293109551	-3.4887456829633194
DUFBIP_6_1_1	268.240552	11.587817	-27.987399	-15.803976539920374	235.503778	104.00000000000024	0.0031301804057057	3823.831496444983	-8497.87629546923	-210.1918565314	-8497.907807449546	-210.194310137178	3823.876347137588	-12823563.339161346	-12823534.760314208	28.5788471393795	-16.9910285036695	-15.803976539920374	DUFBIP	6	1	HF	def2-svp	organic_salts	-15.803976539920374	233.28170684182092	0.017535	241.8983321066198	8.61662526479887	248.024112	14.742405158179082	235.9059918973573	2.624285055536376	1.1249424959479568
BEPTUN_14_0_1	-212.112874	1.982082	-9.092728	-3.106096632856748	-221.452903	40.00000000000004	0.0005438967372516	772.84791659356	-1745.898779950992	-67.858612653128	-1745.907116571733	-67.85929214748	772.858717550865	-2732907.8292657253	-2732903.143162495	4.6861032302315	-2.7040210805480003	-3.106096632856748	BEPTUN	14	1	HF	def2-svp	organic_salts	-3.106096632856748	-223.13647777455122	0.016035	-216.00242058338875	7.134057191162469	-241.622536	-18.486058225448772	-221.35356820320683	1.7829095713443905	-0.7990220107112096
NAASCB_0_0_0	241.038697	20.104206	-24.094817	-20.812053186611006	210.643001	92.00000000000016	0.0045050731636554	3015.475180966506	-6519.560448633756	-167.369664291659	-6519.593615109028	-167.373707646925	3015.530297015756	-9639404.92385812	-9639357.911080888	47.01277722835599	-26.908568561042003	-20.812053186611006	NAASCB	0	0	HF	def2-svp	organic_salts	-20.812053186611006	211.66324086869952	0.033548	221.47293695545503	9.809696086755508	228.047043	16.383802131300484	211.15980665934134	-0.5034342093581756	-0.23784678307485124
NAASCB_7_0_0	94.895976	0.001858	-0.923433	-0.5398580019279584	93.627075	92.00000000000009	3.84796947895032e-07	2564.55700045627	-5627.870437181165	-167.359416074777	-5627.870451881405	-167.359417407986	2564.557017911438	-8482131.575025538	-8482131.571292816	0.0037327232345	-0.001875137351	-0.5398580019279584	NAASCB	7	0	HF	def2-svp	organic_salts	-0.5398580019279584	93.94119828648961	0.0002079999999999	92.1677243156774	-1.773473970812205	100.677649	6.7364507135103935	93.63825220756135	-0.3029460789282581	-0.32248479309830885
MATPHB_4_0_1	-226.969748	22.931116	-35.639075	-18.236895661232037	-262.689722	106.00000000000004	0.0062202502783218	3343.941525483951	-7126.974117332407	-167.840125364466	-7127.014690239584	-167.842537012933	3344.005630636711	-10373016.319042526	-10372960.8669148	55.4521277254325	-32.5210087458055	-18.236895661232037	MATPHB	4	1	HF	def2-svp	organic_salts	-18.236895661232037	-264.45557708535307	0.0504329999999999	-243.1945769207001	21.261000164652984	-277.523435	-13.067857914646936	-262.30310495353405	2.1524721318190245	-0.8139257850192033
TRPPAC_10_0_1	-129.012254	10.248427	-4.995589	-14.368884156891426	-142.466341	79.00000000000009	0.003208421676531	2113.920909264365	-4595.76217202097	-130.578743940886	-4595.789371546589	-130.580625617217	2113.960515638041	-6858908.727584262	-6858881.093745896	27.633838366613	-17.3854100099005	-14.368884156891426	TRPPAC	10	1	HF	def2-svp	organic_salts	-14.368884156891426	-147.07714714404176	0.029841	-149.96865584595812	-2.891508701916365	-154.547364	-7.470216855958228	-143.1425728784535	3.934574265588253	-2.6751771719741617
BOGCAC_6_1_1	186.254545	0.066534	-6.37754	-2.203698514234116	179.021525	58.00000000000004	2.385260828470873e-05	1239.791961906998	-2758.609176942664	-93.359372491904	-2758.609681769805	-93.359422566543	1239.792583956735	-4232769.630553635	-4232769.454256676	0.1762969611035	-0.1097628265985	-2.203698514234116	BOGCAC	6	1	HF	def2-svp	organic_salts	-2.203698514234116	178.62986711575874	5.900000000003125e-05	175.7174430584439	-2.912424057314837	187.091271	8.461403884241264	179.11338906562364	0.48352194986489394	0.2706837090975127
CUZHEK_9_1_1	1406.061943	51.719284	-162.474595	-23.94545692817138	1277.101843	70.0000000000001	0.0107695955112702	2002.703476425321	-4301.53113468292	-123.743511134604	-4301.60387170001	-123.755383991963	2002.833315685146	-6360460.605239231	-6360341.855487925	118.74975130731347	-67.0304602563595	-23.94545692817138	CUZHEK	9	1	HF	def2-svp	organic_salts	-23.94545692817138	1280.9955339484331	2.0000000000575118e-06	1330.0513026554604	49.055768707027255	1343.760649	62.76511505156691	1281.0460454156216	0.050511467188471215	0.003943141552787378
LIHMAM_12_1_1	135.446112	9.875543	-6.818361	-7.166122725836271	127.571193	70.00000000000006	0.0019860515946631	1878.913203059293	-4139.850698576732	-128.489512203856	-4139.882208849416	-128.491988667885	1878.955536437505	-6273440.60877226	-6273418.6946650045	21.914107255624497	-12.0385631235775	-7.166122725836271	LIHMAM	12	1	HF	def2-svp	organic_salts	-7.166122725836271	133.17234721964417	0.0	126.98274986156346	-6.189597358080704	141.348431	8.176083780355839	127.99353006373248	-5.178817155911688	-3.888808197823642
DUBWAZ_1_0_1	-358.261525	19.517918	-49.283146	-8.898708249149493	-397.256256	56.00000000000007	0.0039950543464113	1300.14140418573	-2862.515531581543	-92.723624792158	-2862.549444853539	-92.727285166803	1300.195741156854	-4345459.148369515	-4345415.136261088	44.01210842749099	-24.4941875759045	-8.898708249149493	DUBWAZ	1	1	HF	def2-svp	organic_salts	-8.898708249149493	-383.9385128756368	0.1412339999999999	-363.0371377346178	20.901375141019003	-413.66072	-29.72220712436325	-395.75794642976825	-11.819433554131479	3.0784704211114042
HISREG_10_1_1	155.840071	5.31537	-9.039714	-10.28915743600714	140.708579	66.00000000000006	0.0015098662623937	1608.050695429051	-3527.341516997461	-106.544443434838	-3527.35739105474	-106.545760486972	1608.072827353144	-5318830.488266028	-5318817.516157088	12.9721089397145	-7.65673856115	-10.28915743600714	HISREG	10	1	HF	def2-svp	organic_salts	-10.28915743600714	146.0114156102112	0.004882	136.39513088352575	-9.61628472668545	148.604209	2.5927933897887954	140.9555615137506	-5.0558540964605925	-3.462643023719177
LIHMAM_10_1_1	137.183945	1.167899	-5.150088	-6.014467455906347	127.687995	70.00000000000016	0.0002239977195609	1884.903804842714	-4151.769416013272	-128.485400541142	-4151.773135429719	-128.485892752759	1884.908934883226	-6288994.081249068	-6288991.669957186	2.411291882224	-1.2433926679705	-6.014467455906347	LIHMAM	10	1	HF	def2-svp	organic_salts	-6.014467455906347	129.4149485229863	0.002053	125.2761462148342	-4.138802308152094	139.272683	9.857734477013707	127.79392022337983	-1.6210282996064649	-1.2525819606678148
ANLINC02_4_0_1	-220.804003	1.465039	-18.733059	-2.842351454582024	-238.249934	34.0	0.0003124693537683	715.439804273606	-1768.709620955025	-68.608555686654	-1768.715580470188	-68.608942501088	715.447341444394	-2945491.666652376	-2945488.5400988287	3.1265535469705004	-1.6615148378715	-2.842351454582024	ANLINC02	4	1	HF	def2-svp	organic_salts	-2.842351454582024	-245.30330808305152	0.0767149999999999	-230.7716455490708	14.531662533980722	-254.357347	-9.054038916948485	-237.45760145536332	7.845706627688202	-3.198369679153249
BOGCAC_4_0_1	-375.115051	6.148911	-28.000393	-2.984853806771187	-398.120948	38.00000000000004	0.0009623992010904	814.510322585425	-1982.174832265215	-74.550010177558	-1982.19091478682	-74.550985063832	814.531898926271	-3261434.2218854674	-3261422.357426962	11.8644585048585	-5.7155465418295	-2.984853806771187	BOGCAC	4	1	HF	def2-svp	organic_salts	-2.984853806771187	-404.1751411877148	0.150093	-375.8993882276837	28.275752960031127	-425.757634	-21.58249281228518	-396.3773463163284	7.797794871386429	-1.92931085481203
ANLINC02_0_0_1	-421.167282	32.466074	-49.22906	-4.81363757440781	-450.493129	34.00000000000001	0.0052828221004272	731.850176609536	-1801.956400654851	-68.620826681118	-1802.013884296172	-68.622292798775	731.934395874876	-2989727.871682249	-2989661.526593297	66.345088953431	-33.879010805729	-4.81363757440781	ANLINC02	0	1	HF	def2-svp	organic_salts	-4.81363757440781	-446.067781687507	0.298918	-418.5620655309523	27.50571615655474	-474.343134	-28.275352312493	-446.53502762707194	-0.46724593956491844	0.10474774434443414
BEPTUN_17_1_1	167.39269	1.180147	-4.251536	-2.242574116287034	162.365305	32.00000000000004	0.0004392760921824	553.721755262285	-1262.814160997056	-56.838548026109	-1262.821920683341	-56.839229221703	553.731454484036	-2010951.719099193	-2010948.4153278563	3.3037713365615	-2.1236245297525	-2.242574116287034	BEPTUN	17	1	HF	def2-svp	organic_salts	-2.242574116287034	164.9819936958688	1.0000000000287557e-06	161.9544802740325	-3.0275134218362894	179.089088	14.10709430413121	162.28865245409236	-2.6933412417764373	-1.6325061792751747
[truncated: 8,498 more rows]
