# Supplementary material for: A transferable quantum mechanical energy model for intermolecular interactions using a single empirical parameter
Source: IUCrJ. 2023 Oct 31;10(Pt 6):754–65. doi: 10.1107/S2052252523008941 (PMC10619445; doi:10.1107/S2052252523008941)
Supplement: Supplementary file 2 [file m-10-00754-sup2.zip › ce2p.csv]

dimer	coulomb	exchange_repulsion	polarization	dispersion	total	dispersion_monomers	ref	charge_transfer	gfn	gfn_err	ce-b3lyp	ce-b3lyp_err	group	err	scaled	scaled_err	scaled_pct_err	method
MTHMAD13_0_0_1	2.191765	4.126627	-0.418859	-4.408055567256371	1.546173	-4.408055567256371	-0.3353303303968348	0.003995	-0.7283937423516029	-0.3930634119547681	-1.935507	-1.6001766696031652	neutral	1.8815033303968347	-0.5512202492563714	-0.21588991885953657	64.381268048151	HF
AEPHOS02_4_0_0	30.855785	3.66662	-6.295102	-4.417423123591332	23.875765	-4.417423123591332	19.280263277413138	0.010714	20.738704880938894	1.4584416035257561	20.631494	1.3512307225868625	neutral	4.595501722586864	23.161705670408672	3.8814423929955346	20.131687711664455	HF
JUPPAL_3_0_0	-79.932913	41.703754	-13.639623	-9.325096717107328	-61.218904	-9.325096717107328	-64.68520204592818	1e-06	-61.79930675978517	2.885895286143011	-73.355083	-8.669880954071814	neutral	3.466298045928177	-79.98430629610732	-15.299104250179141	23.651629377792432	HF
MTHMAD13_4_0_0	-10.032613	6.461867	-1.885387	-5.9269513265819045	-11.418914	-5.9269513265819045	-13.652282550832282	0.018604	-15.021439843848675	-1.3691572930163929	-14.154908	-0.5026254491677182	neutral	2.2333685508322834	-14.339524592581903	-0.6872420417496201	5.033898464896069	HF
NAPHQU_0_0_0	-0.703405	3.243624	-0.384765	-5.48120875261687	-3.248355	-5.48120875261687	-5.9266605179397835	0.002016	-8.06735406044897	-2.1406935425091866	-3.609842	2.3168185179397836	neutral	2.6783055179397834	-4.920422407616869	1.006238110322914	-16.978163457769654	HF
IMAZOL13_6_0_0	-8.735656	6.364125	-1.054906	-8.705212491788817	-12.237775	-8.705212491788817	-14.945360582520822	0.003199	-13.78777751388002	1.1575830686408022	-14.284154	0.6612065825208226	neutral	2.7075855825208226	-15.201357384788817	-0.2559968022679957	1.7128847501169955	HF
JAGREP_5_0_1	1.974618	1.186804	-0.533676	-3.848829986874415	-1.145218	-3.848829986874415	-2.859398186232474	0.004135	-8.99013661962299	-6.130738433390517	-3.953941	-1.094542813767526	neutral	1.714180186232474	-1.727153874874415	1.132244311358059	-39.5972941722362	HF
VITRUL_1_0_0	-9.179485	7.627463	-1.159638	-5.188901406815004	-7.842417	-5.188901406815004	-11.953483688714241	0.004044	-9.34602794535491	2.6074557433593313	-9.628854	2.324629688714241	neutral	4.111066688714241	-11.600256165815004	0.3532275228992372	-2.9550173999294724	HF
30501-ICSD_2_0_0	-17.053929	14.871233	-2.160798	-10.485840281803112	-14.557648	-10.485840281803112	-16.94010789419266	0.026828	-15.25306271382661	1.6870451803660504	-18.011269	-1.071161105807338	neutral	2.3824598941926602	-22.062342070803112	-5.122234176610451	30.2373173099236	HF
ARSACP02_0_0_0	-56.394115	40.577995	-13.302066	-23.000679302627823	-52.531331	-23.000679302627823	-50.57725617785292	0.101796	-56.49962403471408	-5.922367856861165	-62.77104	-12.193783822147083	neutral	-1.954074822147085	-70.39602572562782	-19.818769547774906	39.185141791960774	HF
JUPPAL_6_0_0	-45.127176	18.496864	-10.893759	-13.361967188498507	-50.758791	-13.361967188498507	-45.3371423780238	0.0	-61.29135210050824	-15.954209722484443	-46.191715	-0.8545726219762031	neutral	-5.421648621976203	-58.26585262549851	-12.928710247474712	28.516817711346594	HF
URACIL_3_0_0	2.410349	0.047105	-0.703901	-1.7368172895900815	0.079865	-1.7368172895900815	0.10201094857410453	0.0	-2.2232937820025787	-2.325304730576683	-0.461162	-0.5631729485741046	neutral	-0.022145948574104526	0.13114513240991843	0.029134183835813898	28.559859743535025	HF
FORMAM02_1_0_0	-11.862316	2.679224	-1.277043	-4.622012761096158	-15.06421	-4.622012761096158	-16.156453341230534	0.0	-19.508626894069497	-3.3521735528389627	-15.681706	0.4747473412305343	neutral	1.0922433412305352	-16.21037065009616	-0.05391730886562485	0.3337199552827001	HF
FORMAC01_6_0_0	-12.634283	5.174728	-1.345632	-4.303424242954341	-13.066093	-4.303424242954341	-13.187131878791575	0.01173	-11.180029584249906	2.007102294541669	-10.929945	2.2571868787915754	neutral	0.12103887879157504	-15.50850665895434	-2.321374780162765	17.60333332144918	HF
URACIL_2_0_0	-53.645493	44.819984	-11.572352	-9.325968590330262	-29.922089	-9.325968590330262	-38.723343353487536	0.0	-34.23222324528001	4.491120108207525	-42.438311	-3.714967646512463	neutral	8.801254353487536	-50.526368006330266	-11.80302465284273	30.48038632692008	HF
SUCACB09_4_0_0	-5.92768	7.337791	-1.36846	-8.96759266480681	-8.954193	-8.96759266480681	-12.037087474437088	0.01306	-13.705722172166794	-1.668634697729706	-12.493399	-0.45631152556291177	neutral	3.0828944744370883	-12.43531740980681	-0.39822993536972184	3.3083579081354557	HF
JAGREP_6_0_1	-0.883519	0.337032	-0.262436	-2.4138407313245414	-3.126226	-2.4138407313245414	-3.60141881044221	0.001904	-6.463583619235532	-2.862164808793322	-2.631735	0.9696838104422101	neutral	0.47519281044221007	-3.3446353193245413	0.25678349111766874	-7.130064694867823	HF
MEADEN05_7_0_0	-76.483309	71.612565	-14.183299	-11.50360090215576	-30.569747	-11.50360090215576	-50.54552309070248	0.011212	-51.31336038208555	-0.7678372913830671	-55.868424	-5.322900909297516	neutral	19.97577609070248	-64.64400497415576	-14.098481883453282	27.89264215972988	HF
PVVAWA01_4_0_0	-6.303698	3.419526	-0.476126	-4.3134753228420335	-7.679306	-4.3134753228420335	-8.014011822505019	0.0	-11.318284337239852	-3.3042725147348335	-8.209204	-0.19519217749498097	neutral	0.33470582250501835	-9.341032390842035	-1.3270205683370158	16.55875481254551	HF
BENZEN01_1_0_0	-5.313428	10.647278	-0.788402	-10.745616417309028	-6.402049	-10.745616417309028	-11.010501255536559	0.001215	-10.163953549649232	0.8465477058873265	-10.414729	0.5957722555365592	neutral	4.608452255536559	-11.528201393309029	-0.5177001377724704	4.701876197617691	HF
JUPPAL_2_0_0	14.686406	1.298379	-1.770254	-3.932872350483665	10.299024	-3.932872350483665	7.219794097648196	0.00366	6.025310975919399	-1.1944831217287968	6.375021	-0.8447730976481953	neutral	3.0792299023518037	9.961733502516335	2.7419394048681394	37.978083138981894	HF
30501-ICSD_4_0_0	-2.893228	5.898813	-0.273286	-8.616956122013383	-5.653598	-8.616956122013383	-6.909763426311425	0.015912	-11.584732016170342	-4.674968589858917	-7.201897	-0.2921335736885746	neutral	1.2561654263114255	-8.868708475013383	-1.958945048701958	28.350392449654148	HF
ACETYL02_0_0_0	-2.273685	2.513074	-0.292871	-2.6085597893537837	-2.68891	-2.6085597893537837	-3.1243271334680363	0.004764	-3.3627658353386627	-0.23843870187062643	-3.178517	-0.05418986653196356	neutral	0.43541713346803634	-3.8985793123537835	-0.7742521788857473	24.781405589443484	HF
30501-ICSD_1_0_0	-0.199679	1.044227	-0.137638	-3.2709382046222726	-2.407908	-3.2709382046222726	-2.5386298790130386	0.002699	-7.439461100097566	-4.900831221084528	-2.500466	0.03816387901303875	neutral	0.13072187901303867	-3.0746904236222727	-0.5360605446092341	21.116136268656945	HF
UREAXX12_0_0_0	-60.54307	35.469562	-13.112886	-5.50466462341089	-43.737801	-5.50466462341089	-46.20388533704675	0.137046	-40.43698157583327	5.766903761213477	-47.109216	-0.9053306629532543	neutral	2.466084337046752	-59.37464451141089	-13.170759174364143	28.505739459542145	HF
JAGREP_1_0_1	-64.565161	72.251895	-10.960806	-7.379028094390667	-10.703038	-7.379028094390667	-25.098344838685897	0.019465	-25.403113954371342	-0.3047691156854455	-38.511208	-13.412863161314107	neutral	14.395306838685897	-45.70354723739067	-20.605202398704776	82.09785358811584	HF
ACOKEI_4_0_0	-0.23846	9.453098	-0.92474	-13.563881864414936	-5.133414	-13.563881864414936	-12.96479040960215	0.050659	-15.194340008812812	-2.229549599210662	-11.294017	1.67077340960215	neutral	7.83137640960215	-9.960155554414936	3.0046348551872146	-23.17534460843951	HF
MTHMAD13_7_0_0	1.045758	3.081487	-1.059569	-7.578887002450484	-4.500915	-7.578887002450484	-5.686872731876861	0.0	-6.620887088426056	-0.9340143565491958	-6.50924	-0.8223672681231395	neutral	1.1859577318768606	-5.889441714450484	-0.20256898257362366	3.562045294914997	HF
NAPHQU_4_0_0	-2.278753	6.231897	-1.061832	-4.349081910497202	-1.339732	-4.349081910497202	-5.100113741047063	0.018008	-7.176482979601492	-2.0763692385544292	-3.571001	1.5291127410470633	neutral	3.7603817410470635	-4.458015961497202	0.6420977795498608	-12.589871758782323	HF
FORMAM02_2_0_0	-7.174685	0.129901	-0.330062	-1.151590133580059	-8.486048	-1.151590133580059	-7.7359343347364105	0.0	-8.658316207126294	-0.9223818723898836	-7.089646	0.6462883347364103	neutral	-0.7501136652635898	-8.52831293458006	-0.7923785998436488	10.242829961542684	HF
PVVAWA01_0_0_0	0.207574	1.432174	-0.193354	-5.381083032298136	-3.885736	-5.381083032298136	-5.081951264387755	0.0	-6.764749225028576	-1.682797960640821	-5.443104	-0.3611527356122446	neutral	1.1962152643877553	-4.6341679042981365	0.44778336008961883	-8.811248608925123	HF
FORMAM02_4_0_0	-24.068163	7.251754	-2.769988	-4.154718744599164	-23.734019	-4.154718744599164	-23.37934649245745	0.0	-17.918219494532575	5.461126997924875	-20.449681	2.929665492457449	neutral	-0.3546725075425492	-26.930081418599165	-3.5507349261417147	15.1874857891654	HF
IMAZOL13_5_0_0	-7.508466	5.220231	-2.087677	-5.233408922230116	-9.650209	-5.233408922230116	-11.497285367628162	0.013827	-10.521982227959615	0.9753031396685472	-10.283536	1.2137493676281625	neutral	1.847076367628162	-11.886467518230116	-0.38918215060195394	3.3849916580981625	HF
LALNIN03_4_0_0	-30.771503	37.204422	-22.734959	-6.864452901629665	-23.208312	-6.864452901629665	-31.45947198116862	0.163219	-26.69641272472994	4.76305925643868	-28.046816	3.4126559811686192	neutral	8.25115998116862	-37.847983308629665	-6.388511327461046	20.30711555262325	HF
IMAZOL13_4_0_0	-2.820487	2.773207	-0.903791	-4.617241899400886	-5.578782	-4.617241899400886	-6.94019442892365	0.0	-5.86927294736948	1.07092148155417	-6.211945	0.7282494289236503	neutral	1.36141242892365	-6.818467677400886	0.12172675152276469	-1.753938636293266	HF
JUPPAL_9_0_0	11.329149	0.081834	-1.096164	-1.5286360519608826	8.837945	-1.5286360519608826	6.04537741051467	0.0	9.337885400979603	3.2925079904649337	7.130394	1.0850165894853303	neutral	2.79256758948533	8.959982746039117	2.9146053355244472	48.21213197467375	HF
DCLBEN06_3_0_0	-3.737224	4.111779	-0.564531	-6.62602964250588	-6.887702	-6.62602964250588	-8.488374751730548	0.0	-10.119088048477218	-1.63071329674667	-8.546267	-0.05789224826945194	neutral	1.6006727517305483	-8.822359220505879	-0.3339844687753306	3.934610317566861	HF
JOYHUA_3_0_0	-7.956655	6.353454	-1.219942	-12.133744661755223	-15.15002	-12.133744661755223	-18.998118882112866	0.007337	-19.466896363993524	-0.4687774818806574	-18.990356	0.007762882112867686	neutral	3.8480988821128665	-17.988587897755224	1.0095309843576423	-5.313847074133942	HF
FORMAM02_7_0_0	3.250174	0.862185	-0.928463	-2.3214019837714783	0.89947	-2.3214019837714783	-0.4601484039087079	0.000597	-1.6044382244132305	-1.1442898205045227	-1.623194	-1.1630455960912922	neutral	1.359618403908708	0.6013759522285218	1.0615243561372298	-230.69173925632765	HF
MTHMAD13_6_0_1	-1.884116	0.024553	-0.128107	-1.067570549653573	-3.017873	-1.067570549653573	-3.11015118477368	0.000286	-3.749060712211765	-0.6389095274380852	-2.922725	0.18742618477368023	neutral	0.09227818477368022	-3.0426482656535727	0.06750291912010731	-2.1704063600052734	HF
201142-ICSD_1_0_0	-6.042265	7.356382	-1.450204	-8.029378380020248	-8.170014	-8.029378380020248	-11.912599499584953	0.017069	-11.92311274560185	-0.010513246016897071	-9.388781	2.5238184995849533	neutral	3.742585499584953	-11.668311922020248	0.24428757756470532	-2.050665579525414	HF
URACIL_0_0_0	14.168786	17.543707	-3.134564	-20.34692121158455	8.253601	-20.34692121158455	-5.282874402263284	0.006384	-4.112523940767909	1.1703504614953744	-5.893296	-0.6104215977367167	neutral	13.536475402263283	-0.18649220858454996	5.096382193678734	-96.46987237658625	HF
PYRIDO04_0_0_0	-8.646443	0.640093	-1.512492	-1.6210013446028402	-11.135232	-1.6210013446028402	-10.670618723123102	0.008519	-10.667943910680789	0.002674812442313268	-9.052767	1.6178517231231027	neutral	-0.46461327687689824	-11.17153031560284	-0.5009115924797385	4.694306913939949	HF
MTHMAD13_3_0_1	-27.049357	23.710295	-5.336378	-4.595291765866863	-13.355629	-4.595291765866863	-18.334587822206164	0.089209	-19.020149135629435	-0.6855613134232712	-19.433935	-1.0993471777938382	neutral	4.978958822206163	-24.430267224866867	-6.0956794026607035	33.246885404633126	HF
201698-ICSD_2_0_0	-0.768839	4.072543	-0.021901	-4.785228093280569	-1.493943	-4.785228093280569	-4.715957192189701	0.0	-5.3552044814598645	-0.6392472892701635	-2.977083	1.738874192189701	neutral	3.222014192189701	-3.5964702412805694	1.1194869509091316	-23.73827635168449	HF
QEWXIA01_7_0_0	-5.568536	9.373528	-1.288691	-8.0858961891381	-5.659516	-8.0858961891381	-11.051588521778935	0.033067	-11.353880923472971	-0.3022924016940358	-9.363246	1.6883425217789352	neutral	5.392072521778935	-10.1430899821381	0.9084985396408349	-8.22052447800144	HF
MEADEN05_0_0_0	1.049339	1.211892	-0.294184	-2.6974794051760296	-0.68721	-2.6974794051760296	-1.6308999271766225	0.001671	-3.256849800163459	-1.6259498729868365	-1.838179	-0.20727907282337754	neutral	0.9436899271766225	-1.2966025371760297	0.3342973900005928	-20.497725484562437	HF
QEWXIA01_4_0_0	-4.016671	8.771651	-0.666127	-9.081044862197263	-5.096091	-9.081044862197263	-11.81854213827062	1e-06	-9.719819746702523	2.0987223915680975	-9.625042	2.19350013827062	neutral	6.72245113827062	-9.378365108197263	2.4401770300733574	-20.647022293651716	HF
MEADEN05_4_0_0	0.781316	7.799723	-0.289833	-6.803302701020935	1.536381	-6.803302701020935	-2.849475387268146	0.0	-3.010030195488677	-0.1605548082205308	-2.641095	0.208380387268146	neutral	4.385856387268146	-2.4718569450209342	0.37761844224721175	-13.252209299103395	HF
VAMZIT01_7_0_0	-1.708313	7.084731	-0.380592	-12.72847407862511	-7.774124	-12.72847407862511	-10.90501203920035	0.004643	-11.415649150496243	-0.5106371112958925	-12.025771	-1.12075896079965	neutral	3.130888039200351	-11.30630791962511	-0.40129588042475994	3.6799214799783604	HF
201142-ICSD_0_0_0	-3.236967	2.403769	-0.23953	-3.2107545673833378	-4.268814	-3.2107545673833378	-4.8996540778209585	0.007181	-8.606082511796087	-3.7064284339751286	-4.215389	0.6842650778209585	neutral	0.6308400778209586	-5.474236192383337	-0.5745821145623786	11.726993486403732	HF
ACOKEI_6_0_0	-0.29999	0.823351	-0.38162	-5.965938275996325	-5.708977	-5.965938275996325	-7.169700174575584	0.010947	-10.61883258429491	-3.4491324097193266	-6.256907	0.912793174575584	neutral	1.460723174575584	-6.1730439009963245	0.9966562735792595	-13.900947728797561	HF
201698-ICSD_1_0_0	-2.965369	7.384301	-0.199724	-3.4047217092946083	0.850632	-3.4047217092946083	-4.722123714283351	0.015817	-4.717378419834241	0.0047452944491102045	-1.399679	3.3224447142833515	neutral	5.5727557142833515	-2.9490830962946086	1.7730406179887428	-37.54752575892278	HF
NTRGUA03_7_0_0	26.559362	2.293517	-2.200278	-2.005491748807364	24.650363	-2.005491748807364	17.697194323391724	0.0	27.88809421422223	10.190899890830508	20.518968	2.8217736766082773	neutral	6.953168676608275	23.899402762192636	6.202208438800913	35.046280927157945	HF
200455-ICSD_1_0_0	0.006278	0.015026	-0.002071	-1.8927941007169584	-1.806662	-1.8927941007169584	-10.81940813822416	0.000808	-15.70774084904032	-4.88833271081616	-1.379945	9.439463138224161	neutral	9.012746138224161	-1.8808915037169585	8.938516634507202	-82.61557860016474	HF
FORMAC01_2_0_0	-3.214882	1.220302	-0.271641	-2.160417965615298	-4.40228	-2.160417965615298	-4.299292804726229	0.005699	-4.2081144749074095	0.09117832981881957	-4.715516	-0.41622319527377094	neutral	-0.10298719527377109	-5.001581218615298	-0.702288413889069	16.33497521073793	HF
VITRUL_3_0_0	3.634549	16.769343	-2.040605	-21.929918378338165	-3.488955	-21.929918378338165	-17.538829918506625	4e-06	-20.995138174637784	-3.456308256131159	-13.599269	3.9395609185066256	neutral	14.049874918506625	-11.800843838338166	5.73798608016846	-32.71590013033794	HF
DCLBEN06_4_0_0	-3.93253	7.324972	-0.527577	-11.279915501099651	-8.46947	-11.279915501099651	-12.107505965478184	0.0	-13.921852261672058	-1.8143462961938734	-11.307478	0.8000279654781846	neutral	3.638035965478185	-12.083478412099652	0.024027553378532573	-0.1984517162084554	HF
ARSACP02_3_0_0	-10.919182	4.461229	-2.956297	-6.007142213827632	-15.464447	-6.007142213827632	-15.448636311608286	0.032599	-17.860161448421152	-2.411525136812866	-18.615409	-3.1667726883917133	neutral	-0.015810688391713512	-17.13653463982763	-1.6878983282193438	10.925872641270203	HF
NTRGUA03_4_0_0	-18.345406	3.300059	-3.597118	-3.8945830194999616	-22.604204	-3.8945830194999616	-22.475616248032548	0.034917	-21.6225457155335	0.8530705324990464	-22.811906	-0.3362897519674526	neutral	-0.12858775196745142	-23.527946158499965	-1.0523299104674173	4.682095916099899	HF
200455-ICSD_4_0_0	-4.963185	22.878075	-0.206848	-15.376564582684198	2.674615	-15.376564582684198	-12.032155670505649	0.0	-18.401469036866445	-6.369313366360796	-2.109056	9.92309967050565	neutral	14.706770670505648	-9.409982151684197	2.6221735188214517	-21.793048482984393	HF
30501-ICSD_0_0_0	-2.279833	4.214018	-0.259351	-8.301743151340414	-6.387825	-8.301743151340414	-6.6121408501779655	0.009136	-11.438268898761148	-4.826128048583183	-6.354473	0.2576678501779659	neutral	0.22431585017796518	-8.746036274340414	-2.133895424162448	32.27238306795922	HF
ACOKEI_3_0_0	-8.416222	7.34233	-0.946951	-9.81883619546755	-11.745191	-9.81883619546755	-15.365046691376602	0.006662	-18.314713352044382	-2.9496666606677806	-15.764812	-0.39976530862339743	neutral	3.6198556913766016	-15.434429798467551	-0.06938310709094964	0.45156457044735077	HF
DCLBEN07_4_0_0	-0.968944	3.246051	-0.12645	-4.844137251223912	-2.691074	-4.844137251223912	-5.088205357740794	0.01343	-5.9220289497052745	-0.8338235919644807	-3.910998	1.1772073577407935	neutral	2.3971313577407938	-4.340285866223912	0.7479194915168819	-14.699082268349414	HF
MTHMAD13_9_1_1	3.230085	5.514757	-2.314556	-6.4068655569600095	0.015954	-6.4068655569600095	-3.0895881638713028	0.021091	-1.3716548267807076	1.7179333370905951	-4.221355	-1.1317668361286972	neutral	3.1055421638713026	-2.36071187996001	0.7288762839112928	-23.591373518145513	HF
VAMZIT01_5_0_0	-0.887048	4.809902	-0.017521	-6.634354611771863	-2.641677	-6.634354611771863	-4.861775477130542	0.0	-4.484088887950815	0.377686589179727	-6.469012	-1.6072365228694583	neutral	2.220098477130542	-5.202669504771863	-0.3408940276413208	7.0117188513715405	HF
ACOKEI_0_0_0	-11.390003	9.840338	-1.503408	-3.4501742968847533	-6.420965	-3.4501742968847533	-10.634771291148287	0.006099	-4.550913810461893	6.083857480686394	-9.519537	1.1152342911482869	neutral	4.213806291148287	-11.274849990884753	-0.6400786997364669	6.018734979935376	HF
260950-ICSD_1_0_0	-20.285891	10.126344	-1.311282	-4.66127579565033	-16.098638	-4.66127579565033	-18.556077579815206	0.0	-30.09937622116816	-11.543298641352955	-19.832828	-1.2767504201847935	neutral	2.4574395798152047	-21.08884940165033	-2.532771821835123	13.649284504987211	HF
JUPPAL_8_0_0	-25.214157	8.83294	-4.202942	-10.473067107338506	-31.03442	-10.473067107338506	-28.366260256988394	0.0	-48.71919017715658	-20.352929920168183	-30.112213	-1.7459527430116069	neutral	-2.668159743011607	-34.7782106333385	-6.411950376350109	22.604144213090066	HF
JAGREP_3_0_0	-5.903838	5.528748	-0.436593	-7.17332202958375	-7.873752	-7.17332202958375	-11.02858092117198	0.003378	-16.055733560950966	-5.027152639778986	-11.21055	-0.18196907882802016	neutral	3.1548289211719798	-10.74630142858375	0.2822794925882288	-2.5595268748160183	HF
FORMAM02_8_0_0	5.221637	0.287998	-0.614671	-1.425441440026396	3.507392	-1.425441440026396	3.2070174949843673	0.000292	1.2908937531421447	-1.9161237418422226	2.411169	-0.7958484949843672	neutral	0.30037450501563256	3.442293776973604	0.23527628198923667	7.336295556765696	HF
EBIHIH_1_0_1	-32.756495	32.556207	-4.793159	-4.574990418805763	-9.281184	-4.574990418805763	-18.16455440837133	0.048541	-27.471536274032747	-9.306981865661417	-12.205925	5.95862940837133	neutral	8.88337040837133	-25.390631700805763	-7.226077292434432	39.78119765549667	HF
QEWXIA01_1_0_0	-3.757168	4.863851	-0.439779	-6.467828907774504	-5.845632	-6.467828907774504	-7.741346795594578	0.0	-10.126745435937195	-2.3853986403426175	-7.514065	0.2272817955945774	neutral	1.8957147955945777	-8.219171709774503	-0.47782491417992556	6.17237448207132	HF
LALNIN03_6_0_0	-159.594182	56.817018	-33.022833	-14.559585051851467	-150.496462	-14.559585051851467	-158.7640579625426	0.135749	-155.59578968336734	3.1682682791752654	-145.275912	13.488145962542603	neutral	8.2675959625426	-173.11484822085143	-14.35079025830882	9.039067432815694	HF
ARSACP02_4_0_0	-0.10347	4.3899	-0.579824	-6.981600613525655	-3.300964	-6.981600613525655	-4.28468423799443	0.00474	-6.804552412263309	-2.519868174268879	-6.341956	-2.05727176200557	neutral	0.9837202379944299	-5.421567785525656	-1.1368835475312258	26.533659994123088	HF
VAMZIT01_4_0_0	-1.130558	4.571364	-0.025065	-7.952477845724139	-4.421106	-7.952477845724139	-6.964942391825982	0.0	-6.49420644795554	0.4707359438704417	-8.0289	-1.063957608174018	neutral	2.543836391825982	-6.886051500724139	0.07889089110184333	-1.1326854791280003	HF
QEWXIA01_5_0_0	-3.581814	3.073607	-1.320805	-4.690228682473485	-6.525518	-4.690228682473485	-6.899530866172155	0.017387	-8.22538133993293	-1.3258504737607755	-7.557638	-0.658107133827845	neutral	0.3740128661721549	-7.841949702473485	-0.9424188363013304	13.659172697116759	HF
BENZEN01_0_0_0	-3.238129	6.397566	-0.301476	-7.124333580418703	-4.279877	-7.124333580418703	-6.638180147240691	0.000651	-7.327238445230384	-0.6890582979896926	-6.571055	0.06712514724069063	neutral	2.358303147240691	-7.501728298418703	-0.8635481511780121	13.008808619587784	HF
QEWXIA01_3_0_0	-3.944224	6.856138	-0.837362	-9.07130868657466	-7.084546	-9.07130868657466	-9.500078767816373	0.0	-12.30118949138556	-2.801110723569188	-10.098758	-0.5986792321836276	neutral	2.415532767816373	-10.36270744257466	-0.8626286747582874	9.080226552232743	HF
VAMZIT01_6_0_0	-1.906079	6.23637	-0.007499	-12.066754407092596	-7.674619	-12.066754407092596	-11.15518857234561	1e-06	-10.236247179469093	0.9189413928765173	-12.897042	-1.7418534276543909	neutral	3.48056957234561	-10.954215654092597	0.20097291825301333	-1.8016093313853736	HF
ACOKEI_2_0_0	-5.652954	10.705619	-0.917385	-13.85857679800256	-9.652627	-13.85857679800256	-15.153849979760475	0.018947	-20.32225384908225	-5.168403869321777	-16.549605	-1.395755020239525	neutral	5.501222979760474	-15.055965738002559	0.09788424175791555	-0.6459364576569652	HF
EBIHIH_0_0_0	8.502354	0.020337	-0.574415	-1.8769060488171616	6.146712	-1.8769060488171616	5.997932317603814	0.0	5.181008761957455	-0.8169235556463592	5.348131	-0.6498013176038135	neutral	0.148779682396186	6.174056151182839	0.17612383357902495	2.9364091532361067	HF
ETHLEN10_1_0_0	-0.947226	2.246565	-0.063118	-3.023390149564185	-1.760893	-3.023390149564185	-2.5020574415060293	0.0	-2.615482190272454	-0.11342474876642461	-2.530778	-0.028720558493970927	neutral	0.7411644415060292	-2.931715878564185	-0.42965843705815576	17.172205159268337	HF
FORMAM02_5_0_0	-35.912054	19.425669	-6.255487	-3.414526498332943	-26.169955	-3.414526498332943	-26.48425933210437	0.080385	-24.967359590175377	1.5168997419289916	-29.03403	-2.5497706678956327	neutral	0.31430433210436703	-34.92828709433294	-8.444027762228568	31.883193924145992	HF
ETHLEN10_4_0_0	-1.813377	2.630159	-0.155316	-2.484407660634753	-1.856428	-2.484407660634753	-2.7535538607479486	0.003384	-3.15021218631118	-0.39665832556323144	-2.58461	0.16894386074794854	neutral	0.8971258607479486	-3.146876293634753	-0.3933224328868046	14.284174299026287	HF
ETHANE01_3_0_0	-0.818511	3.335775	-0.020928	-4.2347596803568335	-1.661639	-4.2347596803568335	-3.164695805407938	0.003297	-2.75713170263645	0.407564102771488	-3.573769	-0.4090731945920618	neutral	1.503056805407938	-3.4522249893568335	-0.2875291839488954	9.085523589899411	HF
DCLBEN06_2_0_0	-0.048727	4.043552	-0.010978	-3.04010952855641	0.958694	-3.04010952855641	-1.7424547261084335	0.0	-4.0007015094852045	-2.258246783376771	-0.069298	1.6731567261084335	neutral	2.7011487261084337	-1.13652914255641	0.6059255835520236	-34.77425120280093	HF
VAMZIT01_2_0_0	-1.805731	5.64447	-0.044189	-7.998493001770242	-4.089448	-7.998493001770242	-7.075820483647398	0.002393	-6.879359779190785	0.19646070445661312	-8.456079	-1.3802585163526029	neutral	2.986372483647398	-7.102139818770242	-0.026319335122844123	0.37196160054751987	HF
NTRGUA03_0_0_0	29.59453	14.170643	-5.766874	-16.211886853432773	21.792895	-16.211886853432773	7.112142062893693	0.013094	13.898411482708497	6.786269419814803	10.69764	3.5854979371063065	neutral	14.680752937106309	15.624605179567226	8.512463116673533	119.68916033167784	HF
FORMAM02_3_0_0	-66.484692	36.774631	-10.9839	-6.33390848980752	-47.153259	-6.33390848980752	-55.695382550522496	0.0	-55.7441445486518	-0.048761998129307926	-56.327137	-0.6317544494775049	neutral	8.542123550522497	-63.80297615480752	-8.107593604285022	14.557030103762097	HF
200455-ICSD_3_0_0	-3.08915	10.266564	-0.019108	-9.192009937542815	-1.892821	-9.192009937542815	-9.620361036425015	0.0	-13.085867525821737	-3.465506489396722	-3.920772	5.6995890364250155	neutral	7.727540036425015	-7.317220121542816	2.3031409148821993	-23.940275278255672	HF
JAGREP_4_0_1	-2.452713	1.745342	-0.416091	-4.740661669082788	-5.764706	-4.740661669082788	-6.486659097595456	0.005613	-12.249991247312892	-5.763332149717436	-6.861468	-0.3748089024045447	neutral	0.7219530975954553	-6.681004872082788	-0.19434577448733226	2.9960842949088295	HF
MTHMAD13_11_1_1	-22.420448	29.388258	-4.132131	-29.750349717871327	-26.880673	-29.750349717871327	-45.092891010378125	1e-06	-48.95037535837776	-3.8574843479996375	-38.767075	6.3258160103781265	neutral	18.212218010378123	-41.235593780871326	3.8572972295067984	-8.554113837187865	HF
ETHLEN10_3_0_0	-0.378061	2.367083	-0.057246	-3.4828396634363803	-1.513012	-3.4828396634363803	-2.3038795345301684	0.000157	-2.7083218041596964	-0.404442269629528	-2.61086	-0.3069804654698318	neutral	0.7908675345301683	-2.7588339464363805	-0.4549544119062121	19.747317734605048	HF
NAPHQU_5_0_0	-3.21838	4.796751	-0.993095	-5.880427854764215	-5.20875	-5.880427854764215	-9.324999161424627	0.008576	-10.53502829906172	-1.2100291376370933	-5.554832	3.7701671614246264	neutral	4.116249161424626	-7.5698389047642145	1.755160256660412	-18.82209559783239	HF
ARSACP02_2_0_0	-1.553179	4.244115	-0.910984	-7.467932191196476	-5.719205	-7.467932191196476	-6.925898677239173	0.021241	-10.773445728596208	-3.8475470513570347	-8.43574	-1.5098413227608258	neutral	1.2066936772391736	-7.6942355681964765	-0.7683368909573032	11.09367790034694	HF
AEPHOS02_2_0_0	-17.494635	3.743978	-8.639734	-7.392207603929426	-29.639707	-7.392207603929426	-34.88818177315539	0.0	-37.42842407401602	-2.5402423008606334	-36.193256	-1.30507422684461	neutral	5.248474773155387	-30.008719675929427	4.879462097225961	-13.986002850341858	HF
FORMAC01_4_0_0	1.699943	0.754254	-0.59472	-1.4647927462826469	0.432345	-1.4647927462826469	-0.5870740558552665	0.003822	0.0125340295765527	0.5996080854318192	0.253687	0.8407610558552665	neutral	1.0194190558552665	0.1234032837173531	0.7104773395726196	-121.02005402667227	HF
DCLBEN06_0_0_0	-4.765732	5.955737	-0.633424	-7.309712947290335	-6.851848	-7.309712947290335	-9.244486780906252	1e-06	-10.860427806016151	-1.6159410251098993	-9.258132	-0.01364521909374794	neutral	2.3926387809062515	-9.695551974290336	-0.4510651933840837	4.879288640616835	HF
PVVAWA01_1_0_0	-4.88984	2.891648	-0.393117	-4.5824514118382345	-6.94512	-4.5824514118382345	-7.536183443648462	0.0	-10.47081031714563	-2.9346268734971686	-7.7194	-0.183216556351538	neutral	0.5910634436484621	-8.385515082838236	-0.8493316391897734	11.270049960177056	HF
PVVAWA01_3_0_0	1.481608	0.122993	-0.084747	-1.927549615276959	-0.353718	-1.927549615276959	-1.2297981859219278	0.000675	-1.1228546351249546	0.10694355079697315	-1.443102	-0.2133038140780723	neutral	0.8760801859219278	-0.4543418512769588	0.775456334644969	-63.055576396353366	HF
AEPHOS02_6_0_0	-276.712736	64.914331	-57.893581	-16.178961760898567	-286.043606	-16.178961760898567	-287.15141610946233	0.165396	-287.8644648332404	-0.7130487237780585	-286.855678	0.29573810946232015	neutral	1.1078101094623207	-307.8967927688986	-20.74537665943626	7.224542696153066	HF
MEADEN05_1_0_0	-10.139564	3.017765	-1.185834	-5.610331012709431	-13.972754	-5.610331012709431	-15.2786657700131	0.0	-11.536290363313077	3.742375406700024	-12.912059	2.3666067700131013	neutral	1.3059117700131004	-15.238503689709432	0.04016208030366819	-0.26286379261265663	HF
EBIHIH_6_1_1	1.088634	0.988157	-0.100955	-3.4734449931964715	-1.432391	-3.4734449931964715	-3.3970318579605308	0.0	-4.449387921468682	-1.0523560635081508	-3.922517	-0.5254851420394693	neutral	1.9646408579605308	-1.9866217131964714	1.4104101447640593	-41.518896605545066	HF
VITRUL_0_0_0	0.24449	3.291276	-0.162406	-3.3144051736085967	0.084073	-3.3144051736085967	-2.6893271838348416	0.006393	-2.8182732872485103	-0.12894610341366874	-1.173598	1.5157291838348417	neutral	2.7734001838348417	-1.6040583316085966	1.085268852226245	-40.35466040538466	HF
JAGREP_7_1_1	-4.592752	5.292756	-0.783683	-7.0607241192410415	-7.01416	-7.0607241192410415	-8.998009884829129	0.015582	-16.422548360213426	-7.424538475384297	-9.969413	-0.9714031151708706	neutral	1.9838498848291284	-9.715786908241041	-0.7177770234119123	7.977064179737149	HF
ARSACP02_5_0_0	-49.26686	44.64449	-16.849425	-7.919007236155989	-29.433279	-7.919007236155989	-29.914654609360163	0.17879	-20.793812157522854	9.120842451837309	-36.262069	-6.347414390639834	neutral	0.481375609360164	-49.063377861156	-19.148723251795836	64.01117947657762	HF
DCLBEN07_1_0_0	-4.660287	11.121395	-0.503579	-12.6400124166282	-6.718313	-12.6400124166282	-12.558381815289643	0.0	-14.641587112412427	-2.0832052971227846	-10.963145	1.595236815289642	neutral	5.8400688152896425	-12.310796778628202	0.24758503666144094	-1.971472442094489	HF
FORMAC01_1_0_0	3.404306	0.020897	-0.159347	-0.7493660161099716	2.539825	-0.7493660161099716	1.9174577251843885	0.000554	0.9203736825574091	-0.9970840426269794	1.653484	-0.26397372518438855	neutral	0.6223672748156115	2.537119387890029	0.6196616627056406	32.31683570213013	HF
URACIL_8_0_0	-16.204861	7.665069	-3.112758	-3.691425913293092	-15.370163	-3.691425913293092	-14.175737163132363	0.038548	-15.418623774602304	-1.2428866114699417	-14.06548	0.11025716313236167	neutral	-1.1944258368676373	-18.678273122293092	-4.5025359591607295	31.762270330961893	HF
URACIL_5_0_0	-53.776204	25.103975	-9.201702	-7.468621723461225	-45.500833	-7.468621723461225	-46.60181285655113	0.054833	-45.69711486341681	0.9046979931343202	-48.327531	-1.7257181434488729	neutral	1.1009798565511275	-56.45836455446123	-9.856551697910099	21.150575683075594	HF
QEWXIA01_2_0_0	0.59813	0.402381	-0.071247	-3.470699564491286	-2.490212	-3.470699564491286	-3.370216393728944	0.0	-5.299944613699945	-1.9297282199710009	-2.584505	0.7857113937289442	neutral	0.8800043937289441	-2.734626120491286	0.6355902732376584	-18.859034524320723	HF
AEPHOS02_0_0_0	-196.871514	63.562533	-40.695083	-7.914767723559792	-181.933443	-7.914767723559792	-181.69933194831808	0.248537	-186.07111937015856	-4.37178742184048	-188.345767	-6.6464350516819195	neutral	-0.23411105168193558	-206.63660486755978	-24.937272919241707	13.724471439627955	HF
JUPPAL_4_0_0	-2.621323	2.499533	-3.906109	-9.764836667405012	-13.959423	-9.764836667405012	-15.777326599159643	0.0	-16.80994897160208	-1.032622372442436	-16.476243	-0.698916400840357	neutral	1.817903599159644	-14.310491689405012	1.4668349097546312	-9.297106835785222	HF
QEWXIA01_0_0_0	-12.761235	35.534679	-1.271301	-35.70571680902727	-13.952212	-35.70571680902727	-35.53365497800888	0.03232	-34.313450703848524	1.2202042741603591	-27.098653	8.435001978008884	neutral	21.581442978008884	-32.253487197027276	3.280167780981607	-9.23115785024547	HF
ETHANE01_2_0_0	-0.126345	0.299875	-0.002271	-1.0793239222987567	-0.866796	-1.0793239222987567	-1.0467777552564477	0.0	-1.170732288813194	-0.12395453355674624	-0.959326	0.08745175525644766	neutral	0.17998175525644766	-1.0620531602987566	-0.015275405042308954	1.4592787213525251	HF
ACOKEI_1_0_0	0.237563	3.254414	-0.351623	-5.00923211095249	-1.795627	-5.00923211095249	-4.38851286552867	0.005388	-6.197940010651261	-1.8094271451225916	-4.085487	0.30302586552866995	neutral	2.5928858655286695	-3.47563158995249	0.9128812755761797	-20.801608735085885	HF
SUCACB09_2_0_0	-14.189807	8.349112	-2.643134	-11.489305612851007	-19.903475	-11.489305612851007	-22.41783351967942	0.0	-17.839215792111506	4.578617727567913	-19.839004	2.57882951967942	neutral	2.514358519679419	-23.752229894851006	-1.3343963751715862	5.952387745230558	HF
DCLBEN06_5_0_0	-4.70151	21.584721	-0.504273	-26.48674638610973	-10.066653	-26.48674638610973	-23.921095182018217	2e-06	-24.84111472189927	-0.9200195398810536	-17.711969	6.209126182018217	neutral	13.854442182018216	-21.12459792010973	2.7964972619084882	-11.690506812625577	HF
PYRIDO04_4_0_0	-6.972075	18.248136	-1.17648	-12.954988349927705	-2.924811	-12.954988349927705	-11.208439646076954	0.000249	-11.66958204439328	-0.4611423983163263	-11.569557	-0.36111735392304567	neutral	8.283628646076954	-12.021430829927706	-0.8129911838507518	7.253384141969354	HF
UREAXX12_1_0_0	0.863651	4.855498	-1.918054	-5.106239212405436	-1.317622	-5.106239212405436	-3.970537380331205	0.002954	-7.064395404140991	-3.093858023809786	-6.476692	-2.506154619668795	neutral	2.652915380331205	-3.427869044405436	0.5426683359257689	-13.667377585058823	HF
FORMAM02_0_0_0	10.333811	3.996147	-1.676043	-5.091273919231159	7.586017	-5.091273919231159	4.251155795710416	0.009926	6.450759503694792	2.1996037079843767	4.064171	-0.1869847957104156	neutral	3.3348612042895844	5.834805846768842	1.5836500510584264	37.25222332845086	HF
NAPHQU_6_0_0	-3.788962	4.452991	-0.432085	-7.722806831336806	-7.392804	-7.722806831336806	-10.588090493919498	0.00171	-13.277849960212246	-2.689759466292747	-7.419298	3.168792493919498	neutral	3.1952864939194985	-9.699032451336805	0.8890580425826933	-8.396774121766896	HF
NTRGUA03_6_0_0	-6.985626	4.215356	-4.348191	-7.8766965142260945	-15.018873	-7.8766965142260945	-16.13405219441331	0.013293	-17.982253799951465	-1.8482016055381543	-17.208925	-1.0748728055866899	neutral	1.1151791944133116	-16.309472227226095	-0.1754200328127844	1.0872658071202135	HF
ETHANE01_1_0_0	-0.226686	0.902972	-0.003509	-1.456105729039168	-0.737386	-1.456105729039168	-1.1563965495136908	1e-06	-1.3182236374615175	-0.16182708794782674	-1.211238	-0.054841450486309284	neutral	0.41901054951369077	-1.2476680360391679	-0.09127148652547712	7.892749815265386	HF
ETHANE01_4_0_0	-0.70381	2.960451	-0.009488	-3.706040385737319	-1.387744	-3.706040385737319	-2.6896735421551656	0.003776	-2.465568128877879	0.22410541327728684	-3.088722	-0.39904845784483456	neutral	1.3019295421551655	-2.981650514737319	-0.2919769725821535	10.855479968331023	HF
DCLBEN06_1_0_0	-2.799604	4.073447	-0.292591	-6.418092679792569	-5.455364	-6.418092679792569	-7.677742335677048	0.0	-9.259420099585611	-1.581677763908563	-6.656408	1.0213343356770483	neutral	2.222378335677048	-7.4770254577925686	0.20071687788447967	-2.614269522328009	HF
PYRIDO04_5_0_0	-52.752159	51.655331	-14.063406	-6.808348762926719	-22.059834	-6.808348762926719	-34.347737238124544	0.17486	-29.07872116547821	5.269016072646334	-33.5047	0.8430372381245448	neutral	12.287903238124546	-45.80058724592672	-11.452850007802176	33.34382678079299	HF
NTRGUA03_1_0_0	17.888171	0.036349	-1.239002	-1.0240932954847053	15.690404	-1.0240932954847053	14.234338696161826	0.0	12.179038618586226	-2.0553000775756	14.298251	0.06391230383817437	neutral	1.456065303838173	15.886788363515295	1.6524496673534692	11.60889664511804	HF
FORMAC01_3_0_0	-1.670488	1.552859	-0.308663	-1.861903153511058	-2.281781	-1.861903153511058	-2.5317342399085425	0.010118	-2.8340286389531	-0.3022943990445577	-3.09344	-0.5617057600914577	neutral	0.24995323990854246	-3.0271109275110577	-0.4953766876025152	19.566693841467753	HF
PYRIDO04_1_0_0	3.245863	2.913817	-2.072196	-6.386847453750062	-2.292486	-6.386847453750062	-4.834668008808333	0.010962	-4.888253233888872	-0.0535852250805382	-3.000137	1.8345310088083333	neutral	2.5421820088083336	-3.3917565967500622	1.4429114120582711	-29.845098141783787	HF
JAGREP_0_0_1	-61.6099	68.025518	-10.622058	-7.301852857058474	-11.560465	-7.301852857058474	-25.707121162051198	0.020637	-25.93815078675597	-0.23102962470477095	-37.776529	-12.069407837948798	neutral	14.146656162051197	-44.44888920105848	-18.74176803900728	72.90496637435172	HF
IMAZOL13_8_0_0	1.171191	2.056143	-0.48431	-2.6404463065309147	0.165516	-2.6404463065309147	-0.707362467280884	0.000204	-2.0849812165848585	-1.3776187493039744	-1.483113	-0.7757505327191159	neutral	0.872878467280884	-0.8609268815309146	-0.15356441425003053	21.709437714491035	HF
VAMZIT01_1_0_0	-3.939893	11.716552	-0.397097	-15.993443572220125	-8.665307	-15.993443572220125	-13.73957490685196	0.005936	-14.279446401784613	-0.5398714949326529	-16.301908	-2.562333093148041	neutral	5.07426790685196	-14.569677743220126	-0.830102836368166	6.041692279389165	HF
URACIL_4_0_0	-2.632673	1.058833	-1.095105	-4.063550551291427	-6.694748	-4.063550551291427	-6.504717352095905	0.0	-7.799278287469683	-1.2945609353737781	-6.80405	-0.2993326479040954	neutral	-0.19003064790409496	-7.062058861291427	-0.5573415091955223	8.568266367729867	HF
URACIL_7_0_0	-3.413257	3.657085	-2.234793	-4.975636588527252	-6.930644	-4.975636588527252	-7.477036232063682	0.021612	-8.372571470703482	-0.8955352386398001	-7.079844	0.3971922320636825	neutral	0.546392232063682	-8.409746142527252	-0.9327099104635703	12.47432647796786	HF
QEWXIA01_6_0_0	-5.31478	0.377639	-0.691455	-1.7733447111696576	-7.382356	-1.7733447111696576	-6.916841995551808	0.007564	-7.828389670877723	-0.9115476753259149	-6.354511	0.5623309955518083	neutral	-0.4655140044481918	-7.460208161169657	-0.543366165617849	7.855697238237992	HF
DCLBEN07_2_0_0	-5.662707	22.11997	-0.491347	-26.453669776297343	-10.445515	-26.453669776297343	-24.429245736081153	0.0	-24.43359938285861	-0.004353646777456532	-18.075308	6.3539377360811535	neutral	13.983730736081153	-21.78274296729734	2.6465027687838116	-10.833338030060496	HF
PYRIDO04_6_0_0	-2.444159	19.438461	-2.49923	-13.86764377569103	0.50584	-13.86764377569103	-9.771257129431847	0.002828	-7.7633403139844575	2.0079168154473894	-10.000969	-0.22971187056815268	neutral	10.277097129431846	-8.89103088069103	0.8802262487408168	-9.008321417410063	HF
JOYHUA_0_0_0	2.858812	4.995623	-0.947679	-8.139364443241247	-1.238891	-8.139364443241247	-2.6713843913855633	1e-06	-4.840812455074806	-2.1694280636892427	-3.981011	-1.3096266086144368	neutral	1.4324933913855633	-3.6186615252412464	-0.9472771338556831	35.46015829509134	HF
MEADEN05_8_0_0	-8.128722	11.41633	-2.818923	-7.654295286457839	-7.232339	-7.654295286457839	-10.151003432058374	0.031951	-12.870731878004309	-2.7197284459459343	-12.606979	-2.4559755679416266	neutral	2.9186644320583746	-12.509692405457837	-2.358688973399463	23.236017889131762	HF
DCLBEN03_2_0_0	-1.185884	3.424864	-0.145874	-5.245581049228359	-3.150056	-5.245581049228359	-5.589246386108327	0.018448	-6.475622121375395	-0.8863757352670678	-4.269782	1.3194643861083266	neutral	2.4391903861083266	-4.887542831228359	0.7017035548799679	-12.554528936566511	HF
IMAZOL13_7_0_0	-70.736936	63.962656	-14.536975	-6.198511545729274	-27.538721	-6.198511545729274	-40.45627638621219	0.174833	-36.50410846206775	3.9521679241444403	-45.736021	-5.279744613787813	neutral	12.91755538621219	-57.58675031072927	-17.130473924517084	42.34317998271161	HF
QEWXIA01_8_0_0	-1.420985	5.644344	-0.396782	-9.764057077137943	-5.927557	-9.764057077137943	-9.280929627360127	0.043484	-13.691032228057754	-4.410102600697627	-8.103049	1.1778806273601266	neutral	3.3533726273601268	-8.766151183137943	0.5147784442221841	-5.5466258757594735	HF
EBIHIH_5_0_1	-2.333097	10.715988	-2.194534	-13.503649648249974	-7.43735	-13.503649648249974	-13.585398825351945	0.049359	-20.23188315584643	-6.646484330494484	-15.217904	-1.6325051746480561	neutral	6.148048825351944	-12.401703270249975	1.1836955551019699	-8.712998199898669	HF
NTRGUA03_2_0_0	-32.180885	6.216509	-4.629527	-5.633166721231184	-36.232633	-5.633166721231184	-34.10655223907734	0.035437	-38.14084715149772	-4.034294912420378	-33.017655	1.0888972390773404	neutral	-2.1260807609226617	-38.516555037231186	-4.410002798153847	12.930075040247305	HF
15318-ICSD_0_0_0	-40.352886	69.3346	-1.915203	-8.072031300224314	19.432278	-8.072031300224314	-11.621298639131334	0.074157	-3.935167363239642	7.686131275891692	2.833797	14.455095639131335	neutral	31.053576639131336	-16.335544309224318	-4.714245670092984	40.56556686547179	HF
NTRGUA03_5_0_0	-59.725634	24.863301	-12.334227	-7.590610230777783	-54.957186	-7.590610230777783	-53.13015209752391	0.126204	-56.50225035111768	-3.3720982535937694	-59.775665	-6.645512902476085	neutral	-1.8270339024760887	-65.16192752677777	-12.031775429253862	22.645851657207274	HF
ETHLEN10_0_0_0	0.246833	0.222136	-0.016967	-0.889267897307166	-0.411366	-0.889267897307166	-0.43317425068506576	0.0	-0.6755945513574033	-0.24242030067233755	-0.496078	-0.06290374931493425	neutral	0.021808250685065755	-0.548323438307166	-0.11514918762210025	26.582648308386663	HF
NTRGUA03_3_0_0	-28.028328	5.164579	-3.603682	-3.2666280117908846	-29.754854	-3.2666280117908846	-27.668472009102114	0.033786	-32.64435126907416	-4.975879259972043	-28.959599	-1.2911269908978866	neutral	-2.0863819908978876	-31.683891842790885	-4.015419833688771	14.512618667080046	HF
IMAZOL13_0_0_0	0.656169	2.753735	-0.61616	-4.397085305510914	-1.618372	-4.397085305510914	-2.8703321230267065	0.001089	-1.8794233678894032	0.9909087551373033	-2.177787	0.6925451230267066	neutral	1.2519601230267066	-2.9001313105109143	-0.029799187484207845	1.0381790749979558	HF
JAGREP_2_0_1	-56.43667	60.874634	-9.683169	-7.253435741418346	-12.560911	-7.253435741418346	-24.112995883292076	0.018563	-23.331655354299222	0.7813405289928532	-35.953399	-11.840403116707922	neutral	11.552084883292075	-41.941492958418344	-17.82849707512627	73.93729572806694	HF
PYRIDO04_3_0_0	-4.285374	7.251648	-2.946773	-6.6349260040102855	-6.640566	-6.6349260040102855	-9.625948950225588	0.021774	-8.145744877817966	1.4802040724076218	-9.499708	0.12624095022558812	neutral	2.9853829502255884	-9.769509443010286	-0.1435604927846974	1.4913905478517315	HF
VITRUL_2_0_0	-50.380191	43.12348	-9.644957	-8.328520391617438	-25.293618	-8.328520391617438	-30.80075489593389	0.128663	-30.70324935953158	0.09750553640230919	-36.366361	-5.565606104066109	neutral	5.50713689593389	-45.53872406261744	-14.737969166683552	47.849376473007034	HF
SUCACB09_0_0_0	6.127369	7.085235	-1.29672	-12.086910672191372	-0.08041	-12.086910672191372	-6.531207909362698	1e-06	-9.284152468706589	-2.7529445593438906	-7.444465	-0.9132570906373019	neutral	6.450797909362699	-3.564468857191372	2.9667390521713264	-45.42404855797669	HF
MEADEN05_2_0_0	-5.189109	28.308008	-2.501467	-35.63367523328815	-15.033508	-35.63367523328815	-33.5520477889274	2e-06	-33.76579220439174	-0.21374441546433331	-29.661221	3.890826788927402	neutral	18.518539788927406	-29.102078354288153	4.44996943463925	-13.262884765286357	HF
MEADEN05_3_0_0	-12.334823	37.828524	-3.170732	-38.71826381306604	-16.186436	-38.71826381306604	-39.675588681645635	0.0	-43.68205195326099	-4.0064632716153525	-33.736783	5.938805681645633	neutral	23.489152681645635	-35.25235046906604	4.423238212579598	-11.14851312748344	HF
NAPHQU_7_0_0	-3.849753	3.092719	-0.887184	-5.9359873891623245	-7.475112	-5.9359873891623245	-9.23533604427281	0.0089	-10.457916679687802	-1.2225806354149924	-6.186784	3.0485520442728093	neutral	1.7602240442728094	-8.998180426162325	0.23715561811048502	-2.5679154171932317	HF
MTHMAD13_1_0_1	-11.330816	15.212595	-2.799491	-8.990602802564117	-7.929382	-8.990602802564117	-12.838736399065422	0.016667	-13.848789637562854	-1.0100532384974326	-13.395512	-0.5567756009345786	neutral	4.909354399065421	-15.19130150056412	-2.3525651014986977	18.323961395998047	HF
LALNIN03_2_0_0	-17.320095	0.028394	-1.604874	-1.3502345297694678	-20.185594	-1.3502345297694678	-18.091805064510396	0.000426	-21.88605105265272	-3.7942459881423254	-17.633111	0.4586940645103965	neutral	-2.093788935489602	-19.945272261769468	-1.8534671972590715	10.244788680013507	HF
EBIHIH_4_0_1	-4.486824	13.539371	-1.729308	-15.909410603075974	-8.681611	-15.909410603075974	-16.655414338474127	0.067316	-18.38615502329207	-1.7307406848179419	-17.856779	-1.2013646615258722	neutral	7.973803338474127	-15.218273992075975	1.4371403463981522	-8.628667634394107	HF
DCLBEN07_3_0_0	-1.627034	2.523739	-0.255191	-4.112770651711717	-3.483837	-4.112770651711717	-4.571512781409078	0.022489	-5.996236847628955	-1.424724066219877	-4.320474	0.2510387814090782	neutral	1.0876757814090783	-4.720709609711717	-0.1491968283026388	3.263620500184883	HF
VAMZIT01_3_0_0	-2.924131	9.450997	-0.033211	-14.836881781705868	-8.262982	-14.836881781705868	-12.945156065926811	1e-06	-10.786752270579386	2.158403795347425	-16.079737	-3.13458093407319	neutral	4.682174065926812	-13.203947669705869	-0.2587916037790574	1.9991385384702132	HF
PVVAWA01_2_0_0	-4.266118	3.39243	-0.430445	-4.992329387813738	-6.292312	-4.992329387813738	-7.237287733166228	0.0	-9.378995773513395	-2.141708040347167	-7.975239	-0.7379512668337718	neutral	0.9449757331662285	-7.958766172813738	-0.7214784396475098	9.968906394880497	HF
PYRIDO04_2_0_0	-10.655702	9.6819	-2.60952	-8.60107656765991	-12.210625	-8.60107656765991	-15.453542595388557	0.012271	-14.47266510806148	0.980877487327076	-14.242191	1.2113515953885567	neutral	3.2429175953885565	-16.656501627659907	-1.20295903227135	7.784357695628453	HF
JUPPAL_1_0_0	-25.365346	12.627824	-6.89428	-12.573933528430768	-32.257895	-12.573933528430768	-29.855746052484992	0.058824	-42.25152781634501	-12.395781763860018	-31.418939	-1.5631929475150095	neutral	-2.4021489475150055	-37.35089172843077	-7.495145675945775	25.10453318691036	HF
JUPPAL_0_0_0	-3.801952	2.007809	-3.366619	-3.831572619721055	-9.02457	-3.831572619721055	-9.129991721708084	0.017668	-12.927363412101968	-3.7973716903938843	-10.249964	-1.1199722782919164	neutral	0.10542172170808328	-9.363132311721055	-0.2331405900129706	2.553568471027633	HF
ETHLEN10_2_0_0	-1.581575	3.313796	-0.099655	-4.116649224494982	-2.456993	-4.116649224494982	-3.833600140417535	0.0	-3.5900629088704594	0.24353723154707563	-3.888595	-0.05499485958246497	neutral	1.3766071404175348	-4.171056129494983	-0.3374559890774478	8.802587038738315	HF
EBIHIH_3_0_0	-19.73964	6.031484	-2.485283	-7.271259832718764	-23.436618	-7.271259832718764	-25.630297023571	0.019299	-21.34352121222057	4.286775811350431	-24.096746	1.5335510235710004	neutral	2.1936790235710006	-26.081312341718764	-0.4510153181477641	1.7596960258907108	HF
URACIL_1_0_0	-7.488579	3.104242	-1.898407	-7.636276744159313	-13.854566	-7.636276744159313	-15.444031561642689	0.0	-17.097250232324086	-1.6532186706813974	-12.650143	2.7938885616426887	neutral	1.5894655616426885	-15.143719195159314	0.3003123664833751	-1.9445205436463942	HF
DCLBEN03_1_0_0	-5.355554	10.153533	-0.578831	-11.480223293632976	-7.326306	-11.480223293632976	-12.625924031055515	0.0	-13.706174510949742	-1.080250479894227	-10.939903	1.6860210310555157	neutral	5.299618031055515	-12.376115081632976	0.24980894942253862	-1.978539937418385	HF
FORMAC01_0_0_0	6.483309	3.91426	-0.718088	-4.591144398815158	5.132236	-4.591144398815158	1.3974751581341782	0.006475	0.8776333781550044	-0.5198417799791738	0.481397	-0.9160781581341781	neutral	3.7347608418658216	3.2139560371848432	1.816480879050665	129.98305325698362	HF
201698-ICSD_0_0_0	-0.104708	2.139367	-0.018846	-2.942300748444433	-0.910304	-2.942300748444433	-2.5555563014924294	0.0	-3.89272966821062	-1.3371733667181904	-1.359266	1.1962903014924293	neutral	1.6452523014924294	-2.024549091444433	0.5310072100479966	-20.778536936865432	HF
MTHMAD13_10_1_1	-16.635515	9.406081	-2.693261	-7.419913066740737	-17.410474	-7.419913066740737	-20.611483436344194	0.0	-22.0424351680083	-1.4309517316641056	-19.881235	0.7302484363441941	neutral	3.2010094363441937	-21.65616736474074	-1.0446839283965446	5.068455803401589	HF
FORMAM02_6_0_0	-5.095687	0.348515	-1.080178	-1.369929687796524	-7.155512	-1.369929687796524	-6.595487621576131	0.004837	-7.973294452452723	-1.377806830876592	-6.005114	0.5903736215761315	neutral	-0.5600243784238685	-7.163969846796523	-0.568482225220392	8.619259982547602	HF
260950-ICSD_0_0_0	7.725737	0.577793	-0.405821	-1.0372702349701164	6.855912	-1.0372702349701164	3.1434539222597917	0.0	8.19087008848816	5.047416166228368	3.697805	0.5543510777402081	neutral	3.7124580777402083	6.6428221070298825	3.499368184770091	111.32239477060433	HF
30501-ICSD_5_0_0	-0.72538	2.139563	-0.040413	-2.740129142162268	-1.251004	-2.740129142162268	-1.7398965042888972	0.006876	-4.964174395466396	-3.224277891177499	-1.793963	-0.05406649571110278	neutral	0.4888925042888972	-2.4602727261622683	-0.7203762218733711	41.40339497766804	HF
AEPHOS02_3_0_0	-45.620442	0.423011	-8.653664	-3.120377191259776	-56.871777	-3.120377191259776	-51.22269353945865	0.0	-62.15273297177081	-10.930039432312157	-56.007543	-4.784849460541345	neutral	-5.649083460541348	-55.484551048259775	-4.261857508801121	8.320252634739058	HF
JOYHUA_2_0_0	-17.520613	12.69387	-3.97129	-7.608829143630311	-16.361028	-7.608829143630311	-20.62051041312351	0.0131	-32.77497063588161	-12.154460222758097	-21.19978	-0.5792695868764888	neutral	4.259482413123511	-22.16186106363031	-1.5413506505068	7.474842375995882	HF
LALNIN03_0_0_0	33.335347	5.606386	-6.725119	-5.050986177698688	27.154366	-5.050986177698688	19.3659399770393	0.01929	27.094679207290024	7.728739230250724	18.548984	-0.8169559770392993	neutral	7.788426022960699	25.60318747530131	6.237247498262011	32.20730574223112	HF
LALNIN03_5_0_0	27.191785	0.438975	-5.512301	-3.108990701350592	19.079411	-3.108990701350592	16.570872078059313	0.001542	16.618351323176753	0.04747924511744017	14.518996	-2.0518760780593137	neutral	2.508538921940687	19.86931947064941	3.298447392590095	19.90509236359026	HF
IMAZOL13_2_0_0	-11.604037	3.140496	-1.324609	-8.595879589330055	-18.489365	-8.595879589330055	-20.27498490556909	0.0	-17.098069083910723	3.176915821658369	-18.220561	2.0544239055690916	neutral	1.7856199055690922	-19.740437056330055	0.5345478492390363	-2.636489505312568	HF
VAMZIT01_8_0_0	-2.961235	7.839735	-0.067544	-9.727817296329782	-4.836386	-9.727817296329782	-8.976666780338924	0.009123	-8.331196846630977	0.6454699337079468	-10.772827	-1.7961602196610755	neutral	4.140280780338924	-8.941018653329781	0.03564812700914288	-0.3971198651065106	HF
IMAZOL13_1_0_0	3.614746	1.98802	-1.348026	-3.7371071936362505	0.574763	-3.7371071936362505	-1.067665597981016	0.0	-4.335588132534424	-3.267922534553408	-2.303374	-1.235708402018984	neutral	1.642428597981016	-0.24063637163625096	0.827029226344765	-77.46144747088407	HF
SUCACB09_1_0_0	-112.885371	106.126872	-22.826284	-7.822587782558482	-37.424771	-7.822587782558482	-66.9771580642718	1e-06	-59.354604342278805	7.622553721993	-63.856479	3.1206790642718047	neutral	29.552387064271805	-87.56593191455849	-20.588773850286685	30.73999322355472	HF
MTHMAD13_5_0_1	-3.608455	8.13816	-1.952082	-15.180303273047336	-12.697865	-15.180303273047336	-17.14717225817271	0.02421	-15.178007740719462	1.9691645174532475	-16.087232	1.059940258172709	neutral	4.449307258172709	-16.409272519047338	0.7378997391253712	-4.303331931442354	HF
IMAZOL13_3_0_0	1.90009	0.024943	-0.326966	-1.1799319144314968	0.460599	-1.1799319144314968	0.20995861206907307	0.0	-0.2059757415715539	-0.415934353640627	0.453092	0.24313338793092693	neutral	0.2506403879309269	0.4697017425685033	0.2597431304994302	123.7115867454767	HF
UREAXX12_2_0_0	-40.380095	22.604655	-7.305137	-5.206807899327692	-30.321838	-5.206807899327692	-35.19590180476408	0.07594	-34.071259557497605	1.1246422472664719	-32.393053	2.802848804764075	neutral	4.874063804764077	-40.48967023532769	-5.29376843056361	15.04086600743684	HF
MTHMAD13_2_0_1	-104.546574	91.990911	-18.25348	-12.30093574811862	-43.191639	-12.30093574811862	-68.04923887109192	0.028163	-64.19104292893965	3.858195942152264	-69.096821	-1.0475821289080898	neutral	24.857599871091914	-86.88946235311863	-18.840223482026715	27.686163423100762	HF
ARSACP02_1_0_0	-5.517153	6.887459	-1.73545	-12.273850608095293	-12.574913	-12.273850608095293	-15.501314775098711	0.011904	-24.11180540637503	-8.610490631276319	-17.366247	-1.86493222490129	neutral	2.926401775098711	-15.844152343095294	-0.3428375679965825	2.211667674456339	HF
JOYHUA_1_0_0	3.098977	0.007123	-0.250201	-1.0936881124322724	1.801975	-1.0936881124322724	1.6813024739730362	0.0	-0.6166651184074918	-2.297967592380528	1.919893	0.23859052602696385	neutral	0.12067252602696388	1.8078321395677277	0.12652966559469148	7.52569317855656	HF
ETHANE01_0_0_0	-1.003615	3.756575	-0.016792	-4.400222804746878	-1.575981	-4.400222804746878	-3.571727952584865	1e-06	-3.082909169380836	0.48881878320402894	-4.164318	-0.5925900474151349	neutral	1.9957469525848648	-3.5953829057468782	-0.02365495316201338	0.6622831715079044	HF
ACOKEI_5_0_0	-9.145093	17.011541	-1.885085	-16.123487145478247	-9.945969	-16.123487145478247	-19.629778457917613	0.010053	-22.50206899765162	-2.8722905397340064	-19.005594	0.6241844579176146	neutral	9.683809457917613	-18.531706015478246	1.098072442439367	-5.593911540027915	HF
NAPHQU_2_0_0	-5.037466	23.075179	-2.479093	-31.148048063038228	-15.392808	-31.148048063038228	-29.92192065092915	0.0	-29.79108706064951	0.13083359027963937	-19.890413	10.03150765092915	neutral	14.529112650929148	-26.98476392703823	2.9371567238909186	-9.816070158583596	HF
JUPPAL_5_0_0	-56.691687	13.334704	-9.349304	-9.156266434928678	-61.897967	-9.156266434928678	-56.72055398463884	1e-06	-70.48896540522321	-13.768411420584371	-57.061933	-0.3413790153611629	neutral	-5.177413015361161	-66.88811310692869	-10.167559122289845	17.925704895342594	HF
JUPPAL_7_0_0	-33.617022	17.662927	-6.521625	-22.55763924797306	-44.876929	-22.55763924797306	-49.594258486564684	1e-06	-68.36839392973326	-18.774135443168575	-45.513664	4.080594486564685	neutral	4.717329486564687	-52.845006527973055	-3.2507480414083716	6.554686249193573	HF
NAPHQU_3_0_0	-3.039185	17.444224	-2.003034	-27.154746682508293	-14.611543	-27.154746682508293	-25.431284104791324	1e-06	-23.80788250049736	1.6234016042939636	-16.475454	8.955830104791325	neutral	10.819741104791325	-23.341919344508295	2.089364760283029	-8.215726550313624	HF
DCLBEN03_3_0_0	-6.395427	17.141684	-0.929444	-17.444161878344143	-7.747788	-17.444161878344143	-17.39452153202157	0.021103	-16.950025970710037	0.444495561311534	-14.191736	3.2027855320215703	neutral	9.646733532021571	-16.272215670344142	1.1223058616774289	-6.452065149428665	HF
LALNIN03_1_0_0	-147.654541	70.659887	-32.191562	-7.575602237003122	-116.734054	-7.575602237003122	-119.1254228178171	0.224553	-130.2992194567625	-11.173796638945404	-117.270739	1.8546838178170901	neutral	2.3913688178170958	-146.80992232800313	-27.68449951018603	23.23979118422518	HF
NAPHQU_1_0_0	-0.368031	2.097381	-0.501378	-4.503431758270378	-3.220256	-4.503431758270378	-6.1658372644414206	0.0	-6.2143803684950765	-0.04854310405365592	-3.247104	2.9187332644414203	neutral	2.9455812644414205	-4.256839507270378	1.9089977571710426	-30.96088455302402	HF
PVVAWA01_5_0_0	-6.316131	18.443824	-0.136204	-20.150560245684375	-8.022528	-20.150560245684375	-20.202500634262037	0.0	-18.531687602457723	1.6708130318043146	-17.546339	2.6561616342620376	neutral	12.179972634262038	-17.630808417684374	2.571692216577663	-12.729573745025661	HF
FORMAC01_5_0_0	-61.325311	48.164572	-10.374736	-5.2581136503006105	-28.817074	-5.2581136503006105	-35.24389584493705	0.130494	-27.81772033969015	7.426175505246899	-39.307264	-4.063368155062953	neutral	6.426821844937049	-51.55452023830061	-16.31062439336356	46.27928894446173	HF
MTHMAD13_8_0_0	-16.681899	35.892202	-3.362393	-32.65277584485696	-16.669408	-32.65277584485696	-37.79945825641326	0.0	-42.61197844603274	-4.812520189619477	-33.199266	4.6001922564132585	neutral	21.13005025641326	-34.626958453856965	3.1724998025562954	-8.392976907329173	HF
200455-ICSD_2_0_0	-5.194781	15.18397	-0.040348	-8.70377462655681	1.537289	-8.70377462655681	-6.964172567906866	0.0	-11.725531932909336	-4.76135936500247	-1.850326	5.113846567906866	neutral	8.501461567906865	-6.566729620556809	0.3974429473500569	-5.706965809285099	HF
201693-ICSD_1_0_0	-11.117044	24.337103	-0.699133	-5.6493513744436905	7.011493	-5.6493513744436905	-6.796746848253708	0.037234	-12.414222123850289	-5.617475275596581	-1.014922	5.781824848253708	neutral	13.808239848253708	-5.524304218443691	1.2724426298100173	-18.721347995136036	HF
DCLBEN03_0_0_0	-5.008344	5.604122	-0.564088	-6.442554254747277	-6.523716	-6.442554254747277	-8.657210902767266	0.0	-10.409056503846385	-1.7518456010791184	-8.484877	0.17233390276726723	neutral	2.133494902767266	-9.185861748747277	-0.5286508459800103	6.106479926589611	HF
BENZEN01_2_0_0	-1.641391	5.045281	-0.227403	-6.144284280475284	-2.951677	-6.144284280475284	-5.115139317450112	0.001453	-5.919668092561476	-0.8045287751113648	-5.228422	-0.11328268254988849	neutral	2.1634623174501115	-5.521318604475284	-0.40617928702517236	7.940727745958092	HF
DCLBEN07_0_0_0	-3.962844	7.520289	-0.739712	-7.038046085077209	-4.313186	-7.038046085077209	-8.070795926406207	0.0	-9.264243313783268	-1.193447387377061	-7.81424	0.2565559264062074	neutral	3.7576099264062073	-7.947538656077209	0.12325727032899803	-1.5272009285443855	HF
VAMZIT01_0_0_0	-0.049726	0.052841	-0.007862	-2.076632866999383	-1.982105	-2.076632866999383	-2.268808562388172	4e-05	-2.1407551474506747	0.12805341493749722	-2.225455	0.043353562388171785	neutral	0.28670356238817196	-2.107044167999383	0.16176439438878898	-7.1299270053227435	HF
MEADEN05_6_0_0	-9.107493	5.993631	-1.433526	-7.029180597481196	-11.660375	-7.029180597481196	-14.504575666292148	0.013119	-15.033517517701116	-0.5289418514089679	-14.496322	0.00825366629214841	neutral	2.8442006662921475	-14.380883940481196	0.12369172581095178	-0.8527772797821634	HF
201693-ICSD_0_0_0	-1.796958	8.088977	-0.072025	-5.602118179078592	0.663263	-5.602118179078592	-3.150746249593598	0.0	-7.896383102402722	-4.745636852809124	-3.613114	-0.4623677504064019	neutral	3.814009249593598	-3.533758409078592	-0.383012159484994	12.156236305427553	HF
SUCACB09_3_0_0	3.440451	1.839497	-0.618681	-2.9577523183044163	1.728739	-2.9577523183044163	-0.3606262115348941	0.001232	-1.596540870803396	-1.2359146592685017	-0.314255	0.0463712115348941	neutral	2.089365211534894	0.8780538836955833	1.2386800952304775	-343.48032827631084	HF
MEADEN05_5_0_0	-6.572048	6.325376	-1.196851	-9.03915086441943	-10.613853	-9.03915086441943	-13.32511095390504	0.019919	-13.217253629045334	0.10785732485970634	-14.327166	-1.0020550460949593	neutral	2.71125795390504	-13.50446285741943	-0.17935190351438912	1.3459693066332665	HF
URACIL_6_0_0	-9.13493	0.235463	-1.204337	-2.830156907533297	-12.833017	-2.830156907533297	-11.909828507358313	0.001122	-13.860504815534116	-1.9506763081758027	-10.220262	1.6895665073583128	neutral	-0.9231884926416871	-12.817969963533297	-0.9081414561749845	7.625143012041716	HF
200455-ICSD_0_0_0	-11.826586	39.769153	-0.39425	-34.36675437689703	-6.623277	-34.36675437689703	-30.584418278579783	0.0	-43.68160006081624	-13.097181782236454	-12.757022	17.827396278579783	neutral	23.96114127857978	-27.221883921897028	3.3625343566827546	-10.994272724283762	HF
AEPHOS02_5_0_0	-60.634975	57.812092	-55.882762	-8.279040641772626	-67.104277	-8.279040641772626	-77.26248630555646	0.261662	-64.06567076025046	13.19681554530601	-77.573962	-0.31147569444352996	neutral	10.158209305556468	-85.74900890777262	-8.486522602216155	10.984014374911247	HF
AEPHOS02_7_0_0	46.316604	0.09902	-5.188151	-1.410048102265718	39.862656	-1.410048102265718	37.479567648874806	0.000771	39.39972981671343	1.920162167838626	37.385054	-0.09451364887480906	neutral	2.3830883511251955	40.78849534473428	3.3089276958594738	8.828617573337489	HF
LALNIN03_3_0_0	14.285911	11.121802	-6.695531	-9.00630158129901	9.738214	-9.00630158129901	3.0721953263688984	0.009043	10.577589862822665	7.505394536453766	1.665534	-1.4066613263688983	neutral	6.6660186736311005	5.297171995700989	2.2249766693320905	72.42302109618284	HF
AEPHOS02_1_0_0	-264.002444	218.487276	-68.495875	-14.833177246226542	-128.875739	-14.833177246226542	-178.59283332254597	2e-06	-163.86240466072874	14.730428661817228	-167.272119	11.320714322545967	neutral	49.71709432254596	-227.87148001122657	-49.278646688680595	27.5927346981955	HF
30501-ICSD_3_0_0	-1.850259	1.535146	-0.17425	-3.147369019015837	-3.500095	-3.147369019015837	-3.440458418769795	0.01086	-4.631111383741319	-1.1906529649715245	-3.22191	0.21854841876979503	neutral	-0.0596365812302051	-4.393004959015837	-0.952546540246042	27.686616848769948	HF
EBIHIH_2_0_1	-1.129102	6.12649	-1.017774	-7.0860593632299365	-3.116388	-7.0860593632299365	-7.132266267871265	0.030116	-6.671111553097099	0.4611547147741666	-7.709166	-0.5768997321287346	neutral	4.0158782678712655	-6.061086235229936	1.0711800326413288	-15.018789153549633	HF
NIDCAR06_2_0_0	-2.909061	0.594421	-0.312583	-3.910881559991136	-6.409884	-3.910881559991136	-7.21227181643643	0.0	-8.831130887431357	-1.6188590709949269	-7.658609	-0.4463371835635703	organometallic	0.80238781643643	-6.7826525239911355	0.4296192924452944	-5.956781765576446	HF
JARNAS_3_0_0	6.487539	3.254315	-1.583741	-7.002032757051987	1.189949	-7.002032757051987	-0.24126477537629398	0.0	-3.757699309090488	-3.516434533714194	-2.241934	-2.000669224623706	organometallic	1.431213775376294	-0.20789500505198788	0.0333697703243061	-13.831182058077147	HF
PMCCOC_3_0_0	-5.246624	11.627851	-1.011806	-24.750297530693825	-19.718498	-24.750297530693825	-21.9495240533734	1e-06	-20.52187836455098	1.4276456888224196	-27.664806	-5.7152819466266	organometallic	2.231026053373398	-25.169894013693824	-3.2203699603204257	14.671707470693383	HF
VANPAB_6_0_0	-4.714812	14.074402	-0.752956	-27.437673916636456	-19.149126	-27.437673916636456	-25.0562544973595	0.014683	-23.10964606836936	1.9466084289901389	-27.929059	-2.8728045026404985	organometallic	5.907128497359501	-25.931024614636456	-0.874770117276956	3.4912245857382307	HF
JARNAS_2_0_0	-11.890649	2.437519	-4.464843	-8.138400069712706	-22.031112	-8.138400069712706	-18.738007108336127	0.02567	-17.36797952132459	1.3700275870115384	-19.77796	-1.039952891663873	organometallic	-3.293104891663873	-22.432121283712704	-3.6941141753765763	19.71455210801551	HF
CCRTOL_3_0_0	-15.112699	5.101536	-3.064428	-13.902209332898826	-26.521394	-13.902209332898826	-26.82702499404806	0.003106	-43.44390255589487	-16.616877561846813	-26.358546	0.46847899404805915	organometallic	0.3056309940480588	-29.001399056898826	-2.1743740628507666	8.105162847289929	HF
CEFFOI_2_0_0	-12.511735	3.390575	-5.864263	-8.363775162295951	-23.318634	-8.363775162295951	-21.698805936287364	0.035454	-22.609513543551213	-0.9107076072638485	-24.403576	-2.704770063712637	organometallic	-1.6198280637126352	-23.94008447629595	-2.2412785400085866	10.329040900174373	HF
FURRAL_0_0_0	8.093637	5.583077	-3.156636	-9.45632426761708	1.221872	-9.45632426761708	-5.844767345577513	0.020666	-7.405331720351913	-1.5605643747743994	-8.540857	-2.6960896544224875	organometallic	7.066639345577514	-1.1896736306170812	4.655093714960432	-79.64549210812888	HF
SAYVOE_3_0_0	4.944979	2.863537	-1.055722	-5.288795087606302	1.498465	-5.288795087606302	0.056874882678130234	0.00335	-4.623608871559339	-4.6804837542374695	-2.93621	-2.99308488267813	organometallic	1.4415901173218697	0.1972545913936976	0.14037970871556738	246.8219750184149	HF
CPTIBP01_4_0_0	0.973761	8.57248	-3.74192	-16.828978434278024	-10.864329	-16.828978434278024	-16.52674484001936	0.012828	-16.921855417291734	-0.39511057727237286	-18.344505	-1.8177601599806401	organometallic	5.662415840019362	-14.702326394278025	1.8244184457413368	-11.039188076066402	HF
PESKEE01_2_0_0	-0.526877	0.123634	-0.158432	-3.247978147420818	-3.755108	-3.247978147420818	-3.457371646430578	1e-06	-5.669770672862868	-2.21239902643229	-3.67314	-0.21576835356942192	organometallic	-0.29773635356942174	-3.842113553420818	-0.3847419069902398	11.12816168858939	HF
VANPAB_0_0_0	-0.482156	2.421873	-0.030068	-8.298235644854676	-6.338364	-8.298235644854676	-6.918261311036893	0.001022	-8.288662955092004	-1.3704016440551108	-8.140077	-1.2218156889631064	organometallic	0.579897311036893	-7.629927843854676	-0.7116665328177829	10.286783063288484	HF
ZOSWEJ_1_0_0	-2.64252	0.980707	-0.175049	-2.680496231614399	-4.407042	-2.680496231614399	-4.445050575009589	0.0	-7.336649738322898	-2.89159916331331	-3.792995	0.6520555750095887	organometallic	0.038008575009588874	-4.987937683614399	-0.5428871086048108	12.213294302138278	HF
JAFNAG_6_0_0	-0.535895	4.048834	-0.505907	-10.727089030043151	-7.803649	-10.727089030043151	-8.985193076339494	0.006909	-11.38444580852301	-2.399252732183516	-9.505374	-0.5201809236605062	organometallic	1.1815440763394935	-9.705542861043151	-0.7203497847036573	8.017076300792446	HF
CPMNCO01_5_0_0	-5.170884	4.205695	-0.631268	-8.707544449835725	-9.970419	-8.707544449835725	-10.888846436846467	0.005019	-18.70504687985237	-7.816200443005904	-10.072564	0.8162824368464676	organometallic	0.9184274368464678	-12.345574578835725	-1.4567281419892577	13.37816774658402	HF
DIGWUL_5_0_0	4.872457	0.015317	-0.533038	-1.9514933660623608	2.462175	-1.9514933660623608	2.1790632738656583	0.0	-0.381536458800798	-2.5605997326664562	1.608009	-0.5710542738656583	organometallic	0.28311172613434143	2.500362864937639	0.3212995910719805	14.744849079209846	HF
ACACCS_1_0_0	0.224179	1.759011	-0.151971	-2.058029377519885	-0.135234	-2.058029377519885	-1.719044927989129	0.005385	-1.9319131233443183	-0.21286819535518942	-0.506272	1.2127729279891288	organometallic	1.5838109279891288	-1.1027627555198851	0.6162821724692438	-35.85026560010542	HF
BENDAB_1_0_0	-2.82068	2.837005	-3.589229	-7.840952203504432	-11.381448	-7.840952203504432	-11.124167174126782	0.017532	-13.06231495525788	-1.9381477811310983	-12.748953	-1.624785825873218	organometallic	-0.25728082587321843	-12.167835665504432	-1.04366849137765	9.381992153130108	HF
SAYVOE_0_0_0	-13.117021	10.505756	-4.533001	-14.75972047159836	-22.09652	-14.75972047159836	-23.15559011700038	1e-06	-25.39409899921097	-2.238508882210592	-24.803831	-1.6482408829996196	organometallic	1.0590701170003776	-26.42144961459836	-3.2658594975979796	14.10397869843209	HF
PESKEE01_3_0_0	-51.369436	37.27889	-15.671195	-58.94331842259102	-89.618364	-58.94331842259102	-102.74971713247616	2e-06	-93.4416984876012	9.308018644874963	-100.225124	2.52459313247617	organometallic	13.131353132476164	-104.81646235759102	-2.0667452251148575	2.011436413445483	HF
FOHCOU_1_0_0	-5.276308	7.327156	-0.930319	-13.013036195062613	-11.474691	-13.013036195062613	-13.788948172122186	0.0	-26.500776582859423	-12.711828410737237	-11.124819	2.664129172122186	organometallic	2.3142571721221863	-15.482719692062613	-1.6937715199404266	12.283544029593282	HF
BZCRCO_3_0_0	2.409444	0.026963	-0.382102	-2.028547452126144	0.165283	-2.028547452126144	-0.12749623652052833	0.0	-2.46515750849655	-2.3376612719760215	-0.079776	0.04772023652052833	organometallic	0.29277923652052834	0.08714569687385598	0.2146419333943843	-168.3515837424931	HF
RUJBUT_9_0_0	-11.108653	48.6724	-2.508583	-52.43161737284676	-17.47302	-52.43161737284676	-47.37682821865467	1e-06	-44.79499401810911	2.581834200545565	-48.72617	-1.3493417813453306	organometallic	29.90380821865467	-41.94854852184676	5.428279696807913	-11.457668022340343	HF
TITODC10_4_0_0	-5.413541	10.001646	-1.29024	-17.463320059084868	-14.218749	-17.463320059084868	-16.938151272054178	0.008378	-17.81860498568992	-0.8804537136357418	-16.801036	0.13711527205417795	organometallic	2.719402272054177	-19.06212546908487	-2.123974197030691	12.539586894202447	HF
QENJAV_8_0_0	-3.763471	13.07894	-2.600343	-24.88478956408073	-18.571657	-24.88478956408073	-23.71632451248653	0.03547	-29.600696515370288	-5.884372002883758	-26.997575	-3.2812504875134714	organometallic	5.1446675124865315	-24.39305009308073	-0.6767255805942014	2.8534167688501166	HF
TESBUO_2_0_0	-1.319847	1.875283	-0.802777	-8.266356086436437	-8.340833	-8.266356086436437	-9.139793614855456	0.006073	-14.578705353242157	-5.4389117383867	-9.027462	0.11233161485545651	organometallic	0.7989606148554564	-9.321320762436436	-0.18152714758097943	1.986118672153958	HF
TCBMNI_1_0_0	-3.816923	14.192512	-0.369129	-16.721313812341847	-6.423516	-16.721313812341847	-17.068044315191393	0.0	-21.304973278893584	-4.236928963702191	-6.251256	10.816788315191394	organometallic	10.644528315191394	-13.951279079341848	3.1167652358495452	-18.260822261139033	HF
GIHWIE01_2_0_0	-27.448947	30.680164	-5.093881	-48.25812803252547	-51.162108	-48.25812803252547	-66.00944723819777	2e-06	-59.07877501160974	6.9306722265880225	-66.514543	-0.505095761802238	organometallic	14.847339238197762	-64.91758193552548	1.0918653026722893	-1.6541045991981256	HF
PVVBAY01_4_0_0	-28.324592	21.612621	-6.810532	-22.133536284298845	-35.992881	-22.133536284298845	-40.07761290895578	0.049537	-59.32105161638155	-19.243438707425774	-49.643705	-9.566092091044219	organometallic	4.084731908955781	-45.44486429529884	-5.367251386343064	13.392143385724683	HF
RUJBUT_8_0_0	-159.615602	105.784088	-51.965966	-68.21259377937885	-175.489104	-68.21259377937885	-204.7795290906023	1e-06	-195.67753101878645	9.101998071815842	-197.179276	7.600253090602308	organometallic	29.290425090602298	-218.25158379737883	-13.472054706776532	6.5788093012050926	HF
VANPAB_4_0_0	-0.817968	3.700293	-0.052116	-8.384975128443811	-5.441595	-8.384975128443811	-6.706276049162811	1e-06	-6.858190224523923	-0.15191417536111196	-8.091749	-1.3854729508371895	organometallic	1.2646810491628102	-7.450150171443811	-0.7438741222810004	11.09220850480593	HF
QENJAV_5_0_0	7.509618	7.070564	-2.187089	-19.920337832632903	-7.575966	-19.920337832632903	-10.637475147876996	1e-06	-12.2629179916863	-1.625442843809303	-13.712864	-3.0753888521230035	organometallic	3.061509147876996	-10.737728759632905	-0.10025361175590852	0.9424568364412763	HF
CPTIBP01_5_0_0	3.382144	5.471275	-1.170027	-7.885344007465308	-0.197019	-7.885344007465308	-5.631476059912281	0.002454	-9.156042086911546	-3.524566026999265	-8.394064	-2.7625879400877196	organometallic	5.434457059912281	-2.789163313465309	2.8423127464469715	-50.471896110506506	HF
FOHCOU_0_0_0	-4.0353	6.601262	-0.88885	-13.033541911819649	-10.924335	-13.033541911819649	-13.328112625029389	0.000457	-25.12410617519261	-11.79599355016322	-10.643441	2.68467162502939	organometallic	2.40377762502939	-14.58097639181965	-1.2528637667902611	9.400158912503926	HF
COACAC03_8_0_0	0.934745	0.743687	-0.154843	-3.208408262044185	-1.652646	-3.208408262044185	-1.3114073583619263	7.6e-05	-4.197636356508874	-2.8862289981469478	-3.156873	-1.8454656416380737	organometallic	-0.3412386416380737	-2.037313996044185	-0.7259066376822587	55.35325336202062	HF
RUJBUT_6_0_0	-0.08437	4.035915	-0.617773	-6.962380373800972	-3.636457	-6.962380373800972	-5.723517999374957	0.0	-8.707251575843278	-2.983733576468321	-7.155639	-1.4321210006250427	organometallic	2.087060999374957	-5.5854033178009725	0.13811468157398465	-2.413108189562217	HF
FURRAL_1_0_0	-1.489082	3.283029	-2.034595	-9.839215774596676	-10.004921	-9.839215774596676	-10.50337280294834	0.003877	-15.412618530305783	-4.909245727357444	-11.898246	-1.3948731970516608	organometallic	0.49845180294834	-11.369808494596676	-0.866435691648336	8.249118715515115	HF
CPMNCO01_2_0_0	-3.990359	7.34923	-1.166136	-20.241043532930664	-17.605836	-20.241043532930664	-24.74761431504034	1e-06	-39.54107052366484	-14.793456208624502	-25.647342	-0.8997276849596574	organometallic	7.141778315040341	-21.603433190930666	3.144181124109675	-12.70498676795202	HF
DIGWUL_0_0_0	-19.939477	12.368139	-6.899263	-9.087108100302844	-23.634222	-9.087108100302844	-23.728178566187925	0.05081	-26.869049924637626	-3.140871358449701	-22.171056	1.5571225661879247	organometallic	0.09395656618792358	-28.568145874302843	-4.839967308114918	20.39755093132919	HF
COSRUX_3_0_0	-3.617636	4.413667	-1.877801	-9.161678667537036	-10.111975	-9.161678667537036	-10.207986552485904	0.010511	-11.91540271788134	-1.7074161653954363	-11.087469	-0.8794824475140963	organometallic	0.09601155248590487	-12.146560375537035	-1.9385738230511311	18.990756042669737	HF
NEZWEU_2_0_0	8.21695	1.013459	-3.127148	-6.728704588065115	-0.536437	-6.728704588065115	-0.22493240867333952	0.0	-1.035078385350416	-0.8101459766770764	-1.535646	-1.3107135913266605	organometallic	-0.31150459132666053	-0.5313268170651142	-0.3063944083917747	136.21621277205065	HF
DADHIZ_3_0_0	-15.396369	7.936801	-3.664223	-6.031215432636652	-17.011479	-6.031215432636652	-17.87053202447098	0.052583	-21.765226425897705	-3.894694401426726	-16.907025	0.963507024470978	organometallic	0.8590530244709775	-20.520607016636653	-2.650074992165674	14.829301044517305	HF
NCKLCN_2_0_0	-3.926018	10.741052	-0.397447	-17.981249942680087	-11.460134	-17.981249942680087	-16.392886975626755	2e-06	-17.645804955392403	-1.2529179797656482	-17.884471	-1.491584024373246	organometallic	4.932752975626755	-17.017007663680086	-0.6241206880533312	3.8072652424267015	HF
RUJBUT_7_0_0	-36.25894	14.890926	-11.812761	-17.242324394465978	-50.475961	-17.242324394465978	-52.026829030453335	0.0	-52.529703537322135	-0.5028745068687996	-56.479512	-4.4526829695466645	organometallic	1.550868030453337	-55.76481236746598	-3.7379833370126434	7.18472258769539	HF
CEHPIO01_3_0_0	4.750529	2.246079	-1.486854	-5.642005861696347	-0.086283	-5.642005861696347	-1.0848612501611512	0.0	-6.423238932951793	-5.338377682790641	-2.147066	-1.062204749838849	organometallic	0.9985782501611512	-0.9960723086963474	0.08878894146480376	-8.184359193547982	HF
VIPGEG_3_0_0	-1.838551	10.340303	-1.153514	-19.05695294764836	-11.729264	-19.05695294764836	-20.78260192418434	0.0	-26.394093469961877	-5.611491545777536	-21.56654	-0.7839380758156587	organometallic	9.05333792418434	-16.80672873464836	3.9758731895359816	-19.130776810526932	HF
CEHPIO01_4_0_0	-17.974095	6.811824	-3.882886	-18.149437368017995	-32.858973	-18.149437368017995	-29.470879779621537	0.0	-40.57373525406992	-11.102855474448386	-27.95563	1.5152497796215378	organometallic	-3.3880932203784617	-35.937755186017995	-6.466875406396458	21.943272324256025	HF
HEPSOL_0_0_0	-18.942635	10.947027	-5.776116	-14.982202406270718	-29.02737	-14.982202406270718	-27.71041079544689	0.019498	-29.42729352423651	-1.7168827287896207	-28.980007	-1.2695962045531104	organometallic	-1.316959204553111	-33.25375045927072	-5.543339663823829	20.004538022708264	HF
RUJBUT_10_0_0	9.784121	0.183799	-1.026914	-2.5736264243941998	6.426498	-2.5736264243941998	6.578518828285196	0.0	4.059763396400907	-2.518755431884289	7.145297	0.5667781717148044	organometallic	-0.15202082828519625	6.475025148605801	-0.10349367967939482	-1.5732064068040712	HF
CEHPIO01_2_0_0	6.59467	2.926012	-2.150852	-9.867376949952138	-2.277869	-9.867376949952138	-5.317898540350594	0.044875	-19.559829155106645	-14.24193061475605	-2.956568	2.361330540350594	organometallic	3.040029540350594	-3.5807252859521395	1.7371732543984546	-32.66653624956011	HF
PMCCOC_5_0_0	-1.580424	5.742146	-0.536043	-16.39919440141864	-12.840983	-16.39919440141864	-18.495223382057173	0.011339	-22.58772496022747	-4.092501578170296	-21.770177	-3.2749536179428276	organometallic	5.654240382057173	-15.625120120418641	2.8701032616385316	-15.518078383540443	HF
CPMNCO01_1_0_0	-0.947672	3.864878	-0.683169	-9.521292928180609	-7.098424	-9.521292928180609	-12.660245771744398	0.0	-19.979618945463216	-7.319373173718818	-14.188802	-1.528556228255603	organometallic	5.561821771744398	-9.14308380518061	3.5171619665637888	-27.781150776816038	HF
PMCCOC_8_0_0	-1.144326	1.239961	-0.254701	-3.7340343616030127	-3.882923	-3.7340343616030127	-4.8888378873820955	0.011492	-5.433937867554551	-0.5450999801724556	-5.829826	-0.9409881126179043	organometallic	1.0059148873820956	-4.481504179603013	0.40733370777908284	-8.331912760502771	HF
NEZWEU_3_0_0	-45.535859	13.64901	-10.709159	-21.08574375927518	-64.374577	-21.08574375927518	-62.24078005888617	2e-06	-83.11611115655026	-20.875331097664088	-68.866372	-6.625591941113825	organometallic	-2.133796941113829	-68.60128758627518	-6.360507527389004	10.219196355462303	HF
JAFNAG_5_0_0	-3.076982	2.966287	-0.636885	-9.28641938686362	-10.029631	-9.28641938686362	-12.153096030026882	0.0	-13.907292907470817	-1.7541968774439347	-13.479584	-1.3264879699731171	organometallic	2.123465030026882	-11.436170846863622	0.7169251831632604	-5.899115594840524	HF
PMCCOC_2_0_0	-1.780331	1.469948	-0.435809	-6.187515768837439	-6.735958	-6.187515768837439	-8.18806057345999	0.0	-10.002592867546474	-1.814532294086483	-8.327385	-0.13932442654000887	organometallic	1.4521025734599906	-7.60487661583744	0.583183957622551	-7.1223698504726345	HF
CPMNCO01_4_0_0	-5.080031	7.150909	-0.899861	-15.965104341452786	-14.741152	-15.965104341452786	-15.534516665318751	0.010502	-16.88917415698482	-1.3546574916660674	-16.361162	-0.826645334681249	organometallic	0.7933646653187516	-18.299532859452786	-2.7650161941340343	17.799177494250667	HF
CPTIBP01_1_0_0	4.646837	0.322929	-0.839154	-4.496632532609017	-0.156054	-4.496632532609017	-2.832650954953091	0.0	-3.92906747147445	-1.096416516521359	-3.498708	-0.6660570450469092	organometallic	2.676596954953091	-0.3670156296090177	2.4656353253440733	-87.0433867269363	HF
RUJBUT_1_0_0	8.311044	0.771048	-0.718822	-2.6852394164721822	5.730502	-2.6852394164721822	5.5441860007330375	0.000674	2.782762842048676	-2.7614231586843614	4.696865	-0.8473210007330376	organometallic	0.18631599926696296	5.422548797527819	-0.12163720320521865	-2.1939596396862604	HF
TITODC10_1_0_0	-0.590434	3.376276	-0.492533	-7.620921742513236	-5.124688	-7.620921742513236	-7.596322789431859	0.0	-9.87135234551177	-2.275029556079911	-8.004288	-0.4079652105681415	organometallic	2.4716347894318593	-6.9693658815132355	0.6269569079186237	-8.253426365594382	HF
CCRTOL_1_0_0	-6.777275	12.526203	-2.538494	-19.027039105790085	-15.826727	-19.027039105790085	-19.95300093448668	0.004773	-26.996277472556613	-7.043276538069932	-21.031826	-1.0788250655133176	organometallic	4.126273934486681	-21.767516332790084	-1.8145153983034028	9.093947342864112	HF
TROPSC_1_0_0	-27.608855	20.083375	-9.299305	-25.635892007545195	-42.267875	-25.635892007545195	-41.345505860045975	1e-06	-47.82872026508363	-6.483214405037657	-42.004799	-0.6592931399540234	organometallic	-0.9223691399540215	-50.97165204754519	-9.626146187499216	23.28220682577594	HF
CCRTOL_5_0_0	3.984121	0.458131	-0.627077	-2.0120427113180805	1.921449	-2.0120427113180805	0.7095478499553274	0.000979	-0.2003353298092378	-0.9098831797645652	1.346464	0.6369161500446727	organometallic	1.2119011500446726	1.6907289926819193	0.981181142726592	138.2825897912828	HF
YABGAK_0_0_0	-23.075893	7.297909	-6.009998	-7.933992386587722	-29.722265	-7.933992386587722	-27.412230010963693	0.05447	-24.79780616510781	2.6144238458558817	-27.447614	-0.03538398903630835	organometallic	-2.310034989036307	-32.29642791558773	-4.884197904624035	17.817586904350975	HF
CEHPIO01_6_0_0	3.291408	3.259593	-0.849668	-3.6963269814727298	2.068346	-3.6963269814727298	-1.0376658209746719	0.0	-5.0084458885710665	-3.9707800675963947	0.8841	1.921765820974672	organometallic	3.106011820974672	0.4937002195272706	1.5313660405019425	-147.57795906427194	HF
GIHWIE01_5_0_0	-17.518328	7.920564	-7.714002	-19.90250949295038	-37.098205	-19.90250949295038	-38.57978637679776	0.035939	-41.664409958520665	-3.0846235817229015	-38.602406	-0.02261962320223887	organometallic	1.481581376797763	-39.77370755895038	-1.1939211821526143	3.094680645693387	HF
BENDAB_3_0_0	-5.364428	0.918859	-0.608333	-2.7336862195561427	-7.729493	-2.7336862195561427	-7.5131084947236975	0.003619	-8.830288721874773	-1.3171802271510753	-8.555539	-1.042430505276302	organometallic	-0.21638450527630226	-8.140959003556143	-0.6278505088324451	8.356734223569001	HF
CPTIBP01_0_0_0	-0.405235	15.9166	-6.440869	-25.027966899703515	-15.93286	-25.027966899703515	-20.02017410962494	0.005245	-23.230501491583137	-3.210327381958198	-21.811009	-1.7908348903750593	organometallic	4.0873141096249395	-22.885668706703516	-2.865494597078577	14.313035348183888	HF
JARNAS_4_0_0	-28.027523	8.770523	-6.028475	-13.214519588556042	-38.729148	-13.214519588556042	-35.66819190485581	0.0	-48.069120723270125	-12.400928818414314	-39.314515	-3.64632309514419	organometallic	-3.060956095144192	-41.82920435855604	-6.161012453700231	17.273128029967452	HF
YABGAK_2_0_0	-12.840911	7.277414	-6.842114	-9.60120214721878	-21.851095	-9.60120214721878	-21.765270636280082	0.05996	-20.457328315710072	1.3079423205700103	-20.623779	1.141491636280083	organometallic	-0.08582436371991875	-24.406784899218778	-2.6415142629386956	12.136372237594003	HF
DCPVCL_2_0_0	-0.724616	3.694938	-0.304275	-8.072063265479652	-5.347926	-8.072063265479652	-5.746435691586703	0.0	-7.675682471972742	-1.9292467803860385	-6.683962	-0.9375263084132968	organometallic	0.39850969158670324	-7.248967160479653	-1.5025314688929496	26.147190180737432	HF
CEFFOI_1_0_0	-21.843857	5.968697	-5.773788	-8.587487672507478	-30.210296	-8.587487672507478	-29.544762609930327	0.043029	-29.644957427922243	-0.1001948179919161	-31.988433	-2.4436703900696735	organometallic	-0.6655333900696725	-32.17287839150748	-2.6281157815771543	8.895369430701788	HF
JAFNAG_1_0_0	-5.459899	5.208062	-0.905188	-11.084369389667922	-11.984117	-11.084369389667922	-14.838062569534934	1e-06	-20.504525610284983	-5.666463040750049	-14.703432	0.13463056953493435	organometallic	2.8539455695349343	-14.745224283667921	0.09283828586701226	-0.625676603208461	HF
DADHIZ_1_0_0	-9.910849	6.305204	-2.978791	-12.105612719464448	-18.491679	-12.105612719464448	-21.376987264739718	0.004435	-27.85064760463112	-6.473660339891403	-19.952501	1.4244862647397163	organometallic	2.8853082647397166	-21.350406952464446	0.026580312275271467	-0.12434077798752481	HF
BZCRCO_0_0_0	-5.736288	5.026324	-1.462419	-4.964352002124782	-7.078044	-4.964352002124782	-8.09641797083155	0.026721	-9.438293347050791	-1.3418753762192424	-8.502538	-0.40612002916845036	organometallic	1.018373970831549	-9.437195319124783	-1.3407773482932335	16.560130086213025	HF
PESKEE01_6_0_0	-0.672665	0.185789	-0.470425	-2.799208156946263	-3.68151	-2.799208156946263	-3.2760464666357194	0.000764	-5.481032638361439	-2.2049861717257198	-3.920035	-0.6439885333642805	organometallic	-0.4054635333642804	-3.7595167669462626	-0.48347030031054317	14.757736351860565	HF
HEPSOL_2_0_0	0.387995	0.165832	-0.345573	-3.72147375085494	-3.401507	-3.72147375085494	-3.601725993603783	0.0	-3.55205560818692	0.04967038541686275	-4.261196	-0.6594700063962171	organometallic	0.2002189936037828	-3.53054534985494	0.0711806437488427	-1.9762925851453073	HF
CEFFOI_5_0_0	-45.303273	7.069097	-8.023783	-9.178713100063076	-55.514354	-9.178713100063076	-51.25599586026006	0.0	-51.18456158107999	0.0714342791800675	-51.439497	-0.18350113973994553	organometallic	-4.25835813973994	-57.49657180406308	-6.240575943803023	12.175309130305054	HF
NCKLCN_0_0_0	-0.406109	0.047039	-0.03399	-1.4082117243081202	-1.736542	-1.4082117243081202	-1.6201419442570693	0.0	-1.6593396919756556	-0.03919774771858631	-1.473371	0.14677094425706927	organometallic	-0.11640005574293077	-1.8188007793081202	-0.19865883505105097	12.261816673238949	HF
COACAC03_5_0_0	-0.492091	2.124149	-0.127644	-6.502477340015432	-4.945758	-6.502477340015432	-5.361091840070299	0.002882	-9.087113601396611	-3.7260217613263125	-7.21664	-1.8555481599297012	organometallic	0.41533384007029905	-6.066854207015432	-0.705762366945133	13.164526704617662	HF
NCKLCN_3_0_0	-2.320444	4.511093	-0.342123	-10.200642156185216	-8.207261	-10.200642156185216	-9.982199485142894	0.005788	-10.206798425722129	-0.22459894057923435	-10.175043	-0.19284351485710616	organometallic	1.7749384851428935	-10.607930820185217	-0.6257313350423228	6.268471552523431	HF
PESKEE01_5_0_0	-27.349775	18.14972	-6.872308	-30.28910721772125	-46.697062	-30.28910721772125	-52.17499663069247	0.010429	-49.5608199718744	2.6141766588180673	-53.935925	-1.7609283693075284	organometallic	5.4779346306924666	-54.35473134172125	-2.179734711028779	4.177738096386436	HF
TESBUO_0_0_0	-14.106304	5.568543	-5.079421	-14.341022387943257	-27.854714	-14.341022387943257	-25.392161971085788	1e-06	-40.08739427057197	-14.695232299486182	-27.628025	-2.2358630289142134	organometallic	-2.4625520289142138	-29.82535809594326	-4.433196124857471	17.458915589407386	HF
CPTIBP01_6_0_0	-1.181199	13.088374	-3.10159	-30.95720721543092	-22.643332	-30.95720721543092	-32.63886357254214	0.007701	-34.346307370440144	-1.7074437978980015	-34.123076	-1.4842124274578552	organometallic	9.995531572542141	-28.28112159543092	4.357741977111221	-13.351390030556171	HF
ACACSC_2_0_0	-4.230438	8.534944	-2.031116	-17.364594877080005	-14.808063	-17.364594877080005	-17.51247542344316	0.011799	-23.53523088323522	-6.022755459792059	-17.268251	0.24422442344316053	organometallic	2.7044124234431592	-19.086571185080007	-1.5740957616368476	8.988425243010916	HF
FOHCOU_5_0_0	-2.598762	4.881103	-0.654721	-12.516754731963582	-10.439189	-12.516754731963582	-12.702255373904576	0.006459	-22.52850415486375	-9.826248780959174	-10.073338	2.628917373904576	organometallic	2.263066373904575	-13.27392273996358	-0.571667366059005	4.500518602652521	HF
BENDAB_2_0_0	-0.571512	11.13653	-6.514934	-20.13454671312978	-16.429861	-20.13454671312978	-18.936744981140183	0.021878	-14.813016290250111	4.123728690890072	-21.260402	-2.323657018859816	organometallic	2.5068839811401844	-20.53633366512978	-1.599588683989598	8.447009692440218	HF
RUJBUT_5_0_0	-4.56331	2.031008	-0.572741	-7.557441580844354	-10.347923	-7.557441580844354	-11.493877926426883	0.0	-16.850088426463326	-5.356210500036443	-12.267121	-0.7732430735731164	organometallic	1.1459549264268833	-11.595623723844355	-0.1017457974174718	0.8852173136756261	HF
TESBUO_5_0_0	-1.976416	0.158023	-0.847628	-3.713321764506896	-6.232496	-3.713321764506896	-5.803293590480192	0.000171	-11.01002274393449	-5.206729153454298	-5.880198	-0.07690440951980815	organometallic	-0.42920240951980837	-6.293741893506896	-0.49044830302670395	8.451206119077666	HF
NCKLCN_4_0_0	-3.798	9.216874	-1.087494	-14.729310496283077	-10.405567	-14.729310496283077	-12.680252290436206	0.00894	-14.179039059536658	-1.4987867691004517	-12.858567	-0.1783147095637947	organometallic	2.2746852904362065	-14.930384288283076	-2.2501319978468697	17.745167417086652	HF
RUJBUT_0_0_0	3.067116	3.003199	-0.918033	-4.305467095910226	0.887479	-4.305467095910226	-1.2979186777674367	0.019271	-2.9423583028028126	-1.6444396250353759	-4.078864	-2.7809453222325633	organometallic	2.185397677767437	-0.518980079910226	0.7789385978572108	-60.014437822643174	HF
SAYVOE_2_0_0	-39.982071	22.454475	-15.426568	-39.526939413719234	-73.351621	-39.526939413719234	-75.17243616597078	1e-06	-60.283156931746	14.88927923422478	-70.132458	5.03997816597078	organometallic	1.8208151659707852	-81.00612414271923	-5.83368797674845	7.760408301612628	HF
CPTIBP01_2_0_0	2.921342	1.777907	-0.975902	-5.937761164024484	-2.15196	-5.937761164024484	-5.202600910466645	0.003281	-8.84591140952159	-3.6433104990549445	-6.182804	-0.9802030895333553	organometallic	3.0506409104666448	-2.9377835750244836	2.264817335442161	-43.532405702804894	HF
TESBUO_4_0_0	0.188585	0.024393	-0.031731	-1.1695336210643723	-0.958099	-1.1695336210643723	-0.8657651838828482	7e-05	-3.1081012022558894	-2.242336018373041	-1.109691	-0.2439258161171518	organometallic	-0.09233381611715186	-0.9945980090643723	-0.12883282518152417	14.880804585340925	HF
COACAC03_6_0_0	-0.227369	0.263955	-0.076631	-2.236608425628985	-2.235647	-2.236608425628985	-2.008041528826951	0.001978	-4.44958207349126	-2.4415405446643086	-2.715025	-0.7069834711730487	organometallic	-0.22760547117304908	-2.397493943628985	-0.38945241480203396	19.39463946393293	HF
COSRUX_4_0_0	-19.98509	42.492419	-10.739865	-48.344216044572526	-36.839573	-48.344216044572526	-48.99797594204416	0.024897	-52.873730900825976	-3.875754958781819	-53.216762	-4.218786057955846	organometallic	12.158402942044155	-56.34459442457253	-7.3466184825283705	14.993718294033423	HF
BZCRCO_5_0_0	-11.866564	11.768029	-4.114089	-20.14564159041709	-24.248315	-20.14564159041709	-30.565365152551486	0.0	-43.058244350624825	-12.49287919807334	-29.335772	1.2295931525514874	organometallic	6.317050152551484	-29.60832499241709	0.9570401601343974	-3.131126212161438	HF
YABGAK_1_0_0	11.983217	0.877143	-1.265699	-4.077317572131991	7.57708	-4.077317572131991	6.59184142716541	4e-06	-1.9601255789201049	-8.551967006085516	4.973521	-1.6183204271654104	organometallic	0.9852385728345894	7.314957485868008	0.7231160587025975	10.969864288946468	HF
NIDCAR06_0_0_0	-2.061081	0.173623	-0.143474	-2.365179848737571	-4.332773	-2.365179848737571	-4.495167826459667	0.0	-5.922512688863494	-1.4273448624038263	-4.998788	-0.503620173540333	organometallic	0.16239482645966685	-4.4572633157375705	0.037904510722096774	-0.8432279324251581	HF
NEZWEU_6_0_0	3.833242	4.868286	-5.552411	-11.8235241037768	-8.946271	-11.8235241037768	-9.200612085774889	0.005763	-10.330101949862708	-1.1294898640878195	-10.994969	-1.7943569142251103	organometallic	0.25434108577488956	-10.0877494267768	-0.8871373410019103	9.64215568194118	HF
DIGWUL_4_0_0	-40.922697	70.640002	-7.153594	-85.65782984235685	-62.799549	-85.65782984235685	-101.2121496736106	1e-06	-92.71722664242031	8.494923031190282	-99.912482	1.2996676736105996	organometallic	38.4126006736106	-98.06446185435685	3.147687819253747	-3.1099900845940187	HF
TESBUO_7_0_0	-3.532167	10.609842	-0.271845	-8.099275772690943	-1.256296	-8.099275772690943	-4.754241771000882	0.001662	-12.031490533965703	-7.277248762964821	-7.711929	-2.9576872289991174	organometallic	3.4979457710008823	-6.703960937690943	-1.9497191666900608	41.010097100711775	HF
PMCCOC_6_0_0	0.099817	0.200897	-0.027625	-2.5171289886232384	-2.182358	-2.5171289886232384	-1.7255300963288442	0.00017	-2.0974426524699004	-0.3719125561410561	-2.042698	-0.3171679036711559	organometallic	-0.45682790367115556	-2.3420598186232384	-0.6165297222943942	35.72987359687863	HF
PVVBAY01_3_0_0	-0.485404	1.689002	-0.026702	-5.234379501510071	-4.002386	-5.234379501510071	-4.144320068956603	0.002611	-9.002432914680043	-4.85811284572344	-5.679302	-1.5349819310433972	organometallic	0.1419340689566022	-4.922059237510071	-0.7777391685534685	18.76638762481674	HF
TESBUO_3_0_0	-17.647274	12.916613	-4.258958	-24.334231876111588	-33.29689	-24.334231876111588	-31.78757662394669	0.013036	-44.35405633302432	-12.566479709077626	-36.556237	-4.768660376053312	organometallic	-1.5093133760533064	-39.136891845111585	-7.349315221164893	23.12008652974319	HF
COACAC03_0_0_0	-9.169422	8.841587	-5.687265	-20.80426757909096	-27.085901	-20.80426757909096	-24.884170053332408	0.004841	-31.021190435648155	-6.137020382315747	-31.182222	-6.2980519466675915	organometallic	-2.201730946667592	-30.25239367909096	-5.368223625758553	21.572845766016044	HF
ACACSC_6_0_0	-14.361686	46.868383	-3.050901	-41.64710309159045	-12.067565	-41.64710309159045	-32.19498153900529	0.013911	-39.64919574374578	-7.454214204740488	-33.539837	-1.344855460994708	organometallic	20.12741653900529	-35.72749683959045	-3.5325153005851604	10.972254468620832	HF
COACAC03_2_0_0	-11.576826	19.05332	-3.167905	-29.609651756704487	-25.481266	-29.609651756704487	-30.275580880194802	2e-06	-33.51007151033018	-3.234490630135376	-36.627748	-6.352167119805195	organometallic	4.794314880194801	-34.48944527170449	-4.213864391509688	13.91836017345004	HF
PESKEE01_9_0_0	-6.662584	1.581354	-1.69965	-6.348319717768465	-13.19884	-6.348319717768465	-12.834684577850517	0.006778	-11.995850207745956	0.8388343701045606	-13.500851	-0.6661664221494839	organometallic	-0.3641554221494836	-13.608765977768465	-0.7740813999179483	6.031168083817353	HF
DIGWUL_7_0_0	6.973019	1.406685	-1.37921	-5.672025777918118	1.38954	-5.672025777918118	1.0732690464226926	9.1e-05	-4.094947471933207	-5.1682165183559	-0.783733	-1.8570020464226926	organometallic	0.3162709535773074	0.8757298170818819	-0.1975392293408107	-18.405378409004495	HF
DIGWUL_8_0_0	2.586062	6.846638	-6.102607	-10.043198828011196	-6.638804	-10.043198828011196	-10.53227550089079	0.032146	-14.610888381924308	-4.078612881033518	-8.92959	1.6026855008907912	organometallic	3.89347150089079	-9.036910819011197	1.4953646818795931	-14.197926001395608	HF
DIGWUL_9_0_0	-1.65087	2.187584	-4.988892	-6.729118554479846	-11.014305	-6.729118554479846	-11.434012235680141	0.021362	-15.038473999742472	-3.6044617640623304	-9.92912	1.504892235680142	organometallic	0.419707235680141	-11.325090590479846	0.10892164520029546	-0.9526108854458154	HF
CEFFOI_9_0_0	-35.623076	5.779082	-8.006309	-10.010880646811597	-47.775106	-10.010880646811597	-45.25390992469496	1e-06	-49.8241208126552	-4.570210887960243	-45.204635	0.04927492469495576	organometallic	-2.521196075305042	-49.2601680038116	-4.006258079116641	8.85284406537088	HF
HEPSOL_1_0_0	-7.265274	3.164123	-1.142024	-10.291201461011603	-15.350525	-10.291201461011603	-14.150506772243922	0.0	-17.491539972009434	-3.341033199765512	-15.23829	-1.087783227756077	organometallic	-1.2000182277560771	-16.938921078011603	-2.788414305767681	19.705402432915886	HF
HEPSOL_7_0_0	0.767808	2.171363	-1.778534	-6.933376243927224	-5.519056	-6.933376243927224	-5.31527235175257	5.6e-05	-2.6578077785865277	2.6574645731660427	-5.923281	-0.6080086482474298	organometallic	-0.20378364824742956	-6.540619990927224	-1.2253476391746538	23.053336839280263	HF
HEPSOL_8_0_0	-9.779461	12.884232	-1.614811	-34.36411255381186	-33.253794	-34.36411255381186	-39.203750565732506	0.002993	-38.75763330314624	0.44611726258626305	-43.606242	-4.402491434267496	organometallic	5.949956565732506	-39.191414266811854	0.012336298920651245	-0.031467139604327156	HF
JAFNAG_4_0_0	1.589844	0.331043	-0.222024	-2.1129329263336323	-0.318273	-2.1129329263336323	-0.8059324828691682	0.0	-2.0943163191260594	-1.2883838362568913	-0.067306	0.7386264828691682	organometallic	0.4876594828691682	-0.5408183433336324	0.26511413953553575	-32.89532872427643	HF
GIHWIE01_3_0_0	-12.829095	4.516426	-4.096285	-17.291051839144938	-29.544446	-17.291051839144938	-31.77152773183294	2e-06	-38.288537588024354	-6.5170098561914145	-31.312973	0.4585547318329404	organometallic	2.2270817318329392	-31.218997084144938	0.5525306476880019	-1.7390748482466054	HF
DCPVCL_1_0_0	0.444307	0.95013	-0.134314	-4.597193915332906	-3.24477	-4.597193915332906	-3.207705646449987	0.0	-4.326511531788966	-1.1188058853389786	-3.301614	-0.0939083535500127	organometallic	-0.03706435355001281	-3.7999280073329063	-0.5922223608829191	18.46249083167403	HF
FOHCOU_2_0_0	-0.897871	0.288281	-0.037466	-2.390208565318748	-2.832118	-2.390208565318748	-2.9799534794030667	0.0	-4.343496828089197	-1.3635433486861306	-2.348291	0.6316624794030665	organometallic	0.14783547940306674	-3.178348478318748	-0.19839499891568124	6.65765423141515	HF
FOMKIB01_3_0_0	7.044343	10.237256	-3.802703	-18.92769967543592	-5.074289	-18.92769967543592	-21.512831075014013	0.017669	-25.946337832486808	-4.433506757472795	-13.22513	8.287701075014013	organometallic	16.438542075014013	-9.971858024435921	11.540973050578092	-53.64692824638178	HF
CPMNCO01_6_0_0	-0.099648	0.977312	-0.276224	-6.943010502812774	-6.013537	-6.943010502812774	-5.8581161191859525	0.003486	-8.99028834438405	-3.1321722251980972	-6.478732	-0.6206158808140474	organometallic	-0.1554208808140478	-6.790470054812774	-0.9323539356268213	15.915593283876076	HF
JARNAS_5_0_0	-36.261597	16.468241	-10.320203	-29.57451371036758	-60.201746	-29.57451371036758	-56.212920482051565	2e-06	-71.81805924583736	-15.605138763785796	-61.366405	-5.153484517948435	organometallic	-3.9888255179484347	-66.13613683436758	-9.923216352316011	17.652910162325462	HF
ZOSWEJ_5_0_0	-0.83424	5.75081	-1.035086	-8.393680927725805	-4.236715	-8.393680927725805	-6.372111197709262	0.02067	-13.862824899443035	-7.490713701733774	-5.94662	0.42549119770926147	organometallic	2.1353961977092615	-7.269952135725805	-0.8978409380165431	14.090164313819756	HF
BZCRCO_4_0_0	-19.426569	10.410605	-3.734737	-11.011531685177252	-23.648517	-11.011531685177252	-24.93870240825659	0.0	-34.261023014018086	-9.322320605761497	-24.535849	0.4028534082565898	organometallic	1.2901854082565904	-28.387951071177255	-3.4492486629206667	13.83090670258251	HF
CEFFOI_7_0_0	-47.649736	38.344643	-15.054898	-51.0223443046898	-76.03623	-51.0223443046898	-92.52430847396441	1e-06	-83.24707976068498	9.277228713279428	-91.517137	1.007171473964405	organometallic	16.488078473964407	-92.16401154368981	0.3602969302746004	-0.389407860720175	HF
NISALO01_0_0_0	1.45778	0.991339	-0.252585	-4.294583959860273	-2.043044	-4.294583959860273	-2.198729364681883	0.0	-5.978248524430335	-3.7795191597484523	-3.100402	-0.9016726353181168	organometallic	0.155685364681883	-2.5588302998602734	-0.36010093517839037	16.377683445842848	HF
PMCCOC_0_0_0	-1.433989	2.353061	-0.2546	-9.746843140359353	-8.918329	-9.746843140359353	-11.295528439647002	0.010136	-11.775158267572516	-0.479629827925514	-12.165024	-0.8694955603529984	organometallic	2.3771994396470024	-10.244041355359354	1.0514870842876487	-9.308879083487206	HF
TITODC10_2_0_0	-4.406615	10.940643	-1.23889	-23.68569838086188	-18.068837	-23.68569838086188	-23.962353490792534	0.0	-25.719983479292225	-1.7576299884996907	-23.571572	0.3907814907925342	organometallic	5.8935164907925355	-23.78093019586188	0.1814232949306529	-0.7571180143067511	HF
JARNAS_0_0_0	-19.322428	11.543878	-5.244083	-12.26559559330855	-25.460972	-12.26559559330855	-26.750572789931002	0.055928	-42.84495914623743	-16.094386356306426	-28.188829	-1.438256210068996	organometallic	1.2896007899310007	-30.20024141230855	-3.4496686223775477	12.895681335376914	HF
ACACSC_3_0_0	-13.853242	23.815223	-1.623962	-29.788714339990545	-21.329565	-29.788714339990545	-31.44586378696478	0.034959	-39.8538489936645	-8.40798520669972	-29.442227	2.0036367869647798	organometallic	10.11629878696478	-33.39561467099055	-1.949750884025768	6.200341314313	HF
CEFFOI_0_0_0	14.964047	2.045347	-1.825343	-4.975317664792343	10.234764	-4.975317664792343	9.03869225242113	0.000313	6.536749554831771	-2.5019426975893593	8.676242	-0.36245025242113016	organometallic	1.1960717475788698	9.514972201207659	0.47627994878652835	5.2693457801813155	HF
CPTIBP01_3_0_0	3.797619	7.203171	-2.419567	-22.511968026727725	-13.740852	-22.511968026727725	-20.92663541214527	0.009622	-23.9087170821962	-2.982081670050931	-23.074388	-2.147752587854729	organometallic	7.18578341214527	-17.163723392727725	3.762912019417545	-17.98144778320957	HF
TCBMNI_4_0_0	-2.879225	4.605854	-0.418236	-11.18218301837612	-9.302644	-11.18218301837612	-14.103730816869662	0.0	-18.824522314123517	-4.720791497253854	-6.737357	7.366373816869662	organometallic	4.801086816869661	-12.16341233637612	1.9403184804935414	-13.757483787004077	HF
QENJAV_3_0_0	-19.285864	12.267686	-5.371889	-18.4860753639804	-31.406397	-18.4860753639804	-30.373020746395355	1e-06	-39.53758539630831	-9.164564649912954	-36.49398	-6.120959253604646	organometallic	-1.0333762536046436	-36.135738520980404	-5.762717774585049	18.973146670862377	HF
GIHWIE01_6_0_0	-17.849564	7.179731	-7.782208	-6.743051909165347	-25.191253	-6.743051909165347	-25.11725316951764	0.073488	-24.55680468890423	0.5604484806134096	-24.801384	0.3158691695176401	organometallic	-0.0739998304823608	-27.359559398165345	-2.2423062286477062	8.927354490215414	HF
PESKEE01_0_0_0	-6.172037	19.556472	-11.048659	-27.778186019524057	-25.542786	-27.778186019524057	-27.66179737724173	0.011841	-21.73847169896908	5.923325678272651	-28.769207	-1.1074096227582721	organometallic	2.11901137724173	-33.33740727652406	-5.675609899282332	20.517863759467208	HF
DADHIZ_5_0_0	-3.303637	5.887645	-0.340845	-10.296765005679434	-8.09193	-10.296765005679434	-8.617284153755218	0.004765	-9.124141819241109	-0.5068576654858905	-8.209822	0.4074621537552172	organometallic	0.5253541537552184	-11.018592715679434	-2.401308561924216	27.866187525889806	HF
PESKEE01_1_0_0	-41.815892	37.900811	-13.417236	-56.95457121462977	-75.159269	-56.95457121462977	-88.29483584676643	1e-06	-84.87298875772679	3.4218470890396446	-88.920341	-0.6255051532335614	organometallic	13.135566846766437	-91.16261038762977	-2.867774540863337	3.247952740792554	HF
NEZWEU_4_0_0	12.68518	0.61	-3.143602	-6.333625558050091	3.939356	-6.333625558050091	3.592722412360913	0.0	5.067955782255872	1.475233369894959	3.092441	-0.5002814123609132	organometallic	0.3466335876390869	4.1230920359499095	0.5303696235889963	14.76233236846346	HF
VIPGEG_6_0_0	-0.323883	1.441205	-0.148122	-6.532721250867843	-5.498356	-6.532721250867843	-6.897063686392782	0.0	-8.677692684518	-1.7806289981252181	-6.832636	0.06442768639278196	organometallic	1.3987076863927816	-6.276561791867843	0.6205018945249385	-8.99660961155291	HF
JAFNAG_7_0_0	-1.232233	3.691909	-0.594476	-10.798908229255126	-8.996079	-10.798908229255126	-10.058089468080786	0.006544	-12.521203540359544	-2.463114072278758	-10.470753	-0.4126635319192147	organometallic	1.0620104680807856	-10.717929592255127	-0.659840124174341	6.560292849535044	HF
TCBMNI_0_0_0	3.9142	6.348669	-1.817682	-17.6532215815903	-8.549477	-17.6532215815903	-15.877920998904251	0.0	-22.014276665404164	-6.136355666499913	-7.129368	8.748552998904252	organometallic	7.328443998904252	-12.119515762590302	3.7584052363139495	-23.670638218777636	HF
ACACSC_8_0_0	-1.086077	6.01991	-0.092351	-5.58607962226442	-0.648778	-5.58607962226442	-2.293766917818489	0.000157	-2.631299108768314	-0.33753219094982523	-4.248185	-1.9544180821815114	organometallic	1.6449889178184889	-3.8266581252644203	-1.5328912074459313	66.82855156459418	HF
COACAC03_4_0_0	-6.339887	10.293614	-1.682916	-28.302782348002918	-26.145257	-28.302782348002918	-28.287642151702	2e-06	-36.18418065548665	-7.896538503784651	-33.658664	-5.371021848298003	organometallic	2.1423851517019976	-31.001648106002918	-2.7140059543009194	9.594316626837081	HF
VANPAB_8_0_0	-7.349455	16.148285	-1.304248	-30.922873591737066	-23.375567	-30.922873591737066	-30.441879349344617	0.01683	-26.054336768444944	4.387542580899673	-32.062917	-1.6210376506553814	organometallic	7.066312349344617	-31.487721510737064	-1.0458421613924465	3.4355374364065416	HF
NISALO01_3_0_0	1.954791	0.218869	-0.292854	-3.9770473299654734	-2.021487	-3.9770473299654734	-2.1244019997779513	0.000864	-5.648511012688587	-3.524109012910636	-2.640081	-0.5156790002220486	organometallic	0.10291499977795127	-2.151266626965473	-0.026864627187521695	1.264573616026047	HF
PMCCOC_7_0_0	-0.006391	2.437359	-0.182931	-8.062733539359996	-5.789981	-8.062733539359996	-5.696935076287486	0.004852	-6.929243644258778	-1.232308567971292	-6.959247	-1.262311923712514	organometallic	-0.09304592371251363	-7.033899017359996	-1.3369639410725096	23.468126688636357	HF
NEZWEU_5_0_0	5.34939	4.797042	-5.985659	-11.26696952116132	-7.493607	-11.26696952116132	-7.464611693333129	0.018873	-6.979035566046174	0.4855761272869552	-8.730093	-1.2654813066668709	organometallic	-0.02899530666687067	-8.397498328161321	-0.9328866348281917	12.497456976380713	HF
DIGWUL_3_0_0	-35.882201	82.478804	-4.873436	-85.71295245173418	-43.652552	-85.71295245173418	-90.18923825258024	1e-06	-81.6809294450372	8.508308807543045	-90.709818	-0.5205797474197595	organometallic	46.53668625258024	-85.50630261973419	4.682935632846053	-5.192344146128852	HF
HEPSOL_4_0_0	2.350304	3.172328	-0.51144	-6.134380436648639	-1.024883	-6.134380436648639	-2.1047258918117615	1e-06	-4.952061015481674	-2.8473351236699127	-4.575891	-2.471165108188239	organometallic	1.0798428918117615	-2.6561836766486393	-0.5514577848368778	26.2009312938218	HF
NISALO01_5_0_0	-2.352148	4.511997	-0.446658	-8.7115916303437	-7.032661	-8.7115916303437	-8.007932268731507	0.005804	-9.59390140566294	-1.5859691369314337	-8.727658	-0.7197257312684933	organometallic	0.9752712687315066	-9.2340874593437	-1.226155190612193	15.311757760488923	HF
ZOSWEJ_0_0_0	-22.962897	13.43302	-6.018321	-16.211461988561453	-31.408136	-16.211461988561453	-29.057325054632436	0.057063	-40.11248958193097	-11.055164527298537	-26.164355	2.8929700546324355	organometallic	-2.350810945367563	-37.492056051561455	-8.43473099692902	29.027899096253257	HF
GIHWIE01_4_0_0	3.228715	2.425674	-0.82967	-5.663047137759388	-0.788173	-5.663047137759388	-0.7793250816410703	1e-06	-4.437260941647171	-3.6579358600061007	-3.426467	-2.6471419183589298	organometallic	-0.00884791835892973	-1.924105257759388	-1.1447801761183176	146.89379349984313	HF
ACACSC_5_0_0	0.122255	0.548228	-0.028752	-3.202602753004199	-2.491897	-3.202602753004199	-2.776640197688383	4.1e-05	-4.160087695679477	-1.3834474979910936	-2.726593	0.05004719768838317	organometallic	0.2847431976883832	-2.837545029004199	-0.06090483131581603	2.1934722174850276	HF
DADHIZ_0_0_0	-6.920151	11.155499	-4.239587	-15.998027885878091	-15.909371	-15.998027885878091	-18.310072558495698	0.034195	-23.03243276529687	-4.722360206801174	-17.686024	0.6240485584956978	organometallic	2.4007015584956974	-20.91215023187809	-2.602077673382393	14.211181660091531	HF
BENDAB_4_0_0	4.64262	5.782261	-1.608468	-14.917463447699696	-6.296676	-14.917463447699696	-9.4262043703001	0.013391	-7.211419685237643	2.2147846850624573	-10.437392	-1.011187629699899	organometallic	3.1295283703001004	-8.762046666699696	0.664157703600404	-7.04586573247891	HF
NIDCAR06_3_0_0	-11.527937	13.518241	-2.354035	-17.116521218532945	-17.512213	-17.116521218532945	-22.38449679462558	0.047889	-30.29889248936407	-7.9143956947384915	-24.49266	-2.108163205374421	organometallic	4.872283794625581	-23.978401438532945	-1.593904643907365	7.120573933518373	HF
CEHPIO01_5_0_0	-16.244231	8.685073	-2.149105	-8.903174761393865	-18.637797	-8.903174761393865	-17.49048685946894	0.0	-22.69555998933088	-5.20507312986194	-18.132975	-0.6424881405310572	organometallic	-1.147310140531058	-22.660876671393865	-5.170389811924924	29.561154320445894	HF
DIGWUL_2_0_0	-13.534102	0.079429	-2.024871	-2.986240623042204	-18.286612	-2.986240623042204	-17.290173158887924	1e-06	-18.53807083280569	-1.247897673917766	-14.368934	2.921239158887925	organometallic	-0.9964388411120773	-18.107790971042206	-0.8176178121542819	4.728800600438114	HF
FOMKIB01_0_0_0	-7.631488	8.301402	-6.583924	-20.472824071131477	-26.604261	-20.472824071131477	-23.327307484429543	0.0	-19.418276731868364	3.909030752561179	-11.108095	12.219212484429542	organometallic	-3.276953515570458	-29.36502307313148	-6.037715588701936	25.882608152406682	HF
COSRUX_0_0_0	-9.421166	8.207139	-3.398056	-12.11609040424376	-17.255954	-12.11609040424376	-16.9814461855489	0.008359	-15.135785096310736	1.845661089238165	-17.380285	-0.3988388144510999	organometallic	-0.2745078144510984	-20.28543295724376	-3.303986771694859	19.456451091347745	HF
NISALO01_1_0_0	-4.21244	5.758301	-0.79108	-10.205603439274858	-9.456567	-10.205603439274858	-10.6822459230096	0.0	-14.397008303040678	-3.714762380031079	-11.341418	-0.6591720769904015	organometallic	1.2256789230095997	-12.260504694274857	-1.5782587712652578	14.774596865118808	HF
ACACSC_7_0_0	-5.45427	17.278224	-3.262061	-22.92182426443262	-14.11394	-22.92182426443262	-20.015887352223643	0.012367	-27.809730701535493	-7.7938433493118495	-21.268375	-1.2524876477763556	organometallic	5.901947352223644	-22.61559060743262	-2.5997032552089756	12.988198871533738	HF
JAFNAG_8_0_0	-0.835297	4.221068	-0.738151	-13.221358903799468	-10.70313	-13.221358903799468	-11.843369228148275	0.008466	-14.097417179612323	-2.254047951464049	-12.555969	-0.7125997718517247	organometallic	1.1402392281482747	-12.602173176799468	-0.7588039486511935	6.406993939256197	HF
GIHWIE01_1_0_0	-26.908147	10.32714	-11.389958	-9.416871907798738	-37.357326	-9.416871907798738	-40.40958832311747	0.0	-42.03147065747379	-1.6218823343563216	-36.439416	3.970172323117467	organometallic	3.0522623231174677	-40.46249228179874	-0.05290395868127007	0.13091932107361964	HF
TESBUO_6_0_0	-18.836528	13.583044	-3.344336	-23.53272060559633	-32.168949	-23.53272060559633	-32.94286862033759	0.00564	-48.06020067814677	-15.117332057809179	-36.837433	-3.8945643796624054	organometallic	0.773919620337594	-38.46697407359633	-5.524105453258741	16.768744449438692	HF
CEFFOI_10_0_0	5.219664	0.194607	-1.259378	-2.778475508728868	1.425595	-2.778475508728868	1.8712135377798766	0.0	-1.9963664243237351	-3.867579962103612	1.13094	-0.7402735377798766	organometallic	-0.4456185377798767	1.5242923522711314	-0.3469211855087453	-18.539903570832113	HF
PESKEE01_4_0_0	0.983103	1.19344	-1.454736	-7.660864081221837	-6.804747	-7.660864081221837	-7.2513689759191555	0.003551	-7.885452198864388	-0.6340832229452324	-7.930304	-0.678935024080844	organometallic	0.44662197591915564	-7.267095689221837	-0.015726713302681716	0.2168792314238603	HF
DADHIZ_4_0_0	-6.343711	11.529395	-2.943029	-10.906203138066669	-8.537974	-10.906203138066669	-15.190285915694613	0.038325	-20.95684614392249	-5.766560228227878	-16.114481	-0.9241950843053885	organometallic	6.652311915694613	-14.02140985006667	1.168876065627943	-7.694891802005252	HF
PVVBAY01_2_0_0	-53.165379	23.184323	-9.265162	-37.380938220977534	-77.534551	-37.380938220977534	-78.01586686219053	0.0	-109.60682134400696	-31.590954481816425	-96.401374	-18.38550713780947	organometallic	0.48131586219054157	-86.74184565197754	-8.725978789787007	11.184877052255057	HF
GIHWIE01_0_0_0	3.992646	1.558729	-0.941331	-5.3398046539323465	-0.615392	-5.3398046539323465	-0.7202287867860551	6.9e-05	-1.5943050375289871	-0.874076250742932	-2.094418	-1.374189213213945	organometallic	0.10483678678605501	-1.3470638819323466	-0.6268350951462915	87.03277439707415	HF
CEFFOI_4_0_0	-34.456633	12.089333	-11.965285	-12.278384762309186	-46.547378	-12.278384762309186	-41.960137633011925	0.0	-50.28050349502804	-8.320365862016118	-40.384832	1.5753056330119222	organometallic	-4.587240366988077	-50.47981511230918	-8.519677479297258	20.3042171925443	HF
VIPGEG_5_0_0	-0.034673	2.863767	-0.146537	-6.002832857196654	-3.27498	-6.002832857196654	-4.156688993403863	0.0	-3.1525082998759397	1.0041806935279234	-4.303612	-0.1469230065961371	organometallic	0.8817089934038633	-4.766248073196653	-0.6095590797927901	14.664534218462888	HF
ACACCS_2_0_0	-0.712114	1.028322	-0.165087	-5.248413661239333	-4.657294	-5.248413661239333	-5.618577215116071	0.013904	-7.003085396909156	-1.3845081817930849	-3.05853	2.5600472151160707	organometallic	0.9612832151160706	-5.594356352239333	0.024220862876737748	-0.43108534330674647	HF
FEROCE27_3_0_0	-1.830359	4.102894	-0.31048	-10.07565274870061	-7.936386	-10.07565274870061	-8.784493941152057	0.006612	-20.48518977490928	-11.700695833757223	-10.209898	-1.4254040588479437	organometallic	0.8481079411520573	-10.165423598700611	-1.3809296575485543	15.720082076434903	HF
FEROCE27_4_0_0	-3.904351	7.610603	-1.154996	-14.648167536274814	-12.14216	-14.648167536274814	-13.280655614516144	0.008893	-27.64124746238754	-14.360591847871396	-14.992421	-1.7117653854838562	organometallic	1.1384956145161436	-15.788837869274815	-2.5081822547586707	18.88598219516478	HF
VANPAB_3_0_0	-0.784434	3.39157	-0.055146	-9.8300379237695	-7.213397	-9.8300379237695	-8.776740366462654	0.0	-9.880427134740884	-1.10368676827823	-9.761834	-0.9850936335373461	organometallic	1.5633433664626546	-9.0138427117695	-0.23710234530684637	2.7014852371941274	HF
FOMKIB01_1_0_0	-6.170747	6.048058	-0.777562	-7.487654620226444	-8.378522	-7.487654620226444	-6.767548841396929	0.007464	-8.906508397062714	-2.138959555665785	-3.761685	3.0058638413969287	organometallic	-1.6109731586030716	-11.349475776226445	-4.581926934829516	67.70437926952197	HF
BZCRCO_2_0_0	-10.764342	14.777454	-0.858671	-18.102981402155688	-14.79017	-18.102981402155688	-20.703134494748515	0.026465	-38.23174574393177	-17.528611249183253	-19.92194	0.7811944947485152	organometallic	5.912964494748515	-22.38977102515569	-1.6866365304071742	8.146768938949803	HF
NEZWEU_0_0_0	-48.965424	19.316357	-15.308241	-21.351700238557395	-67.00927	-21.351700238557395	-61.54835692381212	0.071132	-79.33167040520198	-17.783313481389854	-72.892643	-11.344286076187885	organometallic	-5.460913076187879	-73.2412086165574	-11.692851692745279	18.997829149556864	HF
VIPGEG_2_0_0	0.472714	4.97837	-0.375325	-12.936095893184037	-7.815362	-12.936095893184037	-10.183904945092586	0.00043	-10.175826412165204	0.008078532927381588	-9.343328	0.840576945092586	organometallic	2.3685429450925852	-10.350258418184037	-0.16635347309145132	1.6334939690458683	HF
RUJBUT_4_0_0	-45.886256	8.745636	-14.607317	-19.368122845050863	-70.959048	-19.368122845050863	-63.268617121888326	1e-06	-63.03334959621883	0.23526752566949938	-60.390805	2.8778121218883257	organometallic	-7.69043087811167	-72.74242093605086	-9.473803814162537	14.973938494516254	HF
DBENCR10_0_0_0	-3.106164	8.504402	-0.720095	-15.620239826446872	-10.828866	-15.620239826446872	-14.054687007472449	0.007244	-19.954785102698334	-5.900098095225886	-14.941069	-0.8863819925275518	organometallic	3.225821007472449	-15.180005141446872	-1.1253181339744227	8.006710739101663	HF
QENJAV_2_0_0	-11.475686	5.093317	-5.009671	-10.682397586764065	-22.602375	-10.682397586764065	-20.92568948876514	0.034496	-22.062395808003384	-1.1367063192382432	-22.712305	-1.78661551123486	organometallic	-1.676685511234858	-23.710590654764065	-2.7849011659989245	13.308527623398591	HF
JAFNAG_2_0_0	-0.049784	2.288085	-0.290838	-8.412013909015544	-6.422259	-8.412013909015544	-7.367739460437889	1e-06	-9.034368888510745	-1.6666294280728557	-9.035391	-1.6676515395621117	organometallic	0.9454804604378886	-7.585619598015544	-0.21788013757765512	2.957218272274598	HF
ACACSC_4_0_0	-0.968033	3.630177	-0.043776	-4.140872486700522	-1.461519	-4.140872486700522	-2.7935071112545398	0.001053	-4.442684963844557	-1.6491778525900171	-3.688575	-0.8950678887454604	organometallic	1.3319881112545398	-3.383421769700522	-0.5899146584459825	21.117349444693446	HF
HEPSOL_5_0_0	0.532403	3.040863	-1.263725	-11.4573546267579	-9.072324	-11.4573546267579	-9.455690412593686	0.002054	-12.901312489470833	-3.4456220768771466	-11.928104	-2.4724135874063133	organometallic	0.383366412593686	-10.4649042467579	-1.009213834164214	10.673084567363578	HF
TITODC10_3_0_0	-2.640579	2.026511	-0.408923	-4.552107176669828	-5.371365	-4.552107176669828	-6.381688039292584	0.013526	-6.302027761182281	0.0796602781103033	-6.595576	-0.21388796070741645	organometallic	1.010323039292584	-6.538193510669828	-0.15650547137724402	2.4524149474814	HF
TESBUO_1_0_0	-3.801425	8.866114	-0.748328	-16.266627722279104	-12.028935	-16.266627722279104	-15.10396153720098	0.0	-25.620076547827694	-10.516115010626713	-19.71101	-4.607048462799021	organometallic	3.07502653720098	-16.368894816279102	-1.2649332790781216	8.374844413914834	HF
YABGAK_3_0_0	12.324901	0.38657	-1.60503	-4.0453331660524565	7.113884	-4.0453331660524565	6.072837557722102	1e-06	-3.042319922393038	-9.11515748011514	4.851533	-1.2213045577221022	organometallic	1.0410464422778976	7.178215193947544	1.105377636225442	18.201995783995002	HF
DCPVCL_3_0_0	-3.601147	7.706701	-4.22891	-20.314243491957768	-20.072751	-20.314243491957768	-19.99468772773172	0.028763	-28.45093204167124	-8.456244313939521	-22.299381	-2.304693272268281	organometallic	-0.07806327226828103	-23.57345523695777	-3.5787675092260507	17.898591655734954	HF
CEFFOI_3_0_0	1.010924	0.060173	-0.726658	-1.4223445548216989	-1.041503	-1.4223445548216989	-0.7532650525706929	0.0	-3.4822330519342954	-2.7289679993636025	-1.388216	-0.634950947429307	organometallic	-0.2882379474293072	-0.965743023821699	-0.2124779712510061	28.20759711682832	HF
VANPAB_1_0_0	-0.831524	3.411844	-0.031406	-6.147621314616603	-3.551512	-6.147621314616603	-4.778665846711764	0.0	-5.449245501249919	-0.6705796545381553	-6.083367	-1.304701153288236	organometallic	1.2271538467117642	-5.349619992616603	-0.5709541459048388	11.947982223902864	HF
RUJBUT_3_0_0	9.729577	2.360671	-1.643463	-7.593971714710903	2.943702	-7.593971714710903	0.9454286688759549	0.003332	-2.111024315351028	-3.0564529842269827	-0.959522	-1.904950668875955	organometallic	1.9982733311240453	1.9608299312890969	1.015401262413142	107.40114995882021	HF
HEPSOL_6_0_0	-0.309904	3.001197	-1.026336	-11.850338153659084	-10.122312	-11.850338153659084	-10.719592165924295	0.00347	-10.931071734334258	-0.2114795684099633	-12.772561	-2.0529688340757044	organometallic	0.5972801659242943	-11.528809416659085	-0.8092172507347897	7.548955577873098	HF
SAYVOE_1_0_0	-49.470448	31.017669	-14.361855	-42.97291326602611	-76.579289	-42.97291326602611	-81.68634502145457	1e-06	-65.04255772662773	16.643787294826836	-73.793087	7.893258021454571	organometallic	5.107056021454568	-88.93236136602611	-7.246016344571544	8.870535635629686	HF
JAFNAG_0_0_0	-7.303809	11.670897	-0.644594	-27.28752377661907	-23.70279	-27.28752377661907	-30.554053944784435	0.025441	-38.60673572194139	-8.052681777156955	-30.09588	0.4581739447844342	organometallic	6.851263944784435	-29.448556713619073	1.1054972311653621	-3.618168748288376	HF
VANPAB_7_0_0	-5.117662	14.447507	-0.629927	-32.52735734557381	-24.331079	-32.52735734557381	-31.229683025236117	0.001684	-28.95937548100811	2.2703075442280074	-30.934274	0.29540902523611834	organometallic	6.898604025236118	-31.14380983157381	0.08587319366230517	-0.2749729915379309	HF
PESKEE01_7_0_0	-5.060568	9.089767	-1.118174	-11.227303158589727	-8.473444	-11.227303158589727	-10.832341164304836	0.005334	-11.644584399819664	-0.8122432355148277	-12.608141	-1.7757998356951639	organometallic	2.3588971643048353	-12.777227885589728	-1.9448867212848917	17.954444859009428	HF
QENJAV_1_0_0	8.640074	4.961119	-2.521603	-13.349115303654145	-2.415253	-13.349115303654145	-4.3856998755963525	0.012184	-6.676502967198123	-2.29080309160177	-5.985409	-1.5997091244036472	organometallic	1.9704468755963527	-4.327745797654146	0.05795407794220697	-1.3214328291063595	HF
BZCRCO_1_0_0	4.019549	8.278921	-3.290565	-17.588005472710666	-8.274816	-17.588005472710666	-12.5529875599147	0.005816	-15.846392570056477	-3.293405010141777	-11.099857	1.4531305599146993	organometallic	4.2781715599147	-12.195503482710667	0.35748407720403286	-2.8478007764907085	HF
VIPGEG_1_0_0	-7.272416	12.888649	-0.803873	-22.66100497193696	-17.854123	-22.66100497193696	-27.114696909825756	0.026025	-40.18403986808446	-13.069342958258705	-26.719633	0.3950639098257547	organometallic	9.260573909825755	-24.327936225936963	2.7867606838887937	-10.27767595247924	HF
ACACCS_0_0_0	-21.466055	70.432908	-27.04819	-53.80663265145936	-28.885133	-53.80663265145936	-61.94262223504714	1.7e-05	-131.80773529015676	-69.86511305510962	-25.882599	36.06002323504714	organometallic	33.05748923504714	-62.83242384145936	-0.8898016064122203	1.43649328088789	HF
TCBMNI_2_0_0	1.316973	1.618423	-0.104212	-2.0526452447535672	0.806631	-2.0526452447535672	-1.0683896749268937	0.0	-2.2150088069599825	-1.1466191320330887	0.391867	1.4602566749268937	organometallic	1.8750206749268936	-0.03441932575356743	1.0339703491733263	-96.77839213899904	HF
YABGAK_6_0_0	-22.37851	6.73281	-6.059783	-15.236410583925844	-37.109598	-15.236410583925844	-35.19142102359173	1e-06	-27.473537076947743	7.717883946643987	-34.624093	0.5673280235917275	organometallic	-1.9181769764082688	-39.21551348292584	-4.024092459334113	11.434867766881112	HF
DADHIZ_6_0_0	-0.844215	3.948873	-1.129814	-7.77934031396317	-5.511522	-7.77934031396317	-9.323900001921883	0.035824	-16.748163679147734	-7.42426367722585	-9.521696	-0.1977959980781172	organometallic	3.812378001921883	-7.61559255096317	1.7083074509587135	-18.321812231004085	HF
COACAC03_7_0_0	-9.561347	9.944192	-1.954305	-23.43195320801681	-25.313922	-23.43195320801681	-26.67115818394574	0.001947	-34.81719768567759	-8.146039501731853	-32.243271	-5.572112816054261	organometallic	1.3572361839457372	-29.739674003016813	-3.0685158190710737	11.504996513117739	HF
FURRAL_2_0_0	-19.192022	25.377107	-6.107023	-49.056081485022055	-49.470401	-49.056081485022055	-60.64881203807189	0.005316	-58.99306420334854	1.6557478347233499	-52.685722	7.96309003807189	organometallic	11.178411038071886	-60.84414605902206	-0.19533402095017038	0.3220739440494741	HF
PVVBAY01_1_0_0	-0.557704	1.800975	-0.080691	-7.579335510119717	-6.330073	-7.579335510119717	-6.693014979937635	1e-06	-12.706825717126462	-6.013810737188827	-7.901927	-1.2089120200623649	organometallic	0.3629419799376352	-7.328361508119716	-0.6353465281820814	9.492680504773073	HF
PVVBAY01_0_0_0	-0.067517	0.805555	-0.021332	-2.553317535169761	-1.78271	-2.553317535169761	-1.8928072768161417	0.0	-5.681687144081298	-3.7888798672651562	-2.653459	-0.7606517231838581	organometallic	0.11009727681614168	-2.247269956169761	-0.3544626793536192	18.726823575501818	HF
ACACSC_1_0_0	-0.466712	1.912476	-0.025054	-3.742735247677525	-2.267066	-3.742735247677525	-2.819247494154552	0.0	-4.189320401125732	-1.3700729069711803	-3.292931	-0.47368350584544805	organometallic	0.552181494154552	-3.3020147496775247	-0.48276725552297295	17.123975689397476	HF
CPMNCO01_0_0_0	-2.439681	3.593778	-0.238019	-8.177713264338028	-7.036408	-8.177713264338028	-9.458739609063718	0.013862	-16.97524551830803	-7.5165059092443105	-10.67645	-1.2177103909362827	organometallic	2.4223316090637184	-9.065541191338028	0.3931984177256904	-4.156985327610806	HF
FOMKIB01_2_0_0	-3.282316	8.155071	-2.750044	-17.98810529526497	-15.556368	-17.98810529526497	-21.12444958794082	0.027986	-21.62276218388759	-0.49831259594677135	-11.824445	9.300004587940819	organometallic	5.568081587940819	-19.52349719226497	1.6009523956758507	-7.5786703412607554	HF
TITODC10_0_0_0	-4.704479	8.78514	-0.495999	-10.3379151337699	-6.433237	-10.3379151337699	-9.362971931082386	0.000685	-10.915307088531236	-1.5523351574488498	-9.132419	0.23055293108238573	organometallic	2.929734931082386	-11.1798884307699	-1.8169164996875136	19.40533959795256	HF
JAFNAG_3_0_0	1.908051	1.295309	-0.191996	-5.29308725410123	-2.202557	-5.29308725410123	-2.150826762937346	0.0	-3.687548729111041	-1.5367219661736948	-2.451953	-0.30112623706265396	organometallic	-0.051730237062654005	-2.9109841771012297	-0.7601574141638836	35.34256813532253	HF
PMCCOC_4_0_0	-0.371291	3.091592	-0.094837	-7.98923593927833	-5.371674	-7.98923593927833	-6.324649910505943	0.0	-7.575627045099888	-1.2509771345939456	-8.622563	-2.297913089494057	organometallic	0.952975910505943	-6.93725893027833	-0.6126090197723872	9.686054223408886	HF
NIDCAR06_1_0_0	7.220351	19.879095	-5.432565	-26.733274775229447	-4.724055	-26.733274775229447	-16.045695981582856	2e-06	-18.23637378342632	-2.1906778018434636	-9.574873	6.470822981582856	organometallic	11.321640981582856	-14.233912395229448	1.8117835863534086	-11.29139919161476	HF
NEZWEU_7_0_0	-19.178933	5.621179	-6.162426	-14.346732404639692	-34.278154	-14.346732404639692	-32.42594262292859	0.012755	-46.89402170728155	-14.468079084352965	-37.139411	-4.713468377071415	organometallic	-1.8522113770714128	-35.74782166763969	-3.3218790447111033	10.244510339576626	HF
CEHPIO01_1_0_0	-12.506597	8.306195	-2.281849	-15.268828019343196	-21.56311	-15.268828019343196	-20.683469722040936	0.041706	-29.89786526736792	-9.214395545326983	-20.393885	0.2895847220409351	organometallic	-0.8796402779590657	-25.579245191343198	-4.8957754693022615	23.669991230171473	HF
FOMKIB01_4_0_0	-6.322847	10.672039	-4.990937	-24.523110637008863	-25.093133	-24.523110637008863	-29.03280627208483	0.012084	-24.479469144869626	4.553337127215205	-15.997497	13.035309272084831	organometallic	3.9396732720848284	-29.677741133008862	-0.6449348609240317	2.2214003526904644	HF
DCPVCL_0_0_0	-14.410121	6.756263	-4.071312	-8.910829757838005	-20.572956	-8.910829757838005	-20.018730639556658	0.065086	-21.231216433251934	-1.2124857936952758	-21.220577	-1.2018463604433407	organometallic	-0.5542253604433434	-23.313426738838004	-3.294696099281346	16.458066990376928	HF
CPMNCO01_7_0_0	-4.41948	3.84002	-0.586006	-7.211116067446029	-8.085658	-7.211116067446029	-9.801171698879958	0.01064	-15.172525459821395	-5.371353760941437	-9.505514	0.29565769887995863	organometallic	1.715513698879958	-10.238749185446029	-0.4375774865660702	4.464542607860598	HF
VANPAB_5_0_0	-0.933288	3.882658	-0.307459	-10.762165858487226	-7.963728	-10.762165858487226	-9.396185739203334	0.002164	-8.81920412442942	0.5769816147739135	-10.167195	-0.7710092607966654	organometallic	1.4324577392033344	-10.059254305487226	-0.6630685662838918	7.056784366420057	HF
DIGWUL_6_0_0	-24.464278	12.808035	-7.175179	-11.045410090390575	-30.022533	-11.045410090390575	-30.594707066090198	0.043838	-29.01811617033957	1.576590895750627	-29.577428	1.0172790660901967	organometallic	0.5721740660901986	-35.059459852390574	-4.464752786300377	14.593219594015686	HF
COSRUX_1_0_0	0.186558	2.564535	-1.706586	-10.945952435915729	-9.75588	-10.945952435915729	-9.197444051763593	0.0	-12.94108852960162	-3.7436444778380267	-10.690746	-1.4933019482364074	organometallic	-0.5584359482364061	-10.88598351891573	-1.688539467152136	18.35879030792649	HF
TESBUO_8_0_0	-0.521343	4.29481	-0.221733	-5.703744274600157	-2.141424	-5.703744274600157	-3.6880365056879847	0.001069	-9.538446466956543	-5.850409961268559	-5.268276	-1.5802394943120155	organometallic	1.5466125056879845	-4.320156023600157	-0.6321195179121726	17.13973050259311	HF
QENJAV_4_0_0	-50.649817	30.50746	-13.597157	-45.59583263461419	-80.464346	-45.59583263461419	-85.38673797850724	0.0	-121.65424804442203	-36.26751006591479	-90.504135	-5.1173970214927635	organometallic	4.922391978507235	-92.36804860561418	-6.981310627106936	8.176106491928765	HF
TROPSC_0_0_0	-9.046016	14.081171	-2.054787	-21.82967690672244	-18.733276	-21.82967690672244	-22.667855132352447	0.023769	-27.10304777661157	-4.435192644259125	-23.930759	-1.2629038676475517	organometallic	3.9345791323524466	-25.69631893272244	-3.0284638003699946	13.36016920298583	HF
CCRTOL_4_0_0	1.914161	0.424001	-0.542025	-4.997049307508437	-3.034178	-4.997049307508437	-2.919513648382174	0.00186	-6.544254771225142	-3.624741122842968	-3.823369	-0.903855351617826	organometallic	-0.11466435161782584	-3.3124938975084373	-0.3929802491262633	13.4604696691187	HF
COACAC03_1_0_0	-6.703879	15.03063	-1.775111	-28.104661198986623	-21.724714	-28.104661198986623	-26.57275533416825	2e-06	-32.17798137491445	-5.605226040746203	-31.865963	-5.293207665831751	organometallic	4.848041334168251	-28.94409878198662	-2.371343447818372	8.923965234306017	HF
YABGAK_5_0_0	-35.940416	14.11752	-9.199974	-28.58232275925293	-60.127463	-28.58232275925293	-61.43669063722834	4e-06	-43.91840808948882	17.518282547739517	-58.900803	2.5358876372283348	organometallic	1.3092276372283393	-65.06332068125293	-3.626630044024594	5.903036127774421	HF
GIHWIE01_8_0_0	-22.031004	27.399192	-9.791054	-44.18364350132619	-49.385976	-44.18364350132619	-59.30528295103246	0.02691	-61.41137496728991	-2.106092016257449	-61.746819	-2.441536048967542	organometallic	9.91930695103246	-60.78825574332619	-1.4829727922937295	2.500574516301017	HF
ACACSC_0_0_0	-1.598051	5.60464	-0.066679	-4.812699859055477	-0.799101	-4.812699859055477	-2.7022567080918822	0.0	-4.167557731049265	-1.4653010229573828	-4.181785	-1.4795282919081174	organometallic	1.9031557080918824	-3.7460436960554766	-1.0437869879635944	38.62649262144429	HF
NCKLCN_1_0_0	-3.525957	5.372356	-0.291464	-5.68011352052526	-4.056176	-5.68011352052526	-5.2618138185542875	0.0	-5.385113949164309	-0.12330013061002187	-5.726081	-0.4642671814457122	organometallic	1.2056378185542878	-6.83452345252526	-1.5727096339709723	29.88911596273627	HF
VIPGEG_0_0_0	-0.205521	2.253476	-0.569951	-5.126300516661614	-3.639389	-5.126300516661614	-4.5533792273291835	0.013719	-4.005683537178161	0.5476956901510226	-4.35266	0.20071922732918335	organometallic	0.9139902273291836	-4.696556309661614	-0.14317708233243032	3.144413746017193	HF
DIGWUL_1_0_0	-18.653911	2.801082	-4.300359	-7.008884172967393	-27.065685	-7.008884172967393	-27.452793506838038	2e-06	-29.752641992476036	-2.299848485637998	-22.572124	4.880669506838039	organometallic	0.38710850683803955	-27.757458679967392	-0.30466517312935437	1.1097784021632162	HF
GIHWIE01_7_0_0	-0.775652	2.410115	-0.751687	-7.516751602723314	-6.680268	-7.516751602723314	-6.582258565740384	0.002639	-7.166702259448554	-0.5844436937081703	-7.602737	-1.0204784342596165	organometallic	-0.09800943425961606	-7.727102488723315	-1.1448439229829308	17.39287376132051	HF
ZOSWEJ_3_0_0	-3.041929	3.483055	-1.044598	-7.069498632407732	-7.439069	-7.069498632407732	-8.31738994955755	0.016193	-15.01498325845428	-6.69759330889673	-7.126443	1.1909469495575493	organometallic	0.8783209495575495	-9.260958151407731	-0.9435682018501819	11.344522831953741	HF
NEZWEU_1_0_0	-50.76125	16.370545	-12.534246	-21.95485056715149	-69.682864	-21.95485056715149	-68.39234449214102	0.0	-90.02391784400724	-21.631573351866223	-75.425013	-7.032668507858986	organometallic	-1.2905195078589742	-74.84138578015148	-6.449041288010463	9.429478307694984	HF
NISALO01_4_0_0	-7.185367	9.792331	-1.787168	-11.969901291317044	-11.098288	-11.969901291317044	-14.8191851340434	0.019257	-19.15010573381203	-4.33092059976863	-15.915933	-1.0967478659566012	organometallic	3.7208971340433994	-15.841083660317043	-1.0218985262736435	6.895780820809677	HF
ZOSWEJ_2_0_0	-2.252204	4.41288	-1.965735	-11.011060323186353	-10.498656	-11.011060323186353	-10.558446528097857	0.0	-19.664064508462868	-9.105617980365011	-8.689289	1.8691575280978565	organometallic	0.059790528097856566	-12.701502728186354	-2.1430562000884965	20.297078688474222	HF
QENJAV_7_0_0	3.717436	0.427726	-0.331065	-4.488199702588799	-0.626292	-4.488199702588799	-1.035083010574688	0.00039	-3.9092464266510936	-2.8741634160764056	-1.282876	-0.24779298942531192	organometallic	0.40879101057468803	-0.8291617875887995	0.20592122298588844	-19.894174755274847	HF
FEROCE27_0_0_0	-0.422499	0.0192	-0.029852	-1.3408958467277874	-1.691622	-1.3408958467277874	-1.5083027931905866	0.0	-4.735637873237153	-3.2273350800465668	-1.574135	-0.06583220680941348	organometallic	-0.18331920680941338	-1.7780540027277874	-0.2697512095372008	17.884420207601874	HF
PESKEE01_8_0_0	-17.540731	12.315977	-5.185754	-18.09832787873294	-28.716869	-18.09832787873294	-29.93730614984616	0.004739	-27.75273380986955	2.1845723399766115	-32.657171	-2.7198648501538365	organometallic	1.2204371498461626	-33.82997049573294	-3.892664345886775	13.002720840688529	HF
CEFFOI_6_0_0	-52.135856	34.164391	-17.652752	-50.89962285026244	-87.332936	-50.89962285026244	-99.86910588583164	0.0	-91.28343261255196	8.585673273279681	-99.020411	0.8486948858316481	organometallic	12.53616988583164	-100.64090907126243	-0.7718031854307839	0.7728147544577938	HF
DCPVCL_5_0_0	-1.758824	7.642925	-0.58864	-9.952790640201457	-4.490067	-9.952790640201457	-7.397619133730393	0.000672	-10.249858326153827	-2.8522391924234345	-8.515472	-1.1178528662696081	organometallic	2.907552133730393	-8.477473935201456	-1.079854801471063	14.597328977742672	HF
PMCCOC_1_0_0	-4.48021	13.863599	-0.344968	-26.110284120328878	-17.09721	-26.110284120328878	-27.240626258785895	1e-06	-34.62604410586936	-7.385417847083467	-33.886138	-6.645511741214108	organometallic	10.143416258785894	-24.143657909328876	3.0969683494570184	-11.368932270630731	HF
JARNAS_1_0_0	4.817282	16.97342	-2.076362	-23.48031455509812	-3.707741	-23.48031455509812	-12.44803532936087	0.012977	-23.308535799125437	-10.860500469764567	-13.000006	-0.5519706706391307	organometallic	8.74029432936087	-12.098242541098118	0.34979278826275184	-2.810024064100335	HF
VIPGEG_4_0_0	-1.746759	2.810747	-0.72055	-5.937788369726684	-5.472465	-5.937788369726684	-8.592398214615953	0.0	-14.050994550327207	-5.458596335711254	-8.252763	0.3396352146159529	organometallic	3.119933214615953	-6.899936724726684	1.6924614898892685	-19.69719567943599	HF
CCRTOL_2_0_0	0.977881	2.422768	-1.491942	-9.53390266651	-7.43233	-9.53390266651	-8.579578664095864	0.003908	-13.631507973162591	-5.051929309066727	-8.195985	0.38359366409586393	organometallic	1.147248664095864	-8.57900861251	0.0005700515858642063	-0.006644284156397786	HF
CPMNCO01_3_0_0	0.039444	0.090554	-0.081729	-1.4643838605219932	-1.29043	-1.4643838605219932	-0.6429326551242808	0.0	-1.4305360302264516	-0.7876033751021708	0.171761	0.8146936551242807	organometallic	-0.6474973448757192	-1.4466495575219933	-0.8037169023977125	125.00794538774076	HF
ZOSWEJ_4_0_0	-21.737781	7.741165	-4.988073	-13.192505583236771	-31.835899	-13.192505583236771	-26.477016348933212	0.064514	-33.49833041916761	-7.021314070234396	-23.257012	3.2200043489332124	organometallic	-5.358882651066789	-35.18124417723677	-8.704227828303559	32.874655186192314	HF
NISALO01_2_0_0	-27.283228	64.546492	-3.424388	-78.59837331204207	-44.743673	-78.59837331204207	-73.06169768962707	1e-06	-102.17137560711716	-29.10967791749009	-79.267095	-6.2053973103729305	organometallic	28.318024689627066	-77.32633625604207	-4.264638566415002	5.837037327727568	HF
YABGAK_4_0_0	-35.236559	20.985948	-9.672281	-33.18005957631768	-57.460001	-33.18005957631768	-62.21457832595146	4e-06	-46.022045753787616	16.19253257216384	-58.643606	3.570972325951459	organometallic	4.754577325951459	-66.00527543931767	-3.790697113366214	6.092940296896631	HF
FEROCE27_1_0_0	-3.39806	4.536435	-0.295553	-6.13588679202736	-5.19185	-6.13588679202736	-5.867091221397703	0.0	-11.149585968733744	-5.282494747336041	-7.192327	-1.3252357786022966	organometallic	0.6752412213977035	-7.571104876027361	-1.7040136546296578	29.04358548943295	HF
RUJBUT_2_0_0	-18.103497	2.706099	-5.489533	-4.628260051419389	-25.395959	-4.628260051419389	-24.36720203642818	0.037773	-22.7804533112209	1.5867487252072792	-22.821195	1.546007036428179	organometallic	-1.0287569635718228	-25.82739403541939	-1.4601919989912098	5.992448360744373	HF
COACAC03_3_0_0	-7.510767	10.70898	-1.86215	-20.9145606357826	-20.036743	-20.9145606357826	-22.099662623915012	0.0	-29.802380433821515	-7.702717809906503	-27.671268	-5.571605376084989	organometallic	2.062919623915011	-24.7267787857826	-2.627116161867587	11.887584921883239	HF
CCRTOL_0_0_0	-6.042958	6.179093	-1.180181	-13.35509122458322	-14.13635	-13.35509122458322	-17.259034597328842	0.019183	-33.58505688277305	-16.32602228544421	-18.007278	-0.7482434026711573	organometallic	3.122684597328842	-17.34887446258322	-0.08983986525437615	0.5205381839160375	HF
FEROCE27_2_0_0	-2.985376	8.734097	-0.306848	-17.175264940739766	-11.580599	-17.175264940739766	-14.595933322502942	1e-06	-38.66828889834903	-24.07235557584609	-17.533152	-2.937218677497059	organometallic	3.0153343225029428	-16.171002839739767	-1.575069517236825	10.791153141323948	HF
TITODC10_5_0_0	-4.211138	7.130742	-0.380771	-13.010959757336698	-10.140186	-13.010959757336698	-13.950031008748184	0.012009	-16.50675977397216	-2.5567287652239763	-12.852331	1.097700008748184	organometallic	3.8098450087481837	-14.069447000336698	-0.11941599158851446	0.8560267107193358	HF
DADHIZ_2_0_0	-2.677888	2.505927	-0.266945	-3.750585544670096	-4.132013	-3.750585544670096	-6.70591259378261	0.016307	-9.358355535783216	-2.652442942000606	-7.515842	-0.8099294062173898	organometallic	2.5738995937826106	-5.427455784670096	1.2784568091125141	-19.064620828756937	HF
TCBMNI_3_0_0	-3.523153	17.508953	-3.511836	-33.333779978528824	-21.913984	-33.333779978528824	-41.45919830677064	1e-06	-56.058880265349686	-14.599681958579048	-23.670321	17.788877306770637	organometallic	19.54521430677064	-31.185095081528825	10.274103225241813	-24.781239495323202	HF
QENJAV_0_0_0	-7.290879	3.170736	-3.247065	-9.261762140212268	-16.901614	-9.261762140212268	-15.874607015380882	0.029165	-21.056295170640286	-5.181688155259405	-16.582379	-0.7077719846191179	organometallic	-1.027006984619117	-17.62222737521227	-1.7476203598313873	11.008904712652859	HF
CEFFOI_8_0_0	-53.292286	9.87549	-9.816866	-11.703751601542598	-65.098345	-11.703751601542598	-61.905774014008784	1e-06	-59.82081214116542	2.0849618728433654	-64.561797	-2.656022985991214	organometallic	-3.1925709859912104	-68.0893683495426	-6.183594335533812	9.988719847254496	HF
NIDCAR06_4_0_0	-11.090024	21.03916	-3.04099	-30.952902415964918	-24.316285	-30.952902415964918	-37.6543074906243	0.001356	-49.39549874590842	-11.741191255284122	-44.61356	-6.959252509375702	organometallic	13.338022490624297	-34.28084878596492	3.3734587046593774	-8.95902468927187	HF
QENJAV_6_0_0	2.219874	5.004165	-0.821131	-4.712887076695767	1.725742	-4.712887076695767	0.11705483254172577	0.0	-2.861219741983317	-2.978274574525043	-3.025514	-3.1425688325417256	organometallic	1.6086871674582743	-0.7253612446957676	-0.8424160772374933	-719.6764618301451	HF
CEHPIO01_0_0_0	-6.332931	2.949994	-1.993753	-8.328885697291332	-13.589374	-8.328885697291332	-12.407616352659547	0.021225	-17.817518101906927	-5.40990174924738	-12.219703	0.187913352659546	organometallic	-1.1817576473404525	-14.832053266291332	-2.4244369136317854	19.53990875219246	HF
COSRUX_2_0_0	-6.643301	5.88625	-3.092323	-13.971136493279392	-18.015902	-13.971136493279392	-15.82146178137212	0.009281	-21.17292863406895	-5.351466852696829	-18.837318	-3.0158562186278797	organometallic	-2.1944402186278804	-20.242741612279392	-4.421279830907272	27.94482514954971	HF
HEPSOL_3_0_0	-5.034812	1.973355	-0.954695	-9.502433182727906	-13.388069	-9.502433182727906	-12.390171284795997	1e-06	-17.302225913721017	-4.91205462892502	-13.775154	-1.3849827152040035	organometallic	-0.9978977152040027	-14.346788092727905	-1.9566168079319084	15.79168490053787	HF
DCPVCL_4_0_0	-1.056584	5.164394	-0.407226	-10.888180899122789	-7.165618	-10.888180899122789	-9.083211647243585	0.000739	-11.40663036217856	-2.3234187149349754	-9.34669	-0.2634783527564153	organometallic	1.917593647243585	-9.767036287122789	-0.6838246398792034	7.5284455150477365	HF
VANPAB_2_0_0	-6.743007	16.60836	-1.247044	-29.82593320130349	-21.603639	-29.82593320130349	-30.05907902882318	1e-06	-29.981016340605716	0.07806268821746443	-28.444792	1.6142870288231812	organometallic	8.45544002882318	-29.51526193330349	0.5438170955196924	-1.8091608694938213	HF
FOHCOU_4_0_0	-2.525152	2.509588	-0.201461	-6.748438318105213	-6.580225	-6.748438318105213	-7.326172557788556	0.013076	-12.489395872325264	-5.163223314536708	-5.990064	1.336108557788556	organometallic	0.7459475577885559	-8.218213321105214	-0.8920407633166576	12.176081798241519	HF
BENDAB_0_0_0	-43.18216	21.527286	-14.92042	-32.26905592478917	-69.204356	-32.26905592478917	-69.38711649632155	0.052668	-73.4385857028232	-4.05146920650165	-77.637801	-8.250684503678443	organometallic	0.18276049632154923	-76.99157947478918	-7.604462978467623	10.959473980837295	HF
FOHCOU_3_0_0	-5.075039	4.338729	-0.55533	-7.928362125073881	-8.840176	-7.928362125073881	-9.51845337105111	0.03369	-17.598768522159297	-8.080315151108186	-7.762268	1.756185371051111	organometallic	0.6782773710511112	-11.345047550073883	-1.8265941790227718	19.190031277329915	HF
CCRTOL_6_0_0	-7.674691	3.294957	-2.131502	-9.685876231147445	-16.144244	-9.685876231147445	-16.339259627787403	0.01433	-24.87438108998097	-8.535121462193569	-17.581811	-1.2425513722125956	organometallic	0.19501562778740222	-17.474109192147445	-1.1348495643600423	6.945538477337476	HF
PAXNIN_10_0_1	-293.094173	20.573624	-34.44099	-9.36226809061157	-316.470933	-9.36226809061157	-322.03125903506714	0.122071	-301.0477624409969	20.983496594070232	-344.078281	-22.047021964932867	organic_salts	5.560326035067135	-320.13434842061156	1.896910614455578	-0.5890454920865359	HF
PAMBZA03_9_1_1	149.080974	26.95769	-34.211728	-24.780644907314148	116.825526	-24.780644907314148	116.45733255026884	9.999999999177334e-07	114.07818058009718	-2.3791519701716624	128.12523	11.667897449731143	organic_salts	0.36819344973115165	109.90279115868583	-6.554541391583015	-5.628277110635129	HF
DEZYEO_8_0_1	-180.231465	0.123729	-6.431103	-1.5542868262602456	-188.045124	-1.5542868262602456	-185.84910569186817	0.002556	-204.72419877534207	-18.8750930834739	-196.916262	-11.067156308131814	organic_salts	-2.196018308131812	-186.88991897026023	-1.0408132783920507	0.5600313622803683	HF
BEPTUN_2_0_1	-178.517874	1.418638	-6.516578	-2.7679087011987678	-186.29883	-2.7679087011987678	-188.64290704189452	0.0109939999999999	-177.69962076332925	10.943286278565267	-204.103026	-15.460118958105483	organic_salts	2.344077041894508	-185.83055540519877	2.8123516366957517	-1.4908334910631833	HF
TUYKAB_10_0_1	-124.819859	3.6213	-5.867912	-7.212304206208421	-134.237812	-7.212304206208421	-135.90789238973935	0.017533	-140.6989259192443	-4.7910335295049435	-144.526077	-8.618184610260641	organic_salts	1.6700803897393541	-134.98776604220842	0.9201263475309247	-0.6770220120052363	HF
PAMBZA03_3_0_1	-423.323529	27.062128	-49.170403	-5.197567731352488	-451.384842	-5.197567731352488	-453.8825129905123	0.283763	-423.2911964889121	30.591316501600204	-476.882952	-23.000439009487707	organic_salts	2.4976709905122902	-454.87979826035246	-0.9972852698401766	0.21972321940083717	HF
LARASC20_12_1_1	207.592975	62.148166	-40.556861	-20.12717119095758	209.083184	-20.12717119095758	191.4051988815208	0.145061	199.7830376568107	8.377838775289916	212.336301	20.931102118479203	organic_salts	17.6779851184792	185.04050493604242	-6.364693945478365	-3.325246118010666	HF
HEZXAM_10_0_1	-180.076224	0.005567	-7.262971	-0.8537104950927038	-188.153673	-0.8537104950927038	-187.94771170610346	0.002885	-184.38435223213347	3.563359473969996	-198.47411	-10.526398293896534	organic_salts	-0.20596129389653584	-186.7594002130927	1.1883114930107581	-0.6322564303783266	HF
TUYKAB_6_0_0	119.624652	5.377619	-5.39226	-5.707757898275294	113.893269	-5.707757898275294	113.25229059195658	0.013541	111.90045098398517	-1.3518396079714137	120.60202	7.349729408043416	organic_salts	0.6409784080434235	112.1950545367247	-1.0572360552318827	-0.9335228892111873	HF
DEZYEO_3_0_1	-413.296765	53.46876	-64.152402	-17.893644218708292	-442.062022	-17.893644218708292	-439.3679552284906	0.248376	-429.07453900914464	10.293416219345943	-460.334452	-20.966496771509412	organic_salts	-2.6940667715094264	-456.77243942470824	-17.404484196217652	3.9612547954633053	HF
BEPTUN_5_0_1	-486.195059	62.069471	-73.732819	-8.386470374276309	-506.322115	-8.386470374276309	-496.2935465011427	0.2916229999999999	-475.8166922700345	20.476854231108234	-539.04287	-42.74932349885728	organic_salts	-10.028568498857283	-523.6852895962763	-27.39174309513362	5.519262397878178	HF
YABFOY_10_1_1	207.865023	4.381416	-11.282573	-6.302329853859746	194.768615	-6.302329853859746	196.73433643721117	0.0004619999999999	196.14627421476595	-0.5880622224452168	201.236452	4.502115562788845	organic_salts	-1.9657214372111582	194.62777378714026	-2.106562650070913	-1.0707651181893374	HF
MATPHB_5_0_0	147.187812	9.413876	-12.285027	-19.037257633470126	125.241608	-19.037257633470126	124.82156045556661	9.999999999177334e-07	127.82713181041352	3.005571354846907	132.318593	7.497032544433381	organic_salts	0.42004754443338754	122.8514075455299	-1.9701529100367168	-1.5783754848490639	HF
RIRMUA_11_1_1	200.719034	0.151762	-10.564752	-2.556740171798124	187.822707	-2.556740171798124	182.76192329766386	0.0012579999999999	190.5404690080499	7.778545710386055	194.23141	11.469486702336155	organic_salts	5.060783702336153	189.75240254220188	6.990479244538022	3.82491008980719	HF
BOGCAC_8_1_1	272.356027	17.336404	-23.137477	-18.79221809449565	247.617387	-18.79221809449565	246.24829772900327	0.014113	247.5131452060281	1.26484747702483	250.669849	4.42155127099673	organic_salts	1.3690892709967386	243.39257081450432	-2.855726914498945	-1.159694073354236	HF
LARASC20_4_0_1	-227.450287	19.903213	-36.854672	-17.926836720951638	-262.489186	-17.926836720951638	-269.5916106963064	0.090917	-258.0586166262906	11.532994070015832	-283.524194	-13.932583303693605	organic_salts	7.1024246963064	-265.31836703195165	4.273243664354766	-1.5850803566616	HF
HISREG_5_0_0	202.91459	2.055713	-10.560031	-4.528336766586197	189.946311	-4.528336766586197	194.6075718780661	0.0139029999999999	189.95347452016625	-4.654097357899843	210.740733	16.13316112193391	organic_salts	-4.661260878066088	190.90356914541383	-3.7040027326522704	-1.9033189186354278	HF
MIBTOH_9_1_1	270.38837	0.017109	-10.14374	-0.8616577184225018	259.433479	-0.8616577184225018	259.370020500017	4.300000000001525e-05	264.5790744762092	5.209053976192195	271.006396	11.63637549998299	organic_salts	0.06345849998297126	261.38958692657746	2.019566426560459	0.7786429683226734	HF
ZOWWEP_1_0_1	-475.848131	31.33103	-49.191363	-3.6513351570559673	-497.244738	-3.6513351570559673	-494.2059521227072	0.2039069999999999	-460.5136475255703	33.692304597136854	-516.023794	-21.81784187729278	organic_salts	-3.03878587729281	-503.804581096056	-9.59862897334881	1.9422325716881592	HF
ANLINC02_8_1_1	247.669252	5.990113	-15.332563	-9.646450855980744	228.532535	-9.646450855980744	231.14644079553733	0.003989	230.5228316000745	-0.6236091954628193	238.625765	7.479324204462671	organic_salts	-2.6139057955373346	228.61595786001928	-2.5304829355180516	-1.0947531473159966	HF
FENYEC_5_0_1	-217.430001	15.248976	-20.238246	-12.621077266523775	-235.150852	-12.621077266523775	-239.80375405381437	0.0403999999999999	-217.5005598770044	22.303194176809967	-259.234491	-19.43073694618562	organic_salts	4.652902053814387	-238.90663644452377	0.8971176092906035	-0.3741049062515015	HF
DUVCAZ_10_0_1	-180.802357	1.442199	-10.638522	-3.655523595023461	-193.645109	-3.655523595023461	-195.93611670437073	0.02476	-196.8093983249464	-0.8732816205756535	-207.194751	-11.258634295629264	organic_salts	2.2910077043707417	-192.30114724602345	3.6349694583472854	-1.8551809229901923	HF
ANLINC02_7_1_1	252.230036	4.222337	-15.628466	-8.873146148206636	231.789314	-8.873146148206636	235.163961934117	0.0035229999999999	235.32449531384128	0.16053337972428494	243.060215	7.896253065883002	organic_salts	-3.3746479341170073	232.85506509879338	-2.3088968353236226	-0.9818242626693277	HF
BOGCAC_12_1_1	309.498299	0.322473	-21.705657	-2.547907009807	285.603525	-2.547907009807	286.5579179910738	0.0	285.9146797466511	-0.6432382444227187	293.853378	7.295460008926227	organic_salts	-0.9543929910738029	289.677148824193	3.119230833119218	1.0885167141730772	HF
ANLINC02_5_0_1	-234.375369	3.775372	-23.234889	-3.430741181254003	-257.738088	-3.430741181254003	-259.8836729235203	0.110707	-236.7379517678712	23.145721155649085	-271.258463	-11.374790076479712	organic_salts	2.145584923520289	-254.632670628254	5.251002295266289	-2.02052027208788	HF
ZOWWEP_14_1_1	314.017278	0.006028	-6.346178	-0.3973803282158106	307.297918	-0.3973803282158106	309.95676413769763	8.699999999994823e-05	296.5447097439149	-13.41205439378274	320.796143	10.83937886230234	organic_salts	-2.658846137697651	308.52684031778415	-1.4299238199134834	-0.46133009030841565	HF
LARASC20_13_1_1	144.867314	4.865959	-8.015472	-8.06370849688382	133.695977	-8.06370849688382	135.24063211381693	0.001475	134.23599587952987	-1.0046362342870623	145.699257	10.45862488618306	organic_salts	-1.5446551138169298	132.7271716021162	-2.5134605117007425	-1.8585098815461345	HF
LARASC20_1_0_1	-425.257866	94.248289	-69.464323	-9.813222832022769	-410.24039	-9.813222832022769	-449.66486987798396	0.357263	-430.6542650541514	19.01060482383258	-440.545341	9.119528877983953	organic_salts	39.42447987798397	-445.1405200360227	4.524349841961282	-1.0061603974508746	HF
KUDFIA_3_0_0	135.225955	0.91206	-5.120943	-4.814938387659382	126.228316	-4.814938387659382	129.48505494399825	0.0009669999999999	127.29543499677293	-2.1896199472253244	141.017903	11.53284805600174	organic_salts	-3.2567389439982435	126.74124848334061	-2.7438064606576376	-2.119014014277032	HF
COXYIY_10_0_0	214.095646	5.175463	-22.37938	-10.38710302942366	186.58593	-10.38710302942366	189.41432034586202	0.0101500000000001	197.2705957938753	7.856275448013264	190.963861	1.549540654137985	organic_salts	-2.828390345862033	188.24800038557635	-1.1663199602856764	-0.6157506772223076	HF
ZOWWEP_7_0_1	-412.163151	16.627778	-37.393603	-2.935075054288717	-435.799703	-2.935075054288717	-431.64869596649896	0.1445999999999999	-404.9164056734272	26.732290293071742	-449.274449	-17.62575303350104	organic_salts	-4.15100703350106	-437.0608169332887	-5.412120966789757	1.2538253949016451	HF
RIRMUA_7_1_1	12.085947	273.91083	-96.890334	-15.87314896187736	173.728615	-15.87314896187736	50.78356093982393	1.999999999946489e-06	90.13774522639297	39.35418428656904	126.101557	75.31799606017607	organic_salts	122.94505406017606	51.256612386122626	0.47305144629869744	0.9315050727916474	HF
YABFOY_7_0_0	254.625352	6.300795	-18.04816	-8.085940905763726	234.866635	-8.085940905763726	238.43607936573446	9.999999999177334e-07	241.06080426252788	2.624724896793424	258.788127	20.352047634265517	organic_salts	-3.569444365734455	235.10262418923628	-3.333455176498177	-1.3980498192075315	HF
TRPPAC_9_0_1	-144.136709	4.969924	-7.502528	-8.262169600062983	-154.869217	-8.262169600062983	-159.44554701762425	0.008718	-154.57081450219906	4.874732515425194	-167.348803	-7.903255982375754	organic_salts	4.576330017624258	-156.01299544406297	3.432551573561284	-2.152804915387112	HF
TRPPAC_8_0_1	-439.99316	74.182751	-85.282972	-27.504819614940462	-478.676367	-27.504819614940462	-485.631152858017	0.304331	-476.3856388107474	9.24551404726958	-506.843275	-21.212122141983002	organic_salts	6.954785858016976	-500.00157189594046	-14.370419037923455	2.959122155436537	HF
PAXNIN_4_0_1	-271.598561	8.97969	-24.165281	-4.661901224845625	-291.555166	-4.661901224845625	-287.8807613372779	0.052736	-274.1749304768913	13.705830860386584	-310.311259	-22.430497662722132	organic_salts	-3.674404662722111	-291.31003321784567	-3.4292718805677964	1.1912125925462937	HF
DEZYEO_10_0_1	-152.019739	3.022533	-5.764921	-4.7012666210015706	-159.431424	-4.7012666210015706	-160.8924627614379	0.0085889999999999	-172.97021641726403	-12.077753655826115	-171.034464	-10.142001238562102	organic_salts	1.4610387614379192	-159.88430867900155	1.0081540824363628	-0.626601187608891	HF
PAXNIN_15_1_1	255.127987	1.870693	-16.680937	-4.280241018869764	236.063212	-4.280241018869764	229.31062118656433	0.0	234.93342574106725	5.62280455450292	247.118802	17.808180813435655	organic_salts	6.75259081343566	238.36023967513023	9.049618488565898	3.9464454117906898	HF
PAMBZA03_8_1_1	155.173668	0.097612	-8.996306	-2.661426143964203	143.684759	-2.661426143964203	148.0804108101368	0.0	134.5542057491977	-13.526205060939105	154.687453	6.6070421898631935	organic_salts	-4.395651810136798	145.3355499580358	-2.7448608521009987	-1.853628604272551	HF
ANLINC02_9_1_1	185.666044	0.029664	-9.062224	-1.4115505203116072	175.258214	-1.4115505203116072	177.31753723791115	0.0001789999999999	169.63945114180808	-7.678086096103073	184.8873	7.569762762088857	organic_salts	-2.059323237911144	176.9919146476884	-0.3256225902227641	-0.18363811910260658	HF
HEZXAM_5_0_1	-394.19831	41.821456	-66.558358	-7.926906171004856	-426.947769	-7.926906171004856	-425.4326558205624	0.229118	-400.6311835698419	24.801472250720508	-457.611121	-32.17846517943764	organic_salts	-1.5151131794376056	-435.28817148500485	-9.855515664442464	2.3165865453918735	HF
FENYEC_10_0_1	-132.137928	0.182187	-4.762262	-1.8321110950528976	-138.489915	-1.8321110950528976	-141.16125404293163	0.0089399999999999	-139.51077453107774	1.650479511853888	-148.454469	-7.293214957068358	organic_salts	2.671339042931635	-137.7057747860529	3.455479256878732	-2.4478949838656225	HF
COXYIY_3_0_0	90.895252	5.461734	-4.194816	-14.045225881170069	77.931207	-14.045225881170069	79.10249973063146	0.0030399999999999	72.24521169070114	-6.857288039930324	81.797888	2.695388269368536	organic_salts	-1.171292730631464	76.13052986082992	-2.9719698698015407	-3.757112455259972	HF
HEZXAM_7_0_1	-153.500324	2.235622	-8.052366	-5.0358222914116775	-164.229126	-5.0358222914116775	-169.94978472846415	0.008394	-160.35579304533076	9.593991683133396	-182.096021	-12.146236271535855	organic_salts	5.720658728464144	-163.91791951941167	6.031865209052484	-3.5492043833358458	HF
DUVCAZ_2_0_0	145.966395	3.204827	-2.96109	-5.404664895502071	140.775988	-5.404664895502071	140.8157977971316	0.0	137.64952712728834	-3.1662706698432714	150.211926	9.396128202868397	organic_salts	-0.03980979713159627	139.73831592949796	-1.0774818676336508	-0.765171155857059	HF
NAASCB_10_0_0	170.438335	66.996763	-40.528969	-13.061680903255892	183.721737	-13.061680903255892	178.94630844885552	0.1342999999999999	194.314107004022	15.367798555166473	177.427964	-1.5183444488555153	organic_salts	4.775428551144472	157.3253220447441	-21.62098640411142	-12.082387500209816	HF
FENYEC_6_0_1	-154.02898	0.966546	-6.306132	-3.6639475482406567	-162.921854	-3.6639475482406567	-165.4382742866768	0.0165729999999999	-159.29947686985534	6.138797416821461	-175.422546	-9.98427171332321	organic_salts	2.516420286676805	-162.28797673424063	3.1502975524361716	-1.904213257796218	HF
RIRMUA_6_1_1	146.395783	0.876829	-4.011054	-2.756703784497717	140.519017	-2.756703784497717	139.21364463197972	0.0	137.08563137474192	-2.1280132572377966	146.900275	7.686630368020275	organic_salts	1.3053723680202722	140.84346491850226	1.6298202865225448	1.1707331496356412	HF
NAASCB_12_0_1	-269.063094	-0.012908	-12.405697	-0.1749249740792667	-282.184883	-0.1749249740792667	-292.22212560312295	0.143899	-413.2951304375663	-121.07300483444334	-292.762001	-0.5398753968770507	organic_salts	10.037242603122934	-279.20605404507927	13.016071558043677	-4.454170446943246	HF
FENYEC_1_0_1	-464.247647	68.302424	-72.074121	-8.58519848300371	-476.531259	-8.58519848300371	-484.04732284747035	0.315581	-465.2277721202004	18.819550727269927	-500.302446	-16.25512315252962	organic_salts	7.516063847470377	-497.5816890060037	-13.534366158533373	2.7960832587433253	HF
COXYIY_5_0_1	-145.545919	4.268131	-12.214445	-9.445004392281843	-163.128087	-9.445004392281843	-168.0726621270958	0.0223579999999999	-158.5369438498131	9.535718277282712	-173.318743	-5.246080872904201	organic_salts	4.944575127095817	-162.72907919228186	5.343582934813952	-3.1793290278065314	HF
HISREG_12_1_1	285.592572	0.358944	-22.607661	-3.272839668626183	260.109862	-3.272839668626183	263.5831007038794	0.002888	265.5458914503613	1.9627907464819145	268.703598	5.120497296120618	organic_salts	-3.4732387038793604	264.3398683883738	0.7567676844944344	0.287107816272569	HF
YABFOY_1_0_1	-393.699644	38.641947	-56.013329	-6.994979035987339	-418.223403	-6.994979035987339	-419.29694859726334	0.221959	-396.3188449522437	22.978103645019644	-448.609468	-29.312519402736655	organic_salts	1.073545597263319	-426.93198192798735	-7.6350333307240135	1.8209131633956865	HF
PAMBZA03_11_1_1	160.611328	0.012233	-7.420507	-1.140948801531522	152.090819	-1.140948801531522	154.5277870874999	0.0011069999999999	151.46814162783227	-3.059645459667621	162.956701	8.428913912500121	organic_salts	-2.436968087499878	153.51764508246848	-1.0101420050314118	-0.6536960271484562	HF
FENYEC_8_0_0	164.325031	2.116671	-6.498108	-6.224777917675262	153.779844	-6.224777917675262	155.92974223582178	0.002261	155.16615062231767	-0.7635916135041043	166.972786	11.043043764178236	organic_salts	-2.14989823582178	153.90885779332473	-2.0208844424970493	-1.2960224351815743	HF
YABFOY_2_0_1	-439.625808	45.979234	-64.046277	-8.009476975058949	-465.857979	-8.009476975058949	-460.39103016579844	0.250467	-437.9911917249259	22.399838440872543	-492.519983	-32.128952834201584	organic_salts	-5.46694883420156	-476.76451691605894	-16.373486750260497	3.5564304422620903	HF
MEDHOU01_2_0_1	-417.990906	44.562751	-62.029029	-24.212931793497045	-460.297177	-24.212931793497045	-453.26240743268926	0.1947459999999999	-421.6718591508106	31.590548281878682	-480.844434	-27.58202656731072	organic_salts	-7.034769567310718	-470.40021384549703	-17.137806412807777	3.7809900251550834	HF
MEDHOU01_5_0_1	-168.69248	27.031844	-10.429324	-10.019512065792648	-162.16852	-10.019512065792648	-168.67623381113236	0.0615339999999999	-159.59049519015943	9.085738620972933	-181.054449	-12.378215188867642	organic_salts	6.507713811132362	-173.97629489779263	-5.300061086660264	3.1421504778170286	HF
COXYIY_11_0_1	-98.883874	4.417256	-2.136392	-8.547892329458612	-105.150103	-8.547892329458612	-110.143741513859	0.0056479999999999	-115.86617782386604	-5.722436310007041	-117.554267	-7.4105254861409975	organic_salts	4.993638513858997	-107.00491994545862	3.138821568400374	-2.8497502674770017	HF
DUBWAZ_10_0_1	-342.572446	15.199397	-38.141786	-10.280806482266591	-375.823881	-10.280806482266591	-367.8086632402434	0.1001649999999999	-355.9160718347073	11.892591405536109	-392.656448	-24.84778475975662	organic_salts	-8.015217759756581	-376.1093990952666	-8.30073585502322	2.256808140922278	HF
DEZYEO_2_0_1	-131.283908	0.054614	-3.754239	-1.2663089351053436	-136.203611	-1.2663089351053436	-138.17686548440744	0.0024499999999999	-167.3848550121069	-29.207989527699453	-147.132204	-8.955338515592558	organic_salts	1.9732544844074482	-135.53838306210534	2.638482422302104	-1.9094965087334708	HF
LIHMAM_11_1_1	27.358535	115.012256	-28.789965	-8.883037146833786	104.894193	-8.883037146833786	79.17469514462358	0.0	79.86533113421702	0.6906359895934315	83.838839	4.664143855376409	organic_salts	25.719497855376417	51.13810011816621	-28.036595026457377	-35.4110552307712	HF
TUYKAB_13_1_1	146.922365	7.378546	-9.07355	-14.694098331385204	130.390184	-14.694098331385204	132.12894982175015	0.0055159999999999	121.491350108848	-10.637599712902158	134.946923	2.8179731782498436	organic_salts	-1.7387658217501496	128.52080082861482	-3.6081489931353303	-2.730778529612881	HF
TUYKAB_5_0_0	158.013685	4.291767	-12.629184	-8.710011952287031	140.896661	-8.710011952287031	142.74783284171994	0.0195009999999999	145.79074299879937	3.042910157079433	151.562159	8.814326158280068	organic_salts	-1.851171841719946	141.243945290713	-1.5038875510069545	-1.0535274133895105	HF
BEPTUN_16_1_1	272.285715	6.123828	-22.002481	-8.036887998939346	248.42182	-8.036887998939346	255.83986939320675	1.0000000000287557e-06	259.112726583626	3.272857190419245	273.021633	17.181763606793254	organic_salts	-7.418049393206758	249.55089133806064	-6.288978055146117	-2.458169662946641	HF
MATPHB_3_0_0	117.558342	0.448661	-5.191867	-3.5807443743344067	109.267325	-3.5807443743344067	110.00979424819676	0.0	111.0012311034306	0.9914368552338431	117.347374	7.337579751803247	organic_salts	-0.7424692481967554	110.0261290096656	0.016334761468840497	0.01484846106700927	HF
LARASC20_0_0_0	293.198254	19.865246	-38.198519	-19.287550299618907	255.467969	-19.287550299618907	245.8032298553831	0.046224	262.87121812228924	17.067988266906127	252.328343	6.525113144616881	organic_salts	9.664739144616902	252.8719372533811	7.068707397997997	2.8757585496971823	HF
PAMBZA03_7_1_1	240.632394	6.293427	-16.371615	-9.87645393447532	220.690469	-9.87645393447532	220.62099387272463	0.002464	215.6426113773853	-4.978382495339332	226.433385	5.812391127275362	organic_salts	0.06947512727538196	220.6618453155247	0.04085144280006148	0.018516570922361322	HF
COXYIY_1_0_1	-123.6492	0.198798	-10.897736	-3.356319678819282	-137.664417	-3.356319678819282	-136.44618492359018	0.0120409999999999	-128.7539809028457	7.6922040207444695	-141.606344	-5.160159076409826	organic_salts	-1.2182320764098051	-135.6599846568193	0.7862002667708907	-0.5761980572862206	HF
KUDFIA_4_0_0	164.617966	12.294278	-15.992301	-13.802259740010758	146.960025	-13.802259740010758	148.61645294908675	0.0149439999999999	148.46426338678893	-0.15218956229782066	162.634252	14.017799050913254	organic_salts	-1.6564279490867477	143.93661338698925	-4.679839562097499	-3.148937731477635	HF
BEPTUN_1_0_0	182.654056	0.009195	-6.6058	-1.103862619260017	175.019193	-1.103862619260017	179.21098730710054	0.000618	173.37887989186223	-5.832107415238312	187.004222	7.7932346928994605	organic_salts	-4.191794307100537	176.25019555574	-2.9607917513605457	-1.6521262428440602	HF
MATPHB_2_0_0	159.499364	4.700632	-12.182391	-13.567664882195666	138.565533	-13.567664882195666	140.5727586463717	2.0000000000575118e-06	144.11222646867583	3.5394678223041183	145.302761	4.730002353628294	organic_salts	-2.0072256463717224	138.42904566480436	-2.1437129815673472	-1.524984642977751	HF
DUBWAZ_0_0_0	177.060418	4.177054	-6.133301	-4.520150831024244	170.668152	-4.520150831024244	168.64341376146314	0.00364	171.60958112923964	2.9661673677765066	176.736746	8.093332238536874	organic_salts	2.0247382385368553	169.64109765597576	0.997683894512619	0.5915937493555414	HF
PAMBZA03_1_0_1	-153.286867	3.747849	-17.787373	-2.9761622003303683	-170.547673	-2.9761622003303683	-180.84051893372344	0.0516159999999999	-209.53056435500213	-28.690045421278683	-184.87571	-4.035191066276553	organic_salts	10.292845933723441	-168.7285829543304	12.111935979393053	-6.69757864598474	HF
LIHMAM_14_1_1	290.343729	7.048702	-31.089783	-9.088902632773598	257.261245	-9.088902632773598	259.04605800204166	0.0149429999999999	276.2431392424507	17.197081240409034	280.285107	21.23904899795832	organic_salts	-1.7848130020416875	259.7083510882264	0.662293086184718	0.25566615114424873	HF
ZOWWEP_2_0_0	82.639696	1.690129	-1.156948	-3.7747298345724345	79.456708	-3.7747298345724345	81.87376617288041	0.0	78.67059272825664	-3.203173444623772	88.041302	6.167535827119593	organic_salts	-2.4170581728804024	78.75564948642756	-3.1181166864528507	-3.8084441845130184	HF
ZOWWEP_12_1_1	350.472127	0.038916	-9.720333	-0.7040756293636821	340.115194	-0.7040756293636821	343.85966912531376	0.0	325.59498935702203	-18.264679768291728	352.976589	9.116919874686232	organic_salts	-3.744475125313784	341.98149823163635	-1.8781708936774066	-0.5462027281230645	HF
ANLINC02_2_0_1	-426.728843	35.762186	-51.256314	-4.996750327410532	-447.978356	-4.996750327410532	-450.0532350559973	0.312473	-422.2461169243796	27.8071181316177	-479.380208	-29.326972944002705	organic_salts	2.0748790559972576	-455.53975325941053	-5.4865182034132545	1.2190820498669679	HF
YABFOY_0_0_0	227.911053	0.109779	-7.526176	-0.9441370794253404	219.584951	-0.9441370794253404	218.59236499752933	0.0039329999999999	219.54773012407296	0.9553651265436258	232.945266	14.352901002470674	organic_salts	0.9925860024706594	220.97663940757468	2.38427441004535	1.0907400219912982	HF
ZOWWEP_13_1_1	327.593173	0.024191	-7.530169	-0.5053471151810767	319.604805	-0.5053471151810767	322.40123344439456	0.000172	306.75974937842216	-15.641484065972406	332.555653	10.154419555605443	organic_salts	-2.7964284443945644	321.0528328128189	-1.3484006315756574	-0.4182368091988766	HF
BEPTUN_12_0_1	-298.63766	6.719827	-24.943642	-5.760916415328098	-322.604124	-5.760916415328098	-322.5203737639517	0.0740859999999999	-308.8473104146943	13.673063349257404	-342.016872	-19.496498236048296	organic_salts	-0.08375023604833132	-321.16920484632806	1.3511689176236246	-0.41894063989040486	HF
DUVCAZ_15_1_1	246.474615	16.113306	-24.891126	-20.5081160179684	216.99034	-20.5081160179684	217.6893641642721	0.0112229999999999	223.36817776695835	5.678813602686262	221.687608	3.9982438357279193	organic_salts	-0.6990241642720889	213.79387821403157	-3.895485950240527	-1.7894700391981149	HF
HISREG_0_0_0	242.020466	3.881903	-13.429545	-2.799414850888166	229.717302	-2.799414850888166	222.54335246926487	0.0085699999999999	224.07048937009205	1.5271369008271733	243.709964	21.16661153073514	organic_salts	7.173949530735115	230.31984946911183	7.776496999846955	3.4943739786255605	HF
DUVCAZ_0_0_1	-261.914026	15.600321	-29.320259	-5.983638808251529	-281.769022	-5.983638808251529	-282.3927482919378	0.1072119999999999	-267.0361553653831	15.356592926554697	-300.200302	-17.807553708062244	organic_salts	0.6237262919377713	-283.8756771002515	-1.4829288083137158	0.525129918272782	HF
LARASC20_6_0_0	40.855066	22.034692	-32.776973	-13.976357496300327	15.938328	-13.976357496300327	31.753290042378513	0.116576	25.69030108675142	-6.062988955627095	33.409221	1.6559309576214893	organic_salts	-15.814962042378513	11.245624804699673	-20.50766523767884	-64.58437916294324	HF
CUZHEK_12_1_1	987.758606	1.954326	-54.715975	-3.1719042215637523	931.867504	-3.1719042215637523	916.9927699252096	0.000402	951.325801940638	34.333032015428444	975.028717	58.03594707479044	organic_salts	14.874734074790467	941.5976219634363	24.60485203822668	2.683211127197161	HF
DUBWAZ_5_0_0	121.498662	0.012792	-2.840016	-1.0037657061194958	117.714526	-1.0037657061194958	120.67523513085136	0.000555	118.16053452975656	-2.514700601094802	129.336628	8.661392869148628	organic_salts	-2.960709130851356	118.2205675658805	-2.454667564970862	-2.034110447192583	HF
MEDHOU01_7_0_0	176.999258	7.101466	-13.102969	-9.477444396266698	161.640552	-9.477444396266698	163.55614974506227	1.0000000000287557e-06	157.18000551042215	-6.3761442346401225	168.477167	4.921017254937738	organic_salts	-1.9155977450622572	160.4443405067333	-3.1118092383289593	-1.9025938450980833	HF
KUDFIA_0_0_0	209.129579	1.379447	-10.238756	-5.35167694305681	194.981216	-5.35167694305681	193.91326254834019	0.004669	199.0766598879912	5.163397339651027	206.30542	12.392157451659813	organic_salts	1.067953451659804	196.2252127839432	2.311950235603007	1.1922599853254834	HF
MEDHOU01_8_0_0	304.965311	0.211876	-21.116572	-2.378442293186227	281.743777	-2.378442293186227	280.8424164344828	0.0	282.5810402860435	1.7386238515607033	287.366436	6.5240195655172215	organic_salts	0.9013605655172228	285.73302125081375	4.890604816330949	1.7414053327204118	HF
TUYKAB_12_1_1	288.661092	0.564552	-23.489197	-3.738226415976724	262.040313	-3.738226415976724	262.1797842705905	0.0099119999999999	267.5700954948056	5.390311224215111	271.879692	9.69990772940946	organic_salts	-0.1394712705904908	266.33484811302327	4.155063842432753	1.5848147308506422	HF
LARASC20_3_0_1	-269.927102	6.3856	-22.740401	-8.314618644239612	-294.591239	-8.314618644239612	-294.41304643676716	0.0348589999999999	-288.03047166916883	6.382574767598328	-307.978401	-13.565354563232859	organic_salts	-0.17819256323281252	-293.4052466472396	1.007799789527553	-0.3423081285713349	HF
BEPTUN_15_1_1	247.187489	1.168674	-12.761496	-1.865159945733852	233.775701	-1.865159945733852	234.4988761290114	0.0156439999999999	235.8279263490052	1.3290502199938032	249.743	15.244123870988602	organic_salts	-0.7231751290113948	235.64165465626616	1.1427785272547624	0.4873279335573676	HF
LIHMAM_8_1_1	267.402564	15.557842	-33.02131	-12.00554866159505	237.966574	-12.00554866159505	237.53833300130512	0.0488739999999999	255.75206415381084	18.213731152505716	255.410427	17.87209399869488	organic_salts	0.4282409986948892	236.42645677840494	-1.1118762229001788	-0.4680828600805537	HF
MIBTOH_0_0_1	-171.364291	7.048412	-16.904201	-15.23687838285811	-196.473885	-15.23687838285811	-199.40309914779107	0.031617	-182.1430911568235	17.26000799096758	-211.724235	-12.321135852208926	organic_salts	2.929214147791072	-196.75676296585814	2.6463361819329236	-1.3271289128618535	HF
NAASCB_9_0_0	221.288227	30.919424	-22.985917	-9.85010408325503	219.236755	-9.85010408325503	213.57270576811203	0.092495	220.60175149873209	7.029045730620055	216.758414	3.1857082318879577	organic_salts	5.664049231887958	207.976352205745	-5.596353562367028	-2.620350546311524	HF
ZOWWEP_10_0_0	270.593881	20.238963	-31.167128	-23.522113317828897	235.877981	-23.522113317828897	231.82299967880232	0.0440799999999999	246.3157768605568	14.49277718175449	245.059484	13.236484321197679	organic_salts	4.054981321197687	231.86046095317113	0.03746127436880897	0.016159429573731978	HF
DUVCAZ_5_0_1	-215.229778	0.515494	-14.593748	-2.834082659081848	-232.166662	-2.834082659081848	-231.9101731862368	0.0178559999999999	-230.15914825378152	1.751024932455266	-250.786951	-18.876777813763198	organic_salts	-0.2564888137632124	-229.53262571308184	2.377547473154948	-1.0252018876488203	HF
MIBTOH_6_0_0	140.807585	8.38395	-18.841466	-14.080490822731326	116.214375	-14.080490822731326	118.71228338486826	0.0274639999999999	122.91417080790254	4.201887423034279	127.387927	8.675643615131747	organic_salts	-2.4979083848682535	115.66361272926866	-3.0486706555995937	-2.5681172736908153	HF
MIBTOH_1_0_1	-417.787897	55.280983	-69.613584	-16.591736395132628	-448.571187	-16.591736395132628	-445.0351831762165	0.232724	-426.9414273080157	18.093755868200788	-465.461656	-20.426472823783513	organic_salts	-3.536003823783517	-463.46806459213263	-18.432881415916142	4.141893071096233	HF
TRPPAC_6_0_0	116.741996	3.472157	-2.782952	-5.259436878668063	112.231282	-5.259436878668063	112.90208366637879	0.0	112.49536259513977	-0.40672107123901924	121.666915	8.764831333621217	organic_salts	-0.670801666378793	110.93184481033192	-1.970238856046862	-1.7450863545342885	HF
TRPPAC_14_1_1	131.086014	0.985281	-5.217056	-4.04744026812432	122.877136	-4.04744026812432	124.53594597397239	0.002878	117.61447802733146	-6.921467946640931	130.276496	5.74055002602762	organic_salts	-1.6588099739723958	123.32713904887568	-1.2088069250967095	-0.9706490087202183	HF
LARASC20_9_0_1	-182.36711	2.6458	-16.461179	-7.647469727629992	-203.756158	-7.647469727629992	-208.38662366630726	0.012221	-218.92680875741192	-10.54018509110466	-223.340812	-14.954188333692741	organic_salts	4.630465666307259	-201.94969346463	6.4369302016772565	-3.088936366657014	HF
PAMBZA03_4_0_1	-222.782862	21.143179	-31.530084	-4.038543222459653	-237.836246	-4.038543222459653	-240.61255680942958	0.2019729999999999	-248.67393268406843	-8.061375874638856	-258.935929	-18.32337219057041	organic_salts	2.7763108094295887	-241.88562085945964	-1.273064050030058	0.5290929396666328	HF
KUDFIA_5_0_1	-136.14106	0.005701	-4.966932	-0.6645205530292441	-141.737829	-0.6645205530292441	-143.59413974870438	0.001263	-141.6413562172938	1.9527835314105744	-154.756446	-11.162306251295632	organic_salts	1.8563107487043737	-140.79126196402925	2.8028777846751325	-1.9519444105311563	HF
HEZXAM_4_0_1	-156.860415	0.278014	-11.107275	-2.8834023809203493	-170.455318	-2.8834023809203493	-172.75545978928102	0.00687	-168.0322210663667	4.723238722914317	-185.138035	-12.382575210718983	organic_salts	2.300141789281014	-168.52812241592034	4.227337373360683	-2.447006525013444	HF
LIHMAM_9_1_1	275.483644	30.242988	-37.803059	-12.117368752151272	255.752238	-12.117368752151272	250.88046114393015	0.078169	267.8474854979618	16.96702435403168	262.871854	11.991392856069837	organic_salts	4.871776856069857	247.67826805084877	-3.2021930930813767	-1.276382018145398	HF
YABFOY_15_1_1	168.874468	3.83845	-10.16115	-7.897497588986549	154.783206	-7.897497588986549	159.32488168945275	9.999999999177334e-07	147.09845596226566	-12.226425727187092	161.171161	1.84627931054726	organic_salts	-4.541675689452745	154.67921521101346	-4.645666478439296	-2.915844925900759	HF
ANLINC02_11_1_1	187.077007	0.094718	-10.080097	-1.5997792016147834	175.524145	-1.5997792016147834	178.11430757904316	0.001044	171.81194616819175	-6.302361410851404	185.662648	7.548340420956833	organic_salts	-2.5901625790431524	177.42884813738522	-0.6854594416579403	-0.3848424368456468	HF
BEPTUN_7_0_0	273.62241	0.716731	-20.088654	-4.454228254001569	249.931638	-4.454228254001569	253.515020265967	0.0	254.28751460494985	0.7724943389828525	257.765467	4.250446734033005	organic_salts	-3.5833822659670034	253.38460711899842	-0.13041314696857853	-0.051441980373296954	HF
DUVCAZ_14_1_1	164.257113	7.13742	-11.800897	-12.22712938876682	147.406258	-12.22712938876682	151.14890273987254	0.0042219999999999	140.49746794701542	-10.651434792857117	151.735574	0.5866712601274742	organic_salts	-3.7426447398725315	146.0155120202332	-5.133390719639351	-3.3962474266015166	HF
DEZYEO_12_1_1	149.464583	0.104961	-5.274357	-2.065955261247661	142.291225	-2.065955261247661	145.13298643503785	0.00068	138.0189982518294	-7.113988183208448	151.061156	5.928169564962161	organic_salts	-2.841761435037853	143.21422515275233	-1.9187612822855158	-1.3220711083102819	HF
NAASCB_1_0_0	174.566508	3.794363	-12.373517	-5.980628184314887	159.984934	-5.980628184314887	158.78760671249657	0.0008699999999999	161.58178375788992	2.7941770453933543	167.581058	8.793451287503444	organic_salts	1.197327287503441	160.4902117196851	1.702605007188538	1.0722530822391587	HF
COXYIY_0_0_0	147.9568	24.698596	-21.471942	-27.13836167882019	123.721915	-27.13836167882019	119.49076356590443	0.02235	127.57010361606416	8.079340050159729	117.276508	-2.2142555659044234	organic_salts	4.231151434095565	115.55528795517981	-3.935475610724623	-3.2935395952625535	HF
BEPTUN_13_0_1	-290.926857	4.661571	-23.598288	-6.337808599501255	-316.169721	-6.337808599501255	-312.67403794936564	0.055143	-293.3105065241129	19.363531425252745	-333.118417	-20.44437905063438	organic_salts	-3.495683050634341	-313.9532289285013	-1.2791909791356488	0.4091132693731357	HF
FENYEC_12_1_1	258.784045	1.693458	-16.808698	-4.301111413029458	239.465142	-4.301111413029458	243.40384531695088	0.0010190000000001	241.57885535232072	-1.8249899646301628	249.515618	6.111772683049111	organic_salts	-3.9387033169508925	241.80687622297054	-1.5969690939803343	-0.656098547621885	HF
FENYEC_3_0_1	-372.061136	33.886547	-52.132026	-8.328923996621311	-398.611952	-8.328923996621311	-397.3037426670988	0.206917	-377.1564959049087	20.147246762190093	-422.359864	-25.056121332901228	organic_salts	-1.3082093329011855	-405.8171015796213	-8.513358912522506	2.1427834672214146	HF
BEPTUN_0_0_0	237.399578	0.198104	-11.796414	-2.503402220417125	223.402128	-2.503402220417125	225.46740954480762	0.0017879999999999	228.6706438365942	3.203234291786572	232.762691	7.295281455192367	organic_salts	-2.0652815448076183	225.5197357775829	0.05232623277527182	0.023207891943634946	HF
YABFOY_6_0_0	161.382394	0.036093	-2.558633	-0.6358418268095282	158.253249	-0.6358418268095282	160.3583595253753	0.0	158.3552203087886	-2.0031392165867032	172.626971	12.268611474624691	organic_salts	-2.105110525375295	158.70947497919047	-1.6488845461848314	-1.028249821877175	HF
YABFOY_9_0_1	-263.22253	3.908111	-20.798654	-7.137843052620232	-287.149264	-7.137843052620232	-287.58189826446596	0.0494179999999999	-267.239591141611	20.342307122854947	-306.354277	-18.772378735534062	organic_salts	0.4326342644659462	-285.1662583796202	2.4156398848457457	-0.8399832880386218	HF
PAXNIN_9_0_1	-318.930644	7.171007	-30.803772	-4.831638236705414	-347.398262	-4.831638236705414	-343.645372843218	0.096666	-321.2249093226086	22.420463520609417	-356.157171	-12.511798156781992	organic_salts	-3.7528891567819755	-345.01977275770537	-1.3743999144873555	0.39994716155087023	HF
YABFOY_5_0_1	-200.684732	4.75169	-18.703168	-6.184201220845279	-220.817624	-6.184201220845279	-223.08906232364276	0.0451759999999999	-200.4145260659228	22.67453625771998	-237.632075	-14.543012676357222	organic_salts	2.2714383236427693	-219.5830074748453	3.5060548487974756	-1.5715942378704002	HF
MEDHOU01_1_0_0	157.953311	0.456873	-14.374525	-2.683751978312692	141.383135	-2.683751978312692	145.23146053612007	0.008121	142.96919002566682	-2.2622705104532486	153.335406	8.103945463879938	organic_salts	-3.8483255361200577	143.9483988516873	-1.2830616844327665	-0.8834598782497682	HF
MEDHOU01_6_0_0	291.654035	0.030565	-18.031583	-1.948706459155272	271.763793	-1.948706459155272	270.64437651370326	0.0	270.44593825815093	-0.19843825555233252	278.080921	7.436544486296725	organic_salts	1.1194164862967568	275.24079141684473	4.596414903141465	1.6983227075877336	HF
NAASCB_2_0_0	157.118119	0.177898	-7.46428	-1.855187616399028	148.024668	-1.855187616399028	148.4416362525773	0.003006	150.2564067937187	1.8147705411413995	157.610538	9.168901747422694	organic_salts	-0.4169682525773055	149.355395073601	0.9137588210236913	0.615567736985132	HF
RIRMUA_4_0_1	-244.422773	7.383415	-22.502454	-1.754637064359232	-262.569239	-1.754637064359232	-259.4945507767308	0.168788	-371.8289948042928	-112.33444402756197	-271.200785	-11.706234223269178	organic_salts	-3.0746882232691632	-260.66592435135925	-1.1713735746284328	0.4514058469136344	HF
CUZHEK_14_1_1	921.558728	5.91385	-62.621158	-6.51888113949331	858.43162	-6.51888113949331	856.13335430301	0.006097	877.1530423835859	21.01968808057586	912.391459	56.25810469699002	organic_salts	2.2982656969899153	867.6232742365067	11.489919933496708	1.3420712878136618	HF
PAXNIN_8_0_1	-310.550677	23.220236	-33.542756	-6.600338732948294	-327.513131	-6.600338732948294	-328.91628183179995	0.149495	-310.1641345560224	18.75214727577753	-346.276878	-17.36059616820006	organic_salts	1.4031508317999624	-332.8240343409483	-3.907752509148338	1.188069039144335	HF
ANLINC02_6_1_1	239.140601	6.102137	-13.503503	-8.289998411089307	223.393753	-8.289998411089307	225.24452355115443	0.0003280000000001	221.89555881876973	-3.348964732384701	232.980952	7.736428448845572	organic_salts	-1.850770551154426	222.9668261249107	-2.2776974262437193	-1.011211012074369	HF
BEPTUN_8_0_0	194.222849	0.068521	-8.017209	-1.80851140932754	184.554917	-1.80851140932754	187.7130946528405	0.0	179.20857906382295	-8.504515589017558	194.173266	6.460171347159502	organic_salts	-3.1581776528405214	186.00975144867246	-1.7033432041680499	-0.907418423481984	HF
HISREG_4_0_1	-199.236779	3.559457	-12.392836	-7.155845945792932	-215.23096	-7.155845945792932	-222.24217997484135	0.0708889999999999	-216.51051418148185	5.731665793359497	-235.103801	-12.861621025158655	organic_salts	7.011219974841339	-214.61773560879294	7.624444366048408	-3.4306918546747176	HF
HEZXAM_3_0_1	-528.032207	92.263375	-88.884197	-9.569063509925742	-534.088309	-9.569063509925742	-521.5935804513189	0.388308	-487.82309069571846	33.77048975560041	-564.706429	-43.112848548681086	organic_salts	-12.49472854868111	-564.2275438259257	-42.63396337460688	8.173789895519231	HF
RIRMUA_12_1_1	177.966162	0.58977	-8.803112	-2.4160640723323685	167.336221	-2.4160640723323685	161.98031440014756	0.0077209999999999	169.7844121867416	7.804097786594042	173.108553	11.128238599852438	organic_salts	5.355906599852432	168.76723744166762	6.786923041520055	4.189967815937188	HF
DUBWAZ_8_0_1	-125.819019	0.027184	-3.111984	-1.0135269865280527	-129.855007	-1.0135269865280527	-133.066219080044	0.002121	-130.37468331743517	2.6915357626088223	-141.971785	-8.905565919956018	organic_salts	3.2112120800439925	-129.31828489852805	3.7479341815159444	-2.8165932777134297	HF
BOGCAC_5_0_1	-417.915473	27.720331	-42.245759	-3.9671304391980713	-437.033278	-3.9671304391980713	-445.8076445168531	0.2803909999999999	-416.93725536356425	28.87038915328884	-465.446432	-19.638787483146928	organic_salts	8.774366516853092	-442.3615873811981	3.4460571356549963	-0.7729919345348335	HF
DUBWAZ_3_0_0	128.078785	0.04991	-3.386043	-1.1985024908981925	123.587597	-1.1985024908981925	126.9020715506981	0.000348	124.63384399724484	-2.268227553453258	135.819142	8.917070449301903	organic_salts	-3.314474550698094	124.1854963301018	-2.7165752205962974	-2.1406862688691497	HF
PAXNIN_6_0_0	202.133992	12.523101	-14.27045	-17.141042892766137	183.13	-17.141042892766137	184.374706172194	0.004182	178.26252021010183	-6.112185962092184	194.754364	10.379657827806	organic_salts	-1.2447061721940145	179.6074817422339	-4.767224429960123	-2.5856173706971743	HF
MATPHB_7_0_1	-218.377096	8.879443	-29.390651	-15.804198196444128	-254.789776	-15.804198196444128	-252.11146717796572	0.0287439999999999	-233.41227201532317	18.699195162642553	-269.030637	-16.91916982203429	organic_salts	-2.6783088220342677	-253.47545709444412	-1.3639899164784026	0.5410265275698709	HF
CUZHEK_8_1_1	940.456271	7.468899	-71.691148	-7.131165885959426	869.143325	-7.131165885959426	874.4992614858793	0.0243619999999999	890.0375444055215	15.538282919642256	925.683665	51.18440351412073	organic_salts	-5.355936485879283	879.3795292850406	4.880267799161288	0.5580642562086475	HF
DEZYEO_4_0_0	130.560581	0.633429	-3.607727	-2.961341719936826	124.675607	-2.961341719936826	127.15387270880966	0.0	126.10513268241998	-1.0487400263896802	137.881067	10.727194291190344	organic_salts	-2.4782657088096585	125.0094475640632	-2.1444251447464637	-1.686480402887399	HF
PAXNIN_1_0_1	-186.119651	8.947262	-6.526646	-9.01049980225779	-192.652351	-9.01049980225779	-201.56590328663063	0.010172	-194.2049087888107	7.360994497819917	-212.149212	-10.583308713369377	organic_salts	8.913552286630619	-196.03162547025778	5.53427781637285	-2.7456418601230386	HF
TRPPAC_12_1_1	334.895935	10.04804	-54.768416	-12.278203334990524	277.666424	-12.278203334990524	274.9278947369744	0.0	301.54039345128086	26.61249871430647	288.48395	13.556055263025598	organic_salts	2.7385292630256117	283.5119930170095	8.584098280035107	3.1223089560437582	HF
PAXNIN_3_0_1	-205.852816	0.077141	-10.0525	-1.7525789736930495	-217.538716	-1.7525789736930495	-217.63046009004174	0.003159	-214.398045159754	3.232414930287746	-233.932937	-16.302476909958273	organic_salts	0.09174409004174322	-215.64013908869305	1.9903210013486898	-0.9145415584404962	HF
MATPHB_0_0_0	119.623112	0.244269	-4.732391	-2.8907751782295823	112.308286	-2.8907751782295823	113.52261098201937	0.0	113.6094767133666	0.08686573134723119	119.715965	6.193354017980624	organic_salts	-1.2143249820193773	113.05069731377041	-0.4719136682489591	-0.41570015362288015	HF
DUBWAZ_11_0_1	-146.42452	4.730271	-7.260755	-3.8120460276525656	-152.679335	-3.8120460276525656	-157.76020808529907	0.015293	-151.2309984341803	6.5292096511187765	-172.183051	-14.422842914700936	organic_salts	5.080873085299061	-153.77277085765255	3.9874372276465238	-2.5275304058236054	HF
FENYEC_2_0_1	-254.017708	2.901824	-22.354919	-6.511678096095833	-279.845871	-6.511678096095833	-278.3625226081331	0.0453489999999999	-258.8231901723213	19.539332435811787	-294.354781	-15.992258391866926	organic_salts	-1.4833483918669117	-277.0730014130958	1.2895211950372527	-0.4632524461105656	HF
MEDHOU01_9_0_0	152.78096	4.903207	-14.16267	-14.933863104224075	128.260302	-14.933863104224075	133.5117026804473	0.0	135.1691423763401	1.6574396958927764	140.44562	6.933917319552677	organic_salts	-5.251400680447318	128.85252828077589	-4.6591743996714285	-3.4897123668798518	HF
PAMBZA03_2_0_1	-425.745763	22.800811	-46.841059	-4.787449451393468	-455.357986	-4.787449451393468	-448.57895176182404	0.259333	-416.4078237881752	32.17112797364882	-480.51993	-31.940978238175944	organic_salts	-6.779034238175939	-457.0881894933935	-8.509237731569442	1.8969320112209542	HF
DEZYEO_6_0_1	-132.773183	2.523019	-4.730818	-4.728824796163525	-139.668364	-4.728824796163525	-143.76025122459376	0.0110489999999999	-162.73841386211788	-18.97816263752412	-151.917759	-8.15750777540623	organic_salts	4.091887224593762	-140.07719043516352	3.683060789430243	-2.5619465450684773	HF
ZOWWEP_11_1_1	325.075913	0.024115	-7.281194	-0.495276615977239	317.347675	-0.495276615977239	319.76417034854467	0.0	302.7204889087051	-17.043681439839588	329.868699	10.104528651455325	organic_salts	-2.416495348544686	318.7455333770228	-1.0186369715218575	-0.3185588211498298	HF
MIBTOH_2_0_0	137.974352	11.903647	-9.868477	-17.87638265350729	121.938694	-17.87638265350729	120.1090808302964	0.0012239999999998	119.36162319037288	-0.7474576399235247	126.718705	6.609624169703594	organic_salts	1.8296131697035918	117.94685111049272	-2.1622297198036904	-1.8002216858679747	HF
DUBWAZ_7_0_1	-160.464671	3.602956	-12.227145	-7.464238820380574	-176.414815	-7.464238820380574	-181.62958285225645	0.026066	-167.55465144880927	14.07493140344718	-198.032385	-16.402802147743557	organic_salts	5.214767852256443	-175.9998735953806	5.629709256875856	-3.099555242306122	HF
DEZYEO_1_0_1	-383.777206	44.124528	-69.768588	-21.476642372563894	-431.448658	-21.476642372563894	-425.7160531230911	0.203991	-399.365843216524	26.350209906567102	-455.011467	-29.295413876908867	organic_salts	-5.732604876908908	-439.87762845656385	-14.16157533347274	3.326530730890262	HF
BOGCAC_14_1_1	125.513785	0.794941	-4.13286	-3.1955726579813204	119.031077	-3.1955726579813204	121.67529713623551	0.001716	112.5748320261259	-9.10046511010961	126.918254	5.2429568637644905	organic_salts	-2.6442201362355178	119.38507214701868	-2.2902249892168385	-1.882243185856004	HF
BEPTUN_9_0_0	176.058449	8.438269	-11.529026	-10.784983421863394	162.110315	-10.784983421863394	170.5923471070844	9.999999999177334e-07	155.17532706892322	-15.417020038161183	175.704605	5.112257892915579	organic_salts	-8.482032107084393	160.1082181651366	-10.484128941947802	-6.145720555311132	HF
COXYIY_7_0_1	-276.612148	13.128249	-34.940504	-10.628243494470311	-309.223224	-10.628243494470311	-301.9602670227297	0.100561	-306.0875688834816	-4.127301860751913	-319.559907	-17.59963997727033	organic_salts	-7.262956977270335	-308.9304154414703	-6.970148418740621	2.308299859271204	HF
ZOWWEP_6_0_0	89.534472	0.915075	-1.920122	-4.025851650911107	84.548522	-4.025851650911107	87.97979200096175	0.0006169999999999	84.55068856815652	-3.4291034328052348	95.048887	7.069094999038242	organic_salts	-3.431270000961746	84.41057375808889	-3.5692182428728643	-4.056861424307353	HF
KUDFIA_7_0_1	-150.83646	2.083896	-6.620928	-4.6660853498717	-159.99116	-4.6660853498717	-162.62275345112008	0.0122659999999999	-153.11855523615372	9.504198214966351	-173.893554	-11.270800548879919	organic_salts	2.631593451120068	-159.8084609738717	2.8142924772483866	-1.7305650147500948	HF
ZOWWEP_8_0_1	-341.673834	2.471297	-26.467142	-2.8919129833624457	-368.521322	-2.8919129833624457	-364.7861865533418	0.0546119999999999	-332.5560945173037	32.230092036038116	-382.931432	-18.14524544665818	organic_salts	-3.735135446658205	-364.62028296436245	0.1659035889793472	-0.045479679630107794	HF
DEZYEO_11_1_1	208.455677	1.665779	-11.964113	-6.376959314035621	191.81862	-6.376959314035621	194.18860138470924	0.000229	194.16246668302065	-0.026134701688590667	201.996771	7.808169615290751	organic_salts	-2.3699813847092344	193.2794377619644	-0.9091636227448419	-0.4681858854030714	HF
DUFBIP_4_1_1	307.179493	3.080559	-28.711213	-5.161389895044132	276.40263	-5.161389895044132	260.92645708873636	0.0	286.4677274285925	25.54127033985617	277.501193	16.574735911263645	organic_salts	15.476172911263632	280.45707018095584	19.530613092219482	7.485102626284262	HF
YABFOY_8_0_1	-202.576226	7.229785	-9.965011	-6.3123529734783785	-211.478757	-6.3123529734783785	-214.80049351434133	0.0273539999999999	-203.0742327799932	11.72626073434813	-234.598342	-19.797848485658676	organic_salts	3.3217365143413247	-213.38403708147837	1.416456432862958	-0.6594288540442237	HF
TRPPAC_4_0_1	-418.543112	53.01507	-75.949785	-18.628438774301856	-460.624932	-18.628438774301856	-456.1281631649401	0.2465129999999999	-427.3942199500692	28.733943214870862	-480.749841	-24.621677835059927	organic_salts	-4.496768835059925	-472.44691917930186	-16.31875601436178	3.577669026426849	HF
ZOWWEP_3_0_0	93.958117	7.643609	-3.220003	-8.095442723344025	90.303207	-8.095442723344025	92.78546778429902	9.999999999177334e-07	89.12283402518524	-3.662633759113774	99.602867	6.817399215700988	organic_salts	-2.482260784299015	86.98416223265599	-5.801305551643026	-6.252385950275623	HF
MATPHB_1_0_1	-262.108678	29.407996	-45.224665	-25.71946505988377	-304.033069	-25.71946505988377	-304.5774200331977	0.0635339999999999	-267.00462715023264	37.572792882965075	-321.598635	-17.02121496680229	organic_salts	0.5443510331976995	-309.88067099488376	-5.303250961686047	1.7411832305585926	HF
MIBTOH_5_0_0	130.636834	5.286727	-7.854608	-12.064637747055489	116.043935	-12.064637747055489	117.03422549730105	0.0009919999999999	114.46117865316482	-2.573046844136229	124.382139	7.347913502698944	organic_salts	-0.9902904973010465	114.8290086239445	-2.205216873356548	-1.8842495551930687	HF
HISREG_8_0_1	-403.497605	32.49459	-51.527551	-9.025916350358443	-431.700148	-9.025916350358443	-423.1147745339583	0.190115	-391.7258536585086	31.38892087544974	-449.09814	-25.983365466041676	organic_salts	-8.585373466041688	-438.1402686533585	-15.02549411940015	3.5511627160621013	HF
TRPPAC_11_1_1	209.262058	5.187954	-15.062157	-9.668937881648128	189.692802	-9.668937881648128	187.9913225870928	0.0028809999999999	188.01918434063865	0.0278617535458352	197.32687	9.335547412907204	organic_salts	1.7014794129071902	190.01436573735185	2.023043150259042	1.076136452692812	HF
DEZYEO_7_0_0	175.451586	10.689948	-15.371852	-16.590473652300485	153.991642	-16.590473652300485	157.82838965026718	0.005749	153.77918879194965	-4.049200858317533	167.786312	9.957922349732826	organic_salts	-3.8367476502671707	151.70213997169952	-6.12624967856766	-3.8815891691874014	HF
LIHMAM_6_0_1	-276.777033	0.198907	-28.756947	-0.0905414321719069	-305.913272	-0.0905414321719069	-310.46075960185914	0.200295	-392.2024831286653	-81.74172352680614	-330.922088	-20.461328398140836	organic_salts	4.547487601859132	-299.86293297817195	10.597826623687183	-3.413580072817589	HF
COXYIY_4_0_0	113.739965	29.848264	-20.041522	-35.33677754674536	87.829484	-35.33677754674536	81.6039107403392	0.0084109999999999	79.76828326527354	-1.8356274750656638	83.817804	2.213893259660793	organic_salts	6.225573259660791	76.78625332725466	-4.817657413084547	-5.903708988180927	HF
PAXNIN_2_0_1	-251.575809	29.921184	-30.184959	-8.454999610372841	-260.461864	-8.454999610372841	-269.72323973744335	0.1523	-245.7335286086891	23.989711128754237	-290.080339	-20.35709926255663	organic_salts	9.261375737443359	-269.75755644737285	-0.03431670992949876	0.012722934057481908	HF
HEZXAM_2_0_1	-154.800971	0.079142	-5.773538	-1.7338235390781096	-162.168259	-1.7338235390781096	-164.31884311512422	0.0022529999999999	-158.4240834731348	5.894759641989424	-175.671822	-11.352978884875768	organic_salts	2.150584115124218	-161.13256168307814	3.186281432046087	-1.939084630612772	HF
BOGCAC_0_0_1	-322.266184	4.496509	-26.518288	-3.416722831482177	-348.109495	-3.416722831482177	-351.1466010965277	0.121221	-319.88861253366827	31.257988562859452	-364.354875	-13.208273903472275	organic_salts	3.0371060965277366	-344.79628523048217	6.350315866045548	-1.8084514690489317	HF
KUDFIA_11_0_1	-169.528667	0.323815	-6.393679	-2.8586277398241067	-178.367019	-2.8586277398241067	-178.75417279177017	0.0053469999999999	-170.1865320947867	8.56764069698346	-188.018432	-9.264259208229817	organic_salts	0.3871537917701744	-177.36436870182413	1.3898040899460398	-0.7774946275324244	HF
BEPTUN_10_0_0	245.77614	0.009496	-10.066039	-1.114742064851612	234.662172	-1.114742064851612	234.90099432739314	0.0	241.26464175885857	6.363647431465438	244.047301	9.146306672606869	organic_salts	-0.23882232739313736	236.58297417814836	1.6819798507552264	0.7160377739444422	HF
KUDFIA_2_0_1	-419.229491	53.654695	-65.768391	-10.018536791181129	-441.35036	-10.018536791181129	-439.7811183802348	0.271802	-419.45604706116745	20.32507131906732	-463.387116	-23.60599761976522	organic_salts	-1.5692416197652506	-456.0375186891811	-16.256400308946354	3.6964752758873725	HF
BOGCAC_10_1_1	309.884883	0.288551	-21.132191	-2.425980547863442	286.653637	-2.425980547863442	286.7508600709402	0.0	286.1851358576101	-0.5657242133300997	294.14921	7.398349929059805	organic_salts	-0.09722307094017424	290.6297003141366	3.8788402431964073	1.3526865245449686	HF
MEDHOU01_11_0_1	-113.872196	4.157212	-4.022386	-7.050653584174411	-120.838635	-7.050653584174411	-125.65173444025228	0.004245	-129.37951206090992	-3.7277776206576334	-132.605473	-6.9537385597477055	organic_salts	4.813099440252287	-122.13657772217441	3.5151567180778756	-2.797539352510364	HF
FENYEC_4_0_1	-256.105569	6.289582	-25.776772	-13.146274520885624	-288.783974	-13.146274520885624	-287.52424760652985	0.036483	-261.7082451671563	25.816002439373563	-308.08411	-20.559862393470155	organic_salts	-1.259726393470146	-286.90014416688564	0.624103439644216	-0.21706115043844468	HF
COXYIY_2_0_1	-186.582742	26.214448	-34.850546	-10.60348173367504	-206.007436	-10.60348173367504	-208.40909995473075	0.128657	-188.51318489069928	19.89591506403147	-220.357211	-11.948111045269258	organic_salts	2.4016639547307364	-212.45720489167502	-4.04810493694427	1.9423839639553038	HF
TUYKAB_4_0_1	-154.509016	2.144742	-8.604121	-5.544869901582689	-166.506755	-5.544869901582689	-166.14668132760622	0.0149799999999999	-170.6722322846618	-4.525550957055572	-177.971526	-11.824844672393795	organic_salts	-0.3600736723937814	-165.9227951945827	0.22388613302351246	-0.1347520944953792	HF
RIRMUA_1_0_1	-333.208867	17.50793	-40.588301	-3.2695499749306616	-361.258728	-3.2695499749306616	-357.5414216060071	0.320407	-441.641442366167	-84.10002076015991	-374.225063	-16.6836413939929	organic_salts	-3.717306393992942	-360.57947662793066	-3.038055021923583	0.8497071495317174	HF
BOGCAC_11_1_1	226.790754	0.001597	-8.080929	-0.5944148048001413	218.130702	-0.5944148048001413	218.67559284867042	0.0	228.27601919448847	9.60042634581805	230.392064	11.716471151329586	organic_salts	-0.5448908486704056	219.70812775319985	1.0325349045294274	0.4721765657880119	HF
MIBTOH_3_0_0	248.384784	0.64612	-24.095641	-6.938951735146874	218.071271	-6.938951735146874	216.7445394208706	0.0092999999999999	229.9053635928084	13.160824171937804	223.389219	6.644679579129388	organic_salts	1.3267315791293868	222.41040074185312	5.665861320982515	2.614073386172211	HF
YABFOY_11_1_1	166.880765	1.765343	-9.051193	-6.838509281187715	152.893917	-6.838509281187715	157.78635538759178	0.0	147.01400182565067	-10.772353561941117	161.061033	3.274677612408226	organic_salts	-4.892438387591795	153.63033909481226	-4.156016292779526	-2.63395163832167	HF
BOGCAC_3_0_1	-414.806965	26.189208	-52.789345	-6.038354967893901	-448.36712	-6.038354967893901	-445.81499232265963	0.282541	-411.1868520540968	34.628140268562845	-476.327655	-30.51266267734036	organic_salts	-2.5521276773403656	-450.5333981228939	-4.7184058002342795	1.0583775515605187	HF
DUFBIP_5_1_1	134.485862	42.908264	-26.823976	-11.822325643802742	138.533981	-11.822325643802742	135.04285542293547	0.173508	132.11040953204167	-2.9324458908938027	138.477803	3.43494757706452	organic_salts	3.491125577064537	121.93439166819726	-13.10846375473821	-9.706891722397547	HF
TUYKAB_9_0_1	-121.932709	0.198138	-4.516208	-3.310439496765224	-129.513131	-3.310439496765224	-129.02379150567302	0.006657	-137.5710595154795	-8.547268009806487	-136.618228	-7.59443649432697	organic_salts	-0.48933949432696977	-128.77356659076523	0.25022491490778975	-0.19393703439321708	HF
DEZYEO_15_1_1	290.244391	0.14269	-22.339781	-3.050550620766248	265.055484	-3.050550620766248	267.47117758523603	0.0008399999999999	270.93906962671394	3.46789204147791	274.436209	6.965031414763985	organic_salts	-2.415693585236056	269.32420088623377	1.8530233009977337	0.6927936377022245	HF
BOGCAC_13_1_1	131.536925	4.975188	-5.390476	-7.18949664797256	123.892635	-7.18949664797256	126.24157779741819	0.0045629999999999	116.87895555815696	-9.362622239261228	130.589203	4.34762520258181	organic_salts	-2.3489427974181893	122.43184230402744	-3.809735493390747	-3.0178135918930673	HF
BOGCAC_1_0_1	-402.992752	26.342547	-51.589623	-5.88886442394711	-434.892989	-5.88886442394711	-435.7094368734037	0.277871	-406.6179893284837	29.091447544920015	-464.896893	-29.18745612659626	organic_salts	0.8164478734037175	-437.5319483979471	-1.8225115245433585	0.41828598839205156	HF
HISREG_6_0_1	-183.147114	2.988468	-11.438756	-6.498017589353732	-198.108904	-6.498017589353732	-201.51319615860098	0.0296349999999999	-185.8091525204979	15.704043638103087	-211.577817	-10.064620841399034	organic_salts	3.404292158600981	-197.38104567735374	4.132150481247237	-2.0505607374690378	HF
TRPPAC_1_0_1	-136.186716	9.979226	-8.019783	-11.820604262620764	-146.227129	-11.820604262620764	-154.3487113311872	0.0183489999999999	-150.7571008235165	3.59161050767068	-159.50979	-5.16107866881282	organic_salts	8.121582331187199	-149.60728140162078	4.741429929566408	-3.0718947302337276	HF
PAXNIN_13_1_1	191.281451	7.625031	-14.666919	-8.312325981521928	176.052348	-8.312325981521928	184.0811946876993	0.0	183.791696880228	-0.2894978074713208	199.438628	15.357433312300685	organic_salts	-8.028846687699314	174.88972909647808	-9.191465591221231	-4.993158376017115	HF
DUBWAZ_12_0_1	-138.00865	0.18745	-4.45845	-1.5189961946518062	-143.729934	-1.5189961946518062	-146.96248611640416	0.0039059999999999	-141.8334865957737	5.128999520630458	-157.482587	-10.52010088359583	organic_salts	3.232552116404179	-143.0168682946518	3.9456178217523643	-2.684778902438524	HF
YABFOY_4_0_1	-167.499407	1.599614	-7.14276	-4.012818025731443	-176.951339	-4.012818025731443	-179.47556364163975	0.0123079999999999	-166.8286724378679	12.646891203771844	-192.260562	-12.784998358360241	organic_salts	2.524224641639762	-176.47204851573142	3.0035151259083364	-1.6734953020710264	HF
DUVCAZ_1_0_1	-396.083314	22.57245	-48.223791	-7.341979813317127	-429.222555	-7.341979813317127	-420.1024742693888	0.1569009999999999	-386.2621820971486	33.8402921722402	-442.336988	-22.23451373061124	organic_salts	-9.120080730611221	-431.2013597363171	-11.098885466928323	2.6419471787760083	HF
DUBWAZ_2_0_1	-323.457552	12.47131	-38.031793	-9.822606502212938	-358.844175	-9.822606502212938	-352.37832633907306	0.100539	-337.0895740795132	15.288752259559828	-376.429861	-24.05153466092696	organic_salts	-6.465848660926952	-357.77110293121297	-5.39277659213991	1.5303939513438622	HF
TRPPAC_13_1_1	258.343831	0.033541	-19.043517	-2.3696353172186155	237.012123	-2.3696353172186155	239.2523445065138	0.0	254.70921357004144	15.456869063527648	250.120541	10.86819649348621	organic_salts	-2.240221506513791	240.6985189167814	1.4461744102676164	0.6044556901837355	HF
KUDFIA_6_0_1	-131.87417	2.061872	-4.76584	-4.932193527355192	-139.428274	-4.932193527355192	-143.2376810591489	0.0081269999999999	-135.31386526673336	7.923815792415553	-153.338829	-10.101147940851092	organic_salts	3.809407059148924	-139.6333251273552	3.6043559317937195	-2.516346191268852	HF
HEZXAM_0_0_0	210.158554	3.935063	-19.56272	-9.487221994209714	185.016855	-9.487221994209714	188.70319689199323	0.015769	195.3394224697673	6.63622557777407	201.3108	12.60760310800677	organic_salts	-3.686341891993237	186.87097340079032	-1.8322234912029103	-0.9709551938601272	HF
BEPTUN_11_0_0	247.822712	1.204515	-14.413918	-3.137444750859494	231.564994	-3.137444750859494	234.37699377924426	0.0	231.85963174027452	-2.517362038969736	240.088196	5.711202220755752	organic_salts	-2.811999779244246	233.69508087014052	-0.6819129091037439	-0.2909470328585348	HF
FENYEC_9_0_1	-148.551107	0.138616	-9.943999	-2.514815155098341	-160.766456	-2.514815155098341	-163.75279346736707	0.008422	-158.63592851319527	5.1168649541718025	-174.447665	-10.69487153263293	organic_salts	2.986337467367065	-158.98372459209835	4.769068875268715	-2.9123587905198716	HF
TRPPAC_3_0_1	-110.618847	2.197444	-3.389982	-4.3571993723300615	-116.118862	-4.3571993723300615	-119.82848290977866	0.006449	-133.9819239943403	-14.153441084561635	-126.899236	-7.070753090221345	organic_salts	3.709620909778664	-116.63244157833006	3.1960413314485976	-2.667180000814133	HF
LIHMAM_13_1_1	351.897761	2.839728	-25.689815	-3.543112261604984	325.543493	-3.543112261604984	312.2842136153858	0.006237	330.29668635782514	18.012472742439343	329.816813	17.53259938461423	organic_salts	13.259279384614217	329.10299537339506	16.818781758009266	5.3857290969960925	HF
DUVCAZ_8_0_1	-345.655471	20.033619	-44.500179	-8.61044175632033	-379.056281	-8.61044175632033	-374.4821248251337	0.140664	-350.3939710673736	24.088153757760097	-401.796446	-27.31432117486628	organic_salts	-4.574156174866289	-380.28325127832034	-5.801126453186612	1.54910637080354	HF
MIBTOH_4_0_1	-379.458029	29.591996	-53.302678	-10.379466269869573	-413.304502	-10.379466269869573	-412.05320937252765	0.183902	-394.68696452676943	17.366244845758217	-423.064464	-11.01125462747234	organic_salts	-1.2512926274723668	-418.2874276438696	-6.234218271341945	1.512964376818076	HF
CUZHEK_13_1_1	615.724701	3.672492	-24.317496	-6.767942616132259	588.409146	-6.767942616132259	599.9234829196224	0.003786	592.488656588798	-7.434826330824421	642.948321	43.02483808037755	organic_salts	-11.514336919622451	591.2109677158678	-8.712515203754606	-1.4522710731964974	HF
MIBTOH_8_1_0	-387.043325	50.345068	-72.043065	-17.97089099738022	-426.98783	-17.97089099738022	-425.027447514042	0.2178959999999999	-401.4360790920236	23.591368422018434	-448.733729	-23.70628148595796	organic_salts	-1.9603824859579504	-438.4474392123802	-13.419991698338151	3.157441190405658	HF
DUVCAZ_11_0_1	-289.182213	10.223242	-35.825717	-8.7904911497043	-323.503711	-8.7904911497043	-326.99568023852987	0.1038099999999999	-304.41242508518843	22.58325515334144	-343.856891	-16.861210761470147	organic_salts	3.4919692385298617	-321.78248253070427	5.2131977078256	-1.5942711243227394	HF
MEDHOU01_13_1_1	166.963434	21.580001	-14.109943	-20.487643079606592	153.937155	-20.487643079606592	154.11506012829798	1.999999999946489e-06	151.42401477077306	-2.691045357524928	163.074027	8.958966871702017	organic_salts	-0.17790512829799354	145.61180717639343	-8.503252951904557	-5.5174704826548115	HF
LARASC20_5_0_1	-157.027719	0.074609	-8.942371	-1.778126038151352	-167.601384	-1.778126038151352	-166.79009879202835	0.0077049999999999	-199.918075445934	-33.12797665390565	-174.731959	-7.941860207971644	organic_salts	-0.8112852079716504	-165.95038358615136	0.8397152058769848	-0.5034562674634728	HF
RIRMUA_9_1_1	134.282756	11.316293	-13.517025	-10.125142376818374	121.885643	-10.125142376818374	125.22248714742953	0.0274499999999999	126.12365092645314	0.9011637790236051	138.958403	13.735915852570471	organic_salts	-3.336844147429531	118.79184465318163	-6.4306424942479055	-5.135373558486223	HF
TUYKAB_0_0_0	238.244668	13.711598	-20.980127	-24.13650891476007	206.552075	-24.13650891476007	202.17381008141078	0.0002809999999999	209.60068382338483	7.426873741974049	214.930753	12.756942918589232	organic_salts	4.378264918589224	203.91124213423993	1.7374320528291491	0.8593754315306839	HF
TUYKAB_2_0_1	-241.485364	13.096242	-25.362284	-13.242200013760105	-267.45002	-13.242200013760105	-271.8698449089257	0.086098	-249.63717106483625	22.232673844089447	-286.102599	-14.232754091074298	organic_salts	4.419824908925705	-268.7418006957601	3.1280442131655946	-1.150566814136178	HF
DUFBIP_2_0_1	-398.111255	11.901218	-33.640095	-2.444805720862294	-424.185583	-2.444805720862294	-420.578277025377	0.290917	-553.981925386308	-133.40364836093102	-437.784733	-17.206455974622997	organic_salts	-3.6073059746229887	-421.7969662758623	-1.2186892504852835	0.28976514410223564	HF
HEZXAM_13_1_1	204.136722	29.046602	-28.274669	-6.728305859034029	198.159158	-6.728305859034029	208.93603145877776	0.111774	188.4006800262139	-20.535351432563857	204.55027	-4.3857614587777505	organic_salts	-10.776873458777771	188.79145890396597	-20.144572554811788	-9.641502432186394	HF
LARASC20_7_0_0	77.123734	25.668555	-29.405957	-8.696568416219817	64.573056	-8.696568416219817	66.81738078818849	0.132831	63.14191184873826	-3.6754689394502265	73.778839	6.961458211811518	organic_salts	-2.244324788188493	57.26343128778018	-9.553949500408308	-14.298599238264648	HF
TRPPAC_5_0_0	155.185517	5.857209	-9.469123	-11.677399890023182	139.89511	-11.677399890023182	142.9308603638617	0.0	139.4289265473947	-3.501933816467016	154.688342	11.757481636138294	organic_salts	-3.035750363861723	138.74515770597685	-4.18570265788486	-2.928480698450454	HF
DUVCAZ_3_0_0	287.485969	13.976308	-39.54828	-12.834550858825107	249.193648	-12.834550858825107	257.40193512722226	0.0	268.81340244160657	11.41146731438431	277.938423	20.53648787277774	organic_salts	-8.208287127222263	249.6726586811749	-7.729276446047351	-3.0028043271031026	HF
ZOWWEP_5_0_1	-426.712433	24.978597	-40.386167	-3.153799782506628	-445.200478	-3.153799782506628	-440.65554799722	0.1671289999999999	-410.0142259494323	30.641322047787753	-463.347237	-22.69168900277998	organic_salts	-4.5449300027799495	-450.1817053385066	-9.526157341286591	2.1618149106672973	HF
BOGCAC_9_1_1	230.312663	0.001061	-8.168272	-0.6005040528274977	221.561985	-0.6005040528274977	221.0630147192624	0.0	228.11792010893407	7.05490538967166	232.685702	11.62268728073758	organic_salts	0.49897028073758065	223.15355111617248	2.0905363969100677	0.9456744266176462	HF
KUDFIA_1_0_1	-347.320859	13.553777	-40.816293	-6.258872536719203	-380.887931	-6.258872536719203	-378.58806474089636	0.131267	-356.6064936412061	21.981571099690257	-394.218598	-15.630533259103629	organic_salts	-2.2998662591036236	-379.7816329707192	-1.1935682298228585	0.3152683195757189	HF
HISREG_3_0_1	-370.111045	22.522039	-53.161539	-11.7102772209507	-412.693816	-11.7102772209507	-402.7305746360745	0.193372	-385.2670754266614	17.4634992094131	-440.258427	-37.52785236392549	organic_salts	-9.963241363925533	-413.58684912295064	-10.856274486876146	2.6956668230829917	HF
CUZHEK_15_1_1	1028.074949	7.919819	-85.041556	-7.948595112534591	943.090188	-7.948595112534591	950.1966586527233	0.030532	978.5762505141644	28.3795918614411	1009.601623	59.404964347276746	organic_salts	-7.10647065272326	955.6790966344655	5.482437981742237	0.5769792949509783	HF
DUVCAZ_13_1_1	150.472808	2.072702	-8.372384	-9.23551040625993	135.00681	-9.23551040625993	139.22185399802174	1.0000000000287557e-06	128.94376415531215	-10.27808984270959	142.068742	2.846888001978243	organic_salts	-4.215043998021741	135.51953371174005	-3.70232028628169	-2.65929534765016	HF
DEZYEO_13_1_1	180.838723	11.049471	-17.48609	-20.00799476299697	153.887078	-20.00799476299697	159.20602248440295	0.0	157.11159875429976	-2.0944237301031876	161.92004	2.7140175155970496	organic_salts	-5.318944484402948	152.14839140200303	-7.057631082399922	-4.433017653645196	HF
RIRMUA_3_0_1	-304.1245	1.91385	-38.263465	-3.2038609536655245	-346.781368	-3.2038609536655245	-344.48821891619076	0.2708279999999999	-450.8776067285017	-106.38938781231093	-359.593816	-15.105597083809243	organic_salts	-2.293149083809226	-337.12570609866555	7.362512817525214	-2.1372321064240554	HF
ANLINC02_1_0_1	-427.7159	32.12639	-50.592229	-5.033436643922068	-452.038497	-5.033436643922068	-452.2999090413224	0.3001049999999999	-420.3965527468253	31.903356294497087	-481.426842	-29.126932958677628	organic_salts	0.26141204132238727	-457.79359738092205	-5.493688339599657	1.214611860356963	HF
MEDHOU01_0_0_0	208.146496	1.120189	-9.43257	-5.438743855914884	194.462765	-5.438743855914884	194.4475210170903	0.000652	192.259831265344	-2.187689751746319	202.135198	7.687676982909693	organic_salts	0.015243982909680653	195.67669009908514	1.2291690819948258	0.6321340974497649	HF
TUYKAB_1_0_1	-403.025919	39.334804	-60.04294	-17.85663069909986	-441.671815	-17.85663069909986	-439.3023753421908	0.197057	-415.8683239533347	23.43405138885612	-461.105864	-21.80348865780917	organic_salts	-2.3694396578091528	-450.01965057909985	-10.717275236909018	2.4396124033157998	HF
PAXNIN_11_1_1	242.906095	11.942598	-14.466244	-6.80931895361916	233.675881	-6.80931895361916	232.53986086613767	0.02699	232.45592848630088	-0.08393237983679569	245.327327	12.787466133862324	organic_salts	1.1360201338623312	230.27254214438082	-2.267318721756851	-0.9750236855358061	HF
PAMBZA03_5_0_1	-294.645597	2.789939	-21.967791	-2.7438301374159817	-316.914633	-2.7438301374159817	-318.27151242181066	0.096554	-306.67722300471576	11.594289417094899	-328.825063	-10.553550578189345	organic_salts	1.3568794218106746	-313.67644289541596	4.5950695263946955	-1.4437577185056927	HF
PAMBZA03_0_0_1	-189.183221	1.769322	-19.595087	-3.3743982290595023	-210.638632	-3.3743982290595023	-213.68181891756475	0.0616729999999999	-233.79050027583656	-20.10868135827181	-223.468978	-9.787159082435238	organic_salts	3.0431869175647535	-207.4343529200595	6.247465997505259	-2.923723707123364	HF
DUVCAZ_7_0_1	-159.121128	2.053238	-7.957692	-4.703086554144243	-169.702607	-4.703086554144243	-172.25708042189163	0.0125969999999999	-181.62894235211857	-9.371861930226942	-181.526277	-9.269196578108364	organic_salts	2.554473421891629	-169.21842080014423	3.0386596217473993	-1.7640259629996755	HF
CUZHEK_11_1_1	641.013121	5.28037	-31.134174	-8.349840591679259	606.950441	-8.349840591679259	617.1732166069478	9.999999999177334e-07	609.8449988555325	-7.328217751415309	663.021269	45.84805239305217	organic_salts	-10.222775606947835	610.2235181363206	-6.9496984706271405	-1.1260531538997613	HF
HEZXAM_8_0_0	135.858228	7.345631	-9.280665	-12.594167742882584	121.156199	-12.594167742882584	123.78445858757979	0.002078	121.0906131566092	-2.6938454309705975	133.319527	9.535068412420202	organic_salts	-2.628259587579791	119.37431729711743	-4.410141290462363	-3.562758476131401	HF
PAMBZA03_12_1_1	117.022621	24.370297	-21.410979	-4.725206830429568	115.159811	-4.725206830429568	116.11910133392878	0.103635	106.88685687679234	-9.232244457136446	126.997519	10.878417666071215	organic_salts	-0.9592903339287773	106.92399207757042	-9.195109256358364	-7.918687925353113	HF
ZOWWEP_0_0_0	207.489084	1.006563	-10.104732	-6.029826960250687	192.452082	-6.029826960250687	189.9827302974856	0.0040199999999999	194.64380909845664	4.66107880097104	201.645666	11.662935702514403	organic_salts	2.4693517025143876	193.8333402987493	3.8506100012637035	2.026821066964456	HF
BOGCAC_7_1_1	223.268761	5.251334	-12.096412	-7.840994253867203	208.608224	-7.840994253867203	209.4117401353443	0.00168	206.84484410473036	-2.5668960306139468	216.500885	7.089144864655708	organic_salts	-0.8035161353442959	208.26124490013282	-1.15049523521148	-0.5493938565564216	HF
PAXNIN_14_1_1	254.268037	12.845794	-34.530088	-12.544540626534449	220.199671	-12.544540626534449	234.94707646262805	0.0	240.8941894511276	5.947112988499555	251.05254	16.105463537371946	organic_salts	-14.747405462628052	220.22604579946554	-14.721030663162509	-6.265679439303053	HF
DUVCAZ_12_1_1	141.170718	2.952373	-7.393294	-6.367662403347263	130.45857	-6.367662403347263	134.08756941109385	1.0000000000287557e-06	124.33697226242327	-9.750597148670579	136.067399	1.9798295889061421	organic_salts	-3.6289994110938437	130.29814141965272	-3.78942799144113	-2.8260844820173228	HF
MEDHOU01_3_0_1	-246.122159	50.704055	-43.266693	-8.327246117704993	-247.208852	-8.327246117704993	-255.3037103094078	0.231929	-225.39139472095675	29.912315588451037	-269.720912	-14.417201690592208	organic_salts	8.094858309407783	-264.601092921705	-9.297382612297213	3.6416950623355704	HF
DUVCAZ_9_0_0	221.159687	6.75099	-21.778811	-9.000903423009918	197.232102	-9.000903423009918	205.5937458015888	0.040828	209.40983091012612	3.8160851085373224	221.355677	15.76193119841119	organic_salts	-8.361643801588798	197.94462849399005	-7.649117307598743	-3.7205009703848844	HF
DUFBIP_6_1_1	268.240552	11.587817	-27.987557	-15.803976539920376	235.957828	-15.803976539920376	233.28170684182092	0.017535	241.8983321066198	8.61662526479887	248.024112	14.742405158179082	organic_salts	2.676121158179086	235.58265843407963	2.3009515922587127	0.9863403450742483	HF
BEPTUN_14_0_1	-212.112874	1.982082	-9.092729	-3.106096632856748	-222.2234	-3.106096632856748	-223.13647777455122	0.016035	-216.00242058338875	7.134057191162469	-241.622536	-18.486058225448772	organic_salts	0.9130777745512262	-221.55912224985673	1.5773555246944966	-0.7069016865490715	HF
NAASCB_0_0_0	241.038697	20.104206	-24.094703	-20.812053186611003	216.250102	-20.812053186611003	211.66324086869952	0.033548	221.47293695545503	9.809696086755508	228.047043	16.383802131300484	organic_salts	4.586861131300481	210.629137214389	-1.0341036543105133	-0.48856081484266606	HF
NAASCB_7_0_0	94.895976	0.001858	-0.923426	-0.5398580019279584	93.446122	-0.5398580019279584	93.94119828648961	0.0002079999999999	92.1677243156774	-1.773473970812205	100.677649	6.7364507135103935	organic_salts	-0.49507628648960633	93.61550805007205	-0.32569023641755734	-0.34669585055143726	HF
MATPHB_4_0_1	-226.969748	22.931116	-35.639177	-18.236895661232037	-257.901198	-18.236895661232037	-264.45557708535307	0.0504329999999999	-243.1945769207001	21.261000164652984	-277.523435	-13.067857914646936	organic_salts	6.554379085353048	-262.703311532232	1.752265553121049	-0.6625935336411927	HF
TRPPAC_10_0_1	-129.012254	10.248427	-4.995561	-14.368884156891433	-138.172504	-14.368884156891433	-147.07714714404176	0.029841	-149.96865584595812	-2.891508701916365	-154.547364	-7.470216855958228	organic_salts	8.904643144041756	-142.42208654489144	4.655060599150318	-3.1650468407517645	HF
BOGCAC_6_1_1	186.254545	0.066534	-6.377561	-2.203698514234116	177.799394	-2.203698514234116	178.62986711575874	5.900000000003125e-05	175.7174430584439	-2.912424057314837	187.091271	8.461403884241264	organic_salts	-0.8304731157587355	178.96193399276592	0.3320668770071791	0.18589661536947094	HF
CUZHEK_9_1_1	1406.061943	51.719284	-162.47448	-23.945456928171385	1271.729894	-23.945456928171385	1280.9955339484331	2.0000000000575118e-06	1330.0513026554604	49.055768707027255	1343.760649	62.76511505156691	organic_salts	-9.26563994843309	1276.7333313718286	-4.262202576604523	-0.3327257951842398	HF
LIHMAM_12_1_1	135.446112	9.875543	-6.818367	-7.166122725836272	131.313875	-7.166122725836272	133.17234721964417	0.0	126.98274986156346	-6.189597358080704	141.348431	8.176083780355839	organic_salts	-1.8584722196441703	127.59447892816372	-5.577868291480442	-4.188458345846182	HF
DUBWAZ_1_0_1	-358.261525	19.517918	-49.283219	-8.898708249149493	-396.91338	-8.898708249149493	-383.9385128756368	0.1412339999999999	-363.0371377346178	20.901375141019003	-413.66072	-29.72220712436325	organic_salts	-12.974867124363243	-397.2684678761495	-13.329955000512712	3.4718983778609562	HF
HISREG_10_1_1	155.840071	5.31537	-9.039786	-10.289157436007144	141.665098	-10.289157436007144	146.0114156102112	0.004882	136.39513088352575	-9.61628472668545	148.604209	2.5927933897887954	organic_salts	-4.3463176102112016	140.86991985599283	-5.141495754218369	-3.52129710730563	HF
LIHMAM_10_1_1	137.183945	1.167899	-5.150111	-6.014467455906348	127.274873	-6.014467455906348	129.4149485229863	0.002053	125.2761462148342	-4.138802308152094	139.272683	9.857734477013707	organic_salts	-2.1400755229862938	127.60036942609365	-1.8145790968926434	-1.402140260922287	HF
ANLINC02_4_0_1	-220.804003	1.465039	-18.733062	-2.8423514545820243	-241.185855	-2.8423514545820243	-245.30330808305152	0.0767149999999999	-230.7716455490708	14.531662533980722	-254.357347	-9.054038916948485	organic_salts	4.117453083051515	-237.97845932558204	7.324848757469482	-2.986037495666195	HF
BOGCAC_4_0_1	-375.115051	6.148911	-28.000486	-2.984853806771188	-400.470429	-2.984853806771188	-404.1751411877148	0.150093	-375.8993882276837	28.275752960031127	-425.757634	-21.58249281228518	organic_salts	3.70471218771479	-397.6020732297712	6.5730679579436355	-1.626291992780141	HF
ANLINC02_0_0_1	-421.167282	32.466074	-49.229032	-4.813637574407812	-443.471197	-4.813637574407812	-446.067781687507	0.298918	-418.5620655309523	27.50571615655474	-474.343134	-28.275352312493	organic_salts	2.596584687507004	-449.7657863804078	-3.6980046929007813	0.8290230419491315	HF
BEPTUN_17_1_1	167.39269	1.180147	-4.251544	-2.2425741162870345	162.13552	-2.2425741162870345	164.9819936958688	1.0000000000287557e-06	161.9544802740325	-3.0275134218362894	179.089088	14.10709430413121	organic_salts	-2.846473695868781	162.30849734671295	-2.6734963491558403	-1.6204776589645407	HF
RIRMUA_10_1_1	230.349591	32.657557	-38.72794	-24.93471047381451	199.266143	-24.93471047381451	199.31136121889506	0.072178	206.05675411423283	6.745392895337773	205.732951	6.421589781104956	organic_salts	-0.045218218895058726	190.1552598511855	-9.156101367709567	-4.593868263060939	HF
TRPPAC_7_0_1	-283.676227	31.100577	-39.65945	-5.74233564076949	-298.195163	-5.74233564076949	-305.05210109691734	0.181969	-277.23330058907163	27.818800507845708	-310.861542	-5.8094409030826455	organic_salts	6.856938096917361	-306.1813211457695	-1.1292200488521758	0.3701728474551349	HF
TRPPAC_15_1_1	132.164127	6.1086	-10.241373	-8.98469071279187	119.005386	-8.98469071279187	122.93790162212491	0.010028	119.27453197298507	-3.663369649139838	126.503127	3.5652253778750946	organic_salts	-3.9325156221249102	117.91828476820814	-5.019616853916773	-4.083050700951123	HF
MEDHOU01_14_1_1	113.897212	0.75177	-3.397102	-3.9516189544097786	107.317644	-3.9516189544097786	110.13569499932899	0.0	109.31344122137368	-0.8222537779553107	119.359135	9.223440000671005	organic_salts	-2.818050999328989	107.58232858959022	-2.5533664097387714	-2.318382255411679	HF
HEZXAM_12_1_1	268.564401	0.122535	-12.929853	-1.728481869283988	254.098039	-1.728481869283988	256.68588281158645	0.0013159999999999	250.53264823515303	-6.1532345764334195	263.186536	6.500653188413537	organic_salts	-2.5878438115864526	256.512676646716	-0.17320616487046436	-0.06747786943842245	HF
KUDFIA_14_1_1	216.519537	2.843032	-14.814673	-6.116077966866152	198.56383	-6.116077966866152	202.83926361112444	0.00604	197.1778311102813	-5.661432500843148	205.393637	2.5543733888755753	organic_salts	-4.275433611124441	199.88614713413384	-2.9531164769906013	-1.4558899615471892	HF
ANLINC02_10_1_1	181.259987	0.035748	-8.58057	-1.263783947206905	171.48213	-1.263783947206905	173.8048226094677	0.0006939999999999	168.55434462293056	-5.250477986537135	181.621046	7.816223390532315	organic_salts	-2.32269260946768	173.12334312279307	-0.6814794866746183	-0.3920946936011522	HF
TUYKAB_8_0_1	-368.935976	33.184747	-57.7338	-9.475194970405392	-403.092006	-9.475194970405392	-399.6498470807225	0.193578	-376.484271748752	23.1655753319705	-420.828414	-21.1785669192775	organic_salts	-3.4421589192775173	-408.67681007540534	-9.026962994682833	2.2587179904161303	HF
DUFBIP_3_0_1	-422.994504	14.773523	-52.244437	-3.9105573557943383	-468.198555	-3.9105573557943383	-450.8585822548121	0.382286	-553.3456103499364	-102.48702809512423	-472.037859	-21.179276745187906	organic_salts	-17.33997274518788	-461.6921856117943	-10.833603356982167	2.402882807021588	HF
MATPHB_6_0_0	142.81424	10.072123	-12.817742	-16.126633781498903	123.727925	-16.126633781498903	123.86844431742784	0.003892	125.96275426636116	2.094309948933315	129.923348	6.05490368257216	organic_salts	-0.14051931742784518	121.2799390475011	-2.588505269926742	-2.0897213040743328	HF
PAXNIN_7_0_1	-352.235905	12.148802	-37.796656	-7.359355769721023	-385.428343	-7.359355769721023	-375.466407110796	0.121422	-345.2260428224158	30.240364288380192	-391.855704	-16.38929688920399	organic_salts	-9.961935889203971	-384.05380656772104	-8.587399456925027	2.287128567107997	HF
YABFOY_3_0_1	-427.247584	38.834211	-62.606371	-9.094335525594587	-460.24406	-9.094335525594587	-452.0372419989344	0.229028	-427.1652942311184	24.871947767815982	-483.189339	-31.152097001065613	organic_salts	-8.206818001065585	-467.7802431035946	-15.743001104660209	3.4826778950875292	HF
ZOWWEP_9_0_0	256.448034	11.465203	-16.645212	-16.754631978652043	234.348727	-16.754631978652043	224.73456780285494	0.0009809999999998	234.87477465833533	10.140206855480386	237.823673	13.089105197145074	organic_salts	9.614159197145057	231.88792024034794	7.153352437492998	3.1830227576596806	HF
LARASC20_10_0_1	-266.951721	67.767544	-29.630991	-8.796590571426087	-237.818225	-8.796590571426087	-252.90127352428942	0.0956239999999999	-283.27554563871325	-30.37427211442383	-259.385563	-6.484289475710568	organic_salts	15.08304852428941	-266.6747385044261	-13.77346498013668	5.44618253130854	HF
DUBWAZ_9_0_1	-308.742225	9.770186	-35.383511	-9.125435511481069	-343.498901	-9.125435511481069	-337.8290464785614	0.0892859999999999	-318.9918133967606	18.837233081800775	-358.556117	-20.727070521438577	organic_salts	-5.6698545214385945	-341.54207963448107	-3.7130331559196748	1.0990864150443334	HF
HEZXAM_1_0_0	168.777504	3.70768	-13.724534	-7.654962900590335	151.153532	-7.654962900590335	151.87134248261486	0.012197	157.4398656989871	5.568523216372228	163.244272	11.372929517385131	organic_salts	-0.7178104826148513	151.89996509740965	0.02862261479478434	0.018846619992221935	HF
COXYIY_9_0_1	-256.054756	29.457614	-32.163226	-27.93571971781976	-287.212526	-27.93571971781976	-291.27946007341325	0.0840389999999999	-287.81199369220184	3.467466381211409	-312.721471	-21.44201092658676	organic_salts	4.066934073413222	-295.53060340581976	-4.251143332406514	1.4594724019795517	HF
DUBWAZ_15_1_1	242.620281	2.16701	-15.964138	-5.594894707980121	223.350593	-5.594894707980121	229.21855108192753	0.00012	223.75042443623911	-5.4681266456884146	232.112815	2.8942639180724825	organic_salts	-5.867958081927526	225.2571833280199	-3.9613677539076377	-1.7282055641699618	HF
DUBWAZ_14_1_1	252.902186	6.12447	-19.248329	-7.155031080218177	232.737945	-7.155031080218177	238.61092791982435	0.0008239999999999	233.5019961914686	-5.108931728355742	238.093707	-0.5172209198243536	organic_salts	-5.872982919824352	233.26111468278182	-5.349813237042525	-2.242065476079166	HF
HISREG_1_0_1	-425.773713	47.542863	-63.310507	-8.04361735779174	-449.754609	-8.04361735779174	-443.3902276685916	0.259835	-414.3455904680454	29.04463720054622	-463.018168	-19.62794033140841	organic_salts	-6.364381331408424	-461.5973789237917	-18.20715125520013	4.106349242502683	HF
BEPTUN_3_0_1	-433.031192	61.812823	-72.18931	-9.212092701391729	-452.64489	-9.212092701391729	-450.8734034724826	0.277006	-429.91652415845374	20.956879314028868	-490.60793	-39.7345265275174	organic_salts	-1.771486527517368	-470.2320814763917	-19.35867800390912	4.293595021310812	HF
LARASC20_2_0_1	-265.324374	40.25716	-42.198602	-11.591954597150153	-278.945388	-11.591954597150153	-282.4651123331229	0.186193	-263.4524456517101	19.01266668141278	-312.363665	-29.89855266687715	organic_salts	3.5197243331228947	-291.27708340315013	-8.811971070027255	3.1196670616210223	HF
RIRMUA_2_0_1	-147.640652	0.441181	-14.576735	-0.8555349115960442	-163.962891	-0.8555349115960442	-169.2838046962013	0.0650049999999999	-327.83506761461206	-158.55126291841077	-182.747004	-13.463199303798717	organic_salts	5.3209136962012735	-159.987332331596	9.296472364605279	-5.491648998135904	HF
YABFOY_13_1_1	292.786389	0.872846	-26.472706	-4.385816623633098	262.862716	-4.385816623633098	268.2649730302253	0.002207	275.0681364229208	6.803163392695524	272.934585	4.669611969774735	organic_salts	-5.402257030225314	267.56631976836684	-0.6986532618584533	-0.2604340231103285	HF
PAXNIN_5_0_0	183.236739	5.050964	-12.375632	-6.414641964628174	169.588234	-6.414641964628174	173.85717053448064	0.0003759999999999	161.58414860573671	-12.27302192874393	176.80268	2.9455094655193648	organic_salts	-4.268936534480645	169.33418207937183	-4.522988455108816	-2.6015541615016584	HF
KUDFIA_13_1_1	284.705027	16.172108	-42.590441	-9.201316003538048	248.859981	-9.201316003538048	257.6979836873814	0.072078	259.04173690979445	1.3437532224130564	251.015844	-6.682139687381408	organic_salts	-8.83800268738139	249.1470592534619	-8.550924433919505	-3.3181960958968166	HF
MEDHOU01_12_1_1	210.893813	5.148559	-15.253812	-8.482162973808647	192.280119	-8.482162973808647	190.29095951280917	0.019946	197.18430079667	6.893341283860821	201.297476	11.006516487190822	organic_salts	1.9891594871908467	192.65989010519135	2.368930592382185	1.2448991788402453	HF
COXYIY_6_0_1	-306.19453	24.265904	-62.623537	-27.896354475529453	-373.221456	-27.896354475529453	-358.8517108066078	0.151829	-344.6185963678068	14.23311443880101	-385.38796	-26.536249193392223	organic_salts	-14.369745193392191	-372.6086212465294	-13.756910439921626	3.833591989571284	HF
RIRMUA_8_1_1	142.674742	12.995494	-11.761912	-17.091394761640714	126.65238	-17.091394761640714	128.4836313017332	0.0035309999999999	126.74542422540156	-1.7382070763316335	142.948292	14.464660698266812	organic_salts	-1.8312513017332037	122.44134649235929	-6.0422848093739105	-4.702766218666488	HF
TRPPAC_2_0_1	-387.890844	39.611092	-50.933464	-6.8988457475240965	-406.241189	-6.8988457475240965	-410.51197282479626	0.2133159999999999	-394.69805237970775	15.813920445088513	-423.045597	-12.533624175203727	organic_salts	4.27078382479624	-416.47788171952413	-5.965908894727875	1.4532849928043596	HF
TRPPAC_0_0_0	220.372196	5.050264	-13.008136	-7.362037256264667	205.160619	-7.362037256264667	203.0377839201542	0.0040949999999999	203.89329780332235	0.8555138831681575	213.931628	10.893844079845792	organic_salts	2.1228350798457996	205.01400357573533	1.9762196555811329	0.9733260565719595	HF
YABFOY_14_1_1	165.911523	0.068617	-8.086228	-1.2262392166599725	156.702707	-1.2262392166599725	160.02305081348592	0.001326	155.60209425521748	-4.420956558268443	166.094023	6.070972186514069	organic_salts	-3.32034381348592	158.22532194434	-1.7977288691459137	-1.1234186949986646	HF
LARASC20_11_0_1	-197.565738	9.640517	-23.381367	-7.563535495350051	-218.903023	-7.563535495350051	-215.81131479821795	0.063887	-233.6845665713744	-17.873251773156454	-227.819266	-12.007951201782049	organic_salts	-3.0917082017820405	-219.22886045135004	-3.4175456531320947	1.5835803865647524	HF
ZOWWEP_4_0_1	-415.705843	17.083603	-52.430998	-5.10633657124421	-456.280492	-5.10633657124421	-445.11293743478086	0.144595	-410.6665868435681	34.44635059121276	-472.709544	-27.596606565219133	organic_salts	-11.16755456521912	-454.62872351024424	-9.515786075463382	2.137836327630369	HF
DUBWAZ_13_1_1	181.88439	0.00668	-4.884561	-0.7466097710159034	176.305529	-0.7466097710159034	178.087938180634	0.000132	175.71831510166592	-2.3696230789680897	185.914708	7.826769819365978	organic_salts	-1.782409180634005	177.21871754598408	-0.8692206346499347	-0.48808506827019754	HF
DUFBIP_0_0_1	-408.624618	11.975279	-45.066395	-3.3759522496806924	-447.650821	-3.3759522496806924	-440.9837139156609	0.3500609999999999	-570.8499733347882	-129.86625941912723	-464.053749	-23.070035084339054	organic_salts	-6.667107084339079	-442.3808751196807	-1.397161204019767	0.31682829998728185	HF
BOGCAC_2_0_1	-315.853503	4.002736	-23.621338	-2.905836056562632	-338.721987	-2.905836056562632	-343.48800664804014	0.114811	-315.27517885613133	28.212827791908808	-355.379814	-11.89180735195987	organic_salts	4.766019648040128	-335.7859465105626	7.702060137477531	-2.242308315984248	HF
KUDFIA_12_1_1	202.212107	4.812467	-11.015074	-4.412134983246325	191.701509	-4.412134983246325	194.1996732025986	0.0052909999999999	190.42183258886973	-3.77784061372887	198.694743	4.495069797401385	organic_salts	-2.498164202598616	191.2889140897537	-2.9107591128449144	-1.498848615367271	HF
MEDHOU01_4_0_1	-394.413207	38.885317	-60.786888	-15.02014557015726	-431.469406	-15.02014557015726	-429.83790971235305	0.223295	-404.4307326307284	25.40717708162464	-451.618451	-21.78054128764694	organic_salts	-1.6314962876469394	-439.3858448891572	-9.547935176804174	2.2212873646239437	HF
DUBWAZ_4_0_0	104.694672	48.989889	-62.552079	-24.63058340947017	65.974988	-24.63058340947017	84.18100382191062	9.999999999177334e-07	95.84116710579772	11.660163283887101	80.173763	-4.007240821910628	organic_salts	-18.206015821910626	53.59486531852982	-30.586138503380802	-36.33377735443426	HF
PAMBZA03_10_1_1	285.308648	0.322797	-21.666171	-2.7882460401578077	261.170004	-2.7882460401578077	261.5573927448968	0.003734	262.50456281909715	0.9471700742003577	269.539861	7.982468255103186	organic_salts	-0.3873887448967821	265.2790231918422	3.7216304469454258	1.4228733540616156	HF
TUYKAB_11_1_1	218.654152	11.67732	-21.340316	-16.29344609663267	192.586688	-16.29344609663267	196.04541951464233	0.030324	189.38647616838327	-6.658943346259065	199.666162	3.620742485357681	organic_salts	-3.4587315146423236	190.88793235536733	-5.157487159275007	-2.6307613674645443	HF
YABFOY_12_1_1	180.657488	8.259819	-13.082062	-11.839754582100865	164.082916	-11.839754582100865	167.6543553684022	1.0000000000287557e-06	157.4931765114348	-10.16117885696741	166.670216	-0.9841393684021966	organic_salts	-3.5714393684021957	162.31884984689916	-5.335505521503052	-3.1824437306020825	HF
HEZXAM_6_0_1	-285.568407	13.08951	-38.327301	-14.871238935219132	-325.938013	-14.871238935219132	-321.8068102357825	0.0692009999999999	-276.9719142001319	44.834896035650615	-346.144011	-24.33720076421747	organic_salts	-4.131202764217505	-324.8680562882191	-3.0612460524366156	0.9512682625310792	HF
FENYEC_0_0_0	227.497323	5.481403	-19.025572	-10.778618973655988	203.22212	-10.778618973655988	204.05169729948162	0.0038289999999999	208.7144549319915	4.66275763250988	218.841145	14.789447700518394	organic_salts	-0.8295772994816275	204.099650165344	0.0479528658623849	0.023500351380074856	HF
PAMBZA03_6_0_1	-396.630032	14.353799	-46.004671	-5.604347784928029	-434.522324	-5.604347784928029	-438.7853942470263	0.236905	-400.2637646282835	38.52162961874279	-457.279654	-18.494259752973676	organic_salts	4.263070247026292	-432.2145380829281	6.570856164098245	-1.4975102294309734	HF
DUBWAZ_6_0_0	153.528332	13.886876	-21.174778	-18.25258981062707	128.042976	-18.25258981062707	137.6945283839635	1.0000000000287557e-06	136.05642381065556	-1.6381045733079418	146.407529	8.71300061603651	organic_salts	-9.651552383963491	125.00753031537293	-12.686998068590569	-9.213872342997293	HF
DUVCAZ_6_0_0	158.393013	79.115637	-41.058166	-6.41016497078065	190.095323	-6.41016497078065	184.66698289703731	0.247589	193.58131295500303	8.914330057965714	184.713221	0.04623810296268971	organic_salts	5.428340102962693	157.38422467621936	-27.282758220817954	-14.774031498651652	HF
LARASC20_14_1_1	114.837347	16.688671	-20.667998	-7.142274771145571	103.652883	-7.142274771145571	115.7178076054648	0.0880289999999999	118.48786500267822	2.770057397213421	111.751134	-3.9666736054648055	organic_salts	-12.064924605464796	99.19267526985442	-16.52513233561038	-14.28054391762429	HF
MIBTOH_7_0_1	-165.353704	6.308235	-17.169808	-14.959780503607444	-191.103085	-14.959780503607444	-194.87553998029546	0.027451	-178.2731512609872	16.602388719308266	-207.598021	-12.722481019704531	organic_salts	3.772454980295464	-191.04134635260743	3.8341936276880233	-1.96750891778194	HF
KUDFIA_10_0_1	-197.015185	0.205613	-10.612942	-1.8654448683516185	-209.216914	-1.8654448683516185	-208.55581422550085	0.0149439999999999	-197.7229420568597	10.83287216864116	-217.695478	-9.139663774499155	organic_salts	-0.6610997744991494	-207.30309998935164	1.2527142361492167	-0.6006613820867732	HF
HEZXAM_11_1_1	235.333991	0.42503	-9.856276	-2.178212149382531	223.809143	-2.178212149382531	226.12312430508737	0.0077319999999999	221.34277614975923	-4.7803481553281415	235.772541	9.649416694912617	organic_salts	-2.313981305087367	225.44732877261748	-0.6757955324698912	-0.29886175266095377	HF
DUFBIP_8_1_1	116.737684	2.487636	-4.432767	-6.686266340906165	108.088697	-6.686266340906165	111.93929002206346	0.0081029999999999	106.87819740758673	-5.061092614476735	120.584482	8.645191977936534	organic_salts	-3.850593022063464	107.69840921809381	-4.240880803969645	-3.7885543164815134	HF
CUZHEK_10_1_1	912.426638	1.342019	-43.244577	-2.615029908209048	867.948147	-2.615029908209048	859.3879237748769	0.0	881.8110974479383	22.423173673061456	913.328581	53.94065722512312	organic_salts	8.560223225123082	875.737091975791	16.349168200914164	1.902420053693581	HF
RIRMUA_0_0_1	-421.194828	17.487876	-33.972742	-2.265487718472037	-441.288339	-2.265487718472037	-441.48610738638365	0.293065	-526.7721748846508	-85.28606749826713	-446.644273	-5.158165613616347	organic_salts	0.19776838638364325	-442.258807684472	-0.7727002980883526	0.1750225624681082	HF
BEPTUN_6_0_0	174.377321	5.619367	-10.001729	-8.250767314636867	161.751499	-8.250767314636867	169.15726025933083	0.0	154.1114068813651	-15.045853377965727	172.659082	3.501821740669186	organic_salts	-7.405761259330831	160.82055829336312	-8.336701965967706	-4.928373723473006	HF
HISREG_2_0_1	-188.607739	1.265617	-7.841723	-3.448249656913097	-198.563938	-3.448249656913097	-201.62687947646663	0.015503	-192.2409354291119	9.38594404735474	-211.348711	-9.721831523533382	organic_salts	3.0629414764666194	-197.73906798091312	3.887811495553507	-1.9282208332779767	HF
LIHMAM_7_1_1	225.233806	0.227417	-11.187244	-1.8388205033343847	212.502363	-1.8388205033343847	211.2616705910905	0.0019299999999999	217.2082306957709	5.946560104680401	224.274094	13.012423408909484	organic_salts	1.2406924089094957	214.52192580966562	3.260255218575111	1.543230823392251	HF
MEDHOU01_10_0_1	-429.698455	39.143953	-58.444375	-7.01876460281975	-455.935901	-7.01876460281975	-446.57529204526793	0.2186219999999999	-420.4990508136699	26.076241231598033	-464.18604	-17.610747954732062	organic_salts	-9.360608954732072	-464.6632355228198	-18.087943477551846	4.050368168536814	HF
HISREG_11_1_1	162.248425	3.294908	-8.197012	-7.391838760427127	149.923578	-7.391838760427127	152.74823456109948	0.0052369999999999	144.16605901055345	-8.582175550546026	157.913329	5.165094438900525	organic_salts	-2.824656561099488	149.87241598357286	-2.8758185775266156	-1.8827180463262798	HF
LARASC20_8_0_1	-170.405937	0.434477	-11.09074	-2.7850455796430214	-183.803883	-2.7850455796430214	-184.04113403154423	0.007529	-207.38603530695585	-23.344901275411615	-200.142243	-16.101108968455776	organic_salts	0.23725103154421845	-181.88612545464304	2.1550085769011957	-1.1709385449297611	HF
NAASCB_6_0_1	-251.871708	0.020575	-22.772171	-0.3386613701258124	-276.368773	-0.3386613701258124	-276.22547136333293	0.1439279999999999	-379.0036031863562	-102.77813182302327	-291.321634	-15.096162636667088	organic_salts	-0.1433016366670472	-270.48644380812584	5.7390275552070875	-2.077660516563392	HF
COXYIY_12_1_1	126.818801	14.807973	-14.227751	-13.878565465016354	113.379208	-13.878565465016354	119.497526861777	0.003305	117.0501946008666	-2.4473322609104002	129.884789	10.387262138223008	organic_salts	-6.118318861776999	108.69721838698365	-10.800308474793354	-9.038102091674324	HF
DEZYEO_9_0_1	-411.105567	40.831282	-59.764944	-11.17926967391542	-441.3394	-11.17926967391542	-435.78074330834767	0.219248	-417.5969291073584	18.183814200989275	-454.921162	-19.140418691652314	organic_salts	-5.558656691652345	-450.4729149359154	-14.692171627567745	3.3714595821807407	HF
KUDFIA_9_0_1	-246.736957	12.226365	-22.259809	-15.626146333551093	-272.6054	-15.626146333551093	-274.98313707633247	0.0327399999999999	-252.8508650043742	22.132272071958255	-289.879177	-14.896039923667558	organic_salts	2.377737076332494	-274.3079429355511	0.6751941407813433	-0.24554019855912707	HF
DUFBIP_7_1_1	121.643243	8.755903	-6.492874	-12.12640409469386	111.627442	-12.12640409469386	114.68662259017617	0.002715	108.21622549701225	-6.470397093163925	123.160702	8.47407940982383	organic_salts	-3.059180590176169	108.54967403830614	-6.136948551870034	-5.35105874884811	HF
PAXNIN_0_0_0	245.043145	15.719624	-16.903258	-11.081738577209627	232.792338	-11.081738577209627	230.73573026497652	0.0001309999999999	222.50640641254796	-8.229323852428564	234.500939	3.7652087350234638	organic_salts	2.0566077350234764	228.01210788879038	-2.7236223761861424	-1.1804077214475361	HF
KUDFIA_8_0_1	-427.47351	58.642757	-66.242436	-15.12045183738402	-450.210655	-15.12045183738402	-449.7991981217252	0.256163	-429.443852239133	20.355345882592246	-477.468488	-27.669289878274753	organic_salts	-0.4114568782747483	-467.344900800384	-17.545702678658756	3.90078567323513	HF
PAXNIN_12_1_1	225.934604	0.15808	-9.196087	-1.5008205926551454	215.442358	-1.5008205926551454	211.24488964502467	0.000674	215.2676247074756	4.02273506245092	224.361567	13.116677354975337	organic_salts	4.197468354975342	217.12599434634487	5.881104701320197	2.7840222365628766	HF
ANLINC02_3_0_1	-226.097079	2.197194	-20.815922	-3.205293764811996	-248.26529	-3.205293764811996	-251.8289840245139	0.0910619999999999	-233.44317143519788	18.385812589316004	-261.56752	-9.738535975486116	organic_salts	3.563694024513893	-244.95191904081202	6.877064983701871	-2.730847289219272	HF
COXYIY_8_0_1	-143.083478	2.17681	-6.693685	-7.19992115591749	-154.838764	-7.19992115591749	-155.40923296250668	0.007024	-154.01726121110607	1.3919717514006038	-163.227362	-7.818129037493321	organic_salts	0.5704689625066806	-154.6026753609175	0.8065576015891907	-0.5189895003109481	HF
FENYEC_11_1_1	240.03973	2.484694	-16.943618	-4.531110539341708	221.152467	-4.531110539341708	227.44674837512875	0.0025379999999999	221.98888022898203	-5.457868146146723	229.719988	2.273239624871252	organic_salts	-6.294281375128747	223.1079707966583	-4.338777578470456	-1.907601497698483	HF
HEZXAM_9_0_0	168.035564	28.076014	-33.875874	-11.721743690424343	150.23332	-11.721743690424343	154.88201611117697	0.120074	164.41282712892303	9.53081101774606	156.22869	1.3466738888230338	organic_salts	-4.6486961111769745	142.72836027757563	-12.153655833601334	-7.847041340730761	HF
DEZYEO_14_1_1	130.478658	0.310493	-3.840917	-3.1875402441520686	123.786966	-3.1875402441520686	125.55181044123165	0.0	119.5196317504038	-6.032178690827848	132.962487	7.410676558768358	organic_salts	-1.764844441231645	124.35745050984792	-1.1943599313837296	-0.9512884977017405	HF
TUYKAB_7_0_1	-376.066158	28.448037	-46.849164	-5.479533556830853	-400.000312	-5.479533556830853	-399.7041113216818	0.182999	-383.51445809070754	16.189653230974272	-413.954057	-14.24994567831817	organic_salts	-0.2962006783182005	-405.3682723038308	-5.664160982148985	1.4170884966430752	HF
FENYEC_7_0_0	90.237155	66.229171	-39.590668	-11.828248989156526	104.925566	-11.828248989156526	100.92454434620866	0.2079959999999999	113.88130189148865	12.956757545279984	102.392798	1.4682536537913364	organic_salts	4.001021653791341	78.73874754184348	-22.185796804365182	-21.98255830440974	HF
BEPTUN_4_0_1	-233.832869	5.027188	-19.749402	-5.363858296285384	-253.902586	-5.363858296285384	-257.3481651864069	0.0581289999999999	-232.3108163467004	25.03734883970651	-275.48039	-18.132224813593098	organic_salts	3.4455791864068885	-252.61731092228536	4.730854264121547	-1.8383089153539571	HF
NAASCB_8_0_0	132.199878	31.200242	-23.36056	-14.278804097861537	125.716269	-14.278804097861537	126.17619935551998	0.0987829999999999	131.6617341993975	5.485534843877517	128.483354	2.3071546444800077	organic_salts	-0.45993035551998673	114.29466159213847	-11.881537763381516	-9.416623597849494	HF
HISREG_9_1_1	198.299766	1.316679	-9.975437	-5.42519857182233	184.290111	-5.42519857182233	187.2289065483554	0.0026639999999999	185.9383439050581	-1.2905626432973065	193.926759	6.697852451644593	organic_salts	-2.938795548355415	185.50288083217765	-1.7260257161777588	-0.9218799318960824	HF
DEZYEO_0_0_0	223.086253	5.756271	-27.012768	-7.557435338745783	194.311642	-7.557435338745783	198.1120205970009	0.0454699999999999	207.3759857669668	9.2639651699659	208.052029	9.940008402999098	organic_salts	-3.8003785970009005	196.6293563922542	-1.4826642047466976	-0.7483968919597919	HF
ISIHIB_13_0_2	-14.524845	4.164464	-3.631898	-2.5193292477455187	-16.542929	-2.5193292477455187	-17.322297681607036	0.0300489999999999	-19.31318332894909	-1.9908856473420542	-20.118753	-2.7964553183929652	organic_salt_solvates	0.7793686816070355	-17.940823301745517	-0.618525620138481	3.570690398625563	HF
HODPUM_2_0_1	-1.746638	5.086043	-13.39492	-2.627572304631636	-12.884813	-2.627572304631636	-23.29630443257827	0.048419	-26.27145352832173	-2.9751490957434577	-12.758795	10.537509432578272	organic_salt_solvates	10.411491432578272	-12.663600209631637	10.632704222946634	-45.64116275917794	HF
IDOPAT_0_0_0	167.580556	17.910951	-16.180093	-27.26579478048682	141.542762	-27.26579478048682	139.11385642413836	0.0007099999999999	144.0054917132215	4.891635289083126	141.807812	2.6939555758616507	organic_salt_solvates	2.4289055758616485	136.00895777551315	-3.104898648625209	-2.231911851511624	HF
HORVAL_8_1_2	-52.063186	13.717775	-27.677596	-4.426604030259568	-70.934294	-4.426604030259568	-64.3180574091764	0.138672	-64.50702534056359	-0.18896793138718238	-71.636014	-7.317956590823599	organic_salt_solvates	-6.61623659082359	-72.06177874325957	-7.743721334083162	12.039731369402876	HF
HORVAL_2_0_0	209.825537	1.404685	-10.538454	-2.739770531962064	198.017374	-2.739770531962064	200.54892348617167	0.000291	206.2722661203086	5.7233426341369125	207.217802	6.668878513828332	organic_salt_solvates	-2.5315494861716843	199.30466013103793	-1.2442633551337394	-0.6204288377641352	HF
HORVAL_4_0_0	232.993635	3.238716	-18.785878	-7.860906795653912	209.720462	-7.860906795653912	215.60593732880315	0.000928	214.0036179514953	-1.6023193773078503	217.224485	1.6185476711968363	organic_salt_solvates	-5.885475328803153	211.6184454303461	-3.9874918984570513	-1.8494351073347532	HF
JAMMIT_4_0_2	-9.308303	1.064425	-8.646414	-1.594561647035082	-18.6024	-1.594561647035082	-16.346556861875364	0.03769	-11.77963355713537	4.566923304739994	-18.126582	-1.7800251381246355	organic_salt_solvates	-2.2558431381246358	-17.329688964035082	-0.9831321021597184	6.014306929997295	HF
ISIHIB_20_1_2	-8.082775	0.074083	-0.429803	-0.8622799900037856	-9.278532	-0.8622799900037856	-9.4171399239039	0.0003649999999999	-9.528947457614247	-0.11180753371034768	-10.2263	-0.8091600760961004	organic_salt_solvates	0.13860792390389953	-9.254256544003784	0.1628833799001157	-1.729648080163515	HF
MUTWUT_14_1_2	10.869709	7.30947	-18.086755	-7.4013471916354945	-7.34387	-7.4013471916354945	-10.457564489155065	0.040705	-11.806827968242189	-1.3492634790871243	-11.297971	-0.8404065108449359	organic_salt_solvates	3.1136944891550646	-7.510209506635494	2.9473549825195704	-28.183952253663865	HF
FOVCAV_1_0_1	-230.422476	12.371622	-23.067891	-16.3596182779394	-257.378004	-16.3596182779394	-273.37172353406885	0.143058	-286.3976601278473	-13.025936593778454	-280.147628	-6.7759044659311485	organic_salt_solvates	15.993719534068873	-259.3053740809394	14.066349453129476	-5.145502713771515	HF
YEFVAH_10_1_2	17.59534	1.652469	-5.432106	-4.784884399831192	9.076629	-4.784884399831192	7.520255083723583	0.006252	10.657558654416796	3.137303570693213	5.919464	-1.6007910837235837	organic_salt_solvates	1.5563739162764172	9.249921947168808	1.7296668634452246	23.000108961580548	HF
ROJJEG_5_0_0	192.102392	14.171192	-22.60527	-19.31990796881401	164.308627	-19.31990796881401	166.1163035358778	0.0268619999999999	161.8930184632738	-4.223285072604	170.375531	4.259227464122205	organic_salt_solvates	-1.807676535877789	161.50348034118596	-4.612823194691828	-2.7768636169390506	HF
GELSUM_12_0_1	-138.292713	0.367618	-11.69838	-3.2360650058344635	-152.798078	-3.2360650058344635	-155.12876992637092	0.013036	-149.69195869902555	5.436811227345373	-162.858255	-7.7294850736290925	organic_salt_solvates	2.3306919263709176	-150.74428241583445	4.384487510536474	-2.8263535594445126	HF
JAMMIT_8_1_1	173.380638	5.076537	-12.635593	-6.530438266375718	159.295167	-6.530438266375718	159.621496803298	0.0333299999999999	153.78060031263567	-5.840896490662317	164.542023	4.9205261967020135	organic_salt_solvates	-0.32632980329799466	159.1659389996243	-0.4555578036736847	-0.285398779485867	HF
FOVCAV_0_0_0	201.670006	3.583589	-12.233531	-3.178505500818722	189.88297	-3.178505500818722	186.65753074318545	0.0072289999999999	182.32225414894663	-4.33527659423882	204.531752	17.874221256814565	organic_salt_solvates	3.2254392568145533	190.40601577118127	3.7484850279958266	2.0082152662531554	HF
ISIHIB_0_0_1	-207.027287	11.872022	-17.462216	-8.686208949736058	-221.414317	-8.686208949736058	-222.88616090318416	0.034957	-204.047214993364	18.838945909820154	-242.983628	-20.097467096815848	organic_salt_solvates	1.4718439031841513	-223.97772472773605	-1.0915638245518835	0.4897405115367526	HF
GELSUM_16_1_2	1.839845	0.660785	-4.391623	-3.160608028024483	-4.983855	-3.160608028024483	-5.283156892897451	0.011653	-3.8389463535502686	1.4442105393471825	-6.50302	-1.2198631071025492	organic_salt_solvates	0.2993018928974509	-4.526755572024483	0.7564013208729676	-14.317222376830326	HF
IDOPAT_17_1_2	-17.135622	6.275964	-16.400476	-2.5127616074323824	-30.052942	-2.5127616074323824	-29.800953461206813	0.075912	-24.29247346398946	5.5084799972173535	-33.915467	-4.114513538793187	organic_salt_solvates	-0.2519885387931886	-29.774123295432382	0.02683016577443098	-0.09003123275688801	HF
SIMRAI_12_0_1	-416.904954	33.533269	-50.674103	-7.12583043255521	-441.186452	-7.12583043255521	-439.20512845536314	0.207829	-418.0977694272236	21.107359028139513	-464.024223	-24.81909454463687	organic_salt_solvates	-1.9813235446368367	-448.4584536765552	-9.253325221192085	2.1068345111850193	HF
SIMRAI_7_0_0	168.215012	0.772802	-17.66666	-3.924234098911969	147.501163	-3.924234098911969	151.90572825426133	9.999999999177334e-07	151.32856577466177	-0.5771624795995649	164.484706	12.578977745738655	organic_salt_solvates	-4.4045652542613425	150.47925889108805	-1.4264693631732825	-0.9390490928595161	HF
KOLDUL_0_0_1	-904.94745	37.505282	-99.552698	-8.97429923813096	-976.156077	-8.97429923813096	-981.4048216413851	0.2755829999999999	-1027.4621861451426	-46.057364503757526	-1023.747952	-42.343130358614985	organic_salt_solvates	5.248744641385088	-975.672503962131	5.732317679254038	-0.5840930829814777	HF
ISIHIB_6_0_1	-312.793598	13.498124	-37.289027	-8.041461671675128	-344.647805	-8.041461671675128	-343.0901761723594	0.108944	-328.73745772605673	14.352718446302674	-359.894813	-16.804636827640593	organic_salt_solvates	-1.557628827640599	-344.2315582126751	-1.1413820403157047	0.3326769810343694	HF
FOVCAV_4_0_1	-272.017842	2.413827	-18.002287	-6.170348791200095	-293.796947	-6.170348791200095	-289.31192915283555	0.0386079999999999	-287.33194549232684	1.979983660508708	-298.81224	-9.500310847164428	organic_salt_solvates	-4.485017847164443	-291.4733211572	-2.1613920043644725	0.7470801534846732	HF
KOLDUL_3_0_2	3.047516	0.122517	-9.955267	-1.652871282758715	-8.36501	-1.652871282758715	-6.4465562312135924	0.0092890000000001	-0.7621660346341976	5.684390196579395	-7.415848	-0.969291768786408	organic_salt_solvates	-1.9184537687864074	-6.540013938758715	-0.09345770754512284	1.4497307429447337	HF
FOVCAV_20_1_2	8.078794	0.250367	-2.075845	-1.214368889886412	5.065045	-1.214368889886412	3.2402395848270857	0.0073689999999999	4.258548975593499	1.018309390766413	4.542566	1.3023264151729141	organic_salt_solvates	1.8248054151729138	5.318949570113587	2.0787099852865016	64.1529717438296	HF
HURMOX_4_0_1	-139.726014	3.073673	-6.710569	-4.983842735541322	-148.318548	-4.983842735541322	-150.67045849973155	0.0367009999999999	-159.31062523941884	-8.640166739687288	-158.526513	-7.856054500268442	organic_salt_solvates	2.3519104997315594	-148.6077122375413	2.0627462621902453	-1.3690449227603037	HF
GELSUM_13_0_1	-404.745044	40.392163	-64.629357	-9.90362922923958	-439.014919	-9.90362922923958	-421.276677626456	0.2272509999999999	-393.21989192045487	28.056785706001108	-462.82794	-41.551262373544034	organic_salt_solvates	-17.738241373544042	-446.95584784523965	-25.679170218783668	6.095559422720587	HF
IDOPAT_13_0_1	3.405264	0.639047	-2.018575	-3.4664220202517857	-1.3683	-3.4664220202517857	-0.5338481263336835	0.0001949999999999	-2.298013222599947	-1.7641650962662636	-1.875913	-1.3420648736663163	organic_salt_solvates	-0.8344518736663166	-1.3721359502517858	-0.8382878239181023	157.02739834926908	HF
ISIHIB_5_0_1	-210.326378	2.539218	-14.103236	-6.671948098429519	-228.422136	-6.671948098429519	-229.38921176931422	0.0186469999999999	-220.9047136211983	8.484498148115904	-245.521842	-16.132630230685777	organic_salt_solvates	0.9670757693142207	-227.0917038764295	2.2975078928847097	-1.001576262093443	HF
GELSUM_17_1_1	169.129497	0.221421	-3.339787	-1.411887295439538	164.628806	-1.411887295439538	166.6817365858392	0.0	171.58759133144855	4.905854745609361	177.156743	10.475006414160816	organic_salt_solvates	-2.052930585839192	165.14314992856046	-1.538586657278728	-0.9230685309583233	HF
IDOPAT_10_0_1	4.627766	1.946095	-2.305716	-3.435153156873927	0.880622	-3.435153156873927	0.23882661503486702	0.0032429999999999	-0.7516589837369589	-0.990485598771826	-2.128417	-2.367243615034867	organic_salt_solvates	0.641795384965133	0.2849789701260734	0.04615235509120641	19.324628071485453	HF
SIMRAI_13_0_1	-188.93494	2.501834	-17.110089	-3.400852932984441	-206.868549	-3.400852932984441	-205.5857274429801	0.016012	-194.57624217129376	11.009485271686344	-225.087901	-19.502173557019887	organic_salt_solvates	-1.2828215570199006	-204.86180490998444	0.7239225329956582	-0.3521268436285007	HF
KOLDUL_2_0_2	-58.919002	24.815385	-33.729034	-7.180081747475814	-74.925739	-7.180081747475814	-66.07810388506785	0.136846	-51.89817115193525	14.179932733132596	-83.346534	-17.26843011493216	organic_salt_solvates	-8.847635114932146	-81.14803632447581	-15.069932439407964	22.806242239667878	HF
MUTWUT_7_1_2	-10.195872	0.889146	-4.877159	-2.386014675780048	-16.523756	-2.386014675780048	-16.18831313278743	0.00584	-25.21491471468421	-9.026601581896777	-17.281641	-1.0933278672125688	organic_salt_solvates	-0.3354428672125671	-16.06700954278005	0.12130359000738267	-0.7493281666370611	HF
MUTWUT_15_1_2	-81.737589	36.259673	-43.712563	-10.39905017262751	-99.812367	-10.39905017262751	-89.0704736692053	0.141935	-79.34314889886181	9.727324770343486	-109.167637	-20.0971633307947	organic_salt_solvates	-10.741893330794696	-109.65188585662752	-20.581412187422217	23.106885300575104	HF
UGULUF_16_1_1	296.750117	0.141278	-19.168806	-2.073181352121487	275.692108	-2.073181352121487	277.97566980973056	0.0	280.2221297769486	2.2464599672180157	285.870045	7.894375190269443	organic_salt_solvates	-2.283561809730543	279.3529042598785	1.3772344501479665	0.49545143684361265	HF
VEMJII_5_0_2	-63.943274	26.935976	-17.16724	-3.2224869309256725	-57.269369	-3.2224869309256725	-56.1744698332789	0.12797	-46.1122931296314	10.062176703647502	-66.487747	-10.3132771667211	organic_salt_solvates	-1.094899166721099	-67.88710629092567	-11.712636457646774	20.850461949011525	HF
YEFVAH_17_2_2	0.540839	0.100182	-0.141637	-0.9706081731382482	-0.439906	-0.9706081731382482	-0.9486271318446621	0.002015	-0.9531782602260503	-0.00455112838138827	-0.545625	0.40300213184466205	organic_salt_solvates	0.5087211318446621	-0.49491541413824824	0.45371171770641383	-47.828245943603186	HF
SIMRAI_17_1_2	2.211034	1.112148	-1.602918	-1.4135510341526496	0.329822	-1.4135510341526496	-1.5658550709497783	0.0112529999999999	0.4957043095636997	2.061559380513478	-1.078117	0.4877380709497783	organic_salt_solvates	1.8956770709497783	0.04973159184735021	1.6155866627971285	-103.17600222204378	HF
GELSUM_7_0_0	167.932788	5.535464	-13.613957	-14.488994858722268	145.427916	-14.488994858722268	148.38344512777977	1.0000000000287557e-06	142.7364525471516	-5.646992580628165	148.916783	0.533337872220244	organic_salt_solvates	-2.955529127779755	145.19648571027773	-3.186959417502038	-2.147786375196776	HF
FOVCAV_18_1_1	144.177375	22.072219	-20.489221	-26.192514519172192	119.71943	-26.192514519172192	116.60541216823496	0.0	101.2123385239742	-15.393073644260767	130.16908	13.563667831765045	organic_salt_solvates	3.1140178317650395	112.23704223282783	-4.368369935407131	-3.7462840310572987	HF
SIMRAI_24_1_2	-12.580462	0.955629	-1.528785	-1.3705783515525438	-14.509007	-1.3705783515525438	-14.811498588031622	0.012768	-15.830235051945904	-1.0187364639142817	-16.330345	-1.5188464119683793	organic_salt_solvates	0.30249158803162146	-14.715174641552544	0.09632394647907816	-0.6503322125481102	HF
JAMMIT_12_1_1	178.53372	1.755709	-12.839552	-6.299744325017105	161.200568	-6.299744325017105	161.0098151971971	0.0055439999999999	162.43884891443054	1.4290337172334375	168.028032	7.018216802802897	organic_salt_solvates	0.19075280280290485	162.7753342839829	1.7655190867857868	1.0965288573392025	HF
JAMMIT_19_2_1	3.010087	1.0415	-0.459327	-2.4796602945004302	1.168936	-2.4796602945004302	0.3638200220955471	0.006294	0.0173763832899702	-0.3464436388055769	0.370008	0.006187977904452913	organic_salt_solvates	0.8051159779044529	0.6667146244995696	0.30289460240402255	83.25396734885466	HF
HURMOX_15_1_2	-39.702698	31.945469	-14.573157	-16.759100744946082	-39.427558	-16.759100744946082	-44.68481953005013	0.1068879999999999	-37.13421052856838	7.550609001481746	-53.284008	-8.599188469949873	organic_salt_solvates	5.25726153005013	-52.67049135094608	-7.985671820895952	17.871106798418783	HF
HODPUM_19_2_2	237.214044	1.370037	-19.025858	-5.0624919778916695	214.602445	-5.0624919778916695	216.82170062367572	0.0	218.62982155529448	1.8081209316187596	220.312217	3.4905163763242797	organic_salt_solvates	-2.2192556236757355	217.53825599310832	0.7165553694325979	0.33048138971858704	HF
KOLDUL_6_0_0	671.174049	0.117033	-28.143695	-1.6239056520027555	641.549944	-1.6239056520027555	636.2254265786935	0.0001030000000001	642.8817790766394	6.656352497945932	672.824413	36.59898642130656	organic_salt_solvates	5.324517421306496	647.0075172679972	10.782090689303686	1.6946966026309969	HF
IRURAO_9_0_0	104.826839	0.371151	-2.433526	-3.175127284944346	99.634085	-3.175127284944346	100.97637305274621	9.999999999177334e-07	100.14968905420928	-0.8266839985369359	107.365166	6.3887929472537905	organic_salt_solvates	-1.3422880527462127	99.87759857205566	-1.098774480690551	-1.0881500765694894	HF
KOLDUL_10_0_2	9.531692	1.662011	-5.823635	-4.537151984045574	0.875662	-4.537151984045574	0.2695692979299096	0.0076079999999998	3.641165717848716	3.3715964199188067	-2.54409	-2.8136592979299095	organic_salt_solvates	0.6060927020700905	1.1242364459544243	0.8546671480245147	317.0491426834282	HF
VEMJII_6_0_2	2.645587	0.814787	-1.647126	-2.510078860122427	-0.643203	-2.510078860122427	-2.4135143495485036	0.0050609999999999	-0.1615918004527342	2.2519225490957693	-2.522586	-0.10907165045149636	organic_salt_solvates	1.7703113495485037	-0.7919623431224272	1.6215520064260764	-67.18634205466483	HF
ROJJEG_3_0_2	-16.89188	4.750558	-4.205742	-2.9516933957956253	-19.331536	-2.9516933957956253	-19.4618526217713	0.0294429999999999	-24.57340477914859	-5.1115521573772895	-24.374482	-4.912629378228701	organic_salt_solvates	0.13031662177129988	-20.916763591795625	-1.4549109700243257	7.475706441208825	HF
SIMRAI_22_1_1	189.358404	1.596002	-6.706389	-2.6702969200309403	181.652837	-2.6702969200309403	184.76681423160318	0.0	175.73725150108754	-9.029562730515636	190.214206	5.4473917683968125	organic_salt_solvates	-3.1139772316031724	182.07693768296906	-2.6898765486341176	-1.4558223346657841	HF
MUTWUT_6_1_1	-1.363836	2.69411	-1.308191	-5.428046284363221	-5.38284	-5.428046284363221	-7.296886607163299	0.012758	-7.082040476010857	0.21484613115244233	-7.501332	-0.2044453928367007	organic_salt_solvates	1.914046607163299	-6.535716307363222	0.7611702998000771	-10.431439335412476	HF
UGULUF_0_0_0	195.726452	2.767281	-17.665544	-8.261852589947685	172.559753	-8.261852589947685	171.57905590606228	0.0165779999999999	176.94881644232922	5.369760536266938	183.39976	11.820704093937707	organic_salt_solvates	0.9806970939377209	174.6212988630523	3.042242956990009	1.7730852643551114	HF
KOLDUL_22_1_2	19.722692	0.155292	-21.172192	-2.6881907197491404	-3.930723	-2.6881907197491404	0.25727768880476276	0.0084319999999999	8.403800909670531	8.146523220865769	-4.843403	-5.100680688804763	organic_salt_solvates	-4.188000688804763	0.10854772425085857	-0.1487299645539042	-57.809118717157446	HF
VEMJII_2_0_1	-281.590363	32.259317	-44.207236	-16.79048046115487	-310.626344	-16.79048046115487	-310.29424431932574	0.168617	-279.0430927697211	31.25115154960463	-332.842152	-22.547907680674257	organic_salt_solvates	-0.33209968067427553	-318.2334852241549	-7.939240904829148	2.558616877423877	HF
UGULUF_13_0_1	-129.542632	2.056899	-4.413926	-5.64963439300493	-137.525878	-5.64963439300493	-142.07279120351686	0.02441	-154.82918750462602	-12.756396301109163	-149.893706	-7.820914796483152	organic_salt_solvates	4.546913203516851	-137.73905295600494	4.333738247511917	-3.0503646833431395	HF
YEFVAH_11_1_2	-18.40239	4.649514	-2.895006	-3.509689958223673	-20.158814	-3.509689958223673	-20.593004805040422	0.028293	-19.64405351233262	0.9489512927078039	-22.506961	-1.913956194959578	organic_salt_solvates	0.43419080504042284	-21.981755486223673	-1.3887506811832502	6.74379816996563	HF
UGULUF_17_1_2	-22.478074	5.164171	-6.536294	-2.9062334698511902	-26.824133	-2.9062334698511902	-25.07590176012816	0.0381639999999999	-29.613405557435	-4.53750379730684	-31.855743	-6.779841239871839	organic_salt_solvates	-1.7482312398718385	-28.12832861685119	-3.0524268567230273	12.17275010056279	HF
IDOPAT_7_0_0	181.709317	2.29056	-12.410273	-9.00985573265014	162.597981	-9.00985573265014	164.34245991617829	0.001651	162.71533639289476	-1.6271235232835295	172.495194	8.152734083821713	organic_salt_solvates	-1.7444789161782808	163.84493364834987	-0.4975262678284196	-0.30273750805615257	HF
VEMJII_13_0_1	-97.21046	0.54157	-2.474667	-3.058969477500036	-102.155451	-3.058969477500036	-102.86160346622776	0.0028559999999999	-105.73479762851514	-2.8731941622873762	-108.72798	-5.8663765337722396	organic_salt_solvates	0.7061524662277634	-101.99392562850005	0.8676778377277117	-0.8435390937810859	HF
IRURAO_4_0_2	-4.358445	6.822029	-2.687947	-7.920443568185003	-8.139518	-7.920443568185003	-9.439462061199643	0.0055159999999999	-10.274822522482348	-0.8353604612827041	-10.714184	-1.2747219388003561	organic_salt_solvates	1.2999440611996427	-11.128625944185004	-1.6891638829853601	17.89470493163556	HF
HURMOX_10_0_1	-358.131203	47.107986	-50.165173	-19.953153700672388	-381.396368	-19.953153700672388	-389.98026007604915	0.209623	-370.8494891353222	19.13077094072696	-400.580313	-10.600052923950841	organic_salt_solvates	8.583892076049153	-395.5196174096724	-5.539357333623229	1.4204199290864137	HF
SIMRAI_20_1_1	275.022174	0.187325	-16.705813	-2.5568040477688623	256.025509	-2.5568040477688623	260.67796412339396	0.0	260.1548654603785	-0.5230986630154462	267.574074	6.896109876606033	organic_salt_solvates	-4.652455123393963	259.1414547382312	-1.5365093851627876	-0.5894281821364343	HF
MUTWUT_1_0_1	-52.847185	15.372987	-53.443486	-0.7934329577573765	-93.656553	-0.7934329577573765	-75.13376604569534	0.363438	-110.41625663682284	-35.2824905911275	-98.451718	-23.31795195430466	organic_salt_solvates	-18.522786954304664	-89.09983852075737	-13.966072475062035	18.588276896126914	HF
HORVAL_5_0_1	-289.659343	3.952273	-31.831065	-4.61280515394901	-322.652613	-4.61280515394901	-320.7649653095288	0.12577	-288.3118966476787	32.453068661850125	-340.839513	-20.074547690471206	organic_salt_solvates	-1.8876476904711694	-317.91564094394903	2.8493243655797755	-0.888290391324458	HF
SIMRAI_1_0_1	-388.783176	34.643058	-51.642042	-10.792577306251014	-416.599897	-10.792577306251014	-415.2709477788442	0.2042129999999999	-388.7409267294627	26.530021049381446	-441.612287	-26.341339221155806	organic_salt_solvates	-1.328949221155824	-424.24242990225105	-8.971482123406872	2.160392430867739	HF
IDOPAT_3_0_1	6.688013	0.395226	-1.505407	-3.385394016521913	2.252399	-3.385394016521913	1.4140829763043539	0.0024429999999999	0.4748903983203039	-0.93919257798405	0.891918	-0.5221649763043539	organic_salt_solvates	0.8383160236956462	2.285461772478087	0.8713787961737331	61.62147559763748	HF
UGULUF_14_1_1	198.080918	1.062274	-10.497506	-4.55421178762259	184.147307	-4.55421178762259	186.81557800320275	0.004665	185.8118946717464	-1.003683331456358	194.820386	8.004807996797268	organic_salt_solvates	-2.668271003202733	185.61241178437743	-1.2031662188253165	-0.6440395558472589	HF
GELSUM_10_0_0	113.48572	10.627185	-6.542959	-13.674476344098382	103.839567	-13.674476344098382	104.27382495033255	0.0117609999999999	98.17557988223196	-6.098245068100596	107.945874	3.67204904966745	organic_salt_solvates	-0.434257950332551	99.71143230390163	-4.562392646430922	-4.375395885404673	HF
UGULUF_18_1_2	13.195426	0.165929	-1.331967	-1.560831120552196	10.497232	-1.560831120552196	7.797750674269657	0.0079169999999999	10.488265227649268	2.6905145533796118	10.205782	2.4080313257303425	organic_salt_solvates	2.6994813257303436	10.645500943447804	2.847750269178147	36.520150337390334	HF
JAMMIT_17_2_1	-5.026504	0.006916	-0.37727	-0.5723111085201341	-5.958988	-0.5723111085201341	-5.297965427128232	0.000172	-6.584228271385152	-1.2862628442569202	-5.708393	-0.4104275728717681	organic_salt_solvates	-0.6610225728717678	-5.898408658520134	-0.6004432313919024	11.333468284208365	HF
UGULUF_6_0_1	-218.2491	4.567122	-20.108472	-10.480604625201568	-244.3144	-10.480604625201568	-242.46444934839212	0.0290139999999999	-229.9249659638808	12.539483384511328	-256.939825	-14.475375651607862	organic_salt_solvates	-1.8499506516078839	-242.66175347120156	-0.19730412280944165	0.08137445441576445	HF
KOLDUL_13_0_1	-470.581143	0.070989	-13.152899	-2.1887316579041056	-485.794062	-2.1887316579041056	-503.10259953137046	0.2395259999999999	-751.002635653702	-247.90003612233153	-518.94205	-15.839450468629536	organic_salt_solvates	17.30853753137046	-483.2972228899041	19.805376641466353	-3.936647646009909	HF
MUTWUT_17_1_2	-40.74988	15.061273	-37.987194	-13.397469251737949	-77.266526	-13.397469251737949	-72.32461014432674	0.073142	-54.33261759034164	17.9919925539851	-79.947356	-7.622745855673259	organic_salt_solvates	-4.941915855673258	-77.34634862873796	-5.021738484411216	6.9433329462684	HF
ISIHIB_14_1_2	-1.135798	0.009254	-0.31902	-0.504568600781031	-1.937003	-0.504568600781031	-2.0026006921392434	0.000402	-2.2980737392274544	-0.295473047088211	-2.268923	-0.2663223078607566	organic_salt_solvates	0.06559769213924338	-1.8920514707810312	0.11054922135821221	-5.520282789881588	HF
GELSUM_9_0_1	-186.413719	0.187385	-8.813487	-2.7644584515875	-197.702594	-2.7644584515875	-196.97573725449365	0.01614	-191.52665258789156	5.44908466660209	-208.034906	-11.059168745506355	organic_salt_solvates	-0.7268567455063533	-196.16452578758748	0.8112114669061725	-0.4118331923581447	HF
JAMMIT_9_1_2	4.543833	1.364116	-2.986911	-2.8916632734134224	0.088514	-2.8916632734134224	-0.6963517214321673	0.008614	-0.1111737876033366	0.5851779338288307	-2.07093	-1.3745782785678329	organic_salt_solvates	0.7848657214321673	-0.08472354641342195	0.6116281750187453	-87.83322510653477	HF
MUTWUT_10_1_1	-0.79164	3.274932	-2.286284	-10.555977487718382	-10.344928	-10.555977487718382	-13.263658461886434	0.014259	-11.053680800696176	2.2099776611902584	-11.387573	1.8760854618864347	organic_salt_solvates	2.918730461886435	-11.595161519718381	1.668496942168053	-12.579462498695476	HF
IRURAO_10_0_0	163.511986	0.123646	-11.4029	-6.250509690770372	146.10581	-6.250509690770372	149.04283959947668	0.0	148.0310669460114	-1.0117726534652718	156.715472	7.672632400523327	organic_salt_solvates	-2.9370295994766877	148.16491591922963	-0.8779236802470507	-0.5890411660206541	HF
JAMMIT_2_0_2	7.093991	0.267621	-6.382533	-1.1233239946954992	-0.212777	-1.1233239946954992	-1.728776516886653	0.021614	6.222702939984783	7.951479456871436	-0.930079	0.7986975168866529	organic_salt_solvates	1.515999516886653	0.9752891913045005	2.7040657081911537	-156.4149953321263	HF
IRURAO_7_0_0	133.391818	0.341909	-6.850417	-4.032681329626456	122.90878	-4.032681329626456	123.94294392775728	9.999999999177334e-07	124.1865377843333	0.2435938565760125	132.474212	8.53126807224271	organic_salt_solvates	-1.034163927757291	124.02407768437354	0.08113375661625355	0.06546056923058406	HF
IRURAO_0_0_0	156.760228	5.341976	-10.630193	-13.27708855108046	138.059144	-13.27708855108046	137.5282649208118	0.000731	139.22729369394318	1.6990287731313742	145.147332	7.6190670791881985	organic_salt_solvates	0.5308790791881961	137.53795282991956	0.009687909107753967	0.007044304029671445	HF
VEMJII_17_1_2	14.52042	0.499472	-2.160652	-1.802947931605485	11.091033	-1.802947931605485	10.165555964277491	0.0025649999999999	8.116762719039306	-2.048793245238185	11.180403	1.014847035722509	organic_salt_solvates	0.9254770357225084	11.224712432394513	1.0591564681170222	10.419070750669967	HF
IDOPAT_8_0_0	151.622111	8.59694	-10.892102	-20.81348077429645	128.241456	-20.81348077429645	127.39471208455524	0.006251	124.0675362963074	-3.3271757882478425	132.574665	5.1799529154447725	organic_salt_solvates	0.8467439154447618	126.23178821970352	-1.1629238648517202	-0.9128509698894385	HF
GELSUM_15_1_2	-2.180254	1.296938	-6.828536	-3.038476942289321	-10.70278	-3.038476942289321	-10.552605577844055	0.0180449999999999	-6.315827493953788	4.236778083890267	-11.573839	-1.0212334221559445	organic_salt_solvates	-0.15017442215594556	-10.07303042028932	0.47957515755473423	-4.544613688221574	HF
YEFVAH_15_1_1	257.070749	3.404031	-29.415698	-5.897670603061946	225.064713	-5.897670603061946	226.33104407469534	0.0288939999999999	234.07238347413085	7.741339399435503	232.708028	6.376983925304671	organic_salt_solvates	-1.26633107469533	229.203227937938	2.872183863242668	1.2690189606931561	HF
ROJJEG_4_0_0	191.171821	0.028063	-7.489186	-1.4150202961880651	182.363857	-1.4150202961880651	183.71574421928855	0.0	183.1077224963093	-0.6080217229792595	191.292394	7.576649780711449	organic_salt_solvates	-1.3518872192885567	183.75659490081193	0.04085068152338067	0.022235808747354875	HF
SIMRAI_18_1_2	4.242943	0.730248	-3.490073	-2.029985735854736	-0.488461	-2.029985735854736	-1.7270379106519649	0.0093659999999999	-2.6202569124045985	-0.8932190017526336	-2.489315	-0.7622770893480351	organic_salt_solvates	1.2385769106519648	-0.23540107485473616	1.4916368357972287	-86.36966372290745	HF
SIMRAI_6_0_2	-45.154736	20.596129	-10.486534	-3.8025761103475126	-38.816881	-3.8025761103475126	-43.46816728019465	0.1014629999999999	-36.145105899321415	7.323061380873234	-47.30586	-3.8376927198053536	organic_salt_solvates	4.651286280194647	-47.388876347347505	-3.920709067152856	9.019724806615539	HF
ISIHIB_17_1_1	173.789378	7.76367	-12.86492	-11.25729822857557	157.442237	-11.25729822857557	158.24964854444426	0.002851	158.06016640928206	-0.18948213516219425	171.625625	13.375976455555758	organic_salt_solvates	-0.8074115444442498	155.96692896142446	-2.282719583019798	-1.44248003329922	HF
HURMOX_8_0_0	265.660074	0.112445	-12.83756	-1.4545557261305084	251.523892	-1.4545557261305084	244.75308137591276	0.0004309999999999	239.69951452855813	-5.053566847354631	254.908705	10.15562362408724	organic_salt_solvates	6.7708106240872326	253.95149341886952	9.198412042956761	3.75824156788819	HF
VEMJII_9_0_1	-356.990562	25.912654	-55.984664	-8.481432213265544	-395.682297	-8.481432213265544	-393.9987845073827	0.1666919999999999	-368.2773179960352	25.7214665113475	-422.378777	-28.379992492617305	organic_salt_solvates	-1.6835124926172966	-397.8600422152656	-3.861257707882885	0.9800176700318051	HF
JAMMIT_14_2_1	10.015855	0.277238	-0.933585	-1.364437093198806	8.012784	-1.364437093198806	6.414580490030221	0.003287	4.594892697137522	-1.819687792892699	6.447193	0.0326125099697796	organic_salt_solvates	1.5982035099697791	8.036209581801195	1.6216290917709744	25.28036080132396	HF
ROJJEG_19_1_2	-46.099355	19.986926	-15.642422	-2.397591032750799	-44.124945	-2.397591032750799	-44.0760523487517	0.117464	-32.00695916808929	12.069093180662414	-51.956283	-7.880230651248297	organic_salt_solvates	-0.04889265124829478	-51.3641517887508	-7.288099439999101	16.53528174967219	HF
UGULUF_1_0_1	-274.791985	0.995213	-30.483336	-6.086677207663847	-310.379203	-6.086677207663847	-301.196519934639	0.03183	-291.79833698321994	9.398182951419074	-320.337267	-19.140747065360983	organic_salt_solvates	-9.182683065361005	-304.87410271066386	-3.677582776024849	1.2209911246062541	HF
HURMOX_18_1_2	-0.274551	1.975409	-1.156489	-4.629584257116955	-3.99851	-4.629584257116955	-4.068189515857462	0.0029069999999999	-5.841111136712061	-1.772921620854599	-5.998271	-1.930081484142538	organic_salt_solvates	0.0696795158574619	-4.874722559116955	-0.8065330432594928	19.825355729267148	HF
HODPUM_18_2_2	98.435256	1.34325	-2.41571	-5.123521692298274	92.24614	-5.123521692298274	93.97652138813866	0.0	86.6196019257464	-7.35691946239227	99.112718	5.136196611861337	organic_salt_solvates	-1.7303813881386674	92.02339542770173	-1.9531259604369353	-2.0783126802174348	HF
FOVCAV_11_0_1	-164.726657	4.159494	-9.675722	-6.616484889119477	-176.922453	-6.616484889119477	-184.19139792629875	0.057517	-204.7152790714923	-20.523881145193542	-190.536686	-6.345288073701255	organic_salt_solvates	7.268944926298758	-177.09539206511948	7.096005861179265	-3.8525175122557127	HF
GELSUM_11_0_0	213.132163	1.096316	-22.505859	-7.023717832744283	184.754884	-7.023717832744283	190.30059135976722	0.0088359999999999	202.27282876500504	11.97223740523782	196.256191	5.955599640232776	organic_salt_solvates	-5.545707359767221	188.5679536502557	-1.732637709511522	-0.9104741593976102	HF
IRURAO_5_0_2	-4.28815	12.196556	-3.682626	-17.530794434231893	-13.686249	-17.530794434231893	-17.519066676785442	0.006317	-16.16677434326495	1.3522923335204915	-18.352492	-0.8334253232145592	organic_salt_solvates	3.8328176767854423	-18.860763452231893	-1.3416967754464508	7.658494600196576	HF
SIMRAI_4_0_1	-156.981262	1.559962	-9.735454	-3.96362397749499	-168.991604	-3.96362397749499	-169.744796944079	0.0106979999999999	-161.9972362523564	7.747560691722612	-184.162823	-14.41802605592099	organic_salt_solvates	0.7531929440790179	-168.00587396949496	1.7389229745840566	-1.0244337416462492	HF
ROJJEG_8_0_0	129.991733	31.3345	-15.205513	-41.91875783340273	103.726424	-41.91875783340273	86.71604605490197	1.999999999946489e-06	93.25772388570036	6.541677830798392	91.72196	5.00591394509803	organic_salt_solvates	17.01037794509803	91.06018072759727	4.344134672695304	5.009608798289685	HF
KOLDUL_15_1_2	1.939771	0.714516	-4.136771	-3.3250157181354973	-4.751751	-3.3250157181354973	-4.511128623398662	0.007894	-1.7595971997680533	2.7515314236306088	-4.83081	-0.3196813766013378	organic_salt_solvates	-0.24062237660133778	-4.360531571135498	0.1505970522631639	-3.338345341829443	HF
HODPUM_1_0_1	-47.294598	11.707853	-29.269477	-4.962735206692361	-70.327794	-4.962735206692361	-58.87545575210496	0.13099	-60.67537752798191	-1.7999217758769461	-69.658486	-10.783030247895034	organic_salt_solvates	-11.452338247895035	-70.08241453269235	-11.206958780587392	19.035026799239194	HF
HORVAL_14_2_2	-0.017654	1.088619	-0.008866	-2.178952942325234	-1.090893	-2.178952942325234	-2.3347961383204034	0.001364	-2.9620652455923744	-0.6272691072719709	-1.455315	0.8794811383204035	organic_salt_solvates	1.2439031383204036	-1.675746125325234	0.6590500129951695	-28.227304396231972	HF
GELSUM_1_0_1	-131.836753	0.829852	-9.079338	-3.8527791698916394	-143.92457	-3.8527791698916394	-148.29643087451845	0.0112999999999999	-141.5201284789544	6.776302395564045	-155.030203	-6.733772125481551	organic_salt_solvates	4.371860874518461	-142.57776236389162	5.718668510626827	-3.856241500151611	HF
HURMOX_12_0_2	-4.356016	2.009014	-1.399677	-5.053765960629595	-8.692432	-5.053765960629595	-8.896760431030543	0.0026659999999999	-10.28404344420526	-1.3872830131747165	-9.482988	-0.5862275689694574	organic_salt_solvates	0.2043284310305431	-9.559350801629595	-0.6625903705990517	7.44754650567006	HF
KOLDUL_5_0_0	824.948177	14.773524	-82.107458	-17.5814057127941	739.865385	-17.5814057127941	754.5399247435485	0.015187	774.202498957721	19.662574214172537	798.29493	43.75500525645157	organic_salt_solvates	-14.674539743548507	748.5996416532059	-5.940283090342518	-0.7872722033047477	HF
MUTWUT_5_1_1	-3.503864	2.864379	-2.106874	-9.598379756384627	-12.30105	-9.598379756384627	-15.308760430260888	0.00498	-12.269818383185417	3.038942047075471	-13.865723	1.4430374302608886	organic_salt_solvates	3.0077104302608877	-13.404839763384627	1.9039206668762603	-12.436804897101746	HF
GELSUM_5_0_2	0.08127	1.322151	-1.587322	-5.472153698081603	-5.590907	-5.472153698081603	-5.486730633038803	0.001584	-7.441101927591577	-1.9543712945527734	-6.794172	-1.3074413669611964	organic_salt_solvates	-0.10417636696119636	-6.024260029081603	-0.5375293960427996	9.796897861287773	HF
VEMJII_3_0_1	-259.749644	10.761078	-29.556279	-13.938903018692567	-292.52327	-13.938903018692567	-291.0061886731545	0.0527269999999999	-268.55793014133644	22.448258531818055	-309.245746	-18.2395573268455	organic_salt_solvates	-1.5170813268455277	-292.20311622569255	-1.1969275525380567	0.41130656292756496	HF
JAMMIT_6_0_1	-256.200013	26.585519	-38.791934	-4.576392650691758	-273.792826	-4.576392650691758	-280.77516726332544	0.246681	-265.0240523087985	15.75111495452694	-297.009599	-16.234431736674537	organic_salt_solvates	6.982341263325452	-279.0323519376917	1.7428153256337282	-0.6207156219051331	HF
GELSUM_2_0_1	-305.856525	18.16774	-41.819022	-9.898187509305906	-339.544126	-9.898187509305906	-336.6734312752256	0.1433919999999999	-308.5440755342399	28.129355740985716	-359.110854	-22.43742272477442	organic_salt_solvates	-2.8706947247744097	-340.5240332753059	-3.8506020000803005	1.1437201876890875	HF
HURMOX_7_0_0	119.895644	1.026915	-3.745763	-3.5105789556012303	113.686692	-3.5105789556012303	116.13171694531141	0.001748	116.9524494386862	0.8207324933747913	126.21185	10.080133054688588	organic_salt_solvates	-2.445024945311417	113.87527113039877	-2.256445814912638	-1.9430056441645829	HF
UGULUF_8_0_1	-354.318189	37.678891	-42.861082	-19.00399810461376	-378.855235	-19.00399810461376	-387.61734185213925	0.1951009999999999	-363.5612978002336	24.056044051905644	-401.749671	-14.13232914786073	organic_salt_solvates	8.762106852139254	-389.46537381561376	-1.8480319634745115	0.4767671009362277	HF
YEFVAH_5_1_1	192.072167	18.163995	-23.021927	-21.916764576106644	165.036578	-21.916764576106644	165.42121522113757	0.0483689999999999	167.91811407353285	2.496898852395276	170.9219	5.500684778862421	organic_salt_solvates	-0.3846372211375808	160.4783326178934	-4.942882603244186	-2.9880584522586577	HF
VEMJII_18_1_2	-54.61574	15.861721	-12.444266	-2.446531523939812	-53.743172	-2.446531523939812	-53.67053990354245	0.097314	-52.137492838975255	1.5330470645671923	-64.686731	-11.016191096457547	organic_salt_solvates	-0.07263209645755353	-59.362082436939815	-5.691542533397367	10.60459340194136	HF
HODPUM_6_0_2	6.189732	11.911122	-5.458285	-13.644029442940305	-0.985651	-13.644029442940305	-11.25411370514171	0.067535	-11.25036265927162	0.0037510458700911187	-6.846237	4.40787670514171	organic_salt_solvates	10.26846270514171	-6.060406127940303	5.193707577201407	-46.149414456587	HF
ISIHIB_11_0_2	18.776329	2.507785	-3.36655	-2.6592579161995595	15.295503	-2.6592579161995595	10.436854232495033	0.0181	14.798654842437276	4.361800609942243	12.412063	1.9752087675049665	organic_salt_solvates	4.858648767504967	14.63000715880044	4.193152926305407	40.17640596387818	HF
HODPUM_9_0_2	-4.610074	3.884779	-3.4906	-6.649116641507716	-10.900709	-6.649116641507716	-12.971022009141208	0.042336	-16.069741649433055	-3.098719640291847	-12.476704	0.4943180091412085	organic_salt_solvates	2.0703130091412074	-12.178024626507716	0.7929973826334926	-6.113607563649456	HF
UGULUF_2_0_1	-403.273324	30.267748	-46.677695	-4.743730613868842	-424.487574	-4.743730613868842	-418.5334752989752	0.1913639999999999	-397.19336000466166	21.340115294313534	-434.27298	-15.739504701024828	organic_salt_solvates	-5.9540987010248045	-430.8193859188688	-12.285910619893627	2.9354666579817326	HF
KOLDUL_19_1_1	599.468803	35.950516	-43.230671	-39.17234202151822	551.720467	-39.17234202151822	563.7001626543912	1.000000000139778e-06	538.4188092358509	-25.281353418540334	577.906603	14.206440345608826	organic_salt_solvates	-11.979695654391207	543.0182324254818	-20.681930228909437	-3.6689594218885624	HF
KOLDUL_23_2_2	-1.356101	5.006775	-0.243659	-5.387676928499824	-1.873758	-5.387676928499824	-3.613730066209664	0.0	-5.03619521477517	-1.4224651485655064	-6.551279	-2.937548933790336	organic_salt_solvates	1.7399720662096638	-4.511150230499823	-0.8974201642901596	24.83362475469667	HF
IDOPAT_2_0_1	-23.790728	11.697295	-6.710171	-21.40226839004456	-40.372744	-21.40226839004456	-43.92697539265378	0.031352	-46.33483139125936	-2.4078559986055765	-43.979491	-0.05251560734622274	organic_salt_solvates	3.554231392653783	-44.908075628044564	-0.9811002353907838	2.2334800578026144	HF
FOVCAV_10_0_1	-428.181375	26.095472	-58.061153	-7.946775072343096	-468.236279	-7.946775072343096	-450.5237011025385	0.1819499999999999	-409.8197646964151	40.703936406123375	-466.933931	-16.410229897461477	organic_salt_solvates	-17.71257789746153	-470.0949520113431	-19.571250908804586	4.344111277810487	HF
SIMRAI_23_1_2	6.545416	0.005009	-1.69152	-0.4289737543371434	4.44483	-0.4289737543371434	5.263804130335558	0.000251	2.861172956476769	-2.4026311738587887	4.546856	-0.7169481303355578	organic_salt_solvates	-0.8189741303355582	4.760581050662857	-0.5032230796727006	-9.560064683497657	HF
MUTWUT_8_1_2	-2.958512	10.736266	-10.177582	-11.283199183938716	-13.557621	-11.283199183938716	-14.773859021238387	0.024926	-21.73382614891533	-6.9599671276769435	-18.861541	-4.087681978761612	organic_salt_solvates	1.2162380212383876	-17.207220519938716	-2.4333614987003287	16.47072369651161	HF
UGULUF_3_0_2	-55.354489	26.891485	-15.12897	-5.877847863743277	-49.61551	-5.877847863743277	-51.45403311814205	0.1095699999999999	-42.229927924135374	9.224105194006675	-59.481108	-8.02707488185795	organic_salt_solvates	1.8385231181420494	-60.33852954874328	-8.884496430601232	17.26686110338874	HF
JAMMIT_16_2_2	-0.018384	0.85272	-0.177332	-2.120397304889536	-1.406432	-2.120397304889536	-2.4458631902674948	0.0	-2.0111778217458323	0.4346853685216625	-2.357884	0.0879791902674949	organic_salt_solvates	1.0394311902674949	-1.867609700889536	0.5782534893779587	-23.64210278313716	HF
KOLDUL_12_0_1	-481.513309	0.195575	-15.272564	-3.338327125995232	-499.845589	-3.338327125995232	-528.4373695635268	0.3538650000000001	-752.4235858246673	-223.9862162611405	-535.446971	-7.00960143647319	organic_salt_solvates	28.591780563526754	-497.02065114299523	31.416718420531538	-5.945211340083839	HF
YEFVAH_3_0_1	-334.731937	29.38716	-70.182772	-9.833641502251869	-386.490968	-9.833641502251869	-376.64908547731136	0.28161	-358.96629346897146	17.682792008339902	-410.56927	-33.92018452268866	organic_salt_solvates	-9.84188252268865	-386.6695718182519	-10.020486340940522	2.6604302857239084	HF
HORVAL_1_0_2	13.714242	2.854091	-5.464525	-6.303071772744746	4.846922	-6.303071772744746	1.607565716748894	0.024306	-0.1253331545129539	-1.7328988712618478	3.441823	1.834257283251106	organic_salt_solvates	3.239356283251106	4.407390787255254	2.79982507050636	174.16551257193177	HF
UGULUF_20_2_2	8.557742	0.34458	-0.618165	-1.1599142358302663	7.147194	-1.1599142358302663	5.302209957438116	0.0	4.328936266162199	-0.9732736912759172	6.408938	1.1067280425618842	organic_salt_solvates	1.844984042561884	7.068562569169734	1.7663526117316177	33.31351692804469	HF
HORVAL_0_0_1	-407.336529	31.985681	-65.501443	-8.37706386573986	-450.35794	-8.37706386573986	-437.53246261766685	0.306876	-408.6289855478613	28.903477069805547	-481.811667	-44.27920438233315	organic_salt_solvates	-12.825477382333133	-452.7981963097398	-15.265733692072956	3.489051669615829	HF
JAMMIT_1_0_2	-84.950652	51.987829	-27.544228	-3.2071240130385394	-64.12845	-3.2071240130385394	-93.53896171497135	0.309834	-66.06626360773194	27.47269810723941	-74.436517	19.102444714971355	organic_salt_solvates	29.41051171497135	-85.06169403203855	8.477267682932805	-9.062819949578271	HF
FOVCAV_6_0_2	-45.218673	23.487601	-12.073456	-4.765050026482802	-38.621377	-4.765050026482802	-43.87922056927478	0.1093079999999999	-30.69252153453956	13.18669903473522	-44.818261	-0.9390404307252211	organic_salt_solvates	5.257843569274776	-48.28722170948281	-4.408001140208029	10.045759890490421	HF
MUTWUT_16_1_2	-24.909873	36.289712	-38.545055	-8.475506275739837	-35.79588	-8.475506275739837	-35.70155783261731	0.154256	-23.560413123215938	12.141144709401374	-46.382059	-10.680501167382687	organic_salt_solvates	-0.0943221673826855	-46.73654812073984	-11.034990288122529	30.908988173173913	HF
JAMMIT_5_0_1	-318.788143	10.281915	-38.328675	-5.398721758295333	-352.962482	-5.398721758295333	-347.9204191033766	0.170698	-334.6616750408405	13.258744062536095	-369.248441	-21.328021896623397	organic_salt_solvates	-5.042062896623406	-349.9780620082953	-2.05764290491868	0.5914119413345781	HF
KOLDUL_16_1_2	-30.883254	4.04086	-10.03307	-6.142888152033851	-43.033951	-6.142888152033851	-42.48699686605548	0.028186	-38.445766967005085	4.041229899050393	-43.47773	-0.9907331339445236	organic_salt_solvates	-0.5469541339445243	-43.12288026203386	-0.6358833959783823	1.4966541362833163	HF
GELSUM_8_0_1	-136.433707	0.580369	-6.361342	-2.3968728821085428	-144.587596	-2.3968728821085428	-147.02402424953033	0.0110689999999999	-146.78550746814724	0.2385167813830833	-154.836398	-7.812373750469675	organic_salt_solvates	2.436428249530337	-143.65725854310855	3.3667657064217735	-2.2899425611610744	HF
ISIHIB_12_0_0	229.014212	1.484278	-12.957039	-3.908314116682061	213.747874	-3.908314116682061	218.45640911188647	0.0014739999999999	214.3033100497344	-4.15309906215208	222.98465	4.528240888113515	organic_salt_solvates	-4.708535111886476	215.42127039631794	-3.035138715568536	-1.3893566812288092	HF
SIMRAI_21_1_1	206.067132	1.48717	-10.697549	-4.518551888227817	192.464629	-4.518551888227817	197.7346753093281	1.0000000000287557e-06	183.0927720813472	-14.641903227980919	201.105392	3.370716690671884	organic_salt_solvates	-5.270046309328109	193.67972571477216	-4.05494959455595	-2.0507023303892202	HF
HODPUM_16_2_2	226.329578	0.670598	-14.282973	-3.080286076250057	209.709546	-3.080286076250057	211.38581247521358	0.0	211.13274264455924	-0.25306983065433997	217.638703	6.252890524786409	organic_salt_solvates	-1.6762664752135947	212.10530463474996	0.7194921595363724	0.34036918140886946	HF
UGULUF_15_1_2	-49.445853	28.00171	-15.136765	-4.209970709997326	-40.924311	-4.209970709997326	-43.3448452427212	0.117616	-42.61049097107893	0.7343542716422675	-58.639829	-15.2949837572788	organic_salt_solvates	2.420534242721196	-52.22981665499733	-8.88497141227613	20.4983346059314	HF
IDOPAT_15_0_2	-274.268871	17.620697	-36.20202	-4.1222848088304	-297.760205	-4.1222848088304	-295.92881454191456	0.2054789999999999	-266.88381872250545	29.04499581940911	-319.252406	-23.323591458085446	organic_salt_solvates	-1.8313904580854228	-298.9153398238304	-2.9865252819158172	1.0092039487735702	HF
FOVCAV_13_0_2	-38.754856	9.861166	-8.416711	-3.925450172098036	-41.273163	-3.925450172098036	-42.91908002136417	0.067913	-30.544568553019182	12.374511468344984	-43.612922	-0.693841978635831	organic_salt_solvates	1.6459170213641698	-44.656259595098035	-1.7371795737338687	4.047569455983537	HF
MUTWUT_13_1_1	-6.954868	0.361562	-0.46933	-4.375117266712074	-11.39364	-4.375117266712074	-12.502977805374712	0.001036	-10.080832537781443	2.422145267593269	-10.677208	1.825769805374712	organic_salt_solvates	1.1093378053747127	-11.531499686712074	0.9714781186626382	-7.76997395168553	HF
JAMMIT_13_1_2	-3.102889	1.836327	-3.68144	-5.0427488506610025	-9.929935	-5.0427488506610025	-11.067444435975132	0.0121219999999999	-10.153615026375787	0.9138294095993444	-12.753272	-1.6858275640248692	organic_salt_solvates	1.1375094359751312	-10.211215575661003	0.856228860314129	-7.7364640524503185	HF
SIMRAI_0_0_0	149.13685	0.45961	-9.854649	-1.9315582382638592	137.85548	-1.9315582382638592	139.97347620462227	0.01431	141.02843569946685	1.0549594948445815	148.923905	8.950428795377718	organic_salt_solvates	-2.1179962046222727	139.51491946473618	-0.4585567398860917	-0.327602594662823	HF
SIMRAI_5_0_2	-8.884719	17.956879	-5.888948	-5.823255178426349	-2.831445	-5.823255178426349	-4.301424492934178	0.056534	-2.1609915909537687	2.140432901980409	-9.440119	-5.138694507065821	organic_salt_solvates	1.4699794929341778	-10.72771310742635	-6.426288614492172	149.39907988733606	HF
KOLDUL_17_1_2	10.638254	1.396535	-4.947892	-4.3457840135237085	2.803403	-4.3457840135237085	2.996651476022394	0.003721	2.628162877498141	-0.368488598524253	-0.232111	-3.228762476022394	organic_salt_solvates	-0.19324847602239403	2.996632185476292	-1.929054610183556e-05	-0.0006437367260152945	HF
ISIHIB_16_1_2	-68.598666	43.029852	-18.631493	-4.45007244081159	-48.622746	-4.45007244081159	-57.932613260761066	0.150495	-48.195415212567	9.737198048194067	-64.19961	-6.266996739238941	organic_salt_solvates	9.309867260761067	-67.14034909981159	-9.207735839050521	15.893872761453878	HF
HURMOX_2_0_1	-433.084024	40.38395	-66.73399	-8.228705333265582	-467.847994	-8.228705333265582	-453.47553844425886	0.222083	-426.2526946898272	27.222843754431665	-473.724987	-20.24944855574114	organic_salt_solvates	-14.372455555741169	-475.31390755326555	-21.838369109006692	4.815776653340048	HF
HODPUM_0_0_0	0.748165	0.431437	-0.207697	-3.335173916079868	-2.292101	-3.335173916079868	-2.8309970734028145	0.008335	-5.337246954794625	-2.5062498813918106	-1.977156	0.8538410734028146	organic_salt_solvates	0.5388960734028143	-2.544542662079868	0.28645441132294636	-10.118499026868742	HF
VEMJII_11_0_2	-27.863271	9.900323	-10.225656	-4.907770123825045	-33.213085	-4.907770123825045	-34.88038561882664	0.048996	-22.79282222624728	12.087563392579355	-36.737332	-1.8569463811733655	organic_salt_solvates	1.667300618826637	-36.18058623682505	-1.3002006179984136	3.727598175682531	HF
SIMRAI_19_1_1	263.676036	0.006218	-10.068822	-0.8837934350240659	252.768588	-0.8837934350240659	254.41175494156374	0.0	255.20843375099773	0.7966788094339847	264.705995	10.29424005843623	organic_salt_solvates	-1.6431669415637487	254.70999422897594	0.2982392874122013	0.11722700764385056	HF
ISIHIB_7_0_1	-320.628923	10.838327	-34.167531	-7.887609787660974	-351.8085	-7.887609787660974	-348.43807922637154	0.0851659999999999	-328.15632636686564	20.2817528595059	-366.342315	-17.904235773628443	organic_salt_solvates	-3.370420773628439	-350.69647158566096	-2.2583923592894166	0.6481474023458256	HF
ROJJEG_10_0_1	-220.371893	1.197647	-13.721911	-4.754443151696421	-237.50696	-4.754443151696421	-237.83712591228144	0.017799	-260.84579361116425	-23.008667698882817	-255.860412	-18.02328608771856	organic_salt_solvates	0.3301659122814442	-235.5641718896964	2.2729540225850258	-0.9556767110544935	HF
FOVCAV_15_1_2	-79.512077	30.392737	-17.617038	-3.990368288170818	-70.948707	-3.990368288170818	-66.83906038477093	0.14	-70.56660521263218	-3.7275448278612515	-84.153867	-17.314806615229074	organic_salt_solvates	-4.109646615229067	-82.90844935717082	-16.069388972399892	24.04191333614446	HF
ISIHIB_18_1_2	-57.127181	31.075001	-17.884859	-3.826781905417121	-47.650422	-3.826781905417121	-51.43756111443276	0.131629	-42.18912822110713	9.248432893325628	-59.711505	-8.273943885567242	organic_salt_solvates	3.7871391144327617	-60.244129197417124	-8.806568082984363	17.120889661530523	HF
HORVAL_10_1_0	-288.872655	3.216116	-31.025489	-4.505192887333692	-321.648486	-4.505192887333692	-319.6691328066759	0.1207559999999999	-286.0051527011425	33.663980105533426	-339.361951	-19.692818193324058	organic_salt_solvates	-1.979353193324073	-316.73149929433373	2.937633512342188	-0.9189606411322673	HF
JAMMIT_3_0_1	-328.966345	6.708756	-41.841213	-5.623195729231667	-370.430289	-5.623195729231667	-360.77098425896054	0.153271	-339.630901563488	21.14008269547253	-379.376291	-18.605306741039442	organic_salt_solvates	-9.659304741039477	-364.93428810823167	-4.163303849271131	1.1540018546177542	HF
JAMMIT_18_2_1	-2.06235	0.606681	-1.554371	-2.911446327879124	-5.867319	-2.911446327879124	-6.504017932083267	0.010775	-9.4308959054005	-2.926877973317234	-5.702635	0.8013829320832668	organic_salt_solvates	0.6366989320832666	-5.927715955879124	0.5763019762041424	-8.86070706172777	HF
GELSUM_3_0_1	-297.780556	21.599713	-47.008865	-12.524583388530674	-335.989731	-12.524583388530674	-329.97346765946224	0.1530059999999999	-304.3757128402566	25.597754819205647	-358.75417	-28.780702340537744	organic_salt_solvates	-6.016263340537762	-337.57739717853065	-7.6039295190684015	2.304406343032336	HF
JAMMIT_15_2_2	-0.172136	0.123223	-0.038237	-0.750649987637034	-0.807205	-0.750649987637034	-0.6976486187897163	0.0	-1.2730753228247498	-0.5754267040350335	-0.885558	-0.18790938121028367	organic_salt_solvates	-0.10955638121028366	-0.8937271436370341	-0.1960785248473178	28.105627900113333	HF
MUTWUT_9_1_2	40.800556	20.136253	-38.628569	-7.976911126262291	14.371298	-7.976911126262291	12.63654970238251	0.052958	20.32502858215632	7.688478879773811	8.95131	-3.6852397023825105	organic_salt_solvates	1.7347482976174895	11.57098667173771	-1.0655630306447996	-8.432389028184625	HF
HURMOX_20_2_2	-0.835825	2.938536	-0.0209	-4.00433524370442	-1.849801	-4.00433524370442	-2.8594478029863475	0.001303	-3.76447467666425	-0.9050268736779024	-4.263363	-1.4039151970136525	organic_salt_solvates	1.0096468029863475	-3.4317529837044205	-0.572305180718073	20.0145349784098	HF
HURMOX_1_0_1	-327.527673	26.753153	-57.584883	-12.921941691242248	-371.635356	-12.921941691242248	-367.93822151253806	0.143518	-341.322373087834	26.61584842470404	-388.717532	-20.77931048746194	organic_salt_solvates	-3.6971344874619376	-373.7149965352422	-5.776775022704157	1.5700393938299517	HF
UGULUF_19_2_2	4.395739	0.32334	-0.466287	-0.7776362495304388	3.487777	-0.7776362495304388	2.2018266645878053	0.0	3.958017862298488	1.7561911977106828	3.283326	1.081499335412195	organic_salt_solvates	1.2859503354121946	3.4004941894695615	1.1986675248817562	54.439686109721706	HF
IDOPAT_16_0_2	-290.463607	30.224765	-48.859017	-5.446088368640698	-315.640614	-5.446088368640698	-312.72856615781376	0.263344	-279.98909005663	32.739476101183755	-339.859351	-27.130784842186245	organic_salt_solvates	-2.9120478421862686	-320.4844749946407	-7.755908836826961	2.4800768705322107	HF
UGULUF_11_0_0	113.096688	6.874261	-4.38591	-7.3964852823758545	108.297035	-7.3964852823758545	106.83148851505948	0.0368519999999999	103.85983862836233	-2.9716498866971506	117.877935	11.046446484940518	organic_salt_solvates	1.4655464849405178	105.51233357262416	-1.3191549424353184	-1.2347997400123878	HF
FOVCAV_9_0_1	-228.980921	0.279325	-12.991399	-2.176361075579295	-243.863069	-2.176361075579295	-244.37166547084084	0.0202609999999999	-273.8789189182382	-29.507253447397346	-254.424656	-10.05299052915916	organic_salt_solvates	0.5085964708408426	-241.4539028475793	2.9177626232615523	-1.1939856519943832	HF
ROJJEG_15_1_1	236.583573	9.810203	-22.260361	-6.00848419749489	218.1419	-6.00848419749489	222.6397609366371	0.0	221.92838799689991	-0.7113729397371742	241.083677	18.443916063362906	organic_salt_solvates	-4.497860936637096	217.4579673745051	-5.181793562131986	-2.3274340308004176	HF
ISIHIB_9_0_1	-287.897189	2.85203	-25.287584	-4.944375264761492	-315.186432	-4.944375264761492	-309.6339893501488	0.0587739999999999	-291.96719256368505	17.66679678646375	-323.516128	-13.882138649851186	organic_salt_solvates	-5.55244264985123	-311.7642596667615	-2.130270316612723	0.6879962762110436	HF
ROJJEG_1_0_2	-7.122274	0.481906	-1.982552	-1.4628399485931138	-10.052737	-1.4628399485931138	-11.185584117352704	0.0104319999999999	-11.2684845916248	-0.08290047427209579	-11.457164	-0.2715798826472966	organic_salt_solvates	1.1328471173527035	-9.943378794593114	1.24220532275959	-11.105413089983388	HF
IRURAO_11_0_0	128.492077	11.799804	-11.392554	-25.130470161757525	103.386194	-25.130470161757525	104.99256096512333	2.9999999999752447e-06	102.36964344758522	-2.622917517538113	112.309407	7.3168460348766615	organic_salt_solvates	-1.6063669651233283	99.93629091624247	-5.056270048880862	-4.815836476796165	HF
HORVAL_15_2_2	-1.246518	4.579298	-0.071438	-4.603142666987077	-1.308953	-4.603142666987077	-4.889135936386897	0.00641	-5.919067494616421	-1.0299315582295234	-2.963203	1.9259329363868973	organic_salt_solvates	3.5801829363868976	-3.6860658509870774	1.20307008539982	-24.607008294576	HF
MUTWUT_11_1_1	-1.308668	5.604581	-1.665849	-12.47613651233604	-9.70081	-12.47613651233604	-13.721258418905082	0.001553	-14.30392200188367	-0.5826635829785882	-15.349892	-1.6286335810949186	organic_salt_solvates	4.020448418905081	-12.40425947433604	1.3169989445690415	-9.598237307115264	HF
YEFVAH_1_0_2	-56.576673	24.727678	-25.656251	-3.817740396129581	-61.768704	-3.817740396129581	-55.122766708340855	0.195771	-39.58428445924447	15.538482249096383	-71.604687	-16.481920291659144	organic_salt_solvates	-6.645937291659145	-69.00345911912959	-13.880692410788733	25.181414576363032	HF
HODPUM_13_1_2	-286.244409	3.859703	-28.154938	-3.771665112940704	-314.77007	-3.771665112940704	-313.4442668746312	0.1275089999999999	-284.1779038509121	29.266363023719066	-330.478648	-17.03438112536884	organic_salt_solvates	-1.3258031253687932	-310.75253337194073	2.691733502690454	-0.8587598457390421	HF
FOVCAV_21_1_2	-2.612888	0.060164	-0.259844	-0.6990657167066628	-3.496798	-0.6990657167066628	-4.770023459714934	0.001878	-3.794251664157729	0.975771795557205	-4.574931	0.1950924597149335	organic_salt_solvates	1.2732254597149337	-3.491428908706663	1.278594551008271	-26.80478538117467	HF
SIMRAI_15_0_1	-169.914902	4.209094	-10.094031	-7.482777885563678	-183.151061	-7.482777885563678	-184.46116176564723	0.0161919999999999	-175.8521923630973	8.608969402549945	-200.95419	-16.493028234352778	organic_salt_solvates	1.3101007656472348	-183.4617761885637	0.9993855770835296	-0.5417864484412286	HF
HORVAL_9_1_0	-408.609036	33.075665	-65.164105	-8.224286985359202	-450.023244	-8.224286985359202	-437.6972826728352	0.309106	-409.6681088327484	28.0291738400868	-481.697513	-44.00023032716484	organic_salt_solvates	-12.325961327164805	-453.1184017753592	-15.421119102524017	3.523238483079826	HF
SIMRAI_3_0_1	-432.216254	30.952777	-56.346826	-9.17984459590054	-466.864125	-9.17984459590054	-463.97308471138103	0.202219	-439.39235653092464	24.58072818045639	-491.488123	-27.51503828861894	organic_salt_solvates	-2.8910402886189672	-471.63050302890053	-7.6574183175195	1.650401406858088	HF
FOVCAV_19_1_1	135.655559	8.701933	-12.501423	-13.213375641705124	118.608938	-13.213375641705124	120.95266007176359	9.999999999177334e-07	105.7367704179346	-15.215889653828995	129.275779	8.323118928236411	organic_salt_solvates	-2.343722071763594	116.62397819429488	-4.328681877468711	-3.578823214719229	HF
HODPUM_4_0_2	-4.045373	2.373364	-1.12167	-6.174954128279976	-9.058378	-6.174954128279976	-9.823610329566595	0.03401	-10.496552460583716	-0.6729421310171215	-10.033605	-0.2099946704334048	organic_salt_solvates	0.7652323295665955	-9.969946598279975	-0.14633626871338024	1.4896383692352382	HF
UGULUF_4_0_0	234.32754	10.835359	-26.816393	-9.930016251265853	208.419669	-9.930016251265853	203.13369140841235	0.0	208.40293392132443	5.269242512912086	217.086828	13.95313659158765	organic_salt_solvates	5.285977591587653	208.11910928473415	4.985417876321804	2.454254556078699	HF
HODPUM_12_1_2	-299.052696	6.701699	-28.913543	-3.4670015694386453	-325.141772	-3.4670015694386453	-324.7094518881488	0.129325	-305.3698855068687	19.33956638128012	-343.29961	-18.590158111851167	organic_salt_solvates	-0.43232011185119745	-322.4869485834387	2.2225033047101306	-0.6844590731149108	HF
YEFVAH_7_1_2	-43.605286	29.758136	-11.020534	-5.9927786948605615	-31.028407	-5.9927786948605615	-33.74104320153268	0.1201489999999999	-23.929319697227104	9.81172350430558	-44.510632	-10.769588798467318	organic_salt_solvates	2.712636201532682	-44.01485753686056	-10.273814335327877	30.44901212438266	HF
HORVAL_7_0_0	238.507202	5.075204	-20.473126	-10.60524971010346	212.660972	-10.60524971010346	218.70302901381865	0.00019	214.55395372734677	-4.149075286471884	218.017409	-0.6856200138186637	organic_salt_solvates	-6.042057013818663	213.92350605189654	-4.779522961922112	-2.185394040253608	HF
ISIHIB_2_0_0	194.803272	0.015121	-6.414789	-1.1469372499031043	187.325683	-1.1469372499031043	189.76675308880436	0.0	186.95854793469488	-2.808205154109487	197.436528	7.6697749111956455	organic_salt_solvates	-2.4410700888043664	188.51259286809687	-1.2541602207074902	-0.6608956523172349	HF
VEMJII_10_0_1	-155.698155	0.010401	-5.899824	-1.3323675205140693	-162.884955	-1.3323675205140693	-164.94110653487596	0.001928	-160.4329997847404	4.508106750135568	-175.958661	-11.01755446512405	organic_salt_solvates	2.0561515348759656	-161.7630367075141	3.178069827361867	-1.9267906552390444	HF
VEMJII_19_1_2	1.343062	0.870019	-2.838474	-2.724046355373652	-3.296523	-2.724046355373652	-3.981485082535295	0.005371	-5.663465208334008	-1.681980125798713	-4.893578	-0.9120929174647046	organic_salt_solvates	0.6849620825352951	-3.238319762373652	0.7431653201616433	-18.665530694100127	HF
HODPUM_3_0_2	-2.507999	2.666114	-0.838194	-5.461133361480711	-6.179339	-5.461133361480711	-7.618099382042856	0.033075	-9.266877243997165	-1.6487778619543088	-7.227205	0.3908943820428563	organic_salt_solvates	1.4387603820428563	-7.3491368534807116	0.2689625285621444	-3.5305725886975754	HF
FOVCAV_16_1_2	10.976802	0.217386	-1.990883	-1.6796487745702962	7.558653	-1.6796487745702962	5.007020975537588	0.0078709999999999	6.801725616506769	1.7947046409691811	6.665659	1.6586380244624115	organic_salt_solvates	2.5516320244624113	7.803906386429704	2.7968854108921155	55.859270902930916	HF
IRURAO_1_0_0	126.61628	0.494437	-5.462712	-4.320204750336069	117.378738	-4.320204750336069	118.42167100883988	0.0007189999999999	118.16048669405828	-0.26118431478160176	125.614799	7.193127991160125	organic_salt_solvates	-1.0429330088398814	118.14931945866392	-0.272351550175955	-0.22998455253652406	HF
SIMRAI_14_0_1	-156.186484	4.840516	-9.286566	-5.500819033229911	-165.981887	-5.500819033229911	-168.46601966682945	0.0183489999999999	-157.27539010426526	11.190629562564197	-183.730626	-15.264606333170548	organic_salt_solvates	2.4841326668294528	-166.7967652712299	1.6692543955995518	-0.9908552471891896	HF
FOVCAV_3_0_1	-379.864208	33.337292	-59.695346	-13.07204434589185	-419.613476	-13.07204434589185	-416.59726255855315	0.2455239999999999	-387.4967134510645	29.100549107488632	-430.283478	-13.686215441446848	organic_salt_solvates	-3.016213441446837	-424.7030285638919	-8.10576600533875	1.945707937579037	HF
KOLDUL_21_1_1	819.80487	0.086729	-59.70054	-3.600264901353771	756.665254	-3.600264901353771	765.0703926981424	0.001336	789.2811925673221	24.21079986917971	792.537965	27.467572301857558	organic_salt_solvates	-8.405138698142423	768.3071350436463	3.236742345503899	0.4230646456058785	HF
JAMMIT_11_1_1	198.523709	1.303198	-14.887942	-6.579382697428734	178.446669	-6.579382697428734	177.42001342517958	0.0046199999999999	179.22967274301118	1.8096593178316027	182.811328	5.391314574820427	organic_salt_solvates	1.0266555748204382	180.62135990657126	3.201346481391681	1.8043885915619844	HF
IDOPAT_6_0_0	149.511938	1.893143	-9.200175	-8.567189634613689	133.658624	-8.567189634613689	135.56374716391807	0.0007169999999999	129.73430810140414	-5.829439062513927	138.95337	3.3896228360819407	organic_salt_solvates	-1.9051231639180628	134.47518219538628	-1.0885649685317844	-0.8029912062076129	HF
VEMJII_16_1_2	16.83224	0.003564	-1.912806	-0.4418120153019905	14.498072	-0.4418120153019905	11.997868771536307	0.0023729999999999	14.364704871265197	2.3668360997288893	14.405079	2.4072102284636934	organic_salt_solvates	2.5002032284636933	14.856173306698006	2.8583045351616985	23.82343555834456	HF
UGULUF_10_0_2	-55.91217	25.597245	-16.21581	-3.07583662525374	-49.46707	-3.07583662525374	-48.3073400693599	0.124997	-39.28268197857258	9.02465809078732	-58.179469	-9.872128930640095	organic_salt_solvates	-1.159729930640097	-59.59463823025375	-11.287298160893847	23.365596500837125	HF
MUTWUT_12_1_1	3.197001	0.105096	-0.60342	-2.48867582185727	0.287533	-2.48867582185727	-1.0735539095631554	0.00093	-0.3741613859770268	0.6993925235861287	-0.383038	0.6905159095631555	organic_salt_solvates	1.3610869095631555	0.2747504781427299	1.3483043877058853	-125.59261120426916	HF
ISIHIB_10_0_0	217.031297	1.704249	-11.320355	-3.4454024017327725	204.073291	-3.4454024017327725	208.18855743741642	0.000955	202.1001254563029	-6.08843198111353	212.47895	4.290392562583577	organic_salt_solvates	-4.115266437416409	205.32221029826724	-2.866347139149184	-1.3768034009317909	HF
HURMOX_17_1_1	235.786116	0.09849	-19.440112	-3.069063087076433	213.433608	-3.069063087076433	215.3525625400614	0.0017099999999999	227.44338369271009	12.090821152648687	224.698274	9.345711459938599	organic_salt_solvates	-1.9189545400614065	217.15441062692355	1.801848086862151	0.8366968405713576	HF
VEMJII_12_0_2	-8.349587	10.245748	-1.209134	-3.1299260130700404	-2.520732	-3.1299260130700404	-6.427543066515625	0.033536	-7.188844228322568	-0.7613011618069434	-8.913736	-2.486192933484375	organic_salt_solvates	3.906811066515625	-7.481259835070039	-1.0537167685544144	16.393772202690737	HF
UGULUF_12_0_1	-112.490198	1.444681	-3.87568	-3.822456540418139	-118.752812	-3.822456540418139	-123.1814270807251	0.0269909999999999	-140.76868525468365	-17.587258173958546	-129.144	-5.962572919274905	organic_salt_solvates	4.428615080725095	-118.72415529541816	4.4572717853069435	-3.6184609083851074	HF
ISIHIB_19_1_1	160.135133	5.609554	-6.565094	-7.155865500965288	152.068378	-7.155865500965288	153.2703155195209	0.001106	150.96335517784647	-2.3069603416744258	162.444431	9.174115480479117	organic_salt_solvates	-1.2019375195208966	150.4281307070347	-2.842184812486181	-1.8543609066454838	HF
IDOPAT_20_1_2	-4.73114	0.484845	-11.294498	-1.7714602800026822	-17.436597	-1.7714602800026822	-14.111918598879132	0.03331	-4.985937879455749	9.125980719423383	-15.253233	-1.1413144011208676	organic_salt_solvates	-3.3246784011208668	-15.336932349002684	-1.2250137501235514	8.680703063443483	HF
HODPUM_7_0_2	0.524946	7.746379	-3.900822	-9.572779423932118	-5.25951	-9.572779423932118	-11.779043024241941	0.061661	-11.918438998268735	-0.13939597402679382	-9.727474	2.0515690242419407	organic_salt_solvates	6.519533024241942	-8.423199674932118	3.355843349309824	-28.4899489916397	HF
SIMRAI_11_0_0	92.438285	1.136653	-1.199006	-3.617264533287027	88.833696	-3.617264533287027	89.8766680036794	9.999999999177334e-07	85.54517101165605	-4.331496992023347	96.752029	6.875360996320595	organic_salt_solvates	-1.0429720036793952	88.40949535371297	-1.4671726499664288	-1.6324288411608285	HF
VEMJII_4_0_1	-379.338219	29.692488	-52.444374	-18.19292311285073	-420.347161	-18.19292311285073	-419.1406644393067	0.171323	-391.90011761345977	27.240546825846934	-440.144056	-21.003391560693274	organic_salt_solvates	-1.2064965606933242	-425.2431177548507	-6.102453315543983	1.4559439904756946	HF
MUTWUT_3_0_1	-96.530388	11.917074	-43.213105	-0.7398895724712644	-129.908925	-0.7398895724712644	-127.68778448299585	0.387549	-168.58991815771543	-40.90213367471958	-126.303558	1.3842264829958566	organic_salt_solvates	-2.2211405170041587	-126.19061999747127	1.4971644855245785	-1.1725197453981633	HF
JAMMIT_10_1_2	16.860427	0.641915	-3.167243	-2.5823819432128907	11.826586	-2.5823819432128907	10.090022072652287	0.0043689999999999	11.940102085062769	1.8500800124104817	9.311399	-0.7786230726522874	organic_salt_solvates	1.7365639273477136	12.04607770278711	1.9560556301348235	19.386039158788975	HF
IRURAO_16_1_2	2.657544	4.535549	-9.437089	-8.104880076948115	-10.223462	-8.104880076948115	-10.82248110878389	0.0148329999999999	-50.8369845566626	-40.01450344787871	-15.027887	-4.20540589121611	organic_salt_solvates	0.5990191087838905	-10.825577278948117	-0.003096170164226919	0.02860869086400126	HF
VEMJII_1_0_1	-187.77159	4.816111	-7.974664	-8.982590137615247	-199.797706	-8.982590137615247	-199.1575330032129	0.003619	-199.4718952360183	-0.31436223280539366	-213.31322	-14.155686996787097	organic_salt_solvates	-0.6401729967871006	-200.82202149461523	-1.6644884914023237	0.8357647668669763	HF
HURMOX_3_0_1	-139.57356	4.992048	-8.22718	-9.62252603209267	-152.709551	-9.62252603209267	-156.55945220626833	0.034528	-158.39484612063464	-1.835393914366307	-164.159581	-7.60012879373167	organic_salt_solvates	3.8499012062683278	-153.38136829209267	3.1780839141756587	-2.0299533943108767	HF
HORVAL_12_2_0	7.985553	1.405695	-4.805778	-4.83681277952319	-0.209581	-4.83681277952319	-3.1418349441781914	0.021807	-4.909825847663755	-1.7679909034855634	-0.641981	2.4998539441781915	organic_salt_solvates	2.9322539441781914	-0.02853743852318935	3.113297505655002	-99.09169517080872	HF
KOLDUL_20_1_2	-15.504112	0.802103	-4.148374	-2.88373656626763	-21.712298	-2.88373656626763	-20.32699396534894	0.007708	-21.146422720933824	-0.8194287555848838	-22.598304	-2.2713100346510586	organic_salt_solvates	-1.3853040346510603	-21.329972933267626	-1.0029789679186862	4.93422180194694	HF
KOLDUL_1_0_1	-993.422704	61.00513	-122.78939	-29.38063556440257	-1085.190134	-29.38063556440257	-1082.3948528233489	0.272067	-1067.7163759368511	14.67847688649772	-1147.331683	-64.93683017665126	organic_salt_solvates	-2.7952811766510877	-1091.8157316844024	-9.420878861053552	0.8703735828454717	HF
VEMJII_20_1_1	97.568807	0.873848	-1.847355	-5.040222199183651	91.515451	-5.040222199183651	92.53566626983482	0.0027379999999999	90.07134363146558	-2.4643226383692394	97.500943	4.965276730165186	organic_salt_solvates	-1.0202152698348215	91.46897501581635	-1.0666912540184654	-1.1527352609187298	HF
YEFVAH_0_0_2	-21.929527	3.282942	-11.570309	-2.131583216753109	-32.531467	-2.131583216753109	-28.34240108120838	0.06176	-21.67915020750325	6.663250873705131	-32.23976	-3.8973589187916176	organic_salt_solvates	-4.18906591879162	-31.759841473753106	-3.4174403925447265	12.057695403973952	HF
IRURAO_8_0_0	123.762992	5.431557	-7.073918	-16.81378594927342	105.299766	-16.81378594927342	108.4634689798697	9.999999999177334e-07	105.11360581425284	-3.349863165616867	114.791694	6.328225020130304	organic_salt_solvates	-3.163702979869697	103.90315504172658	-4.560313938143125	-4.204469929861359	HF
SIMRAI_9_0_0	209.3071	10.879416	-29.361382	-14.07684291803436	176.76957	-14.07684291803436	180.24340558066206	9.999999999177334e-07	186.1509683099433	5.9075627292812385	192.291842	12.048436419337946	organic_salt_solvates	-3.473835580662069	176.92958409596562	-3.313821484696433	-1.838525783520796	HF
FOVCAV_22_2_2	12.545388	2.013652	-1.254625	-1.6166993262999343	11.720174	-1.6166993262999343	8.279347231481331	0.0	6.238055783951547	-2.041291447529784	8.753155	0.4738077685186681	organic_salt_solvates	3.4408267685186686	10.897846018700065	2.6184987872187335	31.626874849048146	HF
IDOPAT_14_0_2	-179.885561	1.447845	-16.751883	-2.1265011663172326	-197.588563	-2.1265011663172326	-200.20517367330348	0.0594599999999999	-191.90985951546327	8.29531415784021	-205.766193	-5.56101932669651	organic_salt_solvates	2.6166106733034837	-194.76161939031724	5.443554282986241	-2.7189878179017892	HF
HODPUM_5_0_2	5.089704	0.781458	-8.906128	-3.2130068333665847	-6.226462	-3.2130068333665847	-9.282233226857782	0.024711	-14.65119938367943	-5.368966156821648	-5.941769	3.340464226857782	organic_salt_solvates	3.0557712268577824	-4.895916487366586	4.386316739491196	-47.2549722926543	HF
HURMOX_9_0_1	-179.361121	2.111471	-8.696065	-5.322867515314835	-191.174515	-5.322867515314835	-193.02943185864174	0.012453	-189.96379545293723	3.0656364057045096	-202.602037	-9.572605141358252	organic_salt_solvates	1.8549168586417295	-190.64286527531485	2.3865665833268963	-1.236374453546863	HF
KOLDUL_14_1_1	554.638888	0.275263	-19.874388	-3.4521116113663166	531.589196	-3.4521116113663166	538.0644245998933	0.0012160000000001	541.8365735228643	3.7721489229710414	565.215139	27.15071440010672	organic_salt_solvates	-6.475228599893285	535.3611453796336	-2.703279220259674	-0.5024080940251424	HF
YEFVAH_2_0_1	-418.101953	28.606175	-61.164469	-6.840551377153708	-458.650229	-6.840551377153708	-448.2799839398038	0.294714	-419.8357707254804	28.444213214323383	-476.787619	-28.507635060196208	organic_salt_solvates	-10.370245060196225	-460.1835781091537	-11.903594169349901	2.6553927446710057	HF
ROJJEG_7_0_0	133.464521	6.805789	-7.22056	-12.824423240864776	120.246738	-12.824423240864776	117.24710141272314	0.0	109.35418363708982	-7.892917775633322	122.281483	5.0343815872768545	organic_salt_solvates	2.9996365872768536	118.14279574413521	0.8956943314120736	0.7639372919413399	HF
IDOPAT_4_0_1	0.424957	0.049394	-0.864266	-1.5181199587929657	-1.857003	-1.5181199587929657	-1.476691087716645	0.0005239999999999	-1.86007802836992	-0.38338694065327505	-2.114628	-0.6379369122833551	organic_salt_solvates	-0.3803119122833549	-1.7632124667929658	-0.2865213790763208	19.402932777183523	HF
VEMJII_8_0_1	-261.816988	0.010543	-9.709341	-0.7501277518110566	-272.220587	-0.7501277518110566	-269.601626622153	0.0133649999999999	-268.0207749383714	1.5808516837815887	-277.348481	-7.746854377847001	organic_salt_solvates	-2.6189603778470314	-270.3586032198111	-0.7569765976580811	0.2807759757024703	HF
FOVCAV_14_1_1	160.31306	1.21081	-7.027927	-3.602929810474849	150.903545	-3.602929810474849	151.74583302773334	0.015652	146.13796897434048	-5.607864053392859	160.93953	9.19369697226665	organic_salt_solvates	-0.842288027733332	151.65394765852517	-0.09188536920817114	-0.06055215314635889	HF
VEMJII_21_1_1	110.964701	1.170385	-3.381678	-4.928162927705059	103.886113	-4.928162927705059	104.37252840653223	0.0004129999999999	99.03247112895018	-5.340057277582048	108.276491	3.9039625934677673	organic_salt_solvates	-0.48641540653223103	103.88868736329495	-0.48384104323727684	-0.4635712582842779	HF
HODPUM_10_1_2	-413.65807	29.35023	-61.163692	-7.26350319597599	-453.702637	-7.26350319597599	-439.2111336749317	0.287752	-412.0838212151325	27.127312459799214	-479.748767	-40.53763332506827	organic_salt_solvates	-14.491503325068265	-455.801156321976	-16.590022647044293	3.7772318083636915	HF
SIMRAI_10_0_0	158.401662	4.306902	-14.471424	-11.234955748049618	137.006112	-11.234955748049618	138.32627601815477	1.0000000000287557e-06	139.29718319919036	0.9709071810355852	150.63889	12.312613981845232	organic_salt_solvates	-1.3201640181547702	137.63500024995034	-0.6912757682044344	-0.49974291805101956	HF
HODPUM_14_2_2	226.150944	7.295525	-17.551048	-15.107708360517991	200.841809	-15.107708360517991	201.71945197608056	0.002757	207.24213754297287	5.5226855668923065	205.647017	3.927565023919442	organic_salt_solvates	-0.8776429760805513	200.488073720482	-1.231378255598571	-0.6104410078134582	HF
HODPUM_8_0_2	-1.806152	3.234177	-2.557454	-7.481046507975257	-8.637574	-7.481046507975257	-10.7131527553032	0.042948	-15.428541884558117	-4.715389129254916	-9.562742	1.1504107553032004	organic_salt_solvates	2.0755787553031997	-9.772258224975257	0.9408945303279435	-8.782610981274248	HF
HODPUM_17_2_2	109.392937	0.8972	-3.788414	-4.704679646829719	101.856777	-4.704679646829719	104.83335271925439	0.0	95.79906415561544	-9.034288563638952	109.217217	4.3838642807456125	organic_salt_solvates	-2.9765757192543987	102.08130291117028	-2.7520498080841094	-2.62516626312062	HF
HURMOX_16_1_1	136.679366	19.804702	-10.443054	-24.932167203023624	120.619313	-24.932167203023624	119.65126436972183	0.000849	110.04403669236638	-9.607227677355453	119.94684	0.29557563027816514	organic_salt_solvates	0.9680486302781759	112.96670690497635	-6.684557464745481	-5.5867002325109	HF
VEMJII_22_2_2	0.086301	0.0018	-0.055785	-0.1995339326677619	-0.161928	-0.1995339326677619	0.022865881221605378	0.000181	-1.4079523556428688	-1.4308182368644742	-0.176524	-0.19938988122160536	organic_salt_solvates	-0.18479388122160537	-0.1571552876677619	-0.18002116888936728	-787.2916295885852	HF
IDOPAT_1_0_1	-9.222337	0.230607	-1.808928	-2.538682923080622	-13.275443	-2.538682923080622	-13.54200743127444	0.007658	-14.439155964609853	-0.8971485333354128	-13.060358	0.48164943127443927	organic_salt_solvates	0.26656443127444085	-13.10174471208062	0.44026271919381976	-3.251089038520684	HF
FOVCAV_8_0_0	279.085469	0.67939	-15.101232	-2.275362907358988	262.424668	-2.275362907358988	250.37553961864884	0.0	233.855745018721	-16.51979459992785	265.675298	15.299758381351154	organic_salt_solvates	12.049128381351153	265.013320946641	14.637781327992144	5.846330416416553	HF
HURMOX_14_1_2	-11.510342	6.324856	-8.617754	-9.426312425697498	-23.290639	-9.426312425697498	-23.5508202053326	0.03622	-22.316191180813377	1.2346290245192222	-23.179901	0.3709192053325978	organic_salt_solvates	0.26018120533260003	-24.789155727697498	-1.238335522364899	5.2581418038447065	HF
HORVAL_13_2_0	4.519895	4.820273	-4.419565	-5.166998182069737	-0.267744	-5.166998182069737	-4.064931858429555	0.041262	-8.279892875675731	-4.214961017246177	-2.477447	1.5874848584295544	organic_salt_solvates	3.7971878584295546	-1.8581814720697367	2.206750386359818	-54.28751239171753	HF
HODPUM_20_2_2	109.276461	14.314886	-4.445877	-21.698375891695413	97.324378	-21.698375891695413	91.86853705365972	2.9999999999752447e-06	83.53371318565155	-8.334823868008172	98.842202	6.9736649463402784	organic_salt_solvates	5.455840946340274	90.9507655873046	-0.91777146635512	-0.9990052043814048	HF
VEMJII_15_1_1	213.233896	12.919138	-32.8434	-22.825628170005835	170.144113	-22.825628170005835	179.1359941136625	0.0365929999999999	181.2555777377175	2.1195836240549966	180.698037	1.5620428863375082	organic_salt_solvates	-8.991881113662487	170.30079955999415	-8.835194553668344	-4.932115735524587	HF
MUTWUT_4_0_1	-0.878721	0.471338	-35.297547	-0.5685576552576435	-37.978524	-0.5685576552576435	-28.871843288147044	0.1999269999999999	-78.82847778714664	-49.95663449899959	-38.372047	-9.500203711852958	organic_salt_solvates	-9.106680711852956	-29.562609966257643	-0.6907666781105988	2.3925271109870008	HF
SIMRAI_16_0_2	-40.546587	16.290321	-10.675275	-4.691274122507296	-39.682199	-4.691274122507296	-43.202643885794565	0.082038	-35.806510591859976	7.396133293934589	-50.231044	-7.028400114205432	organic_salt_solvates	3.520444885794568	-45.9093012625073	-2.7066573767127338	6.265027167938461	HF
JAMMIT_0_0_1	-244.739361	29.064274	-43.143944	-5.134571796751072	-264.812694	-5.134571796751072	-267.3164359792255	0.251121	-248.45380495309536	18.862631026130146	-287.888974	-20.572538020774516	organic_salt_solvates	2.503741979225481	-270.42234693875105	-3.105910959525545	1.1618855189910287	HF
SIMRAI_2_0_1	-141.308034	2.53549	-5.81082	-4.26501317823807	-148.759795	-4.26501317823807	-150.29737336148074	0.01141	-143.47124172817834	6.826131633302396	-162.912405	-12.61503163851927	organic_salt_solvates	1.5375783614807403	-149.00942298823804	1.287950373242694	-0.8569347184431759	HF
HURMOX_6_0_2	-49.237447	41.021437	-23.369396	-16.352738468364873	-48.399527	-16.352738468364873	-53.998733163880786	0.1303619999999999	-38.85502460719765	15.143708556683137	-66.157758	-12.159024836119215	organic_salt_solvates	5.599206163880787	-64.46041351136488	-10.46168034748409	19.373936636131685	HF
GELSUM_0_0_0	138.221675	11.563546	-20.543234	-15.999716504815124	113.13172	-15.999716504815124	120.05404264990995	0.0189490000000001	121.81765796900795	1.7636153190980082	118.47318	-1.580862649909946	organic_salt_solvates	-6.922322649909944	111.33406140318489	-8.719981246725055	-7.26337993644531	HF
ROJJEG_11_0_2	3.355545	0.006628	-0.211699	-0.4600228732329814	2.701585	-0.4600228732329814	2.051312806355593	0.000808	1.7593466530794737	-0.2919661532761195	2.47335	0.4220371936444067	organic_salt_solvates	0.6502721936444069	2.7287424097670185	0.6774296034114253	33.02419803125792	HF
IDOPAT_11_0_1	3.399927	1.342338	-1.749407	-3.6439320346465744	-0.588754	-3.6439320346465744	-0.18684400645477695	0.0045809999999999	-0.7212935541049471	-0.5344495476501702	-1.890989	-1.704144993545223	organic_salt_solvates	-0.40190999354522305	-0.9977449256465749	-0.810900919191798	433.9988927544569	HF
IDOPAT_5_0_2	-363.349923	34.544477	-78.866367	-10.007135793382451	-419.322689	-10.007135793382451	-399.3571405929979	0.311562	-365.18864260332	34.16849798967792	-437.986509	-38.62936840700212	organic_salt_solvates	-19.96554840700213	-419.93268014938246	-20.57553955638457	5.152165183733121	HF
ROJJEG_12_0_1	-256.249833	2.166823	-17.494098	-5.019398354242969	-276.608893	-5.019398354242969	-276.11393344931247	0.0324959999999999	-294.86429112778586	-18.750357678473392	-294.350604	-18.236670550687506	organic_salt_solvates	-0.49495955068755393	-274.266082893243	1.8478505560694884	-0.6692348093359465	HF
IDOPAT_18_1_1	-2.136238	4.634821	-0.254307	-8.505176616233449	-6.17269	-8.505176616233449	-8.687843160392692	0.00412	-8.853146152056901	-0.16530299166420903	-10.25092	-1.5630768396073087	organic_salt_solvates	2.5151531603926918	-8.597734952233449	0.09010820815924347	-1.03717581562753	HF
HORVAL_11_2_2	-0.521618	4.689585	-0.113341	-5.924363404971931	-1.835229	-5.924363404971931	-5.308772759433603	0.0	-7.444836236388588	-2.136063476954985	-3.109232	2.1995407594336034	organic_salt_solvates	3.4735437594336034	-4.262545502971931	1.0462272564616724	-19.70751629183117	HF
ISIHIB_1_0_2	-33.77084	8.586596	-6.08042	-4.022818787667791	-35.391496	-4.022818787667791	-35.551543092297415	0.0507149999999999	-38.87769807215767	-3.326154979860256	-42.286231	-6.734687907702586	organic_salt_solvates	0.1600470922974182	-38.51173698766779	-2.9601938953703737	8.326484978964888	HF
IRURAO_13_0_1	-316.01609	16.955943	-56.144316	-22.495951191803066	-377.763602	-22.495951191803066	-394.56669843085956	0.360683	-494.39062483324176	-99.8239264023822	-373.587522	20.97917643085958	organic_salt_solvates	16.80309643085957	-375.37229458480306	19.194403846056503	-4.864679133436793	HF
HURMOX_0_0_0	224.715097	11.078578	-26.634201	-10.80320597222434	198.301654	-10.80320597222434	199.4175415848273	0.0622309999999999	203.18169278978755	3.764151204960257	213.683346	14.26580441517271	organic_salt_solvates	-1.1158875848272771	197.89773795477566	-1.5198036300516264	-0.762121334950436	HF
ISIHIB_3_0_0	244.96214	2.430882	-16.629481	-6.043954449511291	224.851454	-6.043954449511291	230.76753275491558	0.0	224.4584692607793	-6.309063494136268	233.264454	2.4969212450844225	organic_salt_solvates	-5.916078754915588	226.7436900774887	-4.02384267742687	-1.7436779903091277	HF
FOVCAV_5_0_2	10.595845	4.435549	-1.979612	-2.538699967301448	10.545864	-2.538699967301448	5.765445078064147	0.016911	11.16447597211902	5.399030894054873	8.118047	2.352601921935854	organic_salt_solvates	4.780418921935853	8.618757861698551	2.8533127836344043	49.48989618321811	HF
FOVCAV_2_0_1	-203.640928	2.864897	-10.242598	-5.339965019921994	-216.38464	-5.339965019921994	-219.0731089001724	0.05132	-242.63479952779915	-23.561690627626746	-228.591129	-9.518020099827595	organic_salt_solvates	2.68846890017241	-215.816224168922	3.256884731250409	-1.486665683251207	HF
YEFVAH_8_1_1	145.253906	2.950139	-9.005366	-8.283133713900284	130.972465	-8.283133713900284	134.52622507829517	0.004787	128.58749988440718	-5.93872519388799	139.374201	4.84797592170483	organic_salt_solvates	-3.55376007829517	131.17028080309973	-3.3559442751954407	-2.4946394453886285	HF
IDOPAT_12_0_1	3.405091	1.027542	-1.579748	-4.743457296559321	-1.846472	-4.743457296559321	-1.5827642277628349	0.005519	-1.983181020608916	-0.4004167928460811	-2.769494	-1.186729772237165	organic_salt_solvates	-0.263707772237165	-2.1085460705593215	-0.5257818427964867	33.21921443345073	HF
IRURAO_15_0_1	-257.372246	13.671241	-33.362021	-17.4021101863475	-294.726335	-17.4021101863475	-311.1251721818282	0.313936	-500.77381155502206	-189.64863937319387	-312.08067	-0.955497818171807	organic_salt_solvates	16.398837181828185	-294.93350716434753	16.19166501748066	-5.204228543750842	HF
SIMRAI_8_0_0	308.235478	0.370732	-14.074437	-1.5412510896520986	293.014251	-1.5412510896520986	282.76923352642524	0.0	298.3418503011029	15.57261677467767	298.780871	16.01163747357475	organic_salt_solvates	10.245017473574762	295.5722590193479	12.803025492922643	4.52772931950752	HF
FOVCAV_17_1_1	257.433471	0.002978	-12.147018	-0.9228809215983688	244.388794	-0.9228809215983688	241.1354493390472	0.0	244.50887033827877	3.37342099923157	252.158057	11.022607660952815	organic_salt_solvates	3.2533446609527914	246.75797895440166	5.622529615354466	2.3316893599700217	HF
IDOPAT_9_0_1	-5.817171	2.810566	-2.936592	-5.77651952052879	-11.681368	-5.77651952052879	-13.236475234393106	0.0098719999999999	-13.262429038305026	-0.025953803911919593	-13.670089	-0.4336137656068946	organic_salt_solvates	1.5551072343931054	-12.58864938652879	0.6478258478643166	-4.894247421557009	HF
ROJJEG_0_0_1	-150.438127	8.38489	-14.95515	-6.577586144879239	-163.625674	-6.577586144879239	-167.13653277147898	0.0490009999999999	-201.17636242282217	-34.03982965134318	-174.085137	-6.94860422852102	organic_salt_solvates	3.510858771478979	-164.95802694487926	2.178505826599718	-1.3034288736731945	HF
ROJJEG_6_0_1	-169.169	6.731762	-24.84267	-6.9888431519007534	-194.473222	-6.9888431519007534	-192.55494018531394	0.059794	-206.1110571104765	-13.55611692516257	-200.300341	-7.7454008146860645	organic_salt_solvates	-1.918281814686054	-192.84160259190077	-0.28666240658682796	0.14887304699165105	HF
ISIHIB_15_1_1	170.142937	3.437593	-13.628124	-7.822890246350628	152.128749	-7.822890246350628	155.8569820930793	0.009866	156.51036337929355	0.6533812862142554	170.136571	14.279588906920708	organic_salt_solvates	-3.7282330930792966	153.0438957866494	-2.813086306429909	-1.804915165590661	HF
ROJJEG_17_1_1	196.549043	0.130048	-7.149199	-1.1411158879297476	188.445868	-1.1411158879297476	190.68456440674115	0.0064509999999999	190.45639955236345	-0.2281648543776953	205.39224	14.707675593258841	organic_salt_solvates	-2.2386964067411554	189.73019359507026	-0.9543708116708842	-0.5004971506949857	HF
KOLDUL_11_0_2	-17.170161	2.724462	-7.132748	-4.971020209676894	-26.49206	-4.971020209676894	-24.399447626668533	0.0095449999999999	-22.557877269364305	1.841570357304228	-27.384427	-2.9849793733314662	organic_salt_solvates	-2.092612373331466	-26.547413783676895	-2.147966157008362	8.803339279945996	HF
YEFVAH_4_0_1	-395.526945	27.300542	-56.306492	-6.673612574675898	-432.115258	-6.673612574675898	-422.91443826180813	0.28764	-397.0691108722073	25.84532738960081	-453.504724	-30.59028573819188	organic_salt_solvates	-9.200819738191854	-434.17390778067585	-11.259469518867718	2.6623516485141763	HF
HURMOX_13_1_1	207.096902	16.104732	-18.697017	-23.849054409104816	180.48108	-23.849054409104816	179.26075756371117	0.0097359999999999	176.42381990835818	-2.8369376553529833	183.905964	4.645206436288845	organic_salt_solvates	1.220322436288825	176.04493795989518	-3.215819603815987	-1.7939339582859068	HF
YEFVAH_13_1_2	5.762182	0.099546	-3.238404	-2.17864874089438	0.522591	-2.17864874089438	-0.5122501544846968	0.005314	1.9754359956206853	2.487686150105382	0.6127	1.1249501544846967	organic_salt_solvates	1.0348411544846967	1.0313746571056202	1.543624811590317	-301.341990446668	HF
KOLDUL_18_1_1	453.42005	2.561636	-16.095846	-4.91046787512202	434.995177	-4.91046787512202	444.57137619831485	0.0	423.0589351620109	-21.512441036303926	463.637839	19.066462801685134	organic_salt_solvates	-9.57619919831484	436.827011246878	-7.744364951436864	-1.741984609459483	HF
JAMMIT_7_1_2	-35.824096	10.695211	-8.607035	-8.761833644775473	-42.647124	-8.761833644775473	-40.87522962129009	0.055779	-40.85390030535897	0.021329315931119197	-44.442072	-3.5668423787099144	organic_salt_solvates	-1.7718943787099093	-46.31020141477547	-5.434971793485381	13.296492383872863	HF
IRURAO_17_1_1	205.832524	1.676957	-11.202166	-6.148000011685829	190.295351	-6.148000011685829	189.61523072888525	0.0	172.8787309317397	-16.73649979714554	192.759999	3.144768271114742	organic_salt_solvates	0.6801202711147596	191.50250883531416	1.8872781064289086	0.9953198902715614	HF
IDOPAT_19_1_2	-14.02598	0.835697	-11.15426	-1.6597625091198829	-26.16035	-1.6597625091198829	-24.90594494040128	0.036078	-17.326219481204497	7.5797254591967835	-24.8743	0.03164494040127863	organic_salt_solvates	-1.2544050595987208	-24.237300244119883	0.6686446962813974	-2.68467909120265	HF
HURMOX_19_2_2	0.229286	2.309485	-0.139003	-5.082653799537064	-2.584313	-5.082653799537064	-3.9518015839326583	0.000307	-4.733254909816518	-0.7814533258838594	-4.647302	-0.6955004160673415	organic_salt_solvates	1.3674885839326585	-3.844886983537064	0.1069146003955943	-2.7054647892821992	HF
VEMJII_14_0_1	-104.877902	5.217725	-1.948815	-7.083462724496538	-108.675915	-7.083462724496538	-111.35532154167936	0.0046779999999999	-115.96145388162982	-4.606132339950463	-119.433499	-8.078177458320638	organic_salt_solvates	2.6794065416793558	-110.99566654449654	0.35965499718281535	-0.3229796225303876	HF
YEFVAH_6_1_2	-1.523612	11.627492	-0.801693	-8.600707016773413	0.676132	-8.600707016773413	-5.535909364725745	0.0088059999999999	-6.778645049254716	-1.242735684528971	-7.089608	-1.5536986352742552	organic_salt_solvates	6.212041364725745	-5.128744875773413	0.4071644889523318	-7.354970288110979	HF
YEFVAH_16_1_1	156.52221	2.787148	-6.905183	-5.13316070351392	147.285043	-5.13316070351392	148.067364450873	0.0078519999999999	141.69507888404948	-6.372285566823507	152.483187	4.415822549127	organic_salt_solvates	-0.7823214508729848	147.1959541274861	-0.8714103233868968	-0.5885228839039818	HF
ROJJEG_18_1_2	-12.069027	1.011198	-1.244477	-1.6696980536133852	-13.928383	-1.6696980536133852	-13.810442421401119	0.0026559999999999	-12.879764056113435	0.9306783652876831	-16.697489	-2.8870465785988824	organic_salt_solvates	-0.11794057859888163	-14.247609054613385	-0.4371666332122661	3.1654788447241797	HF
UGULUF_5_0_1	-207.898179	5.523893	-12.111038	-11.999326389341745	-226.534491	-11.999326389341745	-226.22205449197705	0.0222149999999999	-225.16782927824408	1.0542252137329626	-239.106566	-12.884511508022939	organic_salt_solvates	-0.3124365080229552	-226.94358079834174	-0.7215263063646944	0.3189460497054602	HF
UGULUF_7_0_1	-266.368799	9.985627	-22.124276	-14.141539141492416	-292.90226	-14.141539141492416	-289.7299216288321	0.054254	-272.661439336994	17.068482291838052	-302.7208	-12.990878371167923	organic_salt_solvates	-3.172338371167939	-293.4331026744924	-3.703181045660301	1.2781493277744305	HF
GELSUM_4_0_2	-2.205872	5.932077	-1.394311	-9.295788345450834	-6.900892	-9.295788345450834	-8.974152428470951	0.0068779999999999	-10.33009890433113	-1.3559464758601791	-10.867118	-1.8929655715290483	organic_salt_solvates	2.0732604284709515	-9.744234733450835	-0.7700823049798835	8.581114607957389	HF
SIMRAI_25_2_2	-5.835676	0.160427	-0.18764	-0.8258271766535011	-6.675099	-0.8258271766535011	-7.357301698719934	0.0	-7.453571686142148	-0.09626998742221371	-7.331507	0.025794698719933784	organic_salt_solvates	0.6822026987199337	-6.734371001653502	0.6229306970664323	-8.466836383436789	HF
HORVAL_6_0_2	5.943453	0.397297	-3.217821	-3.0606305963725338	0.144519	-3.0606305963725338	-2.0227416642757894	0.011858	-3.94082568057244	-1.9180840162966506	0.073948	2.0966896642757895	organic_salt_solvates	2.1672606642757892	0.491601185627466	2.5143428499032554	-124.30370592101667	HF
HODPUM_11_1_2	-406.114681	30.337359	-52.037681	-5.528786967641917	-434.144068	-5.528786967641917	-428.58955426930777	0.289927	-402.1905584916731	26.398995777634696	-464.789708	-36.20015373069225	organic_salt_solvates	-5.554513730692236	-438.71610669564194	-10.126552426334172	2.362762303808055	HF
ISIHIB_8_0_1	-253.100487	8.570891	-25.770762	-12.511837318221554	-283.010006	-12.511837318221554	-281.05110611874926	0.036047	-255.2385079919578	25.81259812679147	-302.951274	-21.900167881250752	organic_salt_solvates	-1.9588998812507157	-282.1493640692216	-1.0982579504723162	0.3907680583930106	HF
IRURAO_18_1_1	246.452658	4.654231	-23.314207	-9.847984077198232	218.095616	-9.847984077198232	224.59487699849532	1.0000000000287557e-06	217.05714896549253	-7.537728033002793	223.118348	-1.4765289984953256	organic_salt_solvates	-6.499260998495316	220.14066773680182	-4.4542092616935065	-1.9832194399177445	HF
UGULUF_9_0_2	9.014686	0.009311	-0.478066	-0.5959240938091355	7.964328	-0.5959240938091355	6.769225668144498	2.900000000005676e-05	8.640771086162522	1.871545418018023	7.603492	0.8342663318555017	organic_salt_solvates	1.1951023318555016	8.039390743190864	1.270165075046366	18.76381638484404	HF
GELSUM_6_0_2	-9.826755	3.472775	-8.024051	-8.118731678631017	-22.699905	-8.118731678631017	-20.213181549154086	0.011691	-12.78067650134424	7.432505047809846	-23.380527	-3.1673454508459145	organic_salt_solvates	-2.486723450845915	-22.70450375663102	-2.4913222074769337	12.325235398586694	HF
KOLDUL_4_0_0	452.07812	3.53054	-12.248412	-5.70979295880764	437.713666	-5.70979295880764	442.6968170065812	9.999999999177334e-07	443.9795450288272	1.2827280222459763	474.831584	32.13476699341879	organic_salt_solvates	-4.983151006581238	438.2451641051923	-4.451652901388911	-1.0055759902431671	HF
FOVCAV_7_0_0	260.175241	9.614554	-24.396278	-15.430161156468596	230.038011	-15.430161156468596	227.57711457994074	0.0	210.65740450196355	-16.919710077977186	257.112463	29.53534842005925	organic_salt_solvates	2.460896420059271	229.81792729953145	2.240812719590707	0.9846388656991164	HF
ISIHIB_4_0_2	-6.277215	1.455862	-2.470214	-1.940365824103248	-9.199251	-1.940365824103248	-9.63504342493814	0.017073	-10.060785783016902	-0.4257423580787627	-11.169514	-1.5344705750618601	organic_salt_solvates	0.4357924249381391	-9.495069596103248	0.13997382883489173	-1.4527576333761092	HF
VEMJII_0_0_0	204.008905	12.640811	-27.307325	-16.15804086853211	173.017493	-16.15804086853211	177.88263341405548	0.0281449999999999	188.20413799904708	10.321504584991601	190.192135	12.309501585944531	organic_salt_solvates	-4.865140414055475	172.05387549146786	-5.828757922587613	-3.276743665594424	HF
HODPUM_15_2_2	230.867217	0.100962	-14.122382	-2.2298331730105523	214.690604	-2.2298331730105523	216.84249850375545	0.0	225.0615283783752	8.219029874619736	224.393807	7.551308496244559	organic_salt_solvates	-2.151894503755443	217.34607765098946	0.5035791472340065	0.23223268072853587	HF
YEFVAH_14_1_2	-1.501609	3.94937	-2.088545	-4.95995584936527	-4.556894	-4.95995584936527	-7.276108644227678	0.003726	-7.132594093345319	0.14351455088235898	-8.52493	-1.2488213557723213	organic_salt_solvates	2.7192146442276783	-6.2232220343652696	1.0528866098624086	-14.470463009065845	HF
ROJJEG_16_1_1	186.273396	1.383087	-4.435598	-2.05624554035777	181.223693	-2.05624554035777	183.80178926899748	0.0	181.8817839514576	-1.920005317539875	197.23347	13.43168073100253	organic_salt_solvates	-2.5780962689974842	181.32616246064222	-2.4756268083552584	-1.346900276760707	HF
IRURAO_6_0_2	-2.98612	3.391486	-2.27886	-8.249655232373726	-10.11942	-8.249655232373726	-10.737889383917045	0.0036669999999999	-10.82569239364116	-0.08780300972411581	-11.107813	-0.3699236160829553	organic_salt_solvates	0.618469383917045	-11.420829102373727	-0.6829397184566819	6.3600926964248	HF
GELSUM_14_0_2	0.143284	1.562379	-1.322007	-3.903016644091416	-3.446264	-3.903016644091416	-3.308533704716593	0.002059	-4.970689397130456	-1.662155692413863	-5.015314	-1.7067802952834072	organic_salt_solvates	-0.1377302952834074	-4.063550450091416	-0.7550167453748231	22.82028272217639	HF
FOVCAV_12_0_1	-108.467124	3.106608	-2.455496	-3.47109440139376	-111.272168	-3.47109440139376	-119.72624769555107	0.0044629999999999	-167.5930364992421	-47.86678880369102	-124.587334	-4.861086304448932	organic_salt_solvates	8.454079695551073	-112.40327680939376	7.322970886157307	-6.116428959486569	HF
HURMOX_5_0_2	-0.157504	0.632833	-1.491226	-3.542192083726838	-4.486009	-3.542192083726838	-4.775032097251383	0.001511	-4.99094634540441	-0.21591424815302673	-6.650796	-1.8757639027486164	organic_salt_solvates	0.2890230972513832	-4.590226556726838	0.184805540524545	-3.8702470844316057	HF
ROJJEG_2_0_0	223.217025	2.746492	-14.515579	-3.819435181859873	207.69795	-3.819435181859873	210.85420650679433	0.0	210.34393454097432	-0.5102719658200101	215.042291	4.188084493205679	organic_salt_solvates	-3.1562565067943353	209.07362850114015	-1.7805780056541778	-0.8444593234125507	HF
HURMOX_11_0_2	-5.106478	4.367465	-1.479659	-6.700866680208465	-8.796888	-6.700866680208465	-10.114681204428313	0.005054	-9.69297929880332	0.4217019056249942	-11.984449	-1.8697677955716863	organic_salt_solvates	1.3177932044283143	-10.877290332208466	-0.7626091277801521	7.5396259394341945	HF
ROJJEG_13_0_0	152.933907	26.312508	-26.956802	-30.433063519508423	121.8768	-30.433063519508423	111.97022825734506	0.052902	110.37431399663548	-1.595914260709577	118.572893	6.602664742654937	organic_salt_solvates	9.906571742654947	113.61609785449157	1.6458695971465147	1.469917158125065	HF
HORVAL_3_0_2	-7.721616	2.295673	-3.454388	-4.475987832946911	-13.351614	-4.475987832946911	-13.492709723101628	0.029363	-15.019502970634807	-1.5267932475331794	-14.366702	-0.8739922768983721	organic_salt_solvates	0.14109572310162832	-13.858075991946912	-0.36536626884528367	2.707879116525567	HF
YEFVAH_12_1_2	-0.545902	0.046983	-0.813277	-0.8841430254169101	-2.166752	-0.8841430254169101	-1.9336629413954933	0.000943	-3.832772004016916	-1.8991090626214226	-2.897929	-0.9642660586045066	organic_salt_solvates	-0.23308905860450646	-2.06031970141691	-0.1266567600214168	6.550095019663078	HF
YEFVAH_9_1_1	132.809707	6.484926	-6.624769	-8.897000249912852	123.681397	-8.897000249912852	126.11715856809093	0.028945	117.63236587457124	-8.484792693519694	132.842013	6.72485443190908	organic_salt_solvates	-2.435761568090925	121.73820635308715	-4.378952215003778	-3.4721304101055943	HF
VEMJII_7_0_0	225.970301	0.532397	-16.920233	-3.414609826728669	206.180679	-3.414609826728669	207.45084945162728	0.001152	213.5219020657729	6.0710526141456285	219.710166	12.25931654837271	organic_salt_solvates	-1.2701704516272798	209.22695661927133	1.7761071676440565	0.8561580597712634	HF
MTHMAD13_0_0_1	1.246886	4.760638	-0.340815	-4.487074182491601	1.248972	-4.487074182491601	-0.3353303303968348	0.003995	-0.7283937423516029	-0.3930634119547681	-1.935507	-1.6001766696031652	neutral	1.5843023303968349	-1.2049531974916015	-0.8696228670947667	259.3331972284291	LDA
AEPHOS02_4_0_0	24.082469	4.752648	-5.089338	-4.705242702284183	19.128619	-4.705242702284183	19.280263277413138	0.010714	20.738704880938894	1.4584416035257561	20.631494	1.3512307225868625	neutral	-0.15164427741313702	17.59552216371582	-1.6847411136973172	-8.738164461016435	LDA
JUPPAL_3_0_0	-71.201863	43.083442	-11.600135	-9.359450057141512	-49.055132	-9.359450057141512	-64.68520204592818	1e-06	-61.79930675978517	2.885895286143011	-73.355083	-8.669880954071814	neutral	15.630070045928179	-68.98075209214151	-4.295550046213336	6.640699743294275	LDA
MTHMAD13_4_0_0	-9.05262	7.593567	-1.564028	-5.99119094499853	-9.014324	-5.99119094499853	-13.652282550832282	0.018604	-15.021439843848675	-1.3691572930163929	-14.154908	-0.5026254491677182	neutral	4.637958550832282	-12.616845433998527	1.035437116833755	-7.584351649465619	LDA
NAPHQU_0_0_0	-0.649673	3.035626	-0.185028	-5.0584656010775175	-2.793113	-5.0584656010775175	-5.9266605179397835	0.002016	-8.06735406044897	-2.1406935425091866	-3.609842	2.3168185179397836	neutral	3.1335475179397836	-4.384437475077517	1.5422230428622665	-26.02178812493164	LDA
IMAZOL13_6_0_0	-7.779222	6.616182	-0.905137	-8.606529591138179	-10.727054	-8.606529591138179	-14.945360582520822	0.003199	-13.78777751388002	1.1575830686408022	-14.284154	0.6612065825208226	neutral	4.218306582520821	-13.90372833213818	1.0416322503826425	-6.969602671218731	LDA
JAGREP_5_0_1	-0.558242	1.521157	-0.498968	-4.07950591065563	-3.568093	-4.07950591065563	-2.859398186232474	0.004135	-8.99013661962299	-6.130738433390517	-3.953941	-1.094542813767526	neutral	-0.7086948137675262	-4.30065806965563	-1.441259883423156	50.40430851367894	LDA
VITRUL_1_0_0	-7.813786	7.905719	-0.980968	-5.084474667416576	-5.921824	-5.084474667416576	-11.953483688714241	0.004044	-9.34602794535491	2.6074557433593313	-9.628854	2.324629688714241	neutral	6.0316596887142415	-9.851704256416577	2.101779432297665	-17.58298657555402	LDA
30501-ICSD_2_0_0	-13.906455	16.463342	-1.36569	-10.823010783867328	-9.301549	-10.823010783867328	-16.94010789419266	0.026828	-15.25306271382661	1.6870451803660504	-18.011269	-1.071161105807338	neutral	7.638558894192661	-17.841393983867327	-0.9012860896746666	5.320427091161809	LDA
ARSACP02_0_0_0	-43.644698	41.203837	-8.788211	-22.984556258201096	-34.529065	-22.984556258201096	-50.57725617785292	0.101796	-56.49962403471408	-5.922367856861165	-62.77104	-12.193783822147083	neutral	16.048191177852914	-53.702326746201095	-3.1250705683481783	6.178806057329388	LDA
JUPPAL_6_0_0	-29.990519	19.348159	-7.979114	-13.381651751611187	-31.871652	-13.381651751611187	-45.3371423780238	0.0	-61.29135210050824	-15.954209722484443	-46.191715	-0.8545726219762031	neutral	13.465490378023798	-40.39554217861119	4.941600199412612	-10.89967285147629	LDA
URACIL_3_0_0	1.145614	0.055877	-0.447779	-1.7535491101082863	-0.950239	-1.7535491101082863	0.10201094857410453	0.0	-2.2232937820025787	-2.325304730576683	-0.461162	-0.5631729485741046	neutral	-1.0522499485741044	-0.9404013021082864	-1.042412250682391	-1021.8631090614201	LDA
FORMAM02_1_0_0	-11.211946	2.799626	-1.069114	-4.739876492940017	-14.21342	-4.739876492940017	-16.156453341230534	0.0	-19.508626894069497	-3.3521735528389627	-15.681706	0.4747473412305343	neutral	1.9430333412305352	-15.452502424940015	0.7039509162905198	-4.357088164232611	LDA
FORMAC01_6_0_0	-6.987675	5.528121	-0.871689	-4.391119498379729	-6.678056	-4.391119498379729	-13.187131878791575	0.01173	-11.180029584249906	2.007102294541669	-10.929945	2.2571868787915754	neutral	6.509075878791576	-9.39762208037973	3.7895097984118458	-28.736421484541214	LDA
URACIL_2_0_0	-49.092166	50.036348	-8.78252	-9.282236906224382	-17.231388	-9.282236906224382	-38.723343353487536	0.0	-34.23222324528001	4.491120108207525	-42.438311	-3.714967646512463	neutral	21.491955353487537	-41.15913768622438	-2.4357943327368474	6.290248004934917	LDA
SUCACB09_4_0_0	-5.042723	8.213574	-1.017887	-9.210623034794542	-7.071641	-9.210623034794542	-12.037087474437088	0.01306	-13.705722172166794	-1.668634697729706	-12.493399	-0.45631152556291177	neutral	4.965446474437089	-11.087125905794542	0.9499615686425464	-7.89195534766994	LDA
JAGREP_6_0_1	0.334443	0.46077	-0.233105	-2.568706795308998	-1.927548	-2.568706795308998	-3.60141881044221	0.001904	-6.463583619235532	-2.862164808793322	-2.631735	0.9696838104422101	neutral	1.67387081044221	-2.197973660308998	1.4034451501332121	-38.96922918445262	LDA
MEADEN05_7_0_0	-71.969368	75.987608	-11.998214	-11.436530228152058	-19.340186	-11.436530228152058	-50.54552309070248	0.011212	-51.31336038208555	-0.7678372913830671	-55.868424	-5.322900909297516	neutral	31.205337090702482	-56.18647419015207	-5.6409510994495875	11.160139918479157	LDA
PVVAWA01_4_0_0	-4.297221	4.317414	-0.246532	-4.278647096298428	-4.485709	-4.278647096298428	-8.014011822505019	0.0	-11.318284337239852	-3.3042725147348335	-8.209204	-0.19519217749498097	neutral	3.528302822505019	-6.6798875022984285	1.3341243202065902	-16.647396457041534	LDA
BENZEN01_1_0_0	-5.087418	11.108979	-0.606062	-10.48801452885992	-5.154344	-10.48801452885992	-11.010501255536559	0.001215	-10.163953549649232	0.8465477058873265	-10.414729	0.5957722555365592	neutral	5.856157255536559	-10.67424549985992	0.336255755676639	-3.053955018692314	LDA
JUPPAL_2_0_0	10.303471	1.446642	-1.365733	-4.037952512912683	6.369791	-4.037952512912683	7.219794097648196	0.00366	6.025310975919399	-1.1944831217287968	6.375021	-0.8447730976481953	neutral	-0.8500030976481954	5.870456258087317	-1.3493378395608788	-18.689422735759422	LDA
30501-ICSD_4_0_0	-2.683867	6.004012	-0.136076	-8.968407044774377	-5.54085	-8.968407044774377	-6.909763426311425	0.015912	-11.584732016170342	-4.674968589858917	-7.201897	-0.2921335736885746	neutral	1.3689134263114253	-8.849597252774377	-1.9398338264629515	28.073809576118514	LDA
ACETYL02_0_0_0	-1.995982	2.498178	-0.236795	-2.4932253764902423	-2.241727	-2.4932253764902423	-3.1243271334680363	0.004764	-3.3627658353386627	-0.23843870187062643	-3.178517	-0.05418986653196356	neutral	0.8826001334680362	-3.4677374314902423	-0.343410298022206	10.991496195887047	LDA
30501-ICSD_1_0_0	-0.294791	1.015065	-0.073514	-3.404566966707557	-2.605612	-3.404566966707557	-2.5386298790130386	0.002699	-7.439461100097566	-4.900831221084528	-2.500466	0.03816387901303875	neutral	-0.06698212098696121	-3.2660831837075572	-0.7274533046945186	28.6553510895151	LDA
UREAXX12_0_0_0	-50.779413	38.593226	-9.971551	-5.563324551917241	-27.724347	-5.563324551917241	-46.20388533704675	0.137046	-40.43698157583327	5.766903761213477	-47.109216	-0.9053306629532543	neutral	18.479538337046748	-45.63217839491724	0.5717069421295093	-1.2373568542105025	LDA
JAGREP_1_0_1	-61.923465	77.360931	-9.387259	-7.684470044785985	-1.623849	-7.684470044785985	-25.098344838685897	0.019465	-25.403113954371342	-0.3047691156854455	-38.511208	-13.412863161314107	neutral	23.474495838685897	-39.62585248678599	-14.52750764810009	57.88233344259336	LDA
ACOKEI_4_0_0	-0.434574	9.229252	-0.459558	-13.237714476964864	-4.780003	-13.237714476964864	-12.96479040960215	0.050659	-15.194340008812812	-2.229549599210662	-11.294017	1.67077340960215	neutral	8.184787409602151	-9.565126330964864	3.3996640786372865	-26.22228336309535	LDA
MTHMAD13_7_0_0	0.281966	3.523924	-0.857035	-7.697991931935152	-4.730502	-7.697991931935152	-5.686872731876861	0.0	-6.620887088426056	-0.9340143565491958	-6.50924	-0.8223672681231395	neutral	0.9563707318768602	-6.395121896935152	-0.7082491650582918	12.454106122127786	LDA
NAPHQU_4_0_0	-1.834725	5.328886	-0.566085	-4.032576018026785	-1.005807	-4.032576018026785	-5.100113741047063	0.018008	-7.176482979601492	-2.0763692385544292	-3.571001	1.5291127410470633	neutral	4.094306741047063	-3.737357563026785	1.3627561780202782	-26.720113456538357	LDA
FORMAM02_2_0_0	-5.104716	0.165988	-0.214587	-1.234506451115958	-6.350046	-1.234506451115958	-7.7359343347364105	0.0	-8.658316207126294	-0.9223818723898836	-7.089646	0.6462883347364103	neutral	1.3858883347364106	-6.431031632115957	1.3049027026204536	-16.868068498992965	LDA
PVVAWA01_0_0_0	0.122338	1.532179	-0.093105	-5.32755161891981	-3.710505	-5.32755161891981	-5.081951264387755	0.0	-6.764749225028576	-1.682797960640821	-5.443104	-0.3611527356122446	neutral	1.3714462643877554	-4.53687011891981	0.545081145467945	-10.725823942619277	LDA
FORMAM02_4_0_0	-15.091293	8.385891	-1.973794	-4.301091754430905	-12.947078	-4.301091754430905	-23.37934649245745	0.0	-17.918219494532575	5.461126997924875	-20.449681	2.929665492457449	neutral	10.432268492457451	-16.910184201430905	6.469162291026546	-27.67041539468864	LDA
IMAZOL13_5_0_0	-5.809891	5.585407	-1.667302	-5.172383651577358	-7.070911	-5.172383651577358	-11.497285367628162	0.013827	-10.521982227959615	0.9753031396685472	-10.283536	1.2137493676281625	neutral	4.426374367628163	-9.612195762577358	1.8850896050508048	-16.395953868888707	LDA
LALNIN03_4_0_0	-28.980892	43.921398	-16.306245	-7.178878604121397	-8.480521	-7.178878604121397	-31.45947198116862	0.163219	-26.69641272472994	4.76305925643868	-28.046816	3.4126559811686192	neutral	22.97895098116862	-27.9518073091214	3.5076646720472198	-11.149788763609507	LDA
IMAZOL13_4_0_0	-2.205694	3.035251	-0.751051	-4.540102549445956	-4.443866	-4.540102549445956	-6.94019442892365	0.0	-5.86927294736948	1.07092148155417	-6.211945	0.7282494289236503	neutral	2.4963284289236505	-5.876793767445957	1.0634006614776936	-15.322346835787648	LDA
JUPPAL_9_0_0	6.961671	0.071304	-0.705518	-1.506299084260283	4.869997	-1.506299084260283	6.04537741051467	0.0	9.337885400979603	3.2925079904649337	7.130394	1.0850165894853303	neutral	-1.17538041051467	4.923423401739717	-1.1219540087749529	-18.558874534839603	LDA
DCLBEN06_3_0_0	-3.110347	4.772668	-0.336511	-6.500658798349366	-5.212985	-6.500658798349366	-8.488374751730548	0.0	-10.119088048477218	-1.63071329674667	-8.546267	-0.05789224826945194	neutral	3.2753897517305486	-7.566480151349365	0.921894600381183	-10.860672712326158	LDA
JOYHUA_3_0_0	-7.813526	6.537092	-0.982979	-11.890054010375152	-14.265544	-11.890054010375152	-18.998118882112866	0.007337	-19.466896363993524	-0.4687774818806574	-18.990356	0.007762882112867686	neutral	4.732574882112866	-17.322422527375153	1.6756963547377133	-8.820327765794838	LDA
FORMAM02_7_0_0	1.251028	1.167257	-0.817936	-2.4324928905719205	-0.801701	-2.4324928905719205	-0.4601484039087079	0.000597	-1.6044382244132305	-1.1442898205045227	-1.623194	-1.1630455960912922	neutral	-0.34155259609129207	-1.2721478535719206	-0.8119994496632127	176.46468894941793	LDA
MTHMAD13_6_0_1	-1.812113	0.032151	-0.121129	-1.0744510457709169	-2.938171	-1.0744510457709169	-3.11015118477368	0.000286	-3.749060712211765	-0.6389095274380852	-2.922725	0.18742618477368023	neutral	0.17198018477367993	-2.968237397770917	0.14191378700276314	-4.5629224616966635	LDA
201142-ICSD_1_0_0	-4.18532	7.417513	-0.844303	-7.790502537609993	-5.406146	-7.790502537609993	-11.912599499584953	0.017069	-11.92311274560185	-0.010513246016897071	-9.388781	2.5238184995849533	neutral	6.5064534995849534	-9.056304041609993	2.8562954579749604	-23.977096334636926	LDA
URACIL_0_0_0	7.796928	17.751632	-1.83162	-20.36444550737491	3.378585	-20.36444550737491	-5.282874402263284	0.006384	-4.112523940767909	1.1703504614953744	-5.893296	-0.6104215977367167	neutral	8.661459402263283	-5.428766847374909	-0.1458924451116257	2.761611085228954	LDA
PYRIDO04_0_0_0	-6.048479	0.777487	-0.999766	-1.586754000857738	-7.843195	-1.586754000857738	-10.670618723123102	0.008519	-10.667943910680789	0.002674812442313268	-9.052767	1.6178517231231027	neutral	2.8274237231231023	-8.06096390385774	2.609654819265362	-24.45645268544992	LDA
MTHMAD13_3_0_1	-25.390033	26.043199	-4.258428	-4.600071733357204	-8.248644	-4.600071733357204	-18.334587822206164	0.089209	-19.020149135629435	-0.6855613134232712	-19.433935	-1.0993471777938382	neutral	10.085943822206163	-20.778670902357206	-2.4440830801510423	13.330450097115687	LDA
201698-ICSD_2_0_0	-0.657582	4.039035	-0.022532	-4.678114963258178	-1.309996	-4.678114963258178	-4.715957192189701	0.0	-5.3552044814598645	-0.6392472892701635	-2.977083	1.738874192189701	neutral	3.405961192189701	-3.3948581842581778	1.3210990079315232	-28.013379979772758	LDA
QEWXIA01_7_0_0	-5.590333	10.65642	-0.837516	-7.930577505698761	-3.746662	-7.930577505698761	-11.051588521778935	0.033067	-11.353880923472971	-0.3022924016940358	-9.363246	1.6883425217789352	neutral	7.304926521778935	-9.02507215369876	2.026516368080175	-18.3368785771077	LDA
MEADEN05_0_0_0	0.417179	1.566438	-0.221968	-2.730363116269039	-0.917423	-2.730363116269039	-1.6308999271766225	0.001671	-3.256849800163459	-1.6259498729868365	-1.838179	-0.20727907282337754	neutral	0.7134769271766225	-1.731701990269039	-0.10080206309241646	6.180763234622417	LDA
QEWXIA01_4_0_0	-5.188454	9.440273	-0.425179	-9.03981843060041	-5.267263	-9.03981843060041	-11.81854213827062	1e-06	-9.719819746702523	2.0987223915680975	-9.625042	2.19350013827062	neutral	6.551279138270621	-9.991158762600412	1.827383375670209	-15.462003302021527	LDA
MEADEN05_4_0_0	0.508319	9.17125	-0.402018	-6.837862229079682	2.542609	-6.837862229079682	-2.849475387268146	0.0	-3.010030195488677	-0.1605548082205308	-2.641095	0.208380387268146	neutral	5.392084387268146	-2.2043074330796815	0.6451679541884645	-22.641639828551074	LDA
VAMZIT01_7_0_0	-1.839211	7.405587	-0.327	-12.814222944618788	-7.588482	-12.814222944618788	-10.90501203920035	0.004643	-11.415649150496243	-0.5106371112958925	-12.025771	-1.12075896079965	neutral	3.3165300392003507	-11.324305249618789	-0.4192932104184379	3.844958711748329	LDA
201142-ICSD_0_0_0	-2.444674	2.419772	-0.157637	-3.107901846989198	-3.276047	-3.107901846989198	-4.8996540778209585	0.007181	-8.606082511796087	-3.7064284339751286	-4.215389	0.6842650778209585	neutral	1.6236070778209584	-4.505568937989198	0.39408513983176086	-8.043121689256557	LDA
ACOKEI_6_0_0	1.00201	0.772975	-0.200617	-5.834735429266289	-4.135096	-5.834735429266289	-7.169700174575584	0.010947	-10.61883258429491	-3.4491324097193266	-6.256907	0.912793174575584	neutral	3.034604174575584	-4.618928005266289	2.550772169309295	-35.57711071872388	LDA
201698-ICSD_1_0_0	-2.705999	7.37023	-0.179566	-3.335470755270919	1.182211	-3.335470755270919	-4.722123714283351	0.015817	-4.717378419834241	0.0047452944491102045	-1.399679	3.3224447142833515	neutral	5.904334714283351	-2.611099703270919	2.1110240110124323	-44.70497044850952	LDA
NTRGUA03_7_0_0	21.035113	2.349077	-1.699205	-1.941303070663858	19.746288	-1.941303070663858	17.697194323391724	0.0	27.88809421422223	10.190899890830508	20.518968	2.8217736766082773	neutral	2.049093676608276	18.868650659336144	1.17145633594442	6.619446645257305	LDA
200455-ICSD_1_0_0	0.01398	0.013596	-0.001292	-1.8356574047699388	-1.744466	-1.8356574047699388	-10.81940813822416	0.000808	-15.70774084904032	-4.88833271081616	-1.379945	9.439463138224161	neutral	9.07494213822416	-1.8161208207699389	9.003287317454221	-83.21423133716789	LDA
FORMAC01_2_0_0	-2.253377	1.576082	-0.197279	-2.251944038866053	-3.102253	-2.251944038866053	-4.299292804726229	0.005699	-4.2081144749074095	0.09117832981881957	-4.715516	-0.41622319527377094	neutral	1.197039804726229	-3.8993363058660533	0.3999564988601758	-9.302843910061256	LDA
VITRUL_3_0_0	1.511372	17.259824	-1.679757	-21.49633560213313	-4.332901	-21.49633560213313	-17.538829918506625	4e-06	-20.995138174637784	-3.456308256131159	-13.599269	3.9395609185066256	neutral	13.205928918506626	-12.962793833133132	4.576036085373493	-26.09088580387538	LDA
DCLBEN06_4_0_0	-3.206984	7.477078	-0.319691	-11.043167470606466	-7.101217	-11.043167470606466	-12.107505965478184	0.0	-13.921852261672058	-1.8143462961938734	-11.307478	0.8000279654781846	neutral	5.006288965478184	-10.880480513606466	1.227025451871718	-10.134419552385964	LDA
ARSACP02_3_0_0	-8.601755	5.241666	-2.078316	-6.010040709367987	-11.475976	-6.010040709367987	-15.448636311608286	0.032599	-17.860161448421152	-2.411525136812866	-18.615409	-3.1667726883917133	neutral	3.972660311608287	-13.738475447367989	1.7101608642402972	-11.069979445080614	LDA
NTRGUA03_4_0_0	-15.301651	3.675083	-2.930763	-3.875209818583227	-18.481762	-3.875209818583227	-22.475616248032548	0.034917	-21.6225457155335	0.8530705324990464	-22.811906	-0.3362897519674526	neutral	3.993854248032548	-19.747848252583225	2.727767995449323	-12.136565980423804	LDA
200455-ICSD_4_0_0	-5.44743	24.097646	-0.092469	-14.991604491990826	3.878682	-14.991604491990826	-12.032155670505649	0.0	-18.401469036866445	-6.369313366360796	-2.109056	9.92309967050565	neutral	15.910837670505648	-8.825928788990826	3.206226881514823	-26.64715259107084	LDA
30501-ICSD_0_0_0	-1.682729	4.243454	-0.135788	-8.6402921855293	-5.98432	-8.6402921855293	-6.6121408501779655	0.009136	-11.438268898761148	-4.826128048583183	-6.354473	0.2576678501779659	neutral	0.6278208501779652	-8.373983759529299	-1.7618429093513335	26.645574395226525	LDA
ACOKEI_3_0_0	-5.48911	7.421604	-0.642964	-9.575985481653584	-8.189291	-9.575985481653584	-15.365046691376602	0.006662	-18.314713352044382	-2.9496666606677806	-15.764812	-0.39976530862339743	neutral	7.175755691376601	-11.981917633653584	3.3831290577230178	-22.018345441291416	LDA
DCLBEN07_4_0_0	-0.96702	3.404718	-0.066501	-4.71757438968786	-2.334947	-4.71757438968786	-5.088205357740794	0.01343	-5.9220289497052745	-0.8338235919644807	-3.910998	1.1772073577407935	neutral	2.7532583577407936	-4.08670646268786	1.0014988950529338	-19.682753046304086	LDA
MTHMAD13_9_1_1	1.200733	6.312271	-1.742863	-6.485236537039735	-0.70416	-6.485236537039735	-3.0895881638713028	0.021091	-1.3716548267807076	1.7179333370905951	-4.221355	-1.1317668361286972	neutral	2.385428163871303	-3.622571091039735	-0.5329829271684323	17.25093762984243	LDA
VAMZIT01_5_0_0	-1.392712	5.514691	-0.017188	-6.7395344332423335	-2.557232	-6.7395344332423335	-4.861775477130542	0.0	-4.484088887950815	0.377686589179727	-6.469012	-1.6072365228694583	neutral	2.304543477130542	-5.471423262242333	-0.6096477851117914	12.539612081625998	LDA
ACOKEI_0_0_0	-10.453607	10.231029	-1.355353	-3.333591850842254	-4.836195	-3.333591850842254	-10.634771291148287	0.006099	-4.550913810461893	6.083857480686394	-9.519537	1.1152342911482869	neutral	5.7985762911482865	-9.913498244842254	0.7212730463060328	-6.78221493024843	LDA
260950-ICSD_1_0_0	-12.11642	11.531568	-0.64558	-4.7609955127892265	-5.973247	-4.7609955127892265	-18.556077579815206	0.0	-30.09937622116816	-11.543298641352955	-19.832828	-1.2767504201847935	neutral	12.582830579815205	-11.803005772789227	6.753071807025979	-36.392776318050025	LDA
JUPPAL_8_0_0	-17.307911	9.844908	-2.683431	-10.512503009054395	-20.624523	-10.512503009054395	-28.366260256988394	0.0	-48.71919017715658	-20.352929920168183	-30.112213	-1.7459527430116069	neutral	7.741737256988394	-25.200428722054397	3.1658315349339965	-11.16055308755074	LDA
JAGREP_3_0_0	-5.593584	7.220845	-0.434348	-7.544621619376777	-6.240741	-7.544621619376777	-11.02858092117198	0.003378	-16.055733560950966	-5.027152639778986	-11.21055	-0.18196907882802016	neutral	4.7878399211719795	-9.984877238376777	1.0437036827952024	-9.463626283881776	LDA
FORMAM02_8_0_0	3.870474	0.436733	-0.515604	-1.509023481337911	2.315216	-1.509023481337911	3.2070174949843673	0.000292	1.2908937531421447	-1.9161237418422226	2.411169	-0.7958484949843672	neutral	-0.8918014949843673	2.159236011662089	-1.0477814833222783	-32.67152377437797	LDA
EBIHIH_1_0_1	-27.36484	35.401801	-3.666737	-4.473224434554152	0.17196	-4.473224434554152	-18.16455440837133	0.048541	-27.471536274032747	-9.306981865661417	-12.205925	5.95862940837133	neutral	18.33651440837133	-17.612580760554152	0.551973647817178	-3.0387403698865025	LDA
QEWXIA01_1_0_0	-2.349504	5.435613	-0.25265	-6.315018904539747	-3.495338	-6.315018904539747	-7.741346795594578	0.0	-10.126745435937195	-2.3853986403426175	-7.514065	0.2272817955945774	neutral	4.2460087955945784	-6.231128549539748	1.51021824605483	-19.508469080783982	LDA
LALNIN03_6_0_0	-123.878979	61.622864	-24.479721	-14.993958813759184	-101.753491	-14.993958813759184	-158.7640579625426	0.135749	-155.59578968336734	3.1682682791752654	-145.275912	13.488145962542603	neutral	57.01056696254261	-128.6430647367592	30.120993225783423	-18.972173936804957	LDA
ARSACP02_4_0_0	-0.744419	4.52344	-0.386984	-6.86525501974266	-3.462839	-6.86525501974266	-4.28468423799443	0.00474	-6.804552412263309	-2.519868174268879	-6.341956	-2.05727176200557	neutral	0.8218452379944301	-5.72655377174266	-1.4418695337482301	33.65171045657121	LDA
VAMZIT01_4_0_0	-1.510272	5.133143	-0.027581	-8.059925018030812	-4.362055	-8.059925018030812	-6.964942391825982	0.0	-6.49420644795554	0.4707359438704417	-8.0289	-1.063957608174018	neutral	2.6028873918259823	-7.102770206030812	-0.13782781420483037	1.9788794573029682	LDA
QEWXIA01_5_0_0	-2.830064	3.278534	-0.861553	-4.642353444823493	-5.04541	-4.642353444823493	-6.899530866172155	0.017387	-8.22538133993293	-1.3258504737607755	-7.557638	-0.658107133827845	neutral	1.8541208661721544	-6.574155513823493	0.32537535234866155	-4.71590545299175	LDA
BENZEN01_0_0_0	-2.966768	6.728162	-0.226957	-6.968471074931174	-3.404085	-6.968471074931174	-6.638180147240691	0.000651	-7.327238445230384	-0.6890582979896926	-6.571055	0.06712514724069063	neutral	3.234095147240691	-6.8543269759311745	-0.21614682869048352	3.256115741003652	LDA
QEWXIA01_3_0_0	-3.033655	7.457369	-0.501635	-8.886350017710324	-5.010071	-8.886350017710324	-9.500078767816373	0.0	-12.30118949138556	-2.801110723569188	-10.098758	-0.5986792321836276	neutral	4.490007767816373	-8.705993957710325	0.7940848101060478	-8.358718169750198	LDA
VAMZIT01_6_0_0	-2.447931	7.026169	-0.006945	-12.233542909035052	-7.602925	-12.233542909035052	-11.15518857234561	1e-06	-10.236247179469093	0.9189413928765173	-12.897042	-1.7418534276543909	neutral	3.55226357234561	-11.279358779035052	-0.1241702066894419	1.1131161601092732	LDA
ACOKEI_2_0_0	-2.905746	11.034045	-0.526191	-13.550840006941629	-5.871605	-13.550840006941629	-15.153849979760475	0.018947	-20.32225384908225	-5.168403869321777	-16.549605	-1.395755020239525	neutral	9.282244979760474	-11.527605554941628	3.6262444248188466	-23.929525695859923	LDA
EBIHIH_0_0_0	6.87946	0.022751	-0.474724	-1.901472224607688	4.592752	-1.901472224607688	5.997932317603814	0.0	5.181008761957455	-0.8169235556463592	5.348131	-0.6498013176038135	neutral	-1.405180317603814	4.607818638392312	-1.3901136792115016	-23.17654827700448	LDA
ETHLEN10_1_0_0	-0.798496	2.31114	-0.049851	-2.9876283442591287	-1.491819	-2.9876283442591287	-2.5020574415060293	0.0	-2.615482190272454	-0.11342474876642461	-2.530778	-0.028720558493970927	neutral	1.0102384415060293	-2.7052517972591286	-0.2031943557530993	8.121090762440422	LDA
FORMAM02_5_0_0	-29.676384	20.460877	-4.758175	-3.485225857924356	-17.450486	-3.485225857924356	-26.48425933210437	0.080385	-24.967359590175377	1.5168997419289916	-29.03403	-2.5497706678956327	neutral	9.033773332104367	-27.058899037924352	-0.5746397058199832	2.1697405187518375	LDA
ETHLEN10_4_0_0	-1.597687	2.642752	-0.122002	-2.454983616336992	-1.540766	-2.454983616336992	-2.7535538607479486	0.003384	-3.15021218631118	-0.39665832556323144	-2.58461	0.16894386074794854	neutral	1.2127878607479485	-2.868903502336992	-0.11534964158904337	4.189118768779446	LDA
ETHANE01_3_0_0	-0.872396	3.577995	-0.020415	-4.314194757024264	-1.551408	-4.314194757024264	-3.164695805407938	0.003297	-2.75713170263645	0.407564102771488	-3.573769	-0.4090731945920618	neutral	1.6132878054079383	-3.4676564270242642	-0.3029606216163261	9.573135626451581	LDA
DCLBEN06_2_0_0	-0.240983	4.138508	-0.007335	-2.956182910993402	0.946039	-2.956182910993402	-1.7424547261084335	0.0	-4.0007015094852045	-2.258246783376771	-0.069298	1.6731567261084335	neutral	2.6884937261084336	-1.1958795359934022	0.5465751901150313	-31.368114300205796	LDA
VAMZIT01_2_0_0	-2.32836	6.405915	-0.039307	-8.07677081254328	-3.93437	-8.07677081254328	-7.075820483647398	0.002393	-6.879359779190785	0.19646070445661312	-8.456079	-1.3802585163526029	neutral	3.141450483647398	-7.3298255585432806	-0.25400507489588264	3.589761434492326	LDA
NTRGUA03_0_0_0	24.033684	14.539097	-4.390118	-16.182161460461938	18.009733	-16.182161460461938	7.112142062893693	0.013094	13.898411482708497	6.786269419814803	10.69764	3.5854979371063065	neutral	10.897590937106308	11.377719830538066	4.2655777676443725	59.975992182429096	LDA
FORMAM02_3_0_0	-59.370666	41.336677	-8.624923	-6.407221474020417	-33.140161	-6.407221474020417	-55.695382550522496	0.0	-55.7441445486518	-0.048761998129307926	-56.327137	-0.6317544494775049	neutral	22.555221550522496	-52.655412298020416	3.03997025250208	-5.458208765770586	LDA
200455-ICSD_3_0_0	-2.718642	10.411067	-0.008762	-8.952853722650747	-1.144621	-8.952853722650747	-9.620361036425015	0.0	-13.085867525821737	-3.465506489396722	-3.920772	5.6995890364250155	neutral	8.475740036425014	-6.629164113650749	2.9911969227742663	-31.09235621666246	LDA
JAGREP_4_0_1	-2.200732	2.097036	-0.373009	-5.031873461541793	-5.43035	-5.031873461541793	-6.486659097595456	0.005613	-12.249991247312892	-5.763332149717436	-6.861468	-0.3748089024045447	neutral	1.0563090975954559	-6.515069228541793	-0.028410130946337375	0.43797786377996567	LDA
MTHMAD13_11_1_1	-18.509127	31.042549	-2.678518	-29.830995034280804	-19.869579	-29.830995034280804	-45.092891010378125	1e-06	-48.95037535837776	-3.8574843479996375	-38.767075	6.3258160103781265	neutral	25.223312010378123	-35.4353357232808	9.657555287097324	-21.417023993592778	LDA
ETHLEN10_3_0_0	-0.44777	2.481576	-0.045171	-3.443051911039648	-1.41233	-3.443051911039648	-2.3038795345301684	0.000157	-2.7083218041596964	-0.404442269629528	-2.61086	-0.3069804654698318	neutral	0.8915495345301683	-2.723529864039648	-0.41965032950947956	18.2149423708935	LDA
NAPHQU_5_0_0	-1.912463	4.460179	-0.542249	-5.497767592906006	-3.413779	-5.497767592906006	-9.324999161424627	0.008576	-10.53502829906172	-1.2100291376370933	-5.554832	3.7701671614246264	neutral	5.911220161424627	-5.682469724906006	3.642529436518621	-39.06198138426571	LDA
ARSACP02_2_0_0	-0.826442	4.80865	-0.709747	-7.525048580671048	-4.252754	-7.525048580671048	-6.925898677239173	0.021241	-10.773445728596208	-3.8475470513570347	-8.43574	-1.5098413227608258	neutral	2.673144677239173	-6.589222171671048	0.3366765055681249	-4.861123750980603	LDA
AEPHOS02_2_0_0	-22.171238	4.416684	-6.71705	-7.98327561612436	-32.307984	-7.98327561612436	-34.88818177315539	0.0	-37.42842407401602	-2.5402423008606334	-36.193256	-1.30507422684461	neutral	2.5801977731553905	-33.40621302612436	1.4819687470310257	-4.247767214315886	LDA
FORMAC01_4_0_0	1.561946	0.772825	-0.397532	-1.4891723493466584	0.481296	-1.4891723493466584	-0.5870740558552665	0.003822	0.0125340295765527	0.5996080854318192	0.253687	0.8407610558552665	neutral	1.0683700558552665	0.12837557965334168	0.7154496355086082	-121.86701632834387	LDA
DCLBEN06_0_0_0	-4.041404	6.778577	-0.382983	-7.166466373362082	-4.866729	-7.166466373362082	-9.244486780906252	1e-06	-10.860427806016151	-1.6159410251098993	-9.258132	-0.01364521909374794	neutral	4.377757780906252	-8.227795877362082	1.0166909035441698	-10.997807965327654	LDA
PVVAWA01_1_0_0	-2.945741	3.511586	-0.184193	-4.537857832917666	-4.108442	-4.537857832917666	-7.536183443648462	0.0	-10.47081031714563	-2.9346268734971686	-7.7194	-0.183216556351538	neutral	3.427741443648462	-5.9283866019176665	1.6077968417307957	-21.33436445321479	LDA
PVVAWA01_3_0_0	0.720148	0.127408	-0.038793	-1.9090664050477413	-1.048996	-1.9090664050477413	-1.2297981859219278	0.000675	-1.1228546351249546	0.10694355079697315	-1.443102	-0.2133038140780723	neutral	0.18080218592192776	-1.158276304047741	0.07152188187418673	-5.815741370651787	LDA
AEPHOS02_6_0_0	-225.517874	70.126309	-47.185818	-16.866306454906216	-219.524712	-16.866306454906216	-287.15141610946233	0.165396	-287.8644648332404	-0.7130487237780585	-286.855678	0.29573810946232015	neutral	67.62670410946234	-246.26313244390622	40.888283665556116	-14.239276344007118	LDA
MEADEN05_1_0_0	-6.689152	3.255751	-0.870412	-5.609251741441494	-9.92668	-5.609251741441494	-15.2786657700131	0.0	-11.536290363313077	3.742375406700024	-12.912059	2.3666067700131013	neutral	5.351985770013101	-11.418305342441496	3.860360427571605	-25.26634514872495	LDA
EBIHIH_6_1_1	0.334415	0.933659	-0.030969	-3.465055060830281	-2.163299	-3.465055060830281	-3.3970318579605308	0.0	-4.449387921468682	-1.0523560635081508	-3.922517	-0.5254851420394693	neutral	1.233732857960531	-2.7026835528302806	0.6943483051302501	-20.439852617311473	LDA
VITRUL_0_0_0	0.120951	3.31215	-0.142234	-3.23846507681852	0.075012	-3.23846507681852	-2.6893271838348416	0.006393	-2.8182732872485103	-0.12894610341366874	-1.173598	1.5157291838348417	neutral	2.7643391838348417	-1.62533522881852	1.0639919550163215	-39.5634998006871	LDA
JAGREP_7_1_1	-4.605616	7.044235	-0.64252	-7.436072544119616	-5.507122	-7.436072544119616	-8.998009884829129	0.015582	-16.422548360213426	-7.424538475384297	-9.969413	-0.9714031151708706	neutral	3.490887884829129	-9.141178129119616	-0.14316824429048758	1.591110102378003	LDA
ARSACP02_5_0_0	-38.559711	46.247352	-11.290304	-8.054626159580266	-11.649652	-8.054626159580266	-29.914654609360163	0.17879	-20.793812157522854	9.120842451837309	-36.262069	-6.347414390639834	neutral	18.265002609360163	-33.25048555158027	-3.335830942220106	11.151159810403891	LDA
DCLBEN07_1_0_0	-3.932477	11.324367	-0.317515	-12.3710992501929	-5.281911	-12.3710992501929	-12.558381815289643	0.0	-14.641587112412427	-2.0832052971227846	-10.963145	1.595236815289642	neutral	7.276470815289643	-11.0662228001929	1.4921590150967425	-11.881777740505239	LDA
FORMAC01_1_0_0	2.189766	0.032632	-0.132136	-0.7896328176210112	1.323731	-0.7896328176210112	1.9174577251843885	0.000554	0.9203736825574091	-0.9970840426269794	1.653484	-0.26397372518438855	neutral	-0.5937267251843885	1.3098544943789887	-0.6076032308053998	-31.687959678327243	LDA
URACIL_8_0_0	-11.177438	8.884957	-2.117983	-3.710790438970113	-8.122029	-3.710790438970113	-14.175737163132363	0.038548	-15.418623774602304	-1.2428866114699417	-14.06548	0.11025716313236167	neutral	6.053708163132363	-12.279764642970113	1.8959725201622497	-13.374771966661545	LDA
URACIL_5_0_0	-44.100506	27.396193	-6.929901	-7.417196804259575	-31.162859	-7.417196804259575	-46.60181285655113	0.054833	-45.69711486341681	0.9046979931343202	-48.327531	-1.7257181434488729	neutral	15.438953856551127	-43.79525970225958	2.8065531542915494	-6.0224119669563745	LDA
QEWXIA01_2_0_0	0.309531	0.527892	-0.036444	-3.448380514228115	-2.596168	-3.448380514228115	-3.370216393728944	0.0	-5.299944613699945	-1.9297282199710009	-2.584505	0.7857113937289442	neutral	0.7740483937289442	-2.912086426228115	0.45812996750082924	-13.593488191241502	LDA
AEPHOS02_0_0_0	-163.642421	67.720814	-32.644452	-8.17641846124849	-136.699115	-8.17641846124849	-181.69933194831808	0.248537	-186.07111937015856	-4.37178742184048	-188.345767	-6.6464350516819195	neutral	45.00021694831807	-165.1877396272485	16.51159232106957	-9.08731592131889	LDA
JUPPAL_4_0_0	-5.170102	2.778956	-2.493315	-10.069668572413033	-15.099225	-10.069668572413033	-15.777326599159643	0.0	-16.80994897160208	-1.032622372442436	-16.476243	-0.698916400840357	neutral	0.6781015991596426	-15.894108857413032	-0.11678225825338906	0.7401904088086083	LDA
QEWXIA01_0_0_0	-9.305644	35.486276	-0.703056	-34.981731722971745	-9.336061	-34.981731722971745	-35.53365497800888	0.03232	-34.313450703848524	1.2202042741603591	-27.098653	8.435001978008884	neutral	26.197593978008882	-27.641085830971747	7.892569147037136	-22.21153200232765	LDA
ETHANE01_2_0_0	-0.126299	0.320756	-0.0021	-1.1041343776812989	-0.871047	-1.1041343776812989	-1.0467777552564477	0.0	-1.170732288813194	-0.12395453355674624	-0.959326	0.08745175525644766	neutral	0.17573075525644766	-1.0765530176812987	-0.029775262424851068	2.8444683960213215	LDA
ACOKEI_1_0_0	-0.196926	3.127876	-0.304038	-4.86776423511312	-2.168148	-4.86776423511312	-4.38851286552867	0.005388	-6.197940010651261	-1.8094271451225916	-4.085487	0.30302586552866995	neutral	2.2203648655286696	-3.79181288911312	0.5966999764155494	-13.596860592629639	LDA
SUCACB09_2_0_0	-8.187672	8.966564	-1.783887	-11.722445716237594	-12.656595	-11.722445716237594	-22.41783351967942	0.0	-17.839215792111506	4.578617727567913	-19.839004	2.57882951967942	neutral	9.76123851967942	-16.993795437237594	5.424038082441825	-24.195192981874683	LDA
DCLBEN06_5_0_0	-3.941185	21.205606	-0.420986	-25.83118565938444	-8.988624	-25.83118565938444	-23.921095182018217	2e-06	-24.84111472189927	-0.9200195398810536	-17.711969	6.209126182018217	neutral	14.932471182018217	-19.82570350738444	4.0953916746337775	-17.12041879132831	LDA
PYRIDO04_4_0_0	-7.039076	18.861408	-0.7782	-12.79903147403523	-1.730623	-12.79903147403523	-11.208439646076954	0.000249	-11.66958204439328	-0.4611423983163263	-11.569557	-0.36111735392304567	neutral	9.477816646076954	-11.31521919403523	-0.1067795479582756	0.9526709455552925	LDA
UREAXX12_1_0_0	-0.798654	5.51754	-1.730868	-5.2479998544655935	-2.263444	-5.2479998544655935	-3.970537380331205	0.002954	-7.064395404140991	-3.093858023809786	-6.476692	-2.506154619668795	neutral	1.7070933803312052	-4.760533958465594	-0.7899965781343887	19.8964649482406	LDA
FORMAM02_0_0_0	8.586227	4.553264	-1.223502	-5.255586783344025	6.686748	-5.255586783344025	4.251155795710416	0.009926	6.450759503694792	2.1996037079843767	4.064171	-0.1869847957104156	neutral	2.435592204289584	4.556501150655976	0.30534535494556003	7.182643253245755	LDA
NAPHQU_6_0_0	-2.5319	4.13675	-0.246975	-7.208203451473575	-5.76783	-7.208203451473575	-10.588090493919498	0.00171	-13.277849960212246	-2.689759466292747	-7.419298	3.168792493919498	neutral	4.820260493919498	-7.932100626473575	2.655989867445923	-25.084691795666064	LDA
NTRGUA03_6_0_0	-6.441161	4.266927	-3.603749	-7.917288598614676	-13.716528	-7.917288598614676	-16.13405219441331	0.013293	-17.982253799951465	-1.8482016055381543	-17.208925	-1.0748728055866899	neutral	2.4175241944133106	-15.182800450614675	0.9512517437986361	-5.895925786877169	LDA
ETHANE01_1_0_0	-0.240674	0.962473	-0.003641	-1.4882385033243366	-0.724263	-1.4882385033243366	-1.1563965495136908	1e-06	-1.3182236374615175	-0.16182708794782674	-1.211238	-0.054841450486309284	neutral	0.43213354951369076	-1.2650368213243366	-0.10864027181064584	9.394724660526983	LDA
ETHANE01_4_0_0	-0.751831	3.156844	-0.008341	-3.778545274066442	-1.309846	-3.778545274066442	-2.6896735421551656	0.003776	-2.465568128877879	0.22410541327728684	-3.088722	-0.39904845784483456	neutral	1.3798275421551656	-3.006004757066442	-0.31633121491127625	11.760952024601776	LDA
DCLBEN06_1_0_0	-1.85086	4.364887	-0.162154	-6.258820362950045	-3.902952	-6.258820362950045	-7.677742335677048	0.0	-9.259420099585611	-1.581677763908563	-6.656408	1.0213343356770483	neutral	3.7747903356770482	-6.122919829950045	1.554822505727003	-20.251037840929236	LDA
PYRIDO04_5_0_0	-46.736112	55.789868	-10.339034	-6.765917686406358	-8.08363	-6.765917686406358	-34.347737238124544	0.17486	-29.07872116547821	5.269016072646334	-33.5047	0.8430372381245448	neutral	26.264107238124545	-34.746188008406364	-0.3984507702818192	1.1600495471345216	LDA
NTRGUA03_1_0_0	15.733394	0.052459	-1.103401	-1.049230305767138	13.662049	-1.049230305767138	14.234338696161826	0.0	12.179038618586226	-2.0553000775756	14.298251	0.06391230383817437	neutral	-0.5722896961618265	13.823575306232863	-0.4107633899289631	-2.885721624986499	LDA
FORMAC01_3_0_0	-1.490015	1.916373	-0.155083	-1.9647560445578365	-1.680661	-1.9647560445578365	-2.5317342399085425	0.010118	-2.8340286389531	-0.3022943990445577	-3.09344	-0.5617057600914577	neutral	0.8510732399085426	-2.6498617885578364	-0.11812754864929387	4.665874750485705	LDA
PYRIDO04_1_0_0	2.796652	3.050394	-1.402775	-6.3056314360359975	-1.83602	-6.3056314360359975	-4.834668008808333	0.010962	-4.888253233888872	-0.0535852250805382	-3.000137	1.8345310088083333	neutral	2.9986480088083334	-3.1559666710359977	1.6787013377723357	-34.722163646270886	LDA
JAGREP_0_0_1	-59.015324	73.004425	-9.086571	-7.612863082592866	-2.70345	-7.612863082592866	-25.707121162051198	0.020637	-25.93815078675597	-0.23102962470477095	-37.776529	-12.069407837948798	neutral	23.003671162051198	-38.51755747059287	-12.810436308541671	49.83224775651819	LDA
IMAZOL13_8_0_0	0.47618	2.439564	-0.412182	-2.617536664711368	-0.05077	-2.617536664711368	-0.707362467280884	0.000204	-2.0849812165848585	-1.3776187493039744	-1.483113	-0.7757505327191159	neutral	0.656592467280884	-1.289150270711368	-0.581787803430484	82.24747994714625	LDA
VAMZIT01_1_0_0	-4.32554	12.182135	-0.352524	-16.157042021363885	-8.660193	-16.157042021363885	-13.73957490685196	0.005936	-14.279446401784613	-0.5398714949326529	-16.301908	-2.562333093148041	neutral	5.07938190685196	-14.857323318363886	-1.1177484115119256	8.135247408233145	LDA
URACIL_4_0_0	-2.611769	1.095116	-0.693706	-4.079439075254015	-6.244386	-4.079439075254015	-6.504717352095905	0.0	-7.799278287469683	-1.2945609353737781	-6.80405	-0.2993326479040954	neutral	0.2603313520959043	-6.7171227332540155	-0.2124053811581108	3.2654052383947323	LDA
URACIL_7_0_0	-1.564726	3.989465	-1.476137	-4.991457223036507	-4.000425	-4.991457223036507	-7.477036232063682	0.021612	-8.372571470703482	-0.8955352386398001	-7.079844	0.3971922320636825	neutral	3.476611232063682	-5.806630709036507	1.670405523027175	-22.340476509448965	LDA
QEWXIA01_6_0_0	-3.649155	0.447903	-0.465241	-1.7462393473647986	-5.384645	-1.7462393473647986	-6.916841995551808	0.007564	-7.828389670877723	-0.9115476753259149	-6.354511	0.5623309955518083	neutral	1.532196995551808	-5.551749915364798	1.3650920801870097	-19.735770761640854	LDA
DCLBEN07_2_0_0	-4.705669	21.857192	-0.407777	-25.802041168193146	-9.049902	-25.802041168193146	-24.429245736081153	0.0	-24.43359938285861	-0.004353646777456532	-18.075308	6.3539377360811535	neutral	15.379343736081154	-20.234416979193146	4.194828756888008	-17.171339640226346	LDA
PYRIDO04_6_0_0	-3.80437	20.509284	-1.821882	-13.75325161079333	1.110493	-13.75325161079333	-9.771257129431847	0.002828	-7.7633403139844575	2.0079168154473894	-10.000969	-0.22971187056815268	neutral	10.881750129431847	-9.07359011679333	0.6976670126385169	-7.139992361239633	LDA
JOYHUA_0_0_0	2.112383	5.042757	-0.719	-7.985806097275591	-1.5241	-7.985806097275591	-2.6713843913855633	1e-06	-4.840812455074806	-2.1694280636892427	-3.981011	-1.3096266086144368	neutral	1.1472843913855633	-4.005042952275591	-1.333658560890028	49.92387337407108	LDA
MEADEN05_8_0_0	-8.256761	12.252775	-2.364768	-7.75884394491309	-6.146287	-7.75884394491309	-10.151003432058374	0.031951	-12.870731878004309	-2.7197284459459343	-12.606979	-2.4559755679416266	neutral	4.004716432058374	-11.97191777391309	-1.8209143418547153	17.93826939417632	LDA
DCLBEN03_2_0_0	-1.112488	3.505517	-0.077743	-5.10422306341568	-2.775198	-5.10422306341568	-5.589246386108327	0.018448	-6.475622121375395	-0.8863757352670678	-4.269782	1.3194643861083266	neutral	2.8140483861083267	-4.57896294741568	1.010283438692647	-18.075485833003075	LDA
IMAZOL13_7_0_0	-64.88051	66.681971	-12.024297	-6.127147642316457	-16.317252	-6.127147642316457	-40.45627638621219	0.174833	-36.50410846206775	3.9521679241444403	-45.736021	-5.279744613787813	neutral	24.13902438621219	-48.32241219831646	-7.866135812104268	19.443548726558305	LDA
QEWXIA01_8_0_0	-1.124734	5.514788	-0.218376	-9.564635367926313	-5.361286	-9.564635367926313	-9.280929627360127	0.043484	-13.691032228057754	-4.410102600697627	-8.103049	1.1778806273601266	neutral	3.919643627360127	-8.190053115926313	1.0908765114338141	-11.75395736455017	LDA
EBIHIH_5_0_1	-2.038442	11.37695	-1.756262	-13.501994229695422	-6.023133	-13.501994229695422	-13.585398825351945	0.049359	-20.23188315584643	-6.646484330494484	-15.217904	-1.6325051746480561	neutral	7.562265825351945	-11.432893865695421	2.1525049596565236	-15.844252990495185	LDA
NTRGUA03_2_0_0	-25.531039	7.146702	-3.582306	-5.60733169173139	-27.554056	-5.60733169173139	-34.10655223907734	0.035437	-38.14084715149772	-4.034294912420378	-33.017655	1.0888972390773404	neutral	6.552496239077339	-30.54881193973139	3.557740299345948	-10.431251668029033	LDA
15318-ICSD_0_0_0	-21.476257	48.300972	-1.305659	-7.663066180102517	18.110651	-7.663066180102517	-11.621298639131334	0.074157	-3.935167363239642	7.686131275891692	2.833797	14.455095639131335	neutral	29.731949639131336	-6.761795937102518	4.859502702028816	-41.81548769141736	LDA
NTRGUA03_5_0_0	-52.510494	26.946523	-10.329933	-7.602589893699648	-43.623531	-7.602589893699648	-53.13015209752391	0.126204	-56.50225035111768	-3.3720982535937694	-59.775665	-6.645512902476085	neutral	9.506621097523912	-55.33895643769965	-2.208804340175739	4.157346164041338	LDA
ETHLEN10_0_0_0	0.16235	0.259377	-0.013572	-0.8824746577840376	-0.450422	-0.8824746577840376	-0.43317425068506576	0.0	-0.6755945513574033	-0.24242030067233755	-0.496078	-0.06290374931493425	neutral	-0.017247749314934224	-0.6052251287840376	-0.1720508780989718	39.71863004942539	LDA
NTRGUA03_3_0_0	-23.626135	5.476916	-2.966483	-3.245393314275161	-24.377659	-3.245393314275161	-27.668472009102114	0.033786	-32.64435126907416	-4.975879259972043	-28.959599	-1.2911269908978866	neutral	3.290813009102113	-26.597309903275164	1.07116210582695	-3.8714176390896076	LDA
IMAZOL13_0_0_0	1.14915	2.812926	-0.502868	-4.379886518261907	-0.906718	-4.379886518261907	-2.8703321230267065	0.001089	-1.8794233678894032	0.9909087551373033	-2.177787	0.6925451230267066	neutral	1.9636141230267063	-2.2702704122619073	0.6000617107647992	-20.90565429522652	LDA
JAGREP_2_0_1	-54.008847	65.243433	-8.272362	-7.559383177549701	-4.606974	-7.559383177549701	-24.112995883292076	0.018563	-23.331655354299222	0.7813405289928532	-35.953399	-11.840403116707922	neutral	19.506021883292075	-36.56787185854971	-12.454875975257632	51.652129978123675	LDA
PYRIDO04_3_0_0	-4.344044	8.204448	-1.985798	-6.542599512280323	-4.666774	-6.542599512280323	-9.625948950225588	0.021774	-8.145744877817966	1.4802040724076218	-9.499708	0.12624095022558812	neutral	4.959174950225588	-8.502082026280323	1.1238669239452648	-11.675388366971616	LDA
VITRUL_2_0_0	-45.9217	45.19423	-8.125249	-8.17137221391631	-17.038892	-8.17137221391631	-30.80075489593389	0.128663	-30.70324935953158	0.09750553640230919	-36.366361	-5.565606104066109	neutral	13.761862895933888	-38.698445610916316	-7.897690714982428	25.641224514354448	LDA
SUCACB09_0_0_0	3.348645	8.246828	-0.935612	-12.424986923761775	-1.675908	-12.424986923761775	-6.531207909362698	1e-06	-9.284152468706589	-2.7529445593438906	-7.444465	-0.9132570906373019	neutral	4.8552999093626985	-5.827926779761775	0.7032811296009234	-10.768010134737054	LDA
MEADEN05_2_0_0	-4.596483	29.031574	-2.278047	-35.38290290691874	-13.246175	-35.38290290691874	-33.5520477889274	2e-06	-33.76579220439174	-0.21374441546433331	-29.661221	3.890826788927402	neutral	20.305872788927402	-27.72834425791874	5.823703531008665	-17.357222330049733	LDA
MEADEN05_3_0_0	-9.113659	38.478049	-3.169413	-38.30946571943699	-11.93032	-38.30946571943699	-39.675588681645635	0.0	-43.68205195326099	-4.0064632716153525	-33.736783	5.938805681645633	neutral	27.745268681645634	-31.306309593436993	8.369279088208643	-21.094278286235898	LDA
NAPHQU_7_0_0	-1.89169	3.1872	-0.41241	-5.4768489364422415	-4.504691	-5.4768489364422415	-9.23533604427281	0.0089	-10.457916679687802	-1.2225806354149924	-6.186784	3.0485520442728093	neutral	4.730645044272809	-6.153912166442241	3.0814238778305683	-33.365584782824214	LDA
MTHMAD13_1_0_1	-9.772595	17.503219	-2.107046	-9.140954585097171	-3.474167	-9.140954585097171	-12.838736399065422	0.016667	-13.848789637562854	-1.0100532384974326	-13.395512	-0.5567756009345786	neutral	9.364569399065422	-12.11644630809717	0.7222900909682508	-5.625865883661486	LDA
LALNIN03_2_0_0	-13.202037	0.04239	-1.185321	-1.4504322699269236	-15.734473	-1.4504322699269236	-18.091805064510396	0.000426	-21.88605105265272	-3.7942459881423254	-17.633111	0.4586940645103965	neutral	2.3573320645103966	-15.583722882926924	2.5080821815834717	-13.86308426738151	LDA
EBIHIH_4_0_1	-4.362638	13.814689	-1.328017	-15.897221761381203	-7.853639	-15.897221761381203	-16.655414338474127	0.067316	-18.38615502329207	-1.7307406848179419	-17.856779	-1.2013646615258722	neutral	8.801775338474126	-14.626133247381205	2.0292810910929227	-12.183912389410024	LDA
DCLBEN07_3_0_0	-1.457977	2.801262	-0.142441	-4.024234021962841	-2.816426	-4.024234021962841	-4.571512781409078	0.022489	-5.996236847628955	-1.424724066219877	-4.320474	0.2510387814090782	neutral	1.7550867814090783	-4.237979074962841	0.3335337064462367	-7.295915430940381	LDA
VAMZIT01_3_0_0	-3.487549	10.603309	-0.033877	-15.02950874004486	-7.865149	-15.02950874004486	-12.945156065926811	1e-06	-10.786752270579386	2.158403795347425	-16.079737	-3.13458093407319	neutral	5.080007065926812	-13.401656106044861	-0.45650004011804945	3.526415887094724	LDA
PVVAWA01_2_0_0	-3.341348	4.08962	-0.229187	-4.953666899461553	-4.412985	-4.953666899461553	-7.237287733166228	0.0	-9.378995773513395	-2.141708040347167	-7.975239	-0.7379512668337718	neutral	2.8243027331662285	-6.495586360461553	0.7417013727046751	-10.248333354299145	LDA
PYRIDO04_2_0_0	-8.569256	9.99687	-1.789055	-8.498909119017195	-8.838243	-8.498909119017195	-15.453542595388557	0.012271	-14.47266510806148	0.980877487327076	-14.242191	1.2113515953885567	neutral	6.6152995953885565	-13.656294334017195	1.7972482613713616	-11.63000813747181	LDA
JUPPAL_1_0_0	-18.221778	13.72466	-4.907006	-12.654458799157268	-22.077312	-12.654458799157268	-29.855746052484992	0.058824	-42.25152781634501	-12.395781763860018	-31.418939	-1.5631929475150095	neutral	7.778434052484993	-28.16010251715727	1.6956435353277222	-5.6794545758356225	LDA
JUPPAL_0_0_0	-2.984076	2.057335	-2.710742	-3.872644092485386	-7.535891	-3.872644092485386	-9.129991721708084	0.017668	-12.927363412101968	-3.7973716903938843	-10.249964	-1.1199722782919164	neutral	1.5941007217080836	-8.035638443485386	1.0943532782226981	-11.986355646092099	LDA
ETHLEN10_2_0_0	-1.539444	3.492425	-0.080615	-4.067116006228467	-2.158527	-4.067116006228467	-3.833600140417535	0.0	-3.5900629088704594	0.24353723154707563	-3.888595	-0.05499485958246497	neutral	1.6750731404175352	-3.977467726228467	-0.14386758581093195	3.7528062536867157	LDA
EBIHIH_3_0_0	-16.125905	6.239443	-1.989239	-7.1335141877847565	-18.986629	-7.1335141877847565	-25.630297023571	0.019299	-21.34352121222057	4.286775811350431	-24.096746	1.5335510235710004	neutral	6.643668023570999	-21.830648249784755	3.799648773786245	-14.824833166357315	LDA
URACIL_1_0_0	-5.150469	3.107401	-1.267979	-7.604977585771527	-10.864226	-7.604977585771527	-15.444031561642689	0.0	-17.097250232324086	-1.6532186706813974	-12.650143	2.7938885616426887	neutral	4.579805561642688	-12.266544237771527	3.177487323871162	-20.574208950484635	LDA
DCLBEN03_1_0_0	-4.321872	10.434148	-0.381455	-11.231326366217978	-5.519856	-11.231326366217978	-12.625924031055515	0.0	-13.706174510949742	-1.080250479894227	-10.939903	1.6860210310555157	neutral	7.106068031055515	-10.798944951217978	1.8269790798375372	-14.470062352219012	LDA
FORMAC01_0_0_0	3.602621	4.621667	-0.469594	-4.738334820878181	3.058303	-4.738334820878181	1.3974751581341782	0.006475	0.8776333781550044	-0.5198417799791738	0.481397	-0.9160781581341781	neutral	1.6608278418658218	0.7287106921218198	-0.6687644660123584	-47.855195286995375	LDA
201698-ICSD_0_0_0	-0.114008	2.08446	-0.018263	-2.8728642413633017	-0.904714	-2.8728642413633017	-2.5555563014924294	0.0	-3.89272966821062	-1.3371733667181904	-1.359266	1.1962903014924293	neutral	1.6508423014924294	-1.9905743303633017	0.5649819711291277	-22.10798372155533	LDA
MTHMAD13_10_1_1	-13.494827	10.336552	-1.991346	-7.526279189615513	-12.711852	-7.526279189615513	-20.611483436344194	0.0	-22.0424351680083	-1.4309517316641056	-19.881235	0.7302484363441941	neutral	7.899631436344194	-17.606929307615516	3.004554128728678	-14.577088243104097	LDA
FORMAM02_6_0_0	-4.134303	0.342578	-0.798353	-1.3909086494238152	-5.943436	-1.3909086494238152	-6.595487621576131	0.004837	-7.973294452452723	-1.377806830876592	-6.005114	0.5903736215761315	neutral	0.6520516215761312	-6.000138778423816	0.5953488431523155	-9.026608452796161	LDA
260950-ICSD_0_0_0	3.158429	0.462496	-0.16416	-1.0368097886973078	2.415402	-1.0368097886973078	3.1434539222597917	0.0	8.19087008848816	5.047416166228368	3.697805	0.5543510777402081	neutral	-0.7280519222597919	2.2141092913026923	-0.9293446309570994	-29.56444261441582	LDA
30501-ICSD_5_0_0	-0.640255	2.122089	-0.023858	-2.838471735727159	-1.262991	-2.838471735727159	-1.7398965042888972	0.006876	-4.964174395466396	-3.224277891177499	-1.793963	-0.05406649571110278	neutral	0.4769055042888972	-2.468671544727159	-0.7287750404382618	41.88611441208195	LDA
AEPHOS02_3_0_0	-38.554288	0.561347	-7.338699	-3.344828021528091	-48.578123	-3.344828021528091	-51.22269353945865	0.0	-62.15273297177081	-10.930039432312157	-56.007543	-4.784849460541345	neutral	2.6445705394586554	-47.519838023528095	3.7028555159305583	-7.228935575358054	LDA
JOYHUA_2_0_0	-13.997888	13.395808	-3.017533	-7.3905161868695535	-10.947571	-7.3905161868695535	-20.62051041312351	0.0131	-32.77497063588161	-12.154460222758097	-21.19978	-0.5792695868764888	neutral	9.672939413123512	-17.314516305869553	3.3059941072539587	-16.032552255107735	LDA
LALNIN03_0_0_0	22.774472	6.953599	-5.093387	-5.310283566933019	19.334029	-5.310283566933019	19.3659399770393	0.01929	27.094679207290024	7.728739230250724	18.548984	-0.8169559770392993	neutral	-0.03191097703929913	16.746694187066982	-2.619245789972318	-13.525012434602996	LDA
LALNIN03_5_0_0	19.568766	0.670024	-4.305641	-3.398967736361724	12.594936	-3.398967736361724	16.570872078059313	0.001542	16.618351323176753	0.04747924511744017	14.518996	-2.0518760780593137	neutral	-3.9759360780593127	13.037330180638277	-3.5335418974210366	-21.32381374242595	LDA
IMAZOL13_2_0_0	-10.647172	3.246589	-1.213912	-8.506545389534942	-17.203065	-8.506545389534942	-20.27498490556909	0.0	-17.098069083910723	3.176915821658369	-18.220561	2.0544239055690916	neutral	3.071919905569093	-18.55389306053494	1.7210918450341524	-8.488745382796345	LDA
VAMZIT01_8_0_0	-3.491936	8.685439	-0.05076	-9.774494684296696	-4.541654	-9.774494684296696	-8.976666780338924	0.009123	-8.331196846630977	0.6454699337079468	-10.772827	-1.7961602196610755	neutral	4.435012780338924	-9.094753049296697	-0.1180862689577733	1.3154801425447902	LDA
IMAZOL13_1_0_0	1.563028	2.553758	-1.152585	-3.776413230804691	-0.746263	-3.776413230804691	-1.067665597981016	0.0	-4.335588132534424	-3.267922534553408	-2.303374	-1.235708402018984	neutral	0.3214025979810159	-1.900338355804691	-0.832672757823675	77.99003352719066	LDA
SUCACB09_1_0_0	-103.272646	118.465538	-17.986485	-7.937970314419165	-10.627351	-7.937970314419165	-66.9771580642718	1e-06	-59.354604342278805	7.622553721993	-63.856479	3.1206790642718047	neutral	56.3498070642718	-68.19797783941917	-1.220819775147362	1.8227404841152768	LDA
MTHMAD13_5_0_1	-2.486644	8.55065	-1.508735	-15.231003427986654	-10.729087	-15.231003427986654	-17.14717225817271	0.02421	-15.178007740719462	1.9691645174532475	-16.087232	1.059940258172709	neutral	6.4180852581727095	-14.782096382986653	2.365075875186056	-13.79280408207721	LDA
IMAZOL13_3_0_0	1.674032	0.036526	-0.301587	-1.178660511392797	0.270799	-1.178660511392797	0.20995861206907307	0.0	-0.2059757415715539	-0.415934353640627	0.453092	0.24313338793092693	neutral	0.06084038793092694	0.27091223760720284	0.060953625538129774	29.03125760713116	LDA
UREAXX12_2_0_0	-33.2307	23.886911	-5.56361	-5.273097862709261	-20.188741	-5.273097862709261	-35.19590180476408	0.07594	-34.071259557497605	1.1246422472664719	-32.393053	2.802848804764075	neutral	15.007160804764077	-31.386224857709262	3.8096769470548146	-10.824206091344251	LDA
MTHMAD13_2_0_1	-94.928634	99.067863	-14.643352	-12.260948211394464	-22.726973	-12.260948211394464	-68.04923887109192	0.028163	-64.19104292893965	3.858195942152264	-69.096821	-1.0475821289080898	neutral	45.322265871091915	-70.90028031239447	-2.8510414413025558	4.189674254407731	LDA
ARSACP02_1_0_0	-5.338673	7.647865	-1.29288	-12.261589249385048	-11.180838	-12.261589249385048	-15.501314775098711	0.011904	-24.11180540637503	-8.610490631276319	-17.366247	-1.86493222490129	neutral	4.320476775098712	-14.929230364385049	0.5720844107136625	-3.690554117594322	LDA
JOYHUA_1_0_0	2.284931	0.00915	-0.193469	-1.0631734871527672	1.074941	-1.0631734871527672	1.6813024739730362	0.0	-0.6166651184074918	-2.297967592380528	1.919893	0.23859052602696385	neutral	-0.6063614739730363	1.0708396558472326	-0.6104628181258036	-36.3089228485602	LDA
ETHANE01_0_0_0	-1.2246	3.984285	-0.014855	-4.482447041997432	-1.646131	-4.482447041997432	-3.571727952584865	1e-06	-3.082909169380836	0.48881878320402894	-4.164318	-0.5925900474151349	neutral	1.9255969525848649	-3.786597381997432	-0.21486942941256704	6.015839735416178	LDA
ACOKEI_5_0_0	-6.928451	17.022814	-1.302022	-15.693175251772455	-6.732423	-15.693175251772455	-19.629778457917613	0.010053	-22.50206899765162	-2.8722905397340064	-19.005594	0.6241844579176146	neutral	12.897355457917612	-15.411085127772456	4.2186933301451575	-21.491293644445385	LDA
NAPHQU_2_0_0	-4.336552	22.692049	-1.447342	-29.147818134254003	-12.125338	-29.147818134254003	-29.92192065092915	0.0	-29.79108706064951	0.13083359027963937	-19.890413	10.03150765092915	neutral	17.79658265092915	-23.640941995254003	6.2809786556751455	-20.991228233472725	LDA
JUPPAL_5_0_0	-43.314808	14.470862	-7.05731	-9.184594417988327	-45.086821	-9.184594417988327	-56.72055398463884	1e-06	-70.48896540522321	-13.768411420584371	-57.061933	-0.3413790153611629	neutral	11.63373298463884	-51.14805427798833	5.572499706650511	-9.824480395871426	LDA
JUPPAL_7_0_0	-21.658005	19.359572	-4.393894	-22.47531640054917	-29.021092	-22.47531640054917	-49.594258486564684	1e-06	-68.36839392973326	-18.774135443168575	-45.513664	4.080594486564685	neutral	20.573166486564684	-38.27222586254917	11.322032624015513	-22.829321315657346	LDA
NAPHQU_3_0_0	-2.440101	16.934577	-1.176213	-25.287163406024025	-11.905054	-25.287163406024025	-25.431284104791324	1e-06	-23.80788250049736	1.6234016042939636	-16.475454	8.955830104791325	neutral	13.526230104791324	-20.458493600024024	4.9727905047673	-19.553831746271957	LDA
DCLBEN03_3_0_0	-6.293495	17.970953	-0.660087	-17.037897800924497	-6.041603	-17.037897800924497	-17.39452153202157	0.021103	-16.950025970710037	0.444495561311534	-14.191736	3.2027855320215703	neutral	11.35291853202157	-15.145530456924497	2.2489910750970736	-12.929306914001092	LDA
LALNIN03_1_0_0	-120.711297	81.577839	-23.510209	-7.831872652297089	-70.333349	-7.831872652297089	-119.1254228178171	0.224553	-130.2992194567625	-11.173796638945404	-117.270739	1.8546838178170901	neutral	48.7920738178171	-107.85661556429709	11.26880725352001	-9.459615745292096	LDA
NAPHQU_1_0_0	-0.127655	1.861973	-0.278118	-4.213658322945904	-2.706157	-4.213658322945904	-6.1658372644414206	0.0	-6.2143803684950765	-0.04854310405365592	-3.247104	2.9187332644414203	neutral	3.4596802644414204	-3.6615851719459043	2.5042520924955163	-40.61495600828808	LDA
PVVAWA01_5_0_0	-5.029368	17.768737	-0.02929	-19.912701456498706	-7.086614	-19.912701456498706	-20.202500634262037	0.0	-18.531687602457723	1.6708130318043146	-17.546339	2.6561616342620376	neutral	13.115886634262036	-16.347751881498706	3.8547487527633315	-19.080552564002623	LDA
FORMAC01_5_0_0	-52.866934	52.485459	-8.153936	-5.363461489383316	-13.872908	-5.363461489383316	-35.24389584493705	0.130494	-27.81772033969015	7.426175505246899	-39.307264	-4.063368155062953	neutral	21.370987844937048	-39.32255848238332	-4.078662637446271	11.572678160755007	LDA
MTHMAD13_8_0_0	-14.417851	37.617831	-3.366521	-32.390990801676914	-12.372103	-32.390990801676914	-37.79945825641326	0.0	-42.61197844603274	-4.812520189619477	-33.199266	4.6001922564132585	neutral	25.42735525641326	-31.267510129676914	6.531948126736346	-17.2805337114272	LDA
200455-ICSD_2_0_0	-4.400907	15.565469	-0.01968	-8.480492464011382	2.930933	-8.480492464011382	-6.964172567906866	0.0	-11.725531932909336	-4.76135936500247	-1.850326	5.113846567906866	neutral	9.895105567906866	-5.347950039011383	1.6162225288954826	-23.207674897999407	LDA
201693-ICSD_1_0_0	-9.901292	23.821725	-0.623976	-5.49392047977859	7.926337	-5.49392047977859	-6.796746848253708	0.037234	-12.414222123850289	-5.617475275596581	-1.014922	5.781824848253708	neutral	14.723083848253708	-4.342728582778591	2.454018265475117	-36.105777076361605	LDA
DCLBEN03_0_0_0	-4.110889	6.434132	-0.33944	-6.312759823406412	-4.397229	-6.312759823406412	-8.657210902767266	0.0	-10.409056503846385	-1.7518456010791184	-8.484877	0.17233390276726723	neutral	4.259981902767266	-7.575665123406413	1.0815457793608534	-12.49300486621088	LDA
BENZEN01_2_0_0	-1.795589	5.418338	-0.170675	-6.013342037668376	-2.516579	-6.013342037668376	-5.115139317450112	0.001453	-5.919668092561476	-0.8045287751113648	-5.228422	-0.11328268254988849	neutral	2.5985603174501115	-5.318089132668376	-0.20294981521826472	3.967630256441087	LDA
DCLBEN07_0_0_0	-3.821314	8.841626	-0.463156	-6.909871480059495	-2.396907	-6.909871480059495	-8.070795926406207	0.0	-9.264243313783268	-1.193447387377061	-7.81424	0.2565559264062074	neutral	5.673888926406207	-6.814911138059496	1.2558847883467115	-15.56085421807879	LDA
VAMZIT01_0_0_0	-0.050352	0.06397	-0.00771	-2.1129103675594108	-2.013987	-2.1129103675594108	-2.268808562388172	4e-05	-2.1407551474506747	0.12805341493749722	-2.225455	0.043353562388171785	neutral	0.2548215623881718	-2.138428047559411	0.13038051482876112	-5.746651215540249	LDA
MEADEN05_6_0_0	-9.478009	6.3519	-1.333695	-7.045344707781482	-11.558512	-7.045344707781482	-14.504575666292148	0.013119	-15.033517517701116	-0.5289418514089679	-14.496322	0.00825366629214841	neutral	2.9460636662921473	-14.513639292781484	-0.00906362648933623	0.06248804996343057	LDA
201693-ICSD_0_0_0	-1.647232	7.949561	-0.073252	-5.412048478088887	0.858511	-5.412048478088887	-3.150746249593598	0.0	-7.896383102402722	-4.745636852809124	-3.613114	-0.4623677504064019	neutral	4.009257249593598	-3.262564749088887	-0.1118184994952891	3.548952871393947	LDA
SUCACB09_3_0_0	1.582676	1.826601	-0.486343	-3.0219604823268136	-0.071706	-3.0219604823268136	-0.3606262115348941	0.001232	-1.596540870803396	-1.2359146592685017	-0.314255	0.0463712115348941	neutral	0.2889202115348941	-0.9439164263268136	-0.5832902147919194	161.74371028365485	LDA
MEADEN05_5_0_0	-5.973369	6.910365	-1.158703	-9.065210721811876	-9.386307	-9.065210721811876	-13.32511095390504	0.019919	-13.217253629045334	0.10785732485970634	-14.327166	-1.0020550460949593	neutral	3.9388039539050403	-12.617491205811877	0.7076197480931636	-5.310422934120405	LDA
URACIL_6_0_0	-5.865074	0.256867	-0.828667	-2.805191790274601	-9.146849	-2.805191790274601	-11.909828507358313	0.001122	-13.860504815534116	-1.9506763081758027	-10.220262	1.6895665073583128	neutral	2.762979507358313	-9.211104896274602	2.698723611083711	-22.65963451460568	LDA
200455-ICSD_0_0_0	-9.615622	41.340562	-0.238136	-33.46966360077181	-1.831256	-33.46966360077181	-30.584418278579783	0.0	-43.68160006081624	-13.097181782236454	-12.757022	17.827396278579783	neutral	28.753162278579783	-23.226336238771815	7.358082039807968	-24.0582703675659	LDA
AEPHOS02_5_0_0	-54.833389	61.614862	-45.115958	-8.59093804023144	-46.983827	-8.59093804023144	-77.26248630555646	0.261662	-64.06567076025046	13.19681554530601	-77.573962	-0.31147569444352996	neutral	30.278659305556467	-69.76923324423143	7.493253061325035	-9.698436355893126	LDA
AEPHOS02_7_0_0	37.766668	0.150466	-4.521023	-1.5359480111164645	31.90342	-1.5359480111164645	37.479567648874806	0.000771	39.39972981671343	1.920162167838626	37.385054	-0.09451364887480906	neutral	-5.576147648874805	32.673314529883534	-4.806253118991272	-12.823662119100145	LDA
LALNIN03_3_0_0	9.024859	12.250036	-4.942449	-9.385601109537795	6.998108	-9.385601109537795	3.0721953263688984	0.009043	10.577589862822665	7.505394536453766	1.665534	-1.4066613263688983	neutral	3.925912673631102	1.6117388034622024	-1.460456522906696	-47.53787984674935	LDA
AEPHOS02_1_0_0	-223.078943	235.24448	-49.914707	-15.32656301328406	-52.86617	-15.32656301328406	-178.59283332254597	2e-06	-163.86240466072874	14.730428661817228	-167.272119	11.320714322545967	neutral	125.72666332254597	-164.39344293428408	14.19939038826189	-7.950705593329833	LDA
30501-ICSD_3_0_0	-1.139152	1.455357	-0.092592	-3.27285115716566	-2.904325	-3.27285115716566	-3.440458418769795	0.01086	-4.631111383741319	-1.1906529649715245	-3.22191	0.21854841876979503	neutral	0.5361334187697948	-3.78050638816566	-0.3400479693958651	9.88379826190302	LDA
EBIHIH_2_0_1	-1.997216	6.125551	-0.79527	-7.069278528330478	-3.738611	-7.069278528330478	-7.132266267871265	0.030116	-6.671111553097099	0.4611547147741666	-7.709166	-0.5768997321287346	neutral	3.393655267871265	-6.734204103330478	0.3980621645407876	-5.581145593707557	LDA
NIDCAR06_2_0_0	-3.024232	0.643037	-0.304094	-4.053121536312833	-6.772753	-4.053121536312833	-7.21227181643643	0.0	-8.831130887431357	-1.6188590709949269	-7.658609	-0.4463371835635703	organometallic	0.4395188164364301	-7.009668073312834	0.2026037431235963	-2.809152903276217	LDA
JARNAS_3_0_0	3.723367	3.529236	-1.061741	-7.1889599163648725	-0.99269	-7.1889599163648725	-0.24126477537629398	0.0	-3.757699309090488	-3.516434533714194	-2.241934	-2.000669224623706	organometallic	-0.751425224623706	-2.6064914793648724	-2.3652267039885784	980.3448100948843	LDA
PMCCOC_3_0_0	-3.950571	12.257043	-0.437391	-25.27821122374177	-17.66365	-25.27821122374177	-21.9495240533734	1e-06	-20.52187836455098	1.4276456888224196	-27.664806	-5.7152819466266	organometallic	4.285874053373398	-23.63534134174177	-1.6858172883683729	7.680427531226042	LDA
VANPAB_6_0_0	-5.15566	15.438895	-0.60468	-28.199870410484998	-18.83763	-28.199870410484998	-25.0562544973595	0.014683	-23.10964606836936	1.9466084289901389	-27.929059	-2.8728045026404985	organometallic	6.2186244973594995	-26.353224375485	-1.2969698781254984	5.176232059193751	LDA
JARNAS_2_0_0	-5.336985	2.612816	-2.438259	-8.076883385829163	-13.309341	-8.076883385829163	-18.738007108336127	0.02567	-17.36797952132459	1.3700275870115384	-19.77796	-1.039952891663873	organometallic	5.428666108336127	-14.104574602829164	4.633432505506963	-24.727456226898596	LDA
CCRTOL_3_0_0	-10.503019	5.849924	-2.113483	-13.949783969962832	-20.513642	-13.949783969962832	-26.82702499404806	0.003106	-43.44390255589487	-16.616877561846813	-26.358546	0.46847899404805915	organometallic	6.313382994048059	-23.312716678962833	3.514308315085227	-13.09988086962652	LDA
CEFFOI_2_0_0	-10.966662	3.607077	-4.518923	-8.293432883478044	-20.13487	-8.293432883478044	-21.698805936287364	0.035454	-22.609513543551213	-0.9107076072638485	-24.403576	-2.704770063712637	organometallic	1.5639359362873648	-21.139357707478045	0.5594482288093197	-2.5782443073226564	LDA
FURRAL_0_0_0	-1.619016	5.294688	-1.774652	-9.268926723305794	-7.302401	-9.268926723305794	-5.844767345577513	0.020666	-7.405331720351913	-1.5605643747743994	-8.540857	-2.6960896544224875	organometallic	-1.4576336544224864	-9.745064599305795	-3.900297253728282	66.73143725180903	LDA
SAYVOE_3_0_0	2.17957	3.42782	-0.622295	-5.379740835525443	-0.341333	-5.379740835525443	0.056874882678130234	0.00335	-4.623608871559339	-4.6804837542374695	-2.93621	-2.99308488267813	organometallic	-0.39820788267813023	-2.0373810205254426	-2.094255903203573	-3682.2157771392904	LDA
CPTIBP01_4_0_0	-5.063015	8.553286	-0.806164	-16.413754573718787	-13.679559	-16.413754573718787	-16.52674484001936	0.012828	-16.921855417291734	-0.39511057727237286	-18.344505	-1.8177601599806401	organometallic	2.847185840019362	-17.975775555718787	-1.4490307156994255	8.767792627805392	LDA
PESKEE01_2_0_0	-0.433747	0.127147	-0.162696	-3.211159489223386	-3.61861	-3.211159489223386	-3.457371646430578	1e-06	-5.669770672862868	-2.21239902643229	-3.67314	-0.21576835356942192	organometallic	-0.16123835356942173	-3.713885082223386	-0.25651343579280805	7.4193191251983235	LDA
VANPAB_0_0_0	-0.630058	2.701484	-0.019927	-8.532996417419719	-6.465881	-8.532996417419719	-6.918261311036893	0.001022	-8.288662955092004	-1.3704016440551108	-8.140077	-1.2218156889631064	organometallic	0.4523803110368929	-7.868836058419719	-0.9505747473828254	13.740081570297832	LDA
ZOSWEJ_1_0_0	-0.903158	0.977646	-0.054606	-2.671622556497696	-2.55582	-2.671622556497696	-4.445050575009589	0.0	-7.336649738322898	-2.89159916331331	-3.792995	0.6520555750095887	organometallic	1.8892305750095884	-3.144470864497696	1.3005797105118924	-29.259053155072074	LDA
JAFNAG_6_0_0	-0.007239	4.446376	-0.712312	-10.94573653672364	-7.360899	-10.94573653672364	-8.985193076339494	0.006909	-11.38444580852301	-2.399252732183516	-9.505374	-0.5201809236605062	organometallic	1.6242940763394937	-9.368469712723641	-0.38327663638414755	4.265647194531871	LDA
[truncated: 7,864 more rows]
