# Supplementary material for: A transferable quantum mechanical energy model for intermolecular interactions using a single empirical parameter
Source: IUCrJ. 2023 Oct 31;10(Pt 6):754–65. doi: 10.1107/S2052252523008941 (PMC10619445; doi:10.1107/S2052252523008941)
Supplement: Supplementary file 2 [file m-10-00754-sup2.zip › ce5p.csv]

dimer	coulomb	E_rep term	Exchange term	exchange_repulsion	polarization	dispersion	total	dispersion_monomers	ref	charge_transfer	gfn	gfn_err	ce-b3lyp	ce-b3lyp_err	group	err	scaled	scaled_err	scaled_pct_err	method	Dispersion Difference (kJ/mol)
MTHMAD13_0_0_1	2.191765	10.110448756514	-5.9838213605635	4.126627	-0.418867	-4.35336	-0.496531	-4.40805556725637	-0.3353303303968348	0.003995	-0.7283937423516029	-0.3930634119547681	-1.935507	-1.6001766696031652	neutral	-0.1612006696031652	-0.07113447303574816	0.26419585736108664	-78.78674650409148	HF	-0.05469556725636959
AEPHOS02_4_0_0	30.855785	8.129178876144	-4.4625583014790005	3.66662	-6.295037	-4.351538	23.227642	-4.417423123591333	19.280263277413138	0.010714	20.738704880938894	1.4584416035257561	20.631494	1.3512307225868625	neutral	3.947378722586862	23.85389689758277	4.573633620169634	23.721842146873865	HF	-0.06588512359133336
JUPPAL_3_0_0	-79.932913	89.200133865769	-47.496373681424	41.703754	-13.639622	-9.350123	-80.009332	-9.325096717107328	-64.68520204592818	1e-06	-61.79930675978517	2.885895286143011	-73.355083	-8.669880954071814	neutral	-15.324129954071822	-72.20515568025353	-7.519953634325347	11.625462078615731	HF	0.025026282892671503
MTHMAD13_4_0_0	-10.032613	15.237572940614	-8.775705305333	6.461867	-1.885392	-5.96278	-14.375357	-5.926951326581903	-13.652282550832282	0.018604	-15.021439843848675	-1.3691572930163929	-14.154908	-0.5026254491677182	neutral	-0.7230744491677168	-13.548611814931496	0.10367073590078668	-0.7593655897084156	HF	0.0358286734180977
NAPHQU_0_0_0	-0.703405	7.49559203992	-4.2519675214635	3.243624	-0.384764	-5.403809	-4.843022	-5.48120875261687	-5.9266605179397835	0.002016	-8.06735406044897	-2.1406935425091866	-3.609842	2.3168185179397836	neutral	1.0836385179397832	-4.5644767331031275	1.362183784836656	-22.9840022169884	HF	-0.07739975261686993
IMAZOL13_6_0_0	-8.735656	15.7282768768555	-9.364150722829	6.364125	-1.054907	-8.811339	-15.307484	-8.705212491788817	-14.945360582520822	0.003199	-13.78777751388002	1.1575830686408022	-14.284154	0.6612065825208226	neutral	-0.36212341747917876	-14.746907703929196	0.19845287859162575	-1.327856076110496	HF	0.10612650821118308
JAGREP_5_0_1	1.974618	2.3633045343925	-1.1764999426755	1.186804	-0.533674	-3.772964	-1.651286	-3.848829986874415	-2.859398186232474	0.004135	-8.99013661962299	-6.130738433390517	-3.953941	-1.094542813767526	neutral	1.208112186232474	-1.594447238788185	1.264950947444289	-44.23836293716689	HF	-0.07586598687441493
VITRUL_1_0_0	-9.179485	17.328572983737	-9.7011093645795	7.627463	-1.159673	-5.130756	-11.542139	-5.188901406815004	-11.953483688714241	0.004044	-9.34602794535491	2.6074557433593313	-9.628854	2.324629688714241	neutral	0.4113446887142409	-10.44577888979626	1.507704798917981	-12.613099563112845	HF	-0.05814540681500446
30501-ICSD_2_0_0	-17.053929	39.1069249863925	-24.2356895258075	14.871233	-2.160813	-10.214155	-21.790668	-10.485840281803114	-16.94010789419266	0.026828	-15.25306271382661	1.6870451803660504	-18.011269	-1.071161105807338	neutral	-4.8505601058073395	-20.17890591258626	-3.2387980183935987	19.119110920798267	HF	-0.2716852818031139
ARSACP02_0_0_0	-56.394115	88.67673170310499	-48.0987307753835	40.577995	-13.302201	-23.413145	-70.8086	-23.000679302627827	-50.57725617785292	0.101796	-56.49962403471408	-5.922367856861165	-62.77104	-12.193783822147083	neutral	-20.231343822147082	-64.16383173572221	-13.586575557869295	26.86301429656967	HF	0.4124656973721734
JUPPAL_6_0_0	-45.127176	40.2494374298665	-21.752571139075	18.496864	-10.893717	-13.23472	-58.138572	-13.361967188498507	-45.3371423780238	0.0	-61.29135210050824	-15.954209722484443	-46.191715	-0.8545726219762031	neutral	-12.801429621976204	-55.02828112483065	-9.69113874680685	21.37571588875531	HF	-0.12724718849850802
URACIL_3_0_0	2.410349	0.1329711255099999	-0.0858666073045	0.047105	-0.703908	-1.673687	0.194269	-1.736817289590082	0.10201094857410453	0.0	-2.2232937820025787	-2.325304730576683	-0.461162	-0.5631729485741046	neutral	0.09225805142589547	0.1362100211041859	0.034199072530081365	33.52490395208696	HF	-0.06313028959008204
FORMAM02_1_0_0	-11.862316	5.2660236282235	-2.5867988618835	2.679224	-1.277044	-4.604076	-16.192434	-4.622012761096158	-16.156453341230534	0.0	-19.508626894069497	-3.3521735528389627	-15.681706	0.4747473412305343	neutral	-0.03598065876946421	-15.83418424065129	0.32226910057924485	-1.9946772585096306	HF	-0.01793676109615827
FORMAC01_6_0_0	-12.634283	10.5783053292055	-5.403576395636001	5.174728	-1.345634	-4.260906	-15.465989	-4.303424242954341	-13.187131878791575	0.01173	-11.180029584249906	2.007102294541669	-10.929945	2.2571868787915754	neutral	-2.278857121208425	-14.622895891797784	-1.4357640130062084	10.887613972491621	HF	-0.04251824295434048
URACIL_2_0_0	-53.645493	94.0908243683335	-49.270834223791	44.819984	-11.572326	-9.524228	-50.724606	-9.325968590330264	-38.723343353487536	0.0	-34.23222324528001	4.491120108207525	-42.438311	-3.714967646512463	neutral	-12.001262646512465	-42.286298700404444	-3.562955346916908	9.20105300410745	HF	0.19825940966973654
SUCACB09_4_0_0	-5.92768	15.979982593046	-8.642190696072	7.337791	-1.368443	-8.995843	-12.463555	-8.96759266480681	-12.037087474437088	0.01306	-13.705722172166794	-1.668634697729706	-12.493399	-0.45631152556291177	neutral	-0.4264675255629111	-11.548254694713819	0.48883277972326944	-4.061055307285865	HF	0.028250335193190423
JAGREP_6_0_1	-0.883519	0.638857406701	-0.3018254347355	0.337032	-0.262437	-2.317302	-3.248098	-2.413840731324542	-3.60141881044221	0.001904	-6.463583619235532	-2.862164808793322	-2.631735	0.9696838104422101	neutral	0.35332081044220986	-3.288417917161071	0.313000893281139	-8.691043995594235	HF	-0.0965387313245416
MEADEN05_7_0_0	-76.483309	158.72680550453998	-87.11423066641349	71.612565	-14.183302	-11.515705	-64.656111	-11.503600902155757	-50.54552309070248	0.011212	-51.31336038208555	-0.7678372913830671	-55.868424	-5.322900909297516	neutral	-14.110587909297514	-51.953764152955486	-1.4082410622530048	2.7860846542748345	HF	0.01210409784424371
PVVAWA01_4_0_0	-6.303698	7.29351213584	-3.873985350320501	3.419526	-0.476133	-4.319008	-9.346571	-4.313475322842033	-8.014011822505019	0.0	-11.318284337239852	-3.3042725147348335	-8.209204	-0.19519217749498097	neutral	-1.332559177494982	-8.914453946445768	-0.9004421239407492	11.235847212155585	HF	0.005532677157967569
BENZEN01_1_0_0	-5.313428	27.6894049658365	-17.0421255383345	10.647278	-0.788397	-10.947496	-11.730078	-10.745616417309028	-11.010501255536559	0.001215	-10.163953549649232	0.8465477058873265	-10.414729	0.5957722555365592	neutral	-0.719576744463442	-10.771352099603526	0.239149155933033	-2.172009705850389	HF	0.20187958269097095
JUPPAL_2_0_0	14.686406	2.884558289789	-1.5861792239635	1.298379	-1.770232	-3.915507	9.979117	-3.932872350483664	7.219794097648196	0.00366	6.025310975919399	-1.1944831217287968	6.375021	-0.8447730976481953	neutral	2.759322902351805	10.055446106850354	2.8356520092021587	39.27607866442971	HF	-0.017365350483664166
30501-ICSD_4_0_0	-2.893228	17.2252174273385	-11.326403418818002	5.898813	-0.273284	-8.385898	-8.637648	-8.616956122013384	-6.909763426311425	0.015912	-11.584732016170342	-4.674968589858917	-7.201897	-0.2921335736885746	neutral	-1.7278845736885753	-8.414610801050948	-1.5048473747395228	21.77856580457258	HF	-0.23105812201338516
ACETYL02_0_0_0	-2.273685	5.795103489773	-3.282028943567	2.513074	-0.29287	-2.635428	-3.925447	-2.6085597893537837	-3.1243271334680363	0.004764	-3.3627658353386627	-0.23843870187062643	-3.178517	-0.05418986653196356	neutral	-0.8011198665319639	-3.625880510506609	-0.5015533770385727	16.05316458913325	HF	0.02686821064621636
30501-ICSD_1_0_0	-0.199679	2.9501794486770003	-1.905952377161	1.044227	-0.137639	-3.114818	-2.918571	-3.270938204622273	-2.5386298790130386	0.002699	-7.439461100097566	-4.900831221084528	-2.500466	0.03816387901303875	neutral	-0.3799411209869614	-2.9517743249787887	-0.41314444596575006	16.274308018716425	HF	-0.15612020462227294
UREAXX12_0_0_0	-60.54307	77.1095578543615	-41.63999086149551	35.469562	-13.1129	-5.551407	-59.421398	-5.50466462341089	-46.20388533704675	0.137046	-40.43698157583327	5.766903761213477	-47.109216	-0.9053306629532543	neutral	-13.217512662953254	-52.728762725355885	-6.524877388309136	14.121923601687719	HF	0.04674237658911018
JAGREP_1_0_1	-64.565161	152.057846221743	-79.8059410456005	72.251895	-10.960805	-7.428967	-45.753484	-7.3790280943906685	-25.098344838685897	0.019465	-25.403113954371342	-0.3047691156854455	-38.511208	-13.412863161314107	neutral	-20.655139161314104	-32.080434303630014	-6.982089464944117	27.818923956220875	HF	0.04993890560933156
ACOKEI_4_0_0	-0.23846	23.103912371136	-13.650813068947	9.453098	-0.92469	-13.423312	-9.819545	-13.563881864414942	-12.96479040960215	0.050659	-15.194340008812812	-2.229549599210662	-11.294017	1.67077340960215	neutral	3.1452454096021505	-9.01606563340821	3.9487247761939397	-30.457297429732332	HF	-0.14056986441494246
MTHMAD13_7_0_0	1.045758	7.274881039110499	-4.1933937217990005	3.081487	-1.059548	-7.568591	-5.879129	-7.578887002450484	-5.686872731876861	0.0	-6.620887088426056	-0.9340143565491958	-6.50924	-0.8223672681231395	neutral	-0.19225626812313923	-5.732404377091421	-0.045531645214560434	0.800644701600935	HF	-0.010296002450484565
NAPHQU_4_0_0	-2.278753	13.2364402837035	-7.004542133667	6.231897	-1.061827	-4.231045	-4.339975	-4.349081910497202	-5.100113741047063	0.018008	-7.176482979601492	-2.0763692385544292	-3.571001	1.5291127410470633	neutral	0.7601387410470632	-3.3587909627891275	1.7413227782579357	-34.14282242851389	HF	-0.11803691049720211
FORMAM02_2_0_0	-7.174685	0.3597566669045	-0.229855913991	0.129901	-0.330061	-1.111202	-8.487923	-1.151590133580059	-7.7359343347364105	0.0	-8.658316207126294	-0.9223818723898836	-7.089646	0.6462883347364103	neutral	-0.7519886652635899	-8.510488095908228	-0.7745537611718172	10.01241385534859	HF	-0.04038813358005888
PVVAWA01_0_0_0	0.207574	2.9150296038685	-1.4828551709395	1.432174	-0.19335	-5.332131	-4.585212	-5.381083032298135	-5.081951264387755	0.0	-6.764749225028576	-1.682797960640821	-5.443104	-0.3611527356122446	neutral	0.49673926438775506	-4.577993743398648	0.5039575209891076	-9.916614598818306	HF	-0.04895203229813472
FORMAM02_4_0_0	-24.068163	16.7790924725895	-9.5273379533165	7.251754	-2.76998	-4.147622	-26.922978	-4.154718744599164	-23.37934649245745	0.0	-17.918219494532575	5.461126997924875	-20.449681	2.929665492457449	neutral	-3.5436315075425497	-25.794478808207217	-2.4151323157497657	10.33019599811708	HF	-0.007096744599163429
IMAZOL13_5_0_0	-7.508466	12.0150595950675	-6.7948282023885	5.220231	-2.087673	-5.274296	-11.927351	-5.233408922230116	-11.497285367628162	0.013827	-10.521982227959615	0.9753031396685472	-10.283536	1.2137493676281625	neutral	-0.4300656323718375	-11.234709642894071	0.2625757247340914	-2.283806275465698	HF	0.04088707776988354
LALNIN03_4_0_0	-30.771503	80.55250996524799	-43.348082602343496	37.204422	-22.734963	-6.906272	-37.889806	-6.864452901629665	-31.45947198116862	0.163219	-26.69641272472994	4.76305925643868	-28.046816	3.4126559811686192	neutral	-6.430334018831381	-30.593401443660696	0.8660705375079232	-2.752972262300988	HF	0.04181909837033526
IMAZOL13_4_0_0	-2.820487	6.692117657826	-3.9189098554895	2.773207	-0.903796	-4.627711	-6.82894	-4.617241899400886	-6.94019442892365	0.0	-5.86927294736948	1.07092148155417	-6.211945	0.7282494289236503	neutral	0.11125442892365012	-6.594822231911766	0.3453721970118844	-4.976405208080718	HF	0.010469100599113546
JUPPAL_9_0_0	11.329149	0.1226760910494999	-0.0408417922825	0.081834	-1.096137	-1.476874	9.011766	-1.5286360519608826	6.04537741051467	0.0	9.337885400979603	3.2925079904649337	7.130394	1.0850165894853303	neutral	2.96638858948533	8.984295214486798	2.938917803972128	48.614298238195936	HF	-0.05176205196088257
DCLBEN06_3_0_0	-3.737224	9.37177638781	-5.2599966039375	4.111779	-0.564527	-6.697726	-8.894052	-6.62602964250588	-8.488374751730548	0.0	-10.119088048477218	-1.63071329674667	-8.546267	-0.05789224826945194	neutral	-0.40567724826945195	-8.51486092989553	-0.026486178164981666	0.3120288505120707	HF	0.07169635749412073
JOYHUA_3_0_0	-7.956655	15.733557487244498	-9.380102462677	6.353454	-1.219924	-12.326877	-18.181706	-12.133744661755223	-18.998118882112866	0.007337	-19.466896363993524	-0.4687774818806574	-18.990356	0.007762882112867686	neutral	0.8164128821128678	-17.804143312762754	1.193975569350112	-6.284704168654642	HF	0.1931323382447765
FORMAM02_7_0_0	3.250174	1.8578619784545	-0.99567639903	0.862185	-0.92846	-2.284426	0.638354	-2.321401983771478	-0.4601484039087079	0.000597	-1.6044382244132305	-1.1442898205045227	-1.623194	-1.1630455960912922	neutral	1.098502403908708	0.7082967835422611	1.1684451874509691	-253.92790185202622	HF	-0.03697598377147804
MTHMAD13_6_0_1	-1.884116	0.0517535960755	-0.027200269267	0.024553	-0.128106	-1.030203	-3.005279	-1.067570549653573	-3.11015118477368	0.000286	-3.749060712211765	-0.6389095274380852	-2.922725	0.18742618477368023	neutral	0.10487218477368021	-3.0478825433065744	0.062268641467105645	-2.002109793631682	HF	-0.03736754965357303
201142-ICSD_1_0_0	-6.042265	14.511823524456	-7.155440178428	7.356382	-1.450203	-8.033926	-11.67286	-8.02937838002025	-11.912599499584953	0.017069	-11.92311274560185	-0.010513246016897071	-9.388781	2.5238184995849533	neutral	0.2397394995849531	-10.556120117211876	1.3564793823730774	-11.386930135780512	HF	0.0045476199797498396
URACIL_0_0_0	14.168786	41.729189792782506	-24.1854805875215	17.543707	-3.134531	-20.324327	-0.163872	-20.346921211584554	-5.282874402263284	0.006384	-4.112523940767909	1.1703504614953744	-5.893296	-0.6104215977367167	neutral	5.119002402263284	1.7154534562010255	6.998327858464309	-132.47197123342727	HF	-0.022594211584554103
PYRIDO04_0_0_0	-8.646443	1.3965405561915	-0.756447429035	0.640093	-1.512489	-1.61639	-11.166917	-1.6210013446028402	-10.670618723123102	0.008519	-10.667943910680789	0.002674812442313268	-9.052767	1.6178517231231027	neutral	-0.49629827687689776	-11.07096618772444	-0.40034746460133874	3.7518673939102576	HF	-0.004611344602840184
MTHMAD13_3_0_1	-27.049357	51.3839835283925	-27.673685217794	23.710295	-5.336399	-4.680189	-24.515182	-4.595291765866862	-18.334587822206164	0.089209	-19.020149135629435	-0.6855613134232712	-19.433935	-1.0993471777938382	neutral	-6.180594177793836	-20.217269467620888	-1.8826816454147242	10.268469974189935	HF	0.08489723413313843
201698-ICSD_2_0_0	-0.768839	8.0635457318485	-3.9910021367375	4.072543	-0.021898	-4.775746	-3.586986	-4.785228093280571	-4.715957192189701	0.0	-5.3552044814598645	-0.6392472892701635	-2.977083	1.738874192189701	neutral	1.128971192189701	-3.0203199590321317	1.6956372331575693	-35.9553143520002	HF	-0.009482093280571036
QEWXIA01_7_0_0	-5.568536	21.104423789198	-11.730894932648	9.373528	-1.28868	-8.175816	-10.233002	-8.0858961891381	-11.051588521778935	0.033067	-11.353880923472971	-0.3022924016940358	-9.363246	1.6883425217789352	neutral	0.8185865217789345	-8.975814798831012	2.0757737229479236	-18.782582421135903	HF	0.0899198108618986
MEADEN05_0_0_0	1.049339	2.877334772643	-1.665442178919	1.211892	-0.29419	-2.654258	-1.253385	-2.6974794051760296	-1.6308999271766225	0.001671	-3.256849800163459	-1.6259498729868365	-1.838179	-0.20727907282337754	neutral	0.3775149271766225	-1.1855804310804805	0.44531949609614196	-27.305139247082383	HF	-0.04322140517602957
QEWXIA01_4_0_0	-4.016671	19.556682764777	-10.785030569818	8.771651	-0.666087	-9.184944	-9.482233	-9.081044862197263	-11.81854213827062	1e-06	-9.719819746702523	2.0987223915680975	-9.625042	2.19350013827062	neutral	2.33630913827062	-8.388716406313984	3.4298257319566368	-29.02071754561189	HF	0.10389913780273652
MEADEN05_4_0_0	0.781316	18.294259630021	-10.494535997556	7.799723	-0.289837	-6.754824	-2.423382	-6.803302701020935	-2.849475387268146	0.0	-3.010030195488677	-0.1605548082205308	-2.641095	0.208380387268146	neutral	0.42609338726814583	-1.4794914009471807	1.3699839863209653	-48.07846358112953	HF	-0.04847870102093488
VAMZIT01_7_0_0	-1.708313	17.969939202716002	-10.8852068032465	7.084731	-0.380578	-12.769951	-11.347773	-12.728474078625112	-10.90501203920035	0.004643	-11.415649150496243	-0.5106371112958925	-12.025771	-1.12075896079965	neutral	-0.44276096079964944	-10.960052948190128	-0.05504090898977765	0.5047303826160078	HF	0.041476921374888676
201142-ICSD_0_0_0	-3.236967	4.78365202079	-2.3798825925165	2.403769	-0.239527	-3.196087	-5.459566	-3.2107545673833378	-4.8996540778209585	0.007181	-8.606082511796087	-3.7064284339751286	-4.215389	0.6842650778209585	neutral	-0.5599119221790412	-5.135966264688603	-0.23631218686764477	4.8230381801308875	HF	-0.014667567383337854
ACOKEI_6_0_0	-0.29999	1.5396154668655	-0.716263946746	0.823351	-0.381617	-5.850719	-6.057821	-5.965938275996325	-7.169700174575584	0.010947	-10.61883258429491	-3.4491324097193266	-6.256907	0.912793174575584	neutral	1.1118791745755843	-6.175694857096114	0.9940053174794699	-13.863973294229293	HF	-0.11521927599632509
201698-ICSD_1_0_0	-2.965369	16.4315044809615	-9.047202247938	7.384301	-0.19973	-3.368575	-2.912942	-3.404721709294607	-4.722123714283351	0.015817	-4.717378419834241	0.0047452944491102045	-1.399679	3.3224447142833515	neutral	1.8091817142833513	-1.7751048580755246	2.9470188562078268	-62.40876000969149	HF	-0.03614670929460706
NTRGUA03_7_0_0	26.559362	4.606869255545	-2.313352377883	2.293517	-2.200279	-2.002237	23.902656	-2.0054917488073647	17.697194323391724	0.0	27.88809421422223	10.190899890830508	20.518968	2.8217736766082773	neutral	6.205461676608277	24.306080959326422	6.608886635934699	37.34426211955662	HF	-0.003254748807364649
200455-ICSD_1_0_0	0.006278	0.0223857770205	-0.0073595049185	0.015026	-0.002072	-1.825895	-1.813994	-1.8927941007169584	-10.81940813822416	0.000808	-15.70774084904032	-4.88833271081616	-1.379945	9.439463138224161	neutral	9.005414138224161	-1.9056267138604772	8.913781424363684	-82.38695971614159	HF	-0.06689910071695837
FORMAC01_2_0_0	-3.214882	2.5117199588635	-1.291417791496	1.220302	-0.27164	-2.136059	-4.977221	-2.160417965615298	-4.299292804726229	0.005699	-4.2081144749074095	0.09117832981881957	-4.715516	-0.41622319527377094	neutral	-0.677928195273771	-4.840629988033102	-0.5413371833068732	12.591307638125487	HF	-0.024358965615298267
VITRUL_3_0_0	3.634549	38.8735440655995	-22.104198995429503	16.769343	-2.040558	-21.852242	-11.723129	-21.92991837833817	-17.538829918506625	4e-06	-20.995138174637784	-3.456308256131159	-13.599269	3.9395609185066256	neutral	5.815700918506625	-9.982021536672026	7.5568083818346	-43.08616034790785	HF	-0.0776763783381682
DCLBEN06_4_0_0	-3.93253	16.8785982819675	-9.55362576419	7.324972	-0.527572	-11.334335	-12.137894	-11.279915501099646	-12.107505965478184	0.0	-13.921852261672058	-1.8143462961938734	-11.307478	0.8000279654781846	neutral	-0.030388034521815044	-11.469185968056516	0.638319997421668	-5.272101448817726	HF	0.05441949890035325
ARSACP02_3_0_0	-10.919182	10.3357301332055	-5.874500610404	4.461229	-2.956313	-6.050197	-17.179603	-6.007142213827632	-15.448636311608286	0.032599	-17.860161448421152	-2.411525136812866	-18.615409	-3.1667726883917133	neutral	-1.7309666883917139	-16.626752295092743	-1.1781159834844566	7.6260192791204915	HF	0.0430547861723678
NTRGUA03_4_0_0	-18.345406	6.7676310102075	-3.4675712721075005	3.300059	-3.597116	-3.96174	-23.595101	-3.8945830194999616	-22.475616248032548	0.034917	-21.6225457155335	0.8530705324990464	-22.811906	-0.3362897519674526	neutral	-1.1194847519674518	-23.01256287219747	-0.5369466241649228	2.389018473350761	HF	0.06715698050003827
200455-ICSD_4_0_0	-4.963185	56.7048834436265	-33.826804875386	22.878075	-0.206868	-15.033429	-9.066862	-15.37656458268419	-12.032155670505649	0.0	-18.401469036866445	-6.369313366360796	-2.109056	9.92309967050565	neutral	2.9652936705056483	-6.357122653868176	5.675033016637473	-47.16555513446894	HF	-0.34313558268419087
30501-ICSD_0_0_0	-2.279833	12.1579400927175	-7.943921511497	4.214018	-0.25935	-8.062658	-8.506951	-8.301743151340414	-6.6121408501779655	0.009136	-11.438268898761148	-4.826128048583183	-6.354473	0.2576678501779659	neutral	-1.8948101498220353	-8.439153468564124	-1.8270126183861581	27.63118118297471	HF	-0.2390851513404133
ACOKEI_3_0_0	-8.416222	15.74497164108	-8.402640391132	7.34233	-0.946963	-9.724349	-15.339952	-9.818836195467547	-15.365046691376602	0.006662	-18.314713352044382	-2.9496666606677806	-15.764812	-0.39976530862339743	neutral	0.025094691376601475	-14.451630481811806	0.9134162095647955	-5.944766897958315	HF	-0.09448719546754702
DCLBEN07_4_0_0	-0.968944	6.916721792043499	-3.670670392662	3.246051	-0.126455	-4.841731	-4.337884	-4.844137251223913	-5.088205357740794	0.01343	-5.9220289497052745	-0.8338235919644807	-3.910998	1.1772073577407935	neutral	0.7503213577407939	-3.9828562989570417	1.105349058783752	-21.723750931203302	HF	-0.00240625122391247
MTHMAD13_9_1_1	3.230085	12.8239417825235	-7.30918369283	5.514757	-2.314552	-6.414332	-2.368175	-6.406865556960009	-3.0895881638713028	0.021091	-1.3716548267807076	1.7179333370905951	-4.221355	-1.1317668361286972	neutral	0.7214131638713028	-1.7000029155613205	1.3895852483099822	-44.97639085232674	HF	0.007466443039991333
VAMZIT01_5_0_0	-0.887048	12.239987797375502	-7.4300851611705	4.809902	-0.017521	-6.547011	-5.115326	-6.634354611771863	-4.861775477130542	0.0	-4.484088887950815	0.377686589179727	-6.469012	-1.6072365228694583	neutral	-0.2535505228694577	-4.754232161663905	0.10754331546663654	-2.2120173169763375	HF	-0.08734361177186223
ACOKEI_0_0_0	-11.390003	23.0951246336	-13.2547857601645	9.840338	-1.503433	-3.367891	-11.192587	-3.4501742968847533	-10.634771291148287	0.006099	-4.550913810461893	6.083857480686394	-9.519537	1.1152342911482869	neutral	-0.557815708851713	-9.679292741639124	0.9554785495091629	-8.984476707124326	HF	-0.08228329688475311
260950-ICSD_1_0_0	-20.285891	21.2019935890075	-11.075648246524	10.126344	-1.311283	-4.62781	-21.055384	-4.661275795650333	-18.556077579815206	0.0	-30.09937622116816	-11.543298641352955	-19.832828	-1.2767504201847935	neutral	-2.4993064201847943	-19.31326364400146	-0.7571860641862536	4.080528661994277	HF	-0.03346579565033281
JUPPAL_8_0_0	-25.214157	18.001930967475	-9.1689896912535	8.83294	-4.202979	-10.450262	-34.755435	-10.4730671073385	-28.366260256988394	0.0	-48.71919017715658	-20.352929920168183	-30.112213	-1.7459527430116069	neutral	-6.389174743011605	-33.40266527799442	-5.036405021006029	17.75491367342033	HF	-0.022805107338498942
JAGREP_3_0_0	-5.903838	11.7682860880415	-6.2395377249165	5.528748	-0.436597	-7.062069	-10.635051	-7.17332202958375	-11.02858092117198	0.003378	-16.055733560950966	-5.027152639778986	-11.21055	-0.18196907882802016	neutral	0.3935299211719787	-9.95484875194968	1.0737321692222999	-9.735905071531151	HF	-0.11125302958375016
FORMAM02_8_0_0	5.221637	0.6229831689875	-0.3349850218945	0.287998	-0.614669	-1.387572	3.480164	-1.425441440026396	3.2070174949843673	0.000292	1.2908937531421447	-1.9161237418422226	2.411169	-0.7958484949843672	neutral	0.27314650501563253	3.477900785618497	0.27088329063412964	8.44657976009732	HF	-0.03786944002639592
EBIHIH_1_0_1	-32.756495	74.891529050767	-42.33531797640799	32.556207	-4.793187	-4.287737	-25.1034	-4.574990418805763	-18.16455440837133	0.048541	-27.471536274032747	-9.306981865661417	-12.205925	5.95862940837133	neutral	-6.93884559162867	-19.604634663636222	-1.440080255264892	7.927969070362748	HF	-0.28725341880576316
QEWXIA01_1_0_0	-3.757168	10.8056542110075	-5.9418022757025	4.863851	-0.439822	-6.512537	-8.263914	-6.467828907774505	-7.741346795594578	0.0	-10.126745435937195	-2.3853986403426175	-7.514065	0.2272817955945774	neutral	-0.5225672044054219	-7.723925429585047	0.017421366009530814	-0.22504308965262884	HF	0.04470809222549477
LALNIN03_6_0_0	-159.594182	125.169641338008	-68.3526154694875	56.817018	-33.022805	-14.696465	-173.251706	-14.559585051851467	-158.7640579625426	0.135749	-155.59578968336734	3.1682682791752654	-145.275912	13.488145962542603	neutral	-14.487648037457404	-162.48416883956108	-3.7201108770184703	2.3431694331573207	HF	0.13687994814853255
ARSACP02_4_0_0	-0.10347	10.799884393829	-6.409983691007	4.3899	-0.57982	-7.007571	-5.447535	-6.981600613525655	-4.28468423799443	0.00474	-6.804552412263309	-2.519868174268879	-6.341956	-2.05727176200557	neutral	-1.1628507620055704	-5.116050295429602	-0.8313660574351722	19.403204793086857	HF	0.02597038647434502
VAMZIT01_4_0_0	-1.130558	11.78334403155	-7.2119789372895	4.571364	-0.025063	-7.836847	-6.770419	-7.952477845724136	-6.964942391825982	0.0	-6.49420644795554	0.4707359438704417	-8.0289	-1.063957608174018	neutral	0.19452339182598166	-6.525425277271271	0.439517114554711	-6.310419955095764	HF	-0.1156308457241364
QEWXIA01_5_0_0	-3.581814	6.899926261129	-3.826318759824	3.073607	-1.32081	-4.696505	-7.84823	-4.690228682473485	-6.899530866172155	0.017387	-8.22538133993293	-1.3258504737607755	-7.557638	-0.658107133827845	neutral	-0.9486991338278452	-7.50425757693302	-0.6047267107608656	8.764751147440936	HF	0.0062763175265150295
BENZEN01_0_0_0	-3.238129	15.4689381259055	-9.071371519232	6.397566	-0.301477	-7.137837	-7.515234	-7.124333580418702	-6.638180147240691	0.000651	-7.327238445230384	-0.6890582979896926	-6.571055	0.06712514724069063	neutral	-0.8770538527593095	-6.862734412794372	-0.22455426555368074	3.3827684783008154	HF	0.013503419581298637
QEWXIA01_3_0_0	-3.944224	15.384720469127	-8.528581672129	6.856138	-0.83735	-9.159097	-10.450486	-9.07130868657466	-9.500078767816373	0.0	-12.30118949138556	-2.801110723569188	-10.098758	-0.5986792321836276	neutral	-0.9504072321836272	-9.696131869783997	-0.1960531019676246	2.063699751962037	HF	0.08778831342533877
VAMZIT01_6_0_0	-1.906079	16.749696211493	-10.5133258162625	6.23637	-0.0075	-11.997411	-10.884873	-12.066754407092596	-11.15518857234561	1e-06	-10.236247179469093	0.9189413928765173	-12.897042	-1.7418534276543909	neutral	0.2703155723456092	-10.684217014953477	0.4709715573921329	-4.221995480737099	HF	-0.06934340709259601
ACOKEI_2_0_0	-5.652954	22.610792693966	-11.905172356525998	10.705619	-0.917404	-13.787907	-14.985312	-13.858576798002558	-15.153849979760475	0.018947	-20.32225384908225	-5.168403869321777	-16.549605	-1.395755020239525	neutral	0.16853797976047424	-13.660191835337725	1.4936581444227492	-9.856624860465713	HF	-0.07066979800255702
EBIHIH_0_0_0	8.502354	0.0517902165495	-0.0314530935495	0.020337	-0.574415	-1.801564	6.249398	-1.8769060488171616	5.997932317603814	0.0	5.181008761957455	-0.8169235556463592	5.348131	-0.6498013176038135	neutral	0.2514656823961863	6.171175759641098	0.17324344203728437	2.8883860781292623	HF	-0.07534204881716167
ETHLEN10_1_0_0	-0.947226	5.446009285552	-3.1994437649275	2.246565	-0.063117	-2.997114	-2.905439	-3.023390149564185	-2.5020574415060293	0.0	-2.615482190272454	-0.11342474876642461	-2.530778	-0.028720558493970927	neutral	-0.4033815584939706	-2.705059050725695	-0.2030016092196658	8.11338724092105	HF	-0.026276149564185225
FORMAM02_5_0_0	-35.912054	41.792195509961005	-22.366524265757	19.425669	-6.2555	-3.428083	-34.941855	-3.414526498332943	-26.48425933210437	0.080385	-24.967359590175377	1.5168997419289916	-29.03403	-2.5497706678956327	neutral	-8.457595667895628	-31.286411034771355	-4.802151702666986	18.13209741850621	HF	0.01355650166705713
ETHLEN10_4_0_0	-1.813377	6.146512355798	-3.5163528678205	2.630159	-0.155316	-2.517895	-3.180364	-2.484407660634753	-2.7535538607479486	0.003384	-3.15021218631118	-0.39665832556323144	-2.58461	0.16894386074794854	neutral	-0.42681013925205136	-2.868267934146523	-0.11471407339857453	4.166037027051823	HF	0.03348733936524706
ETHANE01_3_0_0	-0.818511	8.606578440327	-5.2708025633235	3.335775	-0.020928	-4.157976	-3.375441	-4.234759680356835	-3.164695805407938	0.003297	-2.75713170263645	0.407564102771488	-3.573769	-0.4090731945920618	neutral	-0.21074519459206176	-3.1157995335388398	0.048896271869098396	-1.54505440256036	HF	-0.07678368035683558
DCLBEN06_2_0_0	-0.048727	9.317054703367	-5.273501711223999	4.043552	-0.010976	-3.025153	-1.121571	-3.04010952855641	-1.7424547261084335	0.0	-4.0007015094852045	-2.258246783376771	-0.069298	1.6731567261084335	neutral	0.6208837261084335	-0.5960330385445092	1.1464216875639244	-65.79348492596543	HF	-0.014956528556409943
VAMZIT01_2_0_0	-1.805731	14.8391030294125	-9.1946324509085	5.64447	-0.044191	-7.883998	-6.987647	-7.998493001770241	-7.075820483647398	0.002393	-6.879359779190785	0.19646070445661312	-8.456079	-1.3802585163526029	neutral	0.08817348364739797	-6.618348035241887	0.45747244840551105	-6.465291897423832	HF	-0.11449500177024063
NTRGUA03_0_0_0	29.59453	30.925462467731	-16.754817876737498	14.170643	-5.766854	-16.205404	15.631104	-16.211886853432773	7.112142062893693	0.013094	13.898411482708497	6.786269419814803	10.69764	3.5854979371063065	neutral	8.518961937106308	17.529087132449675	10.416945069555982	146.46705559924763	HF	-0.0064828534327716625
FORMAM02_3_0_0	-66.484692	78.6943254126125	-41.919689826718	36.774631	-10.983897	-6.459297	-63.928362	-6.33390848980752	-55.695382550522496	0.0	-55.7441445486518	-0.048761998129307926	-56.327137	-0.6317544494775049	neutral	-8.232979449477504	-56.999576551316494	-1.3041940007939985	2.341655521642096	HF	0.12538851019248032
200455-ICSD_3_0_0	-3.08915	25.20419004384	-14.9376241345135	10.266564	-0.01911	-9.051127	-7.176339	-9.192009937542812	-9.620361036425015	0.0	-13.085867525821737	-3.465506489396722	-3.920772	5.6995890364250155	neutral	2.4440220364250154	-6.059452598793298	3.560908437631717	-37.01429108688599	HF	-0.14088293754281267
JAGREP_4_0_1	-2.452713	3.532398818485	-1.7870568538324998	1.745342	-0.41609	-4.641243	-6.581586	-4.740661669082788	-6.486659097595456	0.005613	-12.249991247312892	-5.763332149717436	-6.861468	-0.3748089024045447	neutral	-0.09492690240454404	-6.464452562142918	0.022206535452538034	-0.3423416448811036	HF	-0.0994186690827874
MTHMAD13_11_1_1	-22.420448	69.106229298767	-39.7179676465555	29.388258	-4.132131	-29.716352	-41.201597	-29.750349717871323	-45.092891010378125	1e-06	-48.95037535837776	-3.8574843479996375	-38.767075	6.3258160103781265	neutral	3.8912940103781253	-37.74686107490352	7.346029935474604	-16.290882600061984	HF	-0.033997717871322664
ETHLEN10_3_0_0	-0.378061	5.7266988886815	-3.359615246346	2.367083	-0.057245	-3.444789	-2.720783	-3.482839663436381	-2.3038795345301684	0.000157	-2.7083218041596964	-0.404442269629528	-2.61086	-0.3069804654698318	neutral	-0.4169034654698316	-2.52450239284858	-0.22062285831841155	9.576145584513094	HF	-0.03805066343638108
NAPHQU_5_0_0	-3.21838	10.3766778775405	-5.579926452226	4.796751	-0.993082	-5.794026	-7.483426	-5.880427854764213	-9.324999161424627	0.008576	-10.53502829906172	-1.2100291376370933	-5.554832	3.7701671614246264	neutral	1.841573161424627	-6.870885510921973	2.454113650502654	-26.317575026223665	HF	-0.08640185476421358
ARSACP02_2_0_0	-1.553179	9.3240686714815	-5.079952697266	4.244115	-0.910966	-7.499157	-7.725446	-7.467932191196476	-6.925898677239173	0.021241	-10.773445728596208	-3.8475470513570347	-8.43574	-1.5098413227608258	neutral	-0.7995473227608265	-7.321242921627896	-0.3953442443887223	5.70820138746696	HF	0.031224808803524517
AEPHOS02_2_0_0	-17.494635	8.8551310990495	-5.111152275161	3.743978	-8.639778	-7.249316	-29.865864	-7.392207603929426	-34.88818177315539	0.0	-37.42842407401602	-2.5402423008606334	-36.193256	-1.30507422684461	neutral	5.02231777315539	-29.295587866721274	5.592593906434114	-16.03005264876635	HF	-0.14289160392942613
FORMAC01_4_0_0	1.699943	1.347567522146	-0.5933137639985	0.754254	-0.594714	-1.427132	0.161068	-1.464792746282647	-0.5870740558552665	0.003822	0.0125340295765527	0.5996080854318192	0.253687	0.8407610558552665	neutral	0.7481420558552665	0.27178226642000736	0.8588563222752739	-146.2943752511882	HF	-0.03766074628264704
DCLBEN06_0_0_0	-4.765732	13.336622734316	-7.3808845461595	5.955737	-0.633436	-7.408429	-9.794278	-7.309712947290335	-9.244486780906252	1e-06	-10.860427806016151	-1.6159410251098993	-9.258132	-0.01364521909374794	neutral	-0.5497912190937484	-9.109880792280498	0.13460598862575424	-1.4560677278891474	HF	0.09871605270966466
PVVAWA01_1_0_0	-4.88984	5.950197781917	-3.0585490957085	2.891648	-0.393121	-4.55381	-8.356878	-4.582451411838236	-7.536183443648462	0.0	-10.47081031714563	-2.9346268734971686	-7.7194	-0.183216556351538	neutral	-0.8206945563515378	-8.018522140862004	-0.4823386972135415	6.400304621300842	HF	-0.028641411838235875
PVVAWA01_3_0_0	1.481608	0.188338861487	-0.065346300544	0.122993	-0.084746	-1.873571	-0.400363	-1.927549615276959	-1.2297981859219278	0.000675	-1.1228546351249546	0.10694355079697315	-1.443102	-0.2133038140780723	neutral	0.8294351859219278	-0.4666887522603671	0.7631094336615607	-62.05159857911888	HF	-0.0539786152769588
AEPHOS02_6_0_0	-276.712736	140.373009574431	-75.45867009531	64.914331	-57.893793	-16.35162	-308.069622	-16.178961760898567	-287.15141610946233	0.165396	-287.8644648332404	-0.7130487237780585	-286.855678	0.29573810946232015	neutral	-20.91820589053765	-294.6491367871908	-7.497720677728466	2.611068675653102	HF	0.17265823910143396
MEADEN05_1_0_0	-10.139564	6.769466641659999	-3.7517007817075	3.017765	-1.185871	-5.665121	-15.293324	-5.610331012709431	-15.2786657700131	0.0	-11.536290363313077	3.742375406700024	-12.912059	2.3666067700131013	neutral	-0.014658229986899585	-15.007773039742238	0.27089273027086236	-1.7730129996202548	HF	0.05478998729056883
EBIHIH_6_1_1	1.088634	1.7025987537640002	-0.7144415924469999	0.988157	-0.100953	-3.408227	-1.921402	-3.4734449931964724	-3.3970318579605308	0.0	-4.449387921468682	-1.0523560635081508	-3.922517	-0.5254851420394693	neutral	1.4756298579605307	-1.8748133365571993	1.5222185214033315	-44.81025156817996	HF	-0.06521799319647226
VITRUL_0_0_0	0.24449	7.0244204321635	-3.733143860604	3.291276	-0.162404	-3.289286	-1.578938	-3.314405173608596	-2.6893271838348416	0.006393	-2.8182732872485103	-0.12894610341366874	-1.173598	1.5157291838348417	neutral	1.1103891838348416	-1.1353388999679361	1.5539882838669055	-57.78353385961014	HF	-0.025119173608596057
JAGREP_7_1_1	-4.592752	11.538791613508002	-6.246035383205	5.292756	-0.783688	-6.930481	-9.585547	-7.0607241192410415	-8.998009884829129	0.015582	-16.422548360213426	-7.424538475384297	-9.969413	-0.9714031151708706	neutral	-0.5875371151708713	-8.9568649097775	0.04114497505162795	-0.4572675022395721	HF	-0.13024311924104115
ARSACP02_5_0_0	-49.26686	93.5957816751945	-48.95128513864	44.64449	-16.849505	-7.961485	-49.105919	-7.919007236155989	-29.914654609360163	0.17879	-20.793812157522854	9.120842451837309	-36.262069	-6.347414390639834	neutral	-19.191264390639837	-40.41505238431907	-10.500397774958905	35.10118339014142	HF	0.04247776384401103
DCLBEN07_1_0_0	-4.660287	26.1149844768305	-14.9935878904965	11.121395	-0.503574	-12.675842	-12.346622	-12.640012416628196	-12.558381815289643	0.0	-14.641587112412427	-2.0832052971227846	-10.963145	1.595236815289642	neutral	0.21175981528964272	-11.153639723878886	1.404742091410757	-11.185693444202375	HF	0.035829583371803864
FORMAC01_1_0_0	3.404306	0.0442563075425	-0.0233591233845	0.020897	-0.159349	-0.726032	2.560452	-0.7493660161099716	1.9174577251843885	0.000554	0.9203736825574091	-0.9970840426269794	1.653484	-0.26397372518438855	neutral	0.6429942748156117	2.5289780824544126	0.6115203572700241	31.89224717907241	HF	-0.023334016109971545
URACIL_8_0_0	-16.204861	17.036784948398	-9.371714825086	7.665069	-3.11278	-3.717613	-18.704478	-3.691425913293092	-14.175737163132363	0.038548	-15.418623774602304	-1.2428866114699417	-14.06548	0.11025716313236167	neutral	-4.528740836867639	-17.412090532110035	-3.2363533689776727	22.83022979146819	HF	0.026187086706908058
URACIL_5_0_0	-53.776204	53.589647720896494	-28.485669612034	25.103975	-9.201682	-7.626902	-56.616628	-7.468621723461226	-46.60181285655113	0.054833	-45.69711486341681	0.9046979931343202	-48.327531	-1.7257181434488729	neutral	-10.014815143448871	-51.97074397384472	-5.368931117293592	11.52086322010721	HF	0.15828027653877452
QEWXIA01_2_0_0	0.59813	0.8605787314165	-0.4581980093155	0.402381	-0.071252	-3.419476	-2.683406	-3.470699564491285	-3.370216393728944	0.0	-5.299944613699945	-1.9297282199710009	-2.584505	0.7857113937289442	neutral	0.686810393728944	-2.7856746958933294	0.5845416978356148	-17.34433726342581	HF	-0.05122356449128507
AEPHOS02_0_0_0	-196.871514	136.377070366103	-72.814529019055	63.562533	-40.695037	-7.92938	-206.651179	-7.914767723559792	-181.69933194831808	0.248537	-186.07111937015856	-4.37178742184048	-188.345767	-6.6464350516819195	neutral	-24.951847051681938	-193.6526416659431	-11.953309717625018	6.578620619818776	HF	0.014612276440208127
JUPPAL_4_0_0	-2.621323	5.7875408919275	-3.2880073042105	2.499533	-3.906119	-9.931525	-14.477188	-9.764836667405012	-15.777326599159643	0.0	-16.80994897160208	-1.032622372442436	-16.476243	-0.698916400840357	neutral	1.3001385991596432	-14.42878944102428	1.348537158135363	-8.547310912656082	HF	0.1666883325949886
QEWXIA01_0_0_0	-12.761235	90.5750465191445	-55.040362324239	35.534679	-1.271283	-35.454355	-32.00211	-35.705716809027265	-35.53365497800888	0.03232	-34.313450703848524	1.2202042741603591	-27.098653	8.435001978008884	neutral	3.5315449780088812	-28.6252147310705	6.908440246938383	-19.441963544740577	HF	-0.2513618090272658
ETHANE01_2_0_0	-0.126345	0.739342868894	-0.4394680283795	0.299875	-0.002271	-1.038055	-1.020785	-1.0793239222987567	-1.0467777552564477	0.0	-1.170732288813194	-0.12395453355674624	-0.959326	0.08745175525644766	neutral	0.02599275525644762	-1.0287953164738017	0.017982438782645938	-1.7178850708611457	HF	-0.04126892229875678
ACOKEI_1_0_0	0.237563	6.252481248255	-2.998066583799	3.254414	-0.351643	-4.935981	-3.402396	-5.009232110952492	-4.38851286552867	0.005388	-6.197940010651261	-1.8094271451225916	-4.085487	0.30302586552866995	neutral	0.9861168655286696	-2.9781646151139762	1.4103482504146934	-32.13727049754914	HF	-0.07325111095249248
SUCACB09_2_0_0	-14.189807	18.3846815533395	-10.0355686169715	8.349112	-2.643109	-11.419646	-23.68255	-11.489305612851007	-22.41783351967942	0.0	-17.839215792111506	4.578617727567913	-19.839004	2.57882951967942	neutral	-1.2647164803205797	-22.67464349991554	-0.25680998023612034	1.1455610998747072	HF	-0.06965961285100697
DCLBEN06_5_0_0	-4.70151	55.780016409401	-34.1952926162855	21.584721	-0.504266	-26.445591	-21.083436	-26.48674638610972	-23.921095182018217	2e-06	-24.84111472189927	-0.9200195398810536	-17.711969	6.209126182018217	neutral	2.8376591820182178	-19.374848062524677	4.54624711949354	-19.00517967467898	HF	-0.04115538610971825
PYRIDO04_4_0_0	-6.972075	45.540627966874	-27.292489718205	18.248136	-1.176496	-13.024392	-12.090847	-12.954988349927705	-11.208439646076954	0.000249	-11.66958204439328	-0.4611423983163263	-11.569557	-0.36111735392304567	neutral	-0.8824073539230461	-9.972768722713244	1.2356709233637098	-11.02446872519142	HF	0.06940365007229587
UREAXX12_1_0_0	0.863651	9.9898815510805	-5.134382804181	4.855498	-1.918061	-5.118717	-3.440352	-5.106239212405436	-3.970537380331205	0.002954	-7.064395404140991	-3.093858023809786	-6.476692	-2.506154619668795	neutral	0.5301853803312051	-2.7021746714224504	1.2683627089087546	-31.944358846533593	HF	0.012477787594564305
FORMAM02_0_0_0	10.333811	8.553855598918501	-4.557708280332999	3.996147	-1.676042	-5.067898	5.858183	-5.091273919231158	4.251155795710416	0.009926	6.450759503694792	2.1996037079843767	4.064171	-0.1869847957104156	neutral	1.6070272042895848	6.383313236638761	2.1321574409283457	50.15477068800388	HF	-0.02337591923115845
NAPHQU_6_0_0	-3.788962	10.1653459582575	-5.712354188503	4.452991	-0.432079	-7.624748	-9.600969	-7.722806831336806	-10.588090493919498	0.00171	-13.277849960212246	-2.689759466292747	-7.419298	3.168792493919498	neutral	0.9871214939194992	-9.21815052615733	1.3699399677621678	-12.938498859155892	HF	-0.0980588313368056
NTRGUA03_6_0_0	-6.985626	8.53654004047	-4.3211835832145	4.215356	-4.348242	-7.900412	-16.333228	-7.8766965142260945	-16.13405219441331	0.013293	-17.982253799951465	-1.8482016055381543	-17.208925	-1.0748728055866899	neutral	-0.19917580558668746	-15.752556904768701	0.38149528964460977	-2.364534867295824	HF	0.023715485773905698
ETHANE01_1_0_0	-0.226686	2.2653438580195	-1.3623712437405	0.902972	-0.003509	-1.410164	-1.201725	-1.456105729039168	-1.1563965495136908	1e-06	-1.3182236374615175	-0.16182708794782674	-1.211238	-0.054841450486309284	neutral	-0.04532845048630918	-1.1402169066862398	0.01617964282745099	-1.3991431256220155	HF	-0.04594172903916793
ETHANE01_4_0_0	-0.70381	7.5144568691615	-4.5540049942045	2.960451	-0.009488	-3.634897	-2.910507	-3.70604038573732	-2.6896735421551656	0.003776	-2.465568128877879	0.22410541327728684	-3.088722	-0.39904845784483456	neutral	-0.22083345784483432	-2.665686019068109	0.02398752308705676	-0.8918377160313731	HF	-0.07114338573732004
DCLBEN06_1_0_0	-2.799604	8.706239232969999	-4.6327921061655	4.073447	-0.292577	-6.436616	-7.495538	-6.418092679792567	-7.677742335677048	0.0	-9.259420099585611	-1.581677763908563	-6.656408	1.0213343356770483	neutral	0.1822043356770484	-7.0648684612578565	0.6128738744191917	-7.982475155115329	HF	0.01852332020743308
PYRIDO04_5_0_0	-52.752159	111.0277034231615	-59.37236540654301	51.655331	-14.063351	-6.8996	-45.891794	-6.808348762926718	-34.347737238124544	0.17486	-29.07872116547821	5.269016072646334	-33.5047	0.8430372381245448	neutral	-11.544056761875453	-36.18357847770111	-1.8358412395765669	5.344868067579311	HF	0.09125123707328253
NTRGUA03_1_0_0	17.888171	0.0775570310795	-0.041207878875	0.036349	-1.238995	-0.995114	15.915773	-1.024093295484705	14.234338696161826	0.0	12.179038618586226	-2.0553000775756	14.298251	0.06391230383817437	neutral	1.6814343038381736	15.898904901013866	1.66456620485204	11.694018530701934	HF	-0.028979295484705014
FORMAC01_3_0_0	-1.670488	3.391337997124	-1.8384784528075	1.552859	-0.308661	-1.855489	-3.020696	-1.861903153511058	-2.5317342399085425	0.010118	-2.8340286389531	-0.3022943990445577	-3.09344	-0.5617057600914577	neutral	-0.48896176009145753	-2.8242718360092516	-0.29253759610070906	11.554830340773716	HF	-0.006414153511058007
PYRIDO04_1_0_0	3.245863	6.3541652617	-3.4403480297155	2.913817	-2.07221	-6.379969	-3.38489	-6.386847453750062	-4.834668008808333	0.010962	-4.888253233888872	-0.0535852250805382	-3.000137	1.8345310088083333	neutral	1.4497780088083334	-3.1176692122116183	1.716998796596715	-35.51430612129926	HF	-0.006878453750061908
JAGREP_0_0_1	-61.6099	143.0469268531385	-75.0213993898885	68.025518	-10.622067	-7.354026	-44.501069	-7.301852857058474	-25.707121162051198	0.020637	-25.93815078675597	-0.23102962470477095	-37.776529	-12.069407837948798	neutral	-18.793947837948803	-31.623413670915006	-5.916292508863808	23.014216456090104	HF	0.052173142941525974
IMAZOL13_8_0_0	1.171191	4.9682311058905	-2.912087570963	2.056143	-0.484312	-2.577508	-0.79799	-2.640446306530915	-0.707362467280884	0.000204	-2.0849812165848585	-1.3776187493039744	-1.483113	-0.7757505327191159	neutral	-0.09062753271911594	-0.5905483644813976	0.11681410279948645	-16.514037456429133	HF	-0.06293830653091526
VAMZIT01_1_0_0	-3.939893	30.142121102267	-18.4255673568785	11.716552	-0.397076	-16.04487	-14.621087	-15.993443572220125	-13.73957490685196	0.005936	-14.279446401784613	-0.5398714949326529	-16.301908	-2.562333093148041	neutral	-0.8815120931480394	-13.762922028849593	-0.02334712199763267	0.16992608691255362	HF	0.05142642777987483
URACIL_4_0_0	-2.632673	2.4769690666565	-1.4181359946999998	1.058833	-1.095092	-4.025803	-7.024301	-4.063550551291427	-6.504717352095905	0.0	-7.799278287469683	-1.2945609353737781	-6.80405	-0.2993326479040954	neutral	-0.5195836479040956	-7.01604841900335	-0.5113310669074451	7.860926758680568	HF	-0.03774755129142715
URACIL_7_0_0	-3.413257	7.951596105296	-4.2945110341965	3.657085	-2.23482	-4.939678	-8.373809	-4.975636588527252	-7.477036232063682	0.021612	-8.372571470703482	-0.8955352386398001	-7.079844	0.3971922320636825	neutral	-0.8967727679363175	-7.8820827104390085	-0.4050464783753265	5.417206307472079	HF	-0.035958588527252644
QEWXIA01_6_0_0	-5.31478	0.8467858194455	-0.4691470295709999	0.377639	-0.691469	-1.753759	-7.440634	-1.7733447111696576	-6.916841995551808	0.007564	-7.828389670877723	-0.9115476753259149	-6.354511	0.5623309955518083	neutral	-0.5237920044481923	-7.4352862402760715	-0.5184442447242636	7.495389443009873	HF	-0.01958571116965757
DCLBEN07_2_0_0	-5.662707	57.443109779263	-35.323136299367	22.11997	-0.49136	-26.411431	-21.740515	-26.45366977629736	-24.429245736081153	0.0	-24.43359938285861	-0.004353646777456532	-18.075308	6.3539377360811535	neutral	2.6887307360811548	-19.980448223910102	4.448797512171051	-18.21094912316646	HF	-0.04223877629735995
PYRIDO04_6_0_0	-2.444159	47.505552156372	-28.067088966821	19.438461	-2.499229	-13.989232	-9.012618	-13.867643775691027	-9.771257129431847	0.002828	-7.7633403139844575	2.0079168154473894	-10.000969	-0.22971187056815268	neutral	0.7586391294318471	-6.624573810166618	3.146683319265229	-32.203464483471166	HF	0.12158822430897231
JOYHUA_0_0_0	2.858812	11.770217098658	-6.7745929855455	4.995623	-0.94768	-8.145647	-3.624946	-8.139364443241247	-2.6713843913855633	1e-06	-4.840812455074806	-2.1694280636892427	-3.981011	-1.3096266086144368	neutral	-0.9535616086144367	-3.1990596315071613	-0.527675240121598	19.752875768204568	HF	0.006282556758753444
MEADEN05_8_0_0	-8.128722	26.412497470055	-14.9961657166675	11.41633	-2.818958	-7.701024	-12.55645	-7.654295286457838	-10.151003432058374	0.031951	-12.870731878004309	-2.7197284459459343	-12.606979	-2.4559755679416266	neutral	-2.4054465679416257	-10.927535561260365	-0.7765321292019909	7.649806587096476	HF	0.046728713542162126
DCLBEN03_2_0_0	-1.185884	7.266597090390999	-3.8417324218255	3.424864	-0.14587	-5.243162	-4.88512	-5.245581049228357	-5.589246386108327	0.018448	-6.475622121375395	-0.8863757352670678	-4.269782	1.3194643861083266	neutral	0.7041263861083271	-4.513965700965463	1.0752806851428636	-19.238384047899498	HF	-0.0024190492283571174
IMAZOL13_7_0_0	-70.736936	140.2560519116485	-76.2933873471685	63.962656	-14.536998	-6.227465	-57.615723	-6.198511545729273	-40.45627638621219	0.174833	-36.50410846206775	3.9521679241444403	-45.736021	-5.279744613787813	neutral	-17.159446613787814	-45.841094722734425	-5.384818336522237	13.310217393999771	HF	0.028953454270726375
QEWXIA01_8_0_0	-1.420985	12.068657678407	-6.424313399580501	5.644344	-0.396786	-9.754134	-8.756231	-9.764057077137943	-9.280929627360127	0.043484	-13.691032228057754	-4.410102600697627	-8.103049	1.1778806273601266	neutral	0.5246986273601273	-8.206346047565033	1.0745835797950942	-11.57840456657734	HF	-0.009923077137942826
EBIHIH_5_0_1	-2.333097	24.3038327820035	-13.587843633553	10.715988	-2.194535	-13.625706	-12.523761	-13.503649648249976	-13.585398825351945	0.049359	-20.23188315584643	-6.646484330494484	-15.217904	-1.6325051746480561	neutral	1.0616378253519443	-11.304256862720305	2.28114196263164	-16.791129888470863	HF	0.1220563517500235
NTRGUA03_2_0_0	-32.180885	12.927341431569	-6.710831339658	6.216509	-4.629503	-5.63873	-38.522099	-5.633166721231186	-34.10655223907734	0.035437	-38.14084715149772	-4.034294912420378	-33.017655	1.0888972390773404	neutral	-4.415546760922659	-37.42869386358704	-3.3221416245097046	9.740479193623637	HF	0.005563278768813795
15318-ICSD_0_0_0	-40.352886	167.47892130673998	-98.1443115961015	69.3346	-1.915207	-7.634233	-15.897749	-8.07203130022431	-11.621298639131334	0.074157	-3.935167363239642	7.686131275891692	2.833797	14.455095639131335	neutral	-4.276450360868665	-5.211602734106503	6.409695905024831	-55.15473015590572	HF	-0.4377983002243102
NTRGUA03_5_0_0	-59.725634	53.194425810494	-28.331121137710497	24.863301	-12.334247	-7.760627	-65.33196	-7.590610230777783	-53.13015209752391	0.126204	-56.50225035111768	-3.3720982535937694	-59.775665	-6.645512902476085	neutral	-12.201807902476084	-60.62667963407499	-7.496527536551078	14.10974228492835	HF	0.17001676922221698
ETHLEN10_0_0_0	0.246833	0.5473319962345	-0.3251963649935	0.222136	-0.016966	-0.863368	-0.522423	-0.889267897307166	-0.43317425068506576	0.0	-0.6755945513574033	-0.24242030067233755	-0.496078	-0.06290374931493425	neutral	-0.0892487493149342	-0.533026053372464	-0.09985180268739824	23.051186105702833	HF	-0.02589989730716602
NTRGUA03_3_0_0	-28.028328	10.2622652143025	-5.0976854844215	5.164579	-3.603686	-3.287422	-31.704689	-3.266628011790885	-27.668472009102114	0.033786	-32.64435126907416	-4.975879259972043	-28.959599	-1.2911269908978866	neutral	-4.036216990897884	-30.685239086195413	-3.0167670770932986	10.903265912555167	HF	0.020793988209114822
IMAZOL13_0_0_0	0.656169	6.230840228441	-3.4771052029985	2.753735	-0.616156	-4.412116	-2.915159	-4.397085305510914	-2.8703321230267065	0.001089	-1.8794233678894032	0.9909087551373033	-2.177787	0.6925451230267066	neutral	-0.04482687697329357	-2.6472628790857833	0.2230692439409232	-7.771548182574121	HF	0.015030694489086116
JAGREP_2_0_1	-56.43667	127.779889356922	-66.9052471052775	60.874634	-9.683192	-7.315706	-42.003782	-7.253435741418348	-24.112995883292076	0.018563	-23.331655354299222	0.7813405289928532	-35.953399	-11.840403116707922	neutral	-17.890786116707925	-30.488296046135947	-6.375300162843871	26.43927031589353	HF	0.062270258581651916
PYRIDO04_3_0_0	-4.285374	16.8314822614465	-9.5798337546125	7.251648	-2.946778	-6.660067	-9.794654	-6.6349260040102855	-9.625948950225588	0.021774	-8.145744877817966	1.4802040724076218	-9.499708	0.12624095022558812	neutral	-0.16870504977441136	-8.81547186904057	0.8104770811850184	-8.419710985128635	HF	0.0251409959897142
VITRUL_2_0_0	-50.380191	91.51780691348	-48.394321007312506	43.12348	-9.644956	-8.39195	-45.602153	-8.328520391617438	-30.80075489593389	0.128663	-30.70324935953158	0.09750553640230919	-36.366361	-5.565606104066109	neutral	-14.801398104066113	-37.59427674243181	-6.793521846497921	22.05634851954475	HF	0.0634296083825614
SUCACB09_0_0_0	6.127369	15.670582745715	-8.585347171796	7.085235	-1.296714	-11.996294	-3.473847	-12.086910672191378	-6.531207909362698	1e-06	-9.284152468706589	-2.7529445593438906	-7.444465	-0.9132570906373019	neutral	3.057360909362698	-2.7987130349973555	3.7324948743653428	-57.14861517445633	HF	-0.09061667219137703
MEADEN05_2_0_0	-5.189109	70.318795989616	-42.010784256108494	28.308008	-2.501443	-35.650939	-29.119324	-35.63367523328815	-33.5520477889274	2e-06	-33.76579220439174	-0.21374441546433331	-29.661221	3.890826788927402	neutral	4.4327237889274045	-26.58977920436186	6.9622685845655425	-20.75065172881394	HF	0.01726376671184937
MEADEN05_3_0_0	-12.334823	95.029200923311	-57.200671508339	37.828524	-3.170769	-38.509406	-35.043522	-38.718263813066045	-39.675588681645635	0.0	-43.68205195326099	-4.0064632716153525	-33.736783	5.938805681645633	neutral	4.632066681645632	-31.28883014305612	8.386758538589515	-21.138334218262834	HF	-0.20885781306604656
NAPHQU_7_0_0	-3.849753	6.983911485018	-3.891192318089	3.092719	-0.887212	-5.830893	-8.893109	-5.935987389162324	-9.23533604427281	0.0089	-10.457916679687802	-1.2225806354149924	-6.186784	3.0485520442728093	neutral	0.3422270442728088	-8.62487181811032	0.61046422616249	-6.61009218544963	HF	-0.10509438916232394
MTHMAD13_1_0_1	-11.330816	35.7967720596465	-20.5841753692575	15.212595	-2.799494	-9.01167	-15.212372	-8.990602802564114	-12.838736399065422	0.016667	-13.848789637562854	-1.0100532384974326	-13.395512	-0.5567756009345786	neutral	-2.3736356009345787	-13.069201186248478	-0.23046478718305607	1.795073751960765	HF	0.021067197435886698
LALNIN03_2_0_0	-17.320095	0.0622835261444999	-0.0338896783225	0.028394	-1.604866	-1.289019	-19.884051	-1.3502345297694678	-18.091805064510396	0.000426	-21.88605105265272	-3.7942459881423254	-17.633111	0.4586940645103965	neutral	-1.7922459354896034	-19.869554328599722	-1.7777492640893264	9.826268068610965	HF	-0.06121552976946787
EBIHIH_4_0_1	-4.486824	32.1733864336415	-18.6340139776855	13.539371	-1.72929	-16.00485	-15.313699	-15.909410603075976	-16.655414338474127	0.067316	-18.38615502329207	-1.7307406848179419	-17.856779	-1.2013646615258722	neutral	1.3417153384741276	-13.887456585415158	2.767957753058969	-16.618966642366658	HF	0.09543939692402503
DCLBEN07_3_0_0	-1.627034	5.7321430624695	-3.208403727387	2.523739	-0.255193	-4.12535	-4.733291	-4.112770651711717	-4.571512781409078	0.022489	-5.996236847628955	-1.424724066219877	-4.320474	0.2510387814090782	neutral	-0.16177821859092223	-4.5034281131263985	0.06808466828267967	-1.4893246839330485	HF	0.01257934828828322
VAMZIT01_3_0_0	-2.924131	25.577405202278506	-16.1264064418665	9.450997	-0.033212	-14.756638	-13.123705	-14.83688178170587	-12.945156065926811	1e-06	-10.786752270579386	2.158403795347425	-16.079737	-3.13458093407319	neutral	-0.17854893407318784	-12.658372653728362	0.2867834121984494	-2.2153723812824273	HF	-0.08024378170586921
PVVAWA01_2_0_0	-4.266118	7.3032192945955	-3.9107888426745	3.39243	-0.43043	-4.988179	-7.954604	-4.9923293878137365	-7.237287733166228	0.0	-9.378995773513395	-2.141708040347167	-7.975239	-0.7379512668337718	neutral	-0.7173162668337714	-7.572662005280357	-0.3353742721141284	4.633977319669258	HF	-0.004150387813736778
PYRIDO04_2_0_0	-10.655702	22.548311533309	-12.866410612909	9.6819	-2.609509	-8.627302	-16.682718	-8.60107656765991	-15.453542595388557	0.012271	-14.47266510806148	0.980877487327076	-14.242191	1.2113515953885567	neutral	-1.2291754046114445	-15.413217527904212	0.0403250674843445	-0.26094384012878563	HF	0.026225432340091004
JUPPAL_1_0_0	-25.365346	27.789584628168	-15.1617591680205	12.627824	-6.894358	-12.626094	-37.403115	-12.573933528430768	-29.855746052484992	0.058824	-42.25152781634501	-12.395781763860018	-31.418939	-1.5631929475150095	neutral	-7.547368947515007	-35.52275561395008	-5.66700956146509	18.981302800146928	HF	0.052160471569232314
JUPPAL_0_0_0	-3.801952	3.857487986939	-1.8496789355765	2.007809	-3.366644	-3.863808	-9.395388	-3.8315726197210536	-9.129991721708084	0.017668	-12.927363412101968	-3.7973716903938843	-10.249964	-1.1199722782919164	neutral	-0.2653962782919166	-9.055451539146933	0.07454018256115091	-0.816432093623033	HF	0.03223538027894657
ETHLEN10_2_0_0	-1.581575	8.005729908783	-4.691933507423999	3.313796	-0.099655	-4.089559	-4.143966	-4.116649224494984	-3.833600140417535	0.0	-3.5900629088704594	0.24353723154707563	-3.888595	-0.05499485958246497	neutral	-0.31036585958246476	-3.8280276865840612	0.005572453833473823	-0.145358243670841	HF	-0.027090224494983772
EBIHIH_3_0_0	-19.73964	14.096942492297	-8.065458106666	6.031484	-2.485304	-7.243179	-26.053248	-7.271259832718764	-25.630297023571	0.019299	-21.34352121222057	4.286775811350431	-24.096746	1.5335510235710004	neutral	-0.42295097642900004	-25.31996137430427	0.3103356492667295	-1.2108156568818853	HF	-0.02808083271876427
URACIL_1_0_0	-7.488579	6.1002703038405	-2.9960280904635	3.104242	-1.89842	-7.571822	-15.079275	-7.636276744159311	-15.444031561642689	0.0	-17.097250232324086	-1.6532186706813974	-12.650143	2.7938885616426887	neutral	0.36475656164268777	-14.771613242546625	0.6724183190960638	-4.353904072341475	HF	-0.06445474415931063
DCLBEN03_1_0_0	-5.355554	23.638587443612	-13.485053323675	10.153533	-0.578814	-11.545453	-12.441331	-11.480223293632976	-12.625924031055515	0.0	-13.706174510949742	-1.080250479894227	-10.939903	1.6860210310555157	neutral	0.18459303105551506	-11.325703659610566	1.300220371444949	-10.29802150121326	HF	0.06522970636702397
FORMAC01_0_0_0	6.483309	8.018434524748999	-4.1041740569385	3.91426	-0.718088	-4.547245	3.257855	-4.591144398815157	1.3974751581341782	0.006475	0.8776333781550044	-0.5198417799791738	0.481397	-0.9160781581341781	neutral	1.860379841865822	3.797795956494757	2.4003207983605788	171.76124987905598	HF	-0.04389939881515659
201698-ICSD_0_0_0	-0.104708	4.056698188013	-1.917330779563	2.139367	-0.018845	-2.926117	-2.008364	-2.942300748444433	-2.5555563014924294	0.0	-3.89272966821062	-1.3371733667181904	-1.359266	1.1962903014924293	neutral	0.5471923014924296	-1.7153361819346162	0.8402201195578132	-32.87816899463846	HF	-0.016183748444432933
MTHMAD13_10_1_1	-16.635515	21.084839785622	-11.6787579348075	9.406081	-2.69325	-7.487779	-21.724024	-7.419913066740738	-20.611483436344194	0.0	-22.0424351680083	-1.4309517316641056	-19.881235	0.7302484363441941	neutral	-1.1125405636558057	-20.353174390761495	0.25830904558269907	-1.25322879539676	HF	0.06786593325926216
FORMAM02_6_0_0	-5.095687	0.6000792679205	-0.2515637869115	0.348515	-1.080179	-1.328162	-7.122202	-1.369929687796524	-6.595487621576131	0.004837	-7.973294452452723	-1.377806830876592	-6.005114	0.5903736215761315	neutral	-0.5267143784238684	-7.0680808380003715	-0.4725932164242401	7.165402219514802	HF	-0.041767687796523845
260950-ICSD_0_0_0	7.725737	0.921437461723	-0.3436440206635	0.577793	-0.405817	-1.041798	6.638297	-1.037270234970117	3.1434539222597917	0.0	8.19087008848816	5.047416166228368	3.697805	0.5543510777402081	neutral	3.494843077740208	6.728236453399287	3.584782531139495	114.03960801698145	HF	0.004527765029882946
30501-ICSD_5_0_0	-0.72538	6.0133767558405	-3.873813114895	2.139563	-0.040418	-2.624775	-2.344922	-2.740129142162267	-1.7398965042888972	0.006876	-4.964174395466396	-3.224277891177499	-1.793963	-0.05406649571110278	neutral	-0.6050254957111028	-2.222266798710307	-0.4823702944214099	27.724079750281273	HF	-0.1153541421622668
AEPHOS02_3_0_0	-45.620442	0.9346040317885	-0.5115933699235	0.423011	-8.653716	-3.020681	-55.384897	-3.1203771912597755	-51.22269353945865	0.0	-62.15273297177081	-10.930039432312157	-56.007543	-4.784849460541345	neutral	-4.162203460541349	-55.10070605885312	-3.878012519394467	7.570887533290488	HF	-0.09969619125977536
JOYHUA_2_0_0	-17.520613	30.1100617335085	-17.416189573433	12.69387	-3.971356	-7.562995	-22.11608	-7.608829143630312	-20.62051041312351	0.0131	-32.77497063588161	-12.154460222758097	-21.19978	-0.5792695868764888	neutral	-1.4955695868764884	-20.28428277040705	0.3362276427164623	-1.630549564391369	HF	-0.04583414363031224
LALNIN03_0_0_0	33.335347	12.0877130401835	-6.481326271232	5.606386	-6.725101	-5.062247	25.591941	-5.0509861776986895	19.3659399770393	0.01929	27.094679207290024	7.728739230250724	18.548984	-0.8169559770392993	neutral	6.226001022960698	26.57132122450874	7.20538124746944	37.20646276923456	HF	0.011260822301310647
LALNIN03_5_0_0	27.191785	0.9418369114675	-0.5028615240315	0.438975	-5.512286	-3.039049	19.939273	-3.108990701350592	16.570872078059313	0.001542	16.618351323176753	0.04747924511744017	14.518996	-2.0518760780593137	neutral	3.3684009219406867	20.039371668564556	3.4684995905052425	20.931303881693193	HF	-0.0699417013505923
IMAZOL13_2_0_0	-11.604037	7.344061333675	-4.203565202855001	3.140496	-1.324606	-8.701216	-19.845771	-8.595879589330055	-20.27498490556909	0.0	-17.098069083910723	3.176915821658369	-18.220561	2.0544239055690916	neutral	0.42921390556909245	-19.71951958630224	0.555465319266851	-2.739658361542242	HF	0.10533641066994548
VAMZIT01_8_0_0	-2.961235	20.472513229704	-12.63277719253	7.839735	-0.067546	-9.647342	-8.860546	-9.727817296329784	-8.976666780338924	0.009123	-8.331196846630977	0.6454699337079468	-10.772827	-1.7961602196610755	neutral	0.11612078033892459	-8.265635057336652	0.7110317230022716	-7.920888013350383	HF	-0.08047529632978367
IMAZOL13_1_0_0	3.614746	4.612007212017	-2.6239864412580003	1.98802	-1.348017	-3.679977	-0.183499	-3.7371071936362505	-1.067665597981016	0.0	-4.335588132534424	-3.267922534553408	-2.303374	-1.235708402018984	neutral	0.8841665979810159	0.0036214444715736427	1.0712870424525895	-100.33919276582685	HF	-0.05713019363625049
SUCACB09_1_0_0	-112.885371	220.446536079609	-114.31964993567952	106.126872	-22.826349	-7.839988	-87.583384	-7.822587782558481	-66.9771580642718	1e-06	-59.354604342278805	7.622553721993	-63.856479	3.1206790642718047	neutral	-20.60622593572819	-66.7930338152234	0.18412424904840918	-0.2749060341911225	HF	0.017400217441519317
MTHMAD13_5_0_1	-3.608455	18.9482520439065	-10.8100907283975	8.13816	-1.952078	-15.275488	-16.504454	-15.180303273047336	-17.14717225817271	0.02421	-15.178007740719462	1.9691645174532475	-16.087232	1.059940258172709	neutral	0.6427182581727102	-15.870461166231157	1.2767110919415519	-7.445607198195867	HF	0.09518472695266311
IMAZOL13_3_0_0	1.90009	0.0534948775599999	-0.028551666627	0.024943	-0.326971	-1.137468	0.512162	-1.1799319144314968	0.20995861206907307	0.0	-0.2059757415715539	-0.415934353640627	0.453092	0.24313338793092693	neutral	0.30220338793092694	0.4675952264352641	0.257636614366191	122.70828608899006	HF	-0.042463914431496885
UREAXX12_2_0_0	-40.380095	49.021297078708	-26.416638894372497	22.604655	-7.30512	-5.24126	-40.524109	-5.206807899327692	-35.19590180476408	0.07594	-34.071259557497605	1.1246422472664719	-32.393053	2.802848804764075	neutral	-5.328207195235926	-36.37370057440613	-1.1777987696420524	3.346408840936779	HF	0.03445210067230775
MTHMAD13_2_0_1	-104.546574	198.65012500053447	-106.6592015797865	91.990911	-18.253449	-12.382496	-86.970999	-12.30093574811862	-68.04923887109192	0.028163	-64.19104292893965	3.858195942152264	-69.096821	-1.0475821289080898	neutral	-18.92176012890809	-70.01772284587952	-1.9684839747876026	2.8927347424363874	HF	0.08156025188137939
ARSACP02_1_0_0	-5.517153	15.836396949108	-8.9489372262305	6.887459	-1.735486	-12.209769	-15.780099	-12.273850608095294	-15.501314775098711	0.011904	-24.11180540637503	-8.610490631276319	-17.366247	-1.86493222490129	neutral	-0.2787842249012886	-15.181321934309851	0.3199928407888599	-2.0642948384152287	HF	-0.06408160809529484
JOYHUA_1_0_0	3.098977	0.0200710364514999	-0.012947837035	0.007123	-0.250195	-1.053924	1.847601	-1.0936881124322726	1.6813024739730362	0.0	-0.6166651184074918	-2.297967592380528	1.919893	0.23859052602696385	neutral	0.16629852602696382	1.799619821994181	0.1183173480211448	7.0372434379134985	HF	-0.039764112432272514
ETHANE01_0_0_0	-1.003615	9.912359733207	-6.1557845348410005	3.756575	-0.016791	-4.31215	-3.507309	-4.40022280474688	-3.571727952584865	1e-06	-3.082909169380836	0.48881878320402894	-4.164318	-0.5925900474151349	neutral	0.06441895258486507	-3.216834917800992	0.3548930347838728	-9.936172057198146	HF	-0.08807280474688017
ACOKEI_5_0_0	-9.145093	40.463421673883	-23.4518779332935	17.011541	-1.885024	-15.927332	-18.335502	-16.123487145478247	-19.629778457917613	0.010053	-22.50206899765162	-2.8722905397340064	-19.005594	0.6241844579176146	neutral	1.2942764579176114	-16.335950396418443	3.2938280614991697	-16.77975158283365	HF	-0.1961551454782473
NAPHQU_2_0_0	-5.037466	57.009606356532494	-33.934424477454	23.075179	-2.479091	-30.951428	-26.788142	-31.148048063038225	-29.92192065092915	0.0	-29.79108706064951	0.13083359027963937	-19.890413	10.03150765092915	neutral	3.1337786509291483	-24.77806574131118	5.143854909617968	-17.190924906280166	HF	-0.19662006303822466
JUPPAL_5_0_0	-56.691687	28.3801454083885	-15.0454394466025	13.334704	-9.349395	-9.19168	-66.9236	-9.15626643492868	-56.72055398463884	1e-06	-70.48896540522321	-13.768411420584371	-57.061933	-0.3413790153611629	neutral	-10.203046015361153	-64.52260041617183	-7.802046431532986	13.755236653093956	HF	0.03541356507131965
JUPPAL_7_0_0	-33.617022	40.0202373972815	-22.357308151641	17.662927	-6.521629	-22.401208	-52.688579	-22.557639247973054	-49.594258486564684	1e-06	-68.36839392973326	-18.774135443168575	-45.513664	4.080594486564685	neutral	-3.0943205134353136	-50.53435706243469	-0.9400985758700031	1.8955794572968163	HF	-0.1564312479730532
NAPHQU_3_0_0	-3.039185	42.7176670970675	-25.273440917095503	17.444224	-2.003004	-27.013548	-23.200696	-27.15474668250829	-25.431284104791324	1e-06	-23.80788250049736	1.6234016042939636	-16.475454	8.955830104791325	neutral	2.230588104791323	-21.829571978966523	3.6017121258248004	-14.162525616023563	HF	-0.14119868250828915
DCLBEN03_3_0_0	-6.395427	42.938190175089	-25.7965033243065	17.141684	-0.929447	-17.564601	-16.392657	-17.444161878344136	-17.39452153202157	0.021103	-16.950025970710037	0.444495561311534	-14.191736	3.2027855320215703	neutral	1.001864532021571	-14.703448724279678	2.691072807741893	-15.470806729509047	HF	0.12043912165586335
LALNIN03_1_0_0	-147.654541	152.94676734905798	-82.286870342943	70.659887	-32.191581	-7.547838	-146.782174	-7.575602237003122	-119.1254228178171	0.224553	-130.2992194567625	-11.173796638945404	-117.270739	1.8546838178170901	neutral	-27.6567511821829	-132.95000121145145	-13.824578393634354	11.605061343435306	HF	-0.02776423700312236
NAPHQU_1_0_0	-0.368031	4.487902132206	-2.3905212392895	2.097381	-0.501385	-4.448229	-4.201642	-4.503431758270378	-6.1658372644414206	0.0	-6.2143803684950765	-0.04854310405365592	-3.247104	2.9187332644414203	neutral	1.964195264441421	-4.027672752933008	2.1381645115084122	-34.677602080730786	HF	-0.05520275827037757
PVVAWA01_5_0_0	-6.316131	48.218409784669	-29.774583458929	18.443824	-0.136207	-20.014017	-17.494268	-20.15056024568437	-20.202500634262037	0.0	-18.531687602457723	1.6708130318043146	-17.546339	2.6561616342620376	neutral	2.7082326342620355	-15.961224891453913	4.241275742808124	-20.993815664656957	HF	-0.13654324568437204
FORMAC01_5_0_0	-61.325311	100.490569257839	-52.32599067728	48.164572	-10.374735	-5.281599	-51.578005	-5.2581136503006105	-35.24389584493705	0.130494	-27.81772033969015	7.426175505246899	-39.307264	-4.063368155062953	neutral	-16.334109155062947	-42.26455218340478	-7.020656338467731	19.9202051026271	HF	0.023485349699389424
MTHMAD13_8_0_0	-16.681899	89.13319720798249	-53.240989866899	35.892202	-3.362408	-32.517319	-34.491513	-32.65277584485696	-37.79945825641326	0.0	-42.61197844603274	-4.812520189619477	-33.199266	4.6001922564132585	neutral	3.3079452564132623	-30.601889371543823	7.197568884869437	-19.041460425291305	HF	-0.13545684485696086
200455-ICSD_2_0_0	-5.194781	38.5403161254485	-23.3563444266505	15.18397	-0.040329	-8.411552	-6.274492	-8.70377462655681	-6.964172567906866	0.0	-11.725531932909336	-4.76135936500247	-1.850326	5.113846567906866	neutral	0.6896805679068656	-4.482806224400866	2.481366343506	-35.630454577488926	HF	-0.29222262655680886
201693-ICSD_1_0_0	-11.117044	58.115506709228	-33.778400789816004	24.337103	-0.699123	-5.509432	-5.384378	-5.6493513744436905	-6.796746848253708	0.037234	-12.414222123850289	-5.617475275596581	-1.014922	5.781824848253708	neutral	1.412368848253708	-1.718968130138518	5.07777871811519	-74.70895755694985	HF	-0.13991937444369018
DCLBEN03_0_0_0	-5.008344	12.50280139495	-6.8986787259235	5.604122	-0.564073	-6.555406	-9.298702	-6.442554254747277	-8.657210902767266	0.0	-10.409056503846385	-1.7518456010791184	-8.484877	0.17233390276726723	neutral	-0.6414910972327341	-8.629206891569346	0.028004011197920065	-0.32347613466328534	HF	0.11285174525272268
BENZEN01_2_0_0	-1.641391	12.425044088105	-7.379762168539	5.045281	-0.227406	-6.128164	-5.5052	-6.144284280475284	-5.115139317450112	0.001453	-5.919668092561476	-0.8045287751113648	-5.228422	-0.11328268254988849	neutral	-0.3900606825498887	-5.039645427834293	0.07549388961581904	-1.4758911718841048	HF	-0.0161202804752838
DCLBEN07_0_0_0	-3.962844	16.748473208959503	-9.2281830065235	7.520289	-0.739708	-7.130919	-8.040408	-7.038046085077209	-8.070795926406207	0.0	-9.264243313783268	-1.193447387377061	-7.81424	0.2565559264062074	neutral	0.03038792640620791	-7.055496951609763	1.015298974796444	-12.579911374968194	HF	0.0928729149227907
VAMZIT01_0_0_0	-0.049726	0.1402878452805	-0.087446520308	0.052841	-0.007862	-1.977359	-2.007769	-2.076632866999383	-2.268808562388172	4e-05	-2.1407551474506747	0.12805341493749722	-2.225455	0.043353562388171785	neutral	0.26103956238817183	-2.103609690530289	0.16519887185788296	-7.2813050248714175	HF	-0.0992738669993829
MEADEN05_6_0_0	-9.107493	13.6953892359035	-7.701757274509999	5.993631	-1.43352	-7.112987	-14.464685	-7.029180597481195	-14.504575666292148	0.013119	-15.033517517701116	-0.5289418514089679	-14.496322	0.00825366629214841	neutral	0.039890666292148325	-13.750446373111092	0.7541292931810553	-5.19925098487101	HF	0.083806402518805
201693-ICSD_0_0_0	-1.796958	19.538037555985	-11.449059117609	8.088977	-0.072026	-5.556732	-3.488373	-5.602118179078593	-3.150746249593598	0.0	-7.896383102402722	-4.745636852809124	-3.613114	-0.4623677504064019	neutral	-0.3376267504064021	-2.493906029517367	0.6568402200762309	-20.847131696529164	HF	-0.04538617907859255
SUCACB09_3_0_0	3.440451	3.467772603324	-1.6282749392929998	1.839497	-0.618691	-2.932528	0.90327	-2.9577523183044163	-0.3606262115348941	0.001232	-1.596540870803396	-1.2359146592685017	-0.314255	0.0463712115348941	neutral	1.2638962115348942	1.1543159653045878	1.514942176839482	-420.08654068477125	HF	-0.025224318304416293
MEADEN05_5_0_0	-6.572048	14.2415128693925	-7.916135587697999	6.325376	-1.196861	-9.17033	-13.63565	-9.039150864419428	-13.32511095390504	0.019919	-13.217253629045334	0.10785732485970634	-14.327166	-1.0020550460949593	neutral	-0.3105390460949593	-12.963244806128134	0.3618661477769063	-2.715670804008264	HF	0.13117913558057204
URACIL_6_0_0	-9.13493	0.4116170761965	-0.176154435836	0.235463	-1.20433	-2.729211	-12.717019	-2.830156907533297	-11.909828507358313	0.001122	-13.860504815534116	-1.9506763081758027	-10.220262	1.6895665073583128	neutral	-0.8071904926416877	-12.75351606714101	-0.8436875597826976	7.083960606665643	HF	-0.10094590753329724
200455-ICSD_0_0_0	-11.826586	94.23242880472051	-54.4632698864285	39.769153	-0.394276	-34.171595	-27.026745	-34.36675437689701	-30.584418278579783	0.0	-43.68160006081624	-13.097181782236454	-12.757022	17.827396278579783	neutral	3.5576732785797844	-22.316071026055596	8.268347252524187	-27.03450880514225	HF	-0.1951593768970099
AEPHOS02_5_0_0	-60.634975	122.85398250825948	-65.04188247789901	57.812092	-55.88266	-8.398632	-85.868518	-8.279040641772628	-77.26248630555646	0.261662	-64.06567076025046	13.19681554530601	-77.573962	-0.31147569444352996	neutral	-8.60603169444353	-73.40978779529335	3.85269851026311	-4.986505993382764	HF	0.1195913582273711
AEPHOS02_7_0_0	46.316604	0.1954220377815	-0.0964021401905	0.09902	-5.188164	-1.364818	40.833716	-1.410048102265718	37.479567648874806	0.000771	39.39972981671343	1.920162167838626	37.385054	-0.09451364887480906	neutral	3.354148351125197	40.92939967291322	3.4498320240384146	9.20456728945747	HF	-0.045230102265718
LALNIN03_3_0_0	14.285911	26.063220969492495	-14.9414174621645	11.121802	-6.695515	-8.973968	5.329518	-9.00630158129901	3.0721953263688984	0.009043	10.577589862822665	7.505394536453766	1.665534	-1.4066613263688983	neutral	2.257322673631102	6.93254709707273	3.8603517707038315	125.65450307049566	HF	-0.032333581299010206
AEPHOS02_1_0_0	-264.002444	468.564595619077	-250.077289334526	218.487276	-68.496105	-14.864696	-227.903184	-14.833177246226542	-178.59283332254597	2e-06	-163.86240466072874	14.730428661817228	-167.272119	11.320714322545967	neutral	-49.31035067745404	-185.61582319168738	-7.022989869141412	3.9324029629215884	HF	0.03151875377345803
30501-ICSD_3_0_0	-1.850259	4.640280286839	-3.105133607384	1.535146	-0.174249	-3.010732	-4.256367	-3.1473690190158377	-3.440458418769795	0.01086	-4.631111383741319	-1.1906529649715245	-3.22191	0.21854841876979503	neutral	-0.8159085812302052	-4.251790537184758	-0.8113321184149629	23.582093420709647	HF	-0.1366370190158377
EBIHIH_2_0_1	-1.129102	13.9949426180745	-7.8684515113715	6.12649	-1.017771	-7.096003	-6.071027	-7.086059363229938	-7.132266267871265	0.030116	-6.671111553097099	0.4611547147741666	-7.709166	-0.5768997321287346	neutral	1.0612392678712652	-5.35615489274714	1.7761113751241249	-24.902482723127957	HF	0.009943636770061381
NIDCAR06_2_0_0	-2.909061	1.4916163331645	-0.8971947840745	0.594421	-0.312579	-3.782662	-6.654429	-3.910881559991136	-7.21227181643643	0.0	-8.831130887431357	-1.6188590709949269	-7.658609	-0.4463371835635703	organometallic	0.5578428164364295	-6.748875184718786	0.4633966317176439	-6.425113244644838	HF	-0.12821955999113577
JARNAS_3_0_0	6.487539	7.7223369700805	-4.4680213079785	3.254315	-1.583758	-6.968165	-0.174041	-7.002032757051986	-0.24126477537629398	0.0	-3.757699309090488	-3.516434533714194	-2.241934	-2.000669224623706	organometallic	0.06722377537629398	0.042654504679704885	0.28391928005599887	-117.67954091647977	HF	-0.0338677570519863
PMCCOC_3_0_0	-5.246624	32.7599013839995	-21.132048586062	11.627851	-1.011806	-25.08792	-25.507516	-24.750297530693825	-21.9495240533734	1e-06	-20.52187836455098	1.4276456888224196	-27.664806	-5.7152819466266	organometallic	-3.5579919466266006	-25.383357835575868	-3.43383378220247	15.644228885567694	HF	0.3376224693061758
VANPAB_6_0_0	-4.714812	37.2961089354855	-23.221705126703498	14.074402	-0.752936	-27.755761	-26.249095	-27.43767391663645	-25.0562544973595	0.014683	-23.10964606836936	1.9466084289901389	-27.929059	-2.8728045026404985	organometallic	-1.1928405026405002	-25.755575195146484	-0.6993206977869839	2.7910025333622004	HF	0.31808708336355096
JARNAS_2_0_0	-11.890649	5.619100080573499	-3.181580915753	2.437519	-4.464771	-8.113139	-22.406802	-8.138400069712706	-18.738007108336127	0.02567	-17.36797952132459	1.3700275870115384	-19.77796	-1.039952891663873	organometallic	-3.6687948916638717	-22.241489198406974	-3.5034820900708468	18.697196931429406	HF	-0.025261069712705364
CCRTOL_3_0_0	-15.112699	11.649228539857	-6.547691987788499	5.101536	-3.064377	-13.445803	-28.544952	-13.902209332898831	-26.82702499404806	0.003106	-43.44390255589487	-16.616877561846813	-26.358546	0.46847899404805915	organometallic	-1.717927005951939	-28.246716766030858	-1.419691771982798	5.292020909130907	HF	-0.4564063328988315
CEFFOI_2_0_0	-12.511735	7.890692749366001	-4.5001168745055	3.390575	-5.864217	-8.333211	-23.909484	-8.36377516229595	-21.698805936287364	0.035454	-22.609513543551213	-0.9107076072638485	-24.403576	-2.704770063712637	organometallic	-2.210678063712635	-23.549260045453362	-1.850454109165998	8.52790754753673	HF	-0.03056416229594916
FURRAL_0_0_0	8.093637	12.282476350517	-6.699399056745	5.583077	-3.156761	-9.298206	-1.031655	-9.45632426761708	-5.844767345577513	0.020666	-7.405331720351913	-1.5605643747743994	-8.540857	-2.6960896544224875	organometallic	4.8131123455775136	-0.40912755937399936	5.435639786203514	-93.00010530472922	HF	-0.1581182676170787
SAYVOE_3_0_0	4.944979	7.1855810628305	-4.3220436497555	2.863537	-1.055726	-5.254329	0.231718	-5.2887950876063	0.056874882678130234	0.00335	-4.623608871559339	-4.6804837542374695	-2.93621	-2.99308488267813	organometallic	0.17484311732186977	0.4189751682422438	0.36210028556411356	636.6611560560632	HF	-0.0344660876063001
CPTIBP01_4_0_0	0.973761	23.3943391661155	-14.8218580522805	8.57248	-3.741723	-16.66865	-14.54184	-16.82897843427802	-16.52674484001936	0.012828	-16.921855417291734	-0.39511057727237286	-18.344505	-1.8177601599806401	organometallic	1.984904840019361	-14.175614048409562	2.3511307916097994	-14.226218256341427	HF	-0.16032843427802135
PESKEE01_2_0_0	-0.526877	0.2954772067795	-0.1718436300115	0.123634	-0.15843	-3.193432	-3.787566	-3.247978147420818	-3.457371646430578	1e-06	-5.669770672862868	-2.21239902643229	-3.67314	-0.21576835356942192	organometallic	-0.33019435356942184	-3.928165391498375	-0.4707937450677968	13.617099728166297	HF	-0.05454614742081798
VANPAB_0_0_0	-0.482156	6.079461869459	-3.657588124776	2.421873	-0.030052	-8.248013	-7.579692	-8.29823564485468	-6.918261311036893	0.001022	-8.288662955092004	-1.3704016440551108	-8.140077	-1.2218156889631064	organometallic	-0.6614306889631063	-7.647786454646364	-0.7295251436094707	10.5449203320152	HF	-0.05022264485467964
ZOSWEJ_1_0_0	-2.64252	1.8458392941055	-0.8651320362974999	0.980707	-0.175039	-2.57018	-4.877613	-2.680496231614399	-4.445050575009589	0.0	-7.336649738322898	-2.89159916331331	-3.792995	0.6520555750095887	organometallic	-0.43256242499041164	-4.797431615256153	-0.3523810402465646	7.927492259090988	HF	-0.11031623161439885
JAFNAG_6_0_0	-0.535895	9.415278733143	-5.3664445608775	4.048834	-0.505904	-10.810681	-9.789132	-10.727089030043151	-8.985193076339494	0.006909	-11.38444580852301	-2.399252732183516	-9.505374	-0.5201809236605062	organometallic	-0.8039389236605068	-9.658925936110858	-0.6737328597713645	7.498256899403644	HF	0.08359196995684925
CPMNCO01_5_0_0	-5.170884	9.1268748701605	-4.921178885019501	4.205695	-0.631262	-8.373962	-12.011988	-8.707544449835723	-10.888846436846467	0.005019	-18.70504687985237	-7.816200443005904	-10.072564	0.8162824368464676	organometallic	-1.123141563153533	-11.65639728445507	-0.7675508476086019	7.048963837081105	HF	-0.3335824498357223
DIGWUL_5_0_0	4.872457	0.0370118179025	-0.0216947585479999	0.015317	-0.533063	-1.89256	2.559276	-1.9514933660623608	2.1790632738656583	0.0	-0.381536458800798	-2.5605997326664562	1.608009	-0.5710542738656583	organometallic	0.38021272613434176	2.4778046435152157	0.29874136964955733	13.70962345299823	HF	-0.05893336606236077
ACACCS_1_0_0	0.224179	4.201857540898	-2.442846201926	1.759011	-0.151982	-1.966453	-1.011195	-2.058029377519887	-1.719044927989129	0.005385	-1.9319131233443183	-0.21286819535518942	-0.506272	1.2127729279891288	organometallic	0.7078499279891288	-0.8256052258514504	0.8934397021376785	-51.97302802218143	HF	-0.09157637751988679
BENDAB_1_0_0	-2.82068	6.51541443998	-3.6784091825615	2.837005	-3.589227	-7.808544	-12.135426	-7.840952203504432	-11.124167174126782	0.017532	-13.06231495525788	-1.9381477811310983	-12.748953	-1.624785825873218	organometallic	-1.0112588258732185	-11.92588525354595	-0.8017180794191674	7.206994167472139	HF	-0.0324082035044313
SAYVOE_0_0_0	-13.117021	25.489392453513	-14.9836352028575	10.505756	-4.532971	-14.952254	-26.613959	-14.759720471598357	-23.15559011700038	1e-06	-25.39409899921097	-2.238508882210592	-24.803831	-1.6482408829996196	organometallic	-3.458368882999622	-25.561842300627465	-2.4062521836270854	10.391668583995457	HF	0.1925335284016434
PESKEE01_3_0_0	-51.369436	92.6252604594655	-55.346365121136	37.27889	-15.671123	-59.856623	-105.729709	-58.94331842259102	-102.74971713247616	2e-06	-93.4416984876012	9.308018644874963	-100.225124	2.52459313247617	organometallic	-2.979991867523836	-102.57114001270138	0.1785771197747863	-0.17379816193999362	HF	0.9133045774089794
FOHCOU_1_0_0	-5.276308	14.9850002475665	-7.657843093247	7.327156	-0.930357	-12.59522	-15.064934	-13.013036195062613	-13.788948172122186	0.0	-26.500776582859423	-12.711828410737237	-11.124819	2.664129172122186	organometallic	-1.275985827877813	-14.263401939711606	-0.47445376758942004	3.4408263898521807	HF	-0.41781619506261336
BZCRCO_3_0_0	2.409444	0.066651919686	-0.0396892765475	0.026963	-0.382116	-1.889021	0.22666	-2.0285474521261437	-0.12749623652052833	0.0	-2.46515750849655	-2.3376612719760215	-0.079776	0.04772023652052833	organometallic	0.3541562365205283	0.14389290691593448	0.2713891434364628	-212.8605132534764	HF	-0.13952645212614367
RUJBUT_9_0_0	-11.108653	122.9407102401815	-74.26830312804951	48.6724	-2.50862	-52.528185	-42.045145	-52.431617372846766	-47.37682821865467	1e-06	-44.79499401810911	2.581834200545565	-48.72617	-1.3493417813453306	organometallic	5.331683218654675	-37.4972503382856	9.87957788036907	-20.853185516709992	HF	0.09656762715323453
TITODC10_4_0_0	-5.413541	25.4447057320025	-15.443058643294	10.001646	-1.290175	-17.516615	-19.115367	-17.463320059084868	-16.938151272054178	0.008378	-17.81860498568992	-0.8804537136357418	-16.801036	0.13711527205417795	organometallic	-2.1772157279458213	-18.5176701416479	-1.5795188695937235	9.325214093463265	HF	0.05329494091513354
QENJAV_8_0_0	-3.763471	34.2948603192005	-21.2159185006165	13.07894	-2.600277	-25.286783	-24.79499	-24.88478956408073	-23.71632451248653	0.03547	-29.600696515370288	-5.884372002883758	-26.997575	-3.2812504875134714	organometallic	-1.0786654875134687	-24.205060009708237	-0.4887354972217075	2.060755649402548	HF	0.4019934359192696
TESBUO_2_0_0	-1.319847	4.5879987132155	-2.712715759862	1.875283	-0.802821	-8.093492	-9.148492	-8.266356086436437	-9.139793614855456	0.006073	-14.578705353242157	-5.4389117383867	-9.027462	0.11233161485545651	organometallic	-0.008698385144542797	-9.249058737153709	-0.10926512229825214	1.1954878512864553	HF	-0.17286408643643725
TCBMNI_1_0_0	-3.816923	34.2847799429945	-20.0922661841135	14.192512	-0.369108	-16.429976	-13.659925	-16.721313812341837	-17.068044315191393	0.0	-21.304973278893584	-4.236928963702191	-6.251256	10.816788315191394	organometallic	3.408119315191394	-12.254919858988888	4.813124456202505	-28.19962479191942	HF	-0.29133781234183687
GIHWIE01_2_0_0	-27.448947	79.3271411342355	-48.646973006213	30.680164	-5.093679	-49.299444	-65.958736	-48.25812803252547	-66.00944723819777	2e-06	-59.07877501160974	6.9306722265880225	-66.514543	-0.505095761802238	organometallic	0.050711238197763464	-63.962968136737956	2.046479101459809	-3.100282137002309	HF	1.0413159674745316
PVVBAY01_4_0_0	-28.324592	49.17085876234749	-27.55823455788	21.612621	-6.810545	-22.470378	-45.781716	-22.13353628429885	-40.07761290895578	0.049537	-59.32105161638155	-19.243438707425774	-49.643705	-9.566092091044219	organometallic	-5.7041030910442245	-42.96306158335497	-2.8854486743991927	7.199652037545399	HF	0.3368417157011514
RUJBUT_8_0_0	-159.615602	245.83140175692648	-140.0472989737565	105.784088	-51.965768	-69.691625	-219.730456	-68.21259377937885	-204.7795290906023	1e-06	-195.67753101878645	9.101998071815842	-197.179276	7.600253090602308	organometallic	-14.950926909397708	-203.6105607290001	1.1689683616021966	-0.5708423917143595	HF	1.4790312206211524
VANPAB_4_0_0	-0.817968	9.141757351504	-5.441463962191	3.700293	-0.052102	-8.271805	-7.336968	-8.384975128443811	-6.706276049162811	1e-06	-6.858190224523923	-0.15191417536111196	-8.091749	-1.3854729508371895	organometallic	-0.6306919508371891	-7.200342278845744	-0.49406622968293323	7.367221779434666	HF	-0.11317012844381047
QENJAV_5_0_0	7.509618	17.868415415659502	-10.797850051409	7.070564	-2.187083	-19.969058	-10.786445	-19.920337832632903	-10.637475147876996	1e-06	-12.2629179916863	-1.625442843809303	-13.712864	-3.0753888521230035	organometallic	-0.1489698521230043	-10.71266489037587	-0.075189742498873	0.7068382436021879	HF	0.04872016736709739
CPTIBP01_5_0_0	3.382144	13.5129219533495	-8.0416464888585	5.471275	-1.170041	-7.880411	-2.784242	-7.885344007465307	-5.631476059912281	0.002454	-9.156042086911546	-3.524566026999265	-8.394064	-2.7625879400877196	organometallic	2.8472340599122807	-2.3183934669300923	3.3130825929821883	-58.831513403144875	HF	-0.0049330074653077816
FOHCOU_0_0_0	-4.0353	13.458421441026498	-6.857158772241999	6.601262	-0.888842	-12.601447	-14.148876	-13.033541911819654	-13.328112625029389	0.000457	-25.12410617519261	-11.79599355016322	-10.643441	2.68467162502939	organometallic	-0.8207633749706105	-13.487078452582773	-0.1589658275533843	1.192710716255924	HF	-0.43209491181965376
COACAC03_8_0_0	0.934745	2.011836628749	-1.268149224232	0.743687	-0.154852	-3.176236	-2.005149	-3.208408262044186	-1.3114073583619263	7.6e-05	-4.197636356508874	-2.8862289981469478	-3.156873	-1.8454656416380737	organometallic	-0.6937416416380735	-2.0692462369694633	-0.757838878607537	57.788213080804304	HF	-0.032172262044185995
RUJBUT_6_0_0	-0.08437	9.348641768305	-5.312726019598	4.035915	-0.617788	-6.970229	-5.593263	-6.962380373800972	-5.723517999374957	0.0	-8.707251575843278	-2.983733576468321	-7.155639	-1.4321210006250427	organometallic	0.13025499937495688	-5.257299105092625	0.4662188942823322	-8.145670098936462	HF	0.00784862619902782
FURRAL_1_0_0	-1.489082	8.2838700989025	-5.0008405982895	3.283029	-2.03457	-9.764272	-11.294845	-9.839215774596678	-10.50337280294834	0.003877	-15.412618530305783	-4.909245727357444	-11.898246	-1.3948731970516608	organometallic	-0.7914721970516609	-11.242279407353992	-0.7389066044056527	7.034945995616177	HF	-0.07494377459667767
CPMNCO01_2_0_0	-3.990359	16.222568123014	-8.8733367151255	7.34923	-1.166169	-19.798572	-21.160988	-20.241043532930664	-24.74761431504034	1e-06	-39.54107052366484	-14.793456208624502	-25.647342	-0.8997276849596574	organometallic	3.5866263150403412	-20.838442728197347	3.9091715868429944	-15.796155286237829	HF	-0.4424715329306643
DIGWUL_0_0_0	-19.939477	29.054980729470497	-16.686840229205	12.368139	-6.899286	-9.163621	-28.644677	-9.08710810030284	-23.728178566187925	0.05081	-26.869049924637626	-3.140871358449701	-22.171056	1.5571225661879247	organometallic	-4.916498433812077	-26.811127630638147	-3.082949064450222	12.992775892387076	HF	0.07651289969715869
COSRUX_3_0_0	-3.617636	10.882015988463	-6.468348747668499	4.413667	-1.877793	-9.030205	-12.01508	-9.161678667537032	-10.207986552485904	0.010511	-11.91540271788134	-1.7074161653954363	-11.087469	-0.8794824475140963	organometallic	-1.8070934475140952	-11.736182183083312	-1.5281956305974074	14.97058820306981	HF	-0.1314736675370316
NEZWEU_2_0_0	8.21695	2.506665816228	-1.4932069030725	1.013459	-3.127195	-6.639698	-0.442358	-6.728704588065112	-0.22493240867333952	0.0	-1.035078385350416	-0.8101459766770764	-1.535646	-1.3107135913266605	organometallic	-0.21742559132666045	-0.5264091135883548	-0.3014767049150153	134.02991000413732	HF	-0.08900658806511164
DADHIZ_3_0_0	-15.396369	17.9066217074125	-9.9698199900585	7.936801	-3.664217	-5.887687	-20.377074	-6.031215432636652	-17.87053202447098	0.052583	-21.765226425897705	-3.894694401426726	-16.907025	0.963507024470978	organometallic	-2.5065419755290215	-19.15584692167622	-1.2853148972052395	7.19237063253179	HF	-0.1435284326366526
NCKLCN_2_0_0	-3.926018	26.736287719643	-15.9952342511955	10.741052	-0.397485	-17.87772	-16.913509	-17.981249942680087	-16.392886975626755	2e-06	-17.645804955392403	-1.2529179797656482	-17.884471	-1.491584024373246	organometallic	-0.520622024373246	-16.204892229661777	0.18799474596497845	-1.146806820814982	HF	-0.10352994268008686
RUJBUT_7_0_0	-36.25894	34.777154915468	-19.886227012906	14.890926	-11.812654	-17.295187	-55.817588	-17.24232439446597	-52.026829030453335	0.0	-52.529703537322135	-0.5028745068687996	-56.479512	-4.4526829695466645	organometallic	-3.7907589695466655	-53.77527901166147	-1.7484499812081324	3.3606698962658212	HF	0.05286260553402755
CEHPIO01_3_0_0	4.750529	5.4796426415605	-3.2335632768945	2.246079	-1.4868	-5.596038	-0.95006	-5.642005861696347	-1.0848612501611512	0.0	-6.423238932951793	-5.338377682790641	-2.147066	-1.062204749838849	organometallic	0.1348012501611512	-0.8416100003728451	0.24325124978830615	-22.42233739588102	HF	-0.045967861696347256
VIPGEG_3_0_0	-1.838551	24.591310531367	-14.2510056166905	10.340303	-1.153456	-19.077502	-16.827232	-19.056952947648355	-20.78260192418434	0.0	-26.394093469961877	-5.611491545777536	-21.56654	-0.7839380758156587	organometallic	3.9553699241843425	-16.105850023283374	4.6767519009009675	-22.503206855243256	HF	0.020549052351643837
CEHPIO01_4_0_0	-17.974095	15.34380500794	-8.531980555161999	6.811824	-3.882758	-17.813815	-35.602031	-18.149437368017995	-29.470879779621537	0.0	-40.57373525406992	-11.102855474448386	-27.95563	1.5152497796215378	organometallic	-6.1311512203784595	-35.18624264326375	-5.715362863642216	19.393254990623877	HF	-0.3356223680179937
HEPSOL_0_0_0	-18.942635	28.8845778189545	-17.937549522428	10.947027	-5.776098	-15.255645	-33.527179	-14.982202406270718	-27.71041079544689	0.019498	-29.42729352423651	-1.7168827287896207	-28.980007	-1.2695962045531104	organometallic	-5.816768204553107	-32.59244802412944	-4.882037228682549	17.618061546329432	HF	0.2734425937292819
RUJBUT_10_0_0	9.784121	0.4476485376499999	-0.263849512229	0.183799	-1.026863	-2.514508	6.534185	-2.5736264243941998	6.578518828285196	0.0	4.059763396400907	-2.518755431884289	7.145297	0.5667781717148044	organometallic	-0.04433382828519594	6.460034306705238	-0.11848452157995748	-1.8010820470790156	HF	-0.059118424394199565
CEHPIO01_2_0_0	6.59467	6.578381270878	-3.652368741047	2.926012	-2.150825	-9.647699	-3.361026	-9.867376949952138	-5.317898540350594	0.044875	-19.559829155106645	-14.24193061475605	-2.956568	2.361330540350594	organometallic	1.9568725403505942	-3.2816958019042293	2.036202738446365	-38.28961239099014	HF	-0.21967794995213907
PMCCOC_5_0_0	-1.580424	14.166908738163	-8.424762166251	5.742146	-0.536067	-16.466662	-15.692608	-16.39919440141864	-18.495223382057173	0.011339	-22.58772496022747	-4.092501578170296	-21.770177	-3.2749536179428276	organometallic	2.802615382057173	-15.651220043259448	2.844003338797725	-15.376961283726837	HF	0.06746759858135931
CPMNCO01_1_0_0	-0.947672	8.643196299329	-4.7783177845635	3.864878	-0.683183	-9.332462	-8.954264	-9.521292928180609	-12.660245771744398	0.0	-19.979618945463216	-7.319373173718818	-14.188802	-1.528556228255603	organometallic	3.7059817717443977	-8.737504784722821	3.9227409870215766	-30.98471433924683	HF	-0.1888309281806091
PMCCOC_8_0_0	-1.144326	2.694652073065	-1.4546906237855002	1.239961	-0.254685	-3.723858	-4.471315	-3.734034361603012	-4.8888378873820955	0.011492	-5.433937867554551	-0.5450999801724556	-5.829826	-0.9409881126179043	organometallic	0.41752288738209575	-4.430247263437345	0.45859062394475014	-9.380360619613816	HF	-0.01017636160301194
NEZWEU_3_0_0	-45.535859	31.062135640133494	-17.413123703569	13.64901	-10.70906	-21.778569	-69.294034	-21.08574375927518	-62.24078005888617	2e-06	-83.11611115655026	-20.875331097664088	-68.866372	-6.625591941113825	organometallic	-7.053253941113823	-67.64587536208705	-5.405095303200881	8.684170246721049	HF	0.6928252407248223
JAFNAG_5_0_0	-3.076982	6.579120401638	-3.612833463202	2.966287	-0.636869	-9.28205	-11.431789	-9.286419386863615	-12.153096030026882	0.0	-13.907292907470817	-1.7541968774439347	-13.479584	-1.3264879699731171	organometallic	0.7213070300268818	-11.364451022683305	0.7886450073435771	-6.489251836692947	HF	-0.004369386863615432
PMCCOC_2_0_0	-1.780331	2.988328315494	-1.5183797139805	1.469948	-0.435796	-5.989766	-7.407117	-6.187515768837438	-8.18806057345999	0.0	-10.002592867546474	-1.814532294086483	-8.327385	-0.13932442654000887	organometallic	0.7809435734599903	-7.415589054572861	0.7724715188871301	-9.434120717071226	HF	-0.19774976883743722
CPMNCO01_4_0_0	-5.080031	17.883359717026	-10.732449287493	7.150909	-0.899871	-15.91217	-18.246606	-15.96510434145279	-15.534516665318751	0.010502	-16.88917415698482	-1.3546574916660674	-16.361162	-0.826645334681249	organometallic	-2.7120893346812487	-17.966354100125724	-2.4318374348069725	15.654413247604404	HF	-0.05293434145279008
CPTIBP01_1_0_0	4.646837	0.800202536504	-0.477273130605	0.322929	-0.839108	-4.286667	-0.157012	-4.496632532609016	-2.832650954953091	0.0	-3.92906747147445	-1.096416516521359	-3.498708	-0.6660570450469092	organometallic	2.675638954953091	-0.30523866773036445	2.5274122872227265	-89.22427533132408	HF	-0.20996553260901685
RUJBUT_1_0_0	8.311044	2.0015494812905	-1.2305014104605	0.771048	-0.718814	-2.632768	5.475027	-2.6852394164721813	5.5441860007330375	0.000674	2.782762842048676	-2.7614231586843614	4.696865	-0.8473210007330376	organometallic	-0.0691590007330376	5.464665611888137	-0.07952038884490076	-1.4343023274180697	HF	-0.05247141647218134
TITODC10_1_0_0	-0.590434	7.3211921705985	-3.9449154172365	3.376276	-0.492537	-7.417998	-6.766445	-7.620921742513235	-7.596322789431859	0.0	-9.87135234551177	-2.275029556079911	-8.004288	-0.4079652105681415	organometallic	0.8298777894318592	-6.520820923180478	1.075501866251381	-14.158190693892555	HF	-0.20292374251323508
CCRTOL_1_0_0	-6.777275	29.856097851023	-17.329892896101	12.526203	-2.5385	-19.037161	-21.777643	-19.02703910579008	-19.95300093448668	0.004773	-26.996277472556613	-7.043276538069932	-21.031826	-1.0788250655133176	organometallic	-1.82464206551332	-20.650347265961877	-0.6973463314751953	3.494944613919728	HF	0.010121894209920157
TROPSC_1_0_0	-27.608855	47.759929581362506	-27.676552085260003	20.083375	-9.299561	-25.44309	-50.779056	-25.635892007545195	-41.345505860045975	1e-06	-47.82872026508363	-6.483214405037657	-42.004799	-0.6592931399540234	organometallic	-9.433550139954022	-48.48487060472039	-7.139364744674417	17.267571399032043	HF	-0.19280200754519328
CCRTOL_5_0_0	3.984121	0.803842818509	-0.345712103384	0.458131	-0.627077	-1.893725	1.809047	-2.01204271131808	0.7095478499553274	0.000979	-0.2003353298092378	-0.9098831797645652	1.346464	0.6369161500446727	organometallic	1.0994991500446727	1.8310056458875215	1.121457795932194	158.05245495463066	HF	-0.11831771131808
YABGAK_0_0_0	-23.075894	17.085901599918998	-9.787991594049	7.297909	-6.010011	-7.934283	-32.296729	-7.933992386587724	-27.412230010963693	0.05447	-24.79780616510781	2.6144238458558817	-27.447614	-0.03538398903630835	organometallic	-4.884498989036306	-31.258068823797732	-3.845838812834039	14.029645932840456	HF	0.0002906134122753201
CEHPIO01_6_0_0	3.291408	6.887358785529999	-3.627765815918	3.259593	-0.849667	-3.632986	0.557042	-3.696326981472731	-1.0376658209746719	0.0	-5.0084458885710665	-3.9707800675963947	0.8841	1.921765820974672	organometallic	1.594707820974672	1.0060085865101027	2.0436744074847746	-196.94918789607684	HF	-0.06334098147273126
GIHWIE01_5_0_0	-17.518328	18.6087950367425	-10.6882300625125	7.920564	-7.714114	-19.78644	-39.657728	-19.902509492950383	-38.57978637679776	0.035939	-41.664409958520665	-3.0846235817229015	-38.602406	-0.02261962320223887	organometallic	-1.0779416232022356	-39.0838250302437	-0.5040386534459387	1.3064837853769768	HF	-0.11606949295038405
BENDAB_3_0_0	-5.364428	2.336788063473	-1.417928874256	0.918859	-0.608315	-2.675591	-8.082849	-2.733686219556142	-7.5131084947236975	0.003619	-8.830288721874773	-1.3171802271510753	-8.555539	-1.042430505276302	organometallic	-0.569740505276302	-8.060569163657114	-0.5474606689334163	7.286739827035464	HF	-0.058095219556142386
CPTIBP01_0_0_0	-0.405235	40.599583454021	-24.682981714844495	15.9166	-6.440946	-25.003357	-22.86112	-25.02796689970351	-20.02017410962494	0.005245	-23.230501491583137	-3.210327381958198	-21.811009	-1.7908348903750593	organometallic	-2.8409458903750604	-21.61508052305408	-1.5949064134291397	7.966496218743519	HF	-0.024609899703509797
JARNAS_4_0_0	-28.027523	20.0726699036995	-11.30214533211	8.770523	-6.028452	-13.443672	-42.058339	-13.214519588556048	-35.66819190485581	0.0	-48.069120723270125	-12.400928818414314	-39.314515	-3.64632309514419	organometallic	-6.3901470951441866	-41.01424140628947	-5.3460495014336615	14.988282881549313	HF	0.22915241144395182
YABGAK_2_0_0	-12.840911	16.4710395802725	-9.193624760379	7.277414	-6.841993	-9.445484	-24.25097	-9.601202147218782	-21.765270636280082	0.05996	-20.457328315710072	1.3079423205700103	-20.623779	1.141491636280083	organometallic	-2.4856993637199167	-23.21949270919273	-1.4542220729126463	6.681387505876603	HF	-0.1557181472187814
DCPVCL_2_0_0	-0.724616	9.145211375288	-5.4502733128430005	3.694938	-0.304291	-8.013973	-7.19089	-8.072063265479652	-5.746435691586703	0.0	-7.675682471972742	-1.9292467803860385	-6.683962	-0.9375263084132968	organometallic	-1.4444543084132961	-7.033926188860008	-1.2874904972733043	22.405027505281332	HF	-0.05809026547965246
CEFFOI_1_0_0	-21.843857	13.640279883258	-7.671582250731	5.968697	-5.773772	-8.561349	-32.146726	-8.587487672507478	-29.544762609930327	0.043029	-29.644957427922243	-0.1001948179919161	-31.988433	-2.4436703900696735	organometallic	-2.601963390069674	-31.338694818823527	-1.7939322088931995	6.071912753464598	HF	-0.02613867250747859
JAFNAG_1_0_0	-5.459899	11.071434413542	-5.8633718641715005	5.208062	-0.905175	-10.827092	-14.487937	-11.084369389667922	-14.838062569534934	1e-06	-20.504525610284983	-5.666463040750049	-14.703432	0.13463056953493435	organometallic	0.35012556953493323	-14.045717165963843	0.7923454035710904	-5.339951896401288	HF	-0.25727738966792124
DADHIZ_1_0_0	-9.910849	13.377028302399	-7.0718238976755	6.305204	-2.97881	-11.907242	-21.152052	-12.105612719464448	-21.376987264739718	0.004435	-27.85064760463112	-6.473660339891403	-19.952501	1.4244862647397163	organometallic	0.2249352647397167	-20.478108488951538	0.8988787757881802	-4.204889887691687	HF	-0.19837071946444773
BZCRCO_0_0_0	-5.736288	10.9364342149905	-5.9101091878235	5.026324	-1.4624	-4.905662	-9.378489	-4.964352002124782	-8.09641797083155	0.026721	-9.438293347050791	-1.3418753762192424	-8.502538	-0.40612002916845036	organometallic	-1.282071029168451	-8.663756977359585	-0.5673390065280355	7.00728406774393	HF	-0.05869000212478159
PESKEE01_6_0_0	-0.672665	0.4845084703775	-0.2987190324025	0.185789	-0.470415	-2.724209	-3.684509	-2.799208156946263	-3.2760464666357194	0.000764	-5.481032638361439	-2.2049861717257198	-3.920035	-0.6439885333642805	organometallic	-0.4084625333642804	-3.7827380540968756	-0.5066915874611562	15.466556797086414	HF	-0.07499915694626269
HEPSOL_2_0_0	0.387995	0.412877880679	-0.2470460155475	0.165832	-0.34557	-3.609761	-3.41883	-3.72147375085494	-3.601725993603783	0.0	-3.55205560818692	0.04967038541686275	-4.261196	-0.6594700063962171	organometallic	0.18289599360378306	-3.5699367010649636	0.031789292538819236	-0.8826127416486725	HF	-0.11171275085493981
CEFFOI_5_0_0	-45.303273	15.439587595768	-8.370490046173	7.069097	-8.023761	-9.256395	-57.574236	-9.178713100063076	-51.25599586026006	0.0	-51.18456158107999	0.0714342791800675	-51.439497	-0.18350113973994553	organometallic	-6.318240139739942	-56.43921948706415	-5.183223626804093	10.112423999984681	HF	0.07768189993692332
NCKLCN_0_0_0	-0.406109	0.1130833752135	-0.0660441348145	0.047039	-0.033989	-1.343482	-1.754071	-1.4082117243081202	-1.6201419442570693	0.0	-1.6593396919756556	-0.03919774771858631	-1.473371	0.14677094425706927	organometallic	-0.13392905574293068	-1.8151155277523157	-0.1949735834952464	12.034351939740274	HF	-0.06472972430812018
COACAC03_5_0_0	-0.492091	5.168530907843	-3.044381758557	2.124149	-0.127634	-6.450171	-6.014541	-6.5024773400154325	-5.361091840070299	0.002882	-9.087113601396611	-3.7260217613263125	-7.21664	-1.8555481599297012	organometallic	-0.6534491599297017	-6.013781620013675	-0.6526897799433762	12.174568155408014	HF	-0.05230634001543244
NCKLCN_3_0_0	-2.320444	11.2785624531135	-6.767468804191999	4.511093	-0.342132	-10.055787	-10.463083	-10.200642156185214	-9.982199485142894	0.005788	-10.206798425722129	-0.22459894057923435	-10.175043	-0.19284351485710616	organometallic	-0.4808835148571049	-10.296183037664802	-0.3139835525219077	3.145434560682024	HF	-0.14485515618521383
PESKEE01_5_0_0	-27.349775	46.097399903725005	-27.9476769341285	18.14972	-6.872602	-30.6247	-54.69056	-30.28910721772125	-52.17499663069247	0.010429	-49.5608199718744	2.6141766588180673	-53.935925	-1.7609283693075284	organometallic	-2.5155633693075288	-53.3521183619971	-1.1771217313046307	2.256103128547548	HF	0.3355927822787521
TESBUO_0_0_0	-14.106304	13.1559667605825	-7.587422772407	5.568543	-5.079452	-14.237532	-29.721893	-14.341022387943257	-25.392161971085788	1e-06	-40.08739427057197	-14.695232299486182	-27.628025	-2.2358630289142134	organometallic	-4.329731028914214	-29.35350826644202	-3.9613462953562326	15.600665669457536	HF	-0.10349038794325693
CPTIBP01_6_0_0	-1.181199	33.6397461788185	-20.551370263981	13.088374	-3.101597	-31.448917	-28.772836	-30.95720721543092	-32.63886357254214	0.007701	-34.346307370440144	-1.7074437978980015	-34.123076	-1.4842124274578552	organometallic	3.8660275725421407	-28.42234475786632	4.216518814675823	-12.918705963227906	HF	0.4917097845690819
ACACSC_2_0_0	-4.230438	20.263955849554	-11.7290103881305	8.534944	-2.031208	-17.081454	-18.803504	-17.364594877080005	-17.51247542344316	0.011799	-23.53523088323522	-6.022755459792059	-17.268251	0.24422442344316053	organometallic	-1.2910285765568403	-18.231784504129312	-0.719309080686152	4.1074095083282485	HF	-0.28314087708000457
FOHCOU_5_0_0	-2.598762	9.6554197939615	-4.774315884567	4.881103	-0.654705	-12.066809	-12.823965	-12.516754731963582	-12.702255373904576	0.006459	-22.52850415486375	-9.826248780959174	-10.073338	2.628917373904576	organometallic	-0.12170962609542357	-12.450369137896825	0.25188623600775095	-1.983004030333261	HF	-0.4499457319635827
BENDAB_2_0_0	-0.571512	26.815480959697	-15.6789494344415	11.13653	-6.514955	-20.479945	-20.881749	-20.13454671312978	-18.936744981140183	0.021878	-14.813016290250111	4.123728690890072	-21.260402	-2.323657018859816	organometallic	-1.9450040188598159	-19.938423113857425	-1.0016781327172417	5.289600370680656	HF	0.3453982868702212
RUJBUT_5_0_0	-4.56331	4.067769763983	-2.036761340409	2.031008	-0.572757	-7.24288	-11.281074	-7.557441580844354	-11.493877926426883	0.0	-16.850088426463326	-5.356210500036443	-12.267121	-0.7732430735731164	organometallic	0.21280392642688284	-11.231945471921307	0.2619324545055761	-2.2788866923959357	HF	-0.3145615808443534
TESBUO_5_0_0	-1.976416	0.4227070411685	-0.2646835548139999	0.158023	-0.847621	-3.566476	-6.14689	-3.713321764506896	-5.803293590480192	0.000171	-11.01002274393449	-5.206729153454298	-5.880198	-0.07690440951980815	organometallic	-0.3435964095198081	-6.2787240793216075	-0.4754304888414156	8.192425239717645	HF	-0.1468457645068959
NCKLCN_4_0_0	-3.798	23.829745945071	-14.612870591601	9.216874	-1.087482	-14.736948	-14.938012	-14.729310496283077	-12.680252290436206	0.00894	-14.179039059536658	-1.4987867691004517	-12.858567	-0.1783147095637947	organometallic	-2.2577597095637945	-14.355307978065152	-1.6750556876289462	13.20995552188121	HF	0.007637503716923177
RUJBUT_0_0_0	3.067116	6.643904950202	-3.6407050649425	3.003199	-0.918092	-4.264803	-0.478363	-4.305467095910226	-1.2979186777674367	0.019271	-2.9423583028028126	-1.6444396250353759	-4.078864	-2.7809453222325633	organometallic	0.8195556777674368	-0.13626861076411956	1.1616500670033172	-89.5009900775512	HF	-0.04066409591022602
SAYVOE_2_0_0	-39.982071	52.6501062499475	-30.1956279022225	22.454475	-15.426602	-40.397457	-81.876668	-39.52693941371922	-75.17243616597078	1e-06	-60.283156931746	14.88927923422478	-70.132458	5.03997816597078	organometallic	-6.7042318340292155	-79.6684102034466	-4.495974037475818	5.980881113855753	HF	0.8705175862807835
CPTIBP01_2_0_0	2.921342	4.362776940624999	-2.5848698991570003	1.777907	-0.975888	-5.875306	-2.875317	-5.937761164024486	-5.202600910466645	0.003281	-8.84591140952159	-3.6433104990549445	-6.182804	-0.9802030895333553	organometallic	2.3272839104666447	-2.874091097973296	2.3285098124933485	-44.756648694863934	HF	-0.06245516402448548
TESBUO_4_0_0	0.188585	0.0600132090355	-0.0356199747149999	0.024393	-0.03173	-1.139347	-0.96441	-1.1695336210643723	-0.8657651838828482	7e-05	-3.1081012022558894	-2.242336018373041	-1.109691	-0.2439258161171518	organometallic	-0.09864481611715181	-1.0192001690370205	-0.1534349851541723	17.722471174693773	HF	-0.0301866210643722
COACAC03_6_0_0	-0.227369	0.699575906427	-0.4356212271699999	0.263955	-0.076622	-2.195603	-2.356481	-2.2366084256289844	-2.008041528826951	0.001978	-4.44958207349126	-2.4415405446643086	-2.715025	-0.7069834711730487	organometallic	-0.34843947117304896	-2.4323109405707064	-0.4242694117437553	21.128517794729234	HF	-0.04100542562898424
COSRUX_4_0_0	-19.98509	111.420798452771	-68.928373596692	42.492419	-10.739889	-48.607037	-56.607435	-48.34421604457251	-48.99797594204416	0.024897	-52.873730900825976	-3.875754958781819	-53.216762	-4.218786057955846	organometallic	-7.609459057955846	-52.84478796867688	-3.846812026632726	7.85096109109245	HF	0.26282095542748607
BZCRCO_5_0_0	-11.866564	27.122202256175	-15.354171335227502	11.768029	-4.114011	-20.035691	-29.498312	-20.145641590417096	-30.565365152551486	0.0	-43.058244350624825	-12.49287919807334	-29.335772	1.2295931525514874	organometallic	1.0670531525514875	-28.393070310374178	2.1722948421773083	-7.107046918416982	HF	-0.1099505904170961
YABGAK_1_0_0	11.983217	2.3165898451760003	-1.4394467029845	0.877143	-1.265712	-4.017582	7.374683	-4.07731757213199	6.59184142716541	4e-06	-1.9601255789201049	-8.551967006085516	4.973521	-1.6183204271654104	organometallic	0.7828415728345899	7.319817549262161	0.7279761220967504	11.04359275234858	HF	-0.059735572131989656
NIDCAR06_0_0_0	-2.061081	0.434164946336	-0.260542259146	0.173623	-0.143467	-2.30184	-4.393917	-2.365179848737571	-4.495167826459667	0.0	-5.922512688863494	-1.4273448624038263	-4.998788	-0.503620173540333	organometallic	0.10125082645966721	-4.480774526634488	0.014393299825179007	-0.32019493778311214	HF	-0.06333984873757093
NEZWEU_6_0_0	3.833242	11.7501988400075	-6.881912416823999	4.868286	-5.55244	-12.095388	-10.359636	-11.823524103776796	-9.200612085774889	0.005763	-10.330101949862708	-1.1294898640878195	-10.994969	-1.7943569142251103	organometallic	-1.159023914225111	-10.017667375254533	-0.8170552894796437	8.880444929776974	HF	0.27186389622320384
DIGWUL_4_0_0	-40.922697	183.2514682146265	-112.6114563464355	70.640002	-7.15355	-85.363259	-97.769856	-85.65782984235688	-101.2121496736106	1e-06	-92.71722664242031	8.494923031190282	-99.912482	1.2996676736105996	organometallic	3.4422936736105925	-91.95369230688146	9.258457366729132	-9.147575065430235	HF	-0.29457084235687603
TESBUO_7_0_0	-3.532167	25.993765364998	-15.3839215426045	10.609842	-0.271841	-8.062127	-6.666808	-8.099275772690943	-4.754241771000882	0.001662	-12.031490533965703	-7.277248762964821	-7.711929	-2.9576872289991174	organometallic	-1.9125662289991174	-5.430276265468145	-0.6760344944672632	14.219606974782472	HF	-0.03714877269094252
PMCCOC_6_0_0	0.099817	0.5346451864095	-0.3337478259079999	0.200897	-0.027622	-2.455447	-2.280376	-2.517128988623239	-1.7255300963288442	0.00017	-2.0974426524699004	-0.3719125561410561	-2.042698	-0.3171679036711559	organometallic	-0.5548459036711557	-2.3806990263644114	-0.6551689300355672	37.96913953743684	HF	-0.061681988623238926
PVVBAY01_3_0_0	-0.485404	4.491134274985	-2.802131588955	1.689002	-0.026705	-5.179283	-4.866965	-5.234379501510071	-4.144320068956603	0.002611	-9.002432914680043	-4.85811284572344	-5.679302	-1.5349819310433972	organometallic	-0.7226449310433978	-4.908257386633756	-0.7639373176771533	18.43335709998592	HF	-0.055096501510071505
TESBUO_3_0_0	-17.647274	31.326796040663	-18.410181407029494	12.916613	-4.258982	-24.30727	-39.10995	-24.334231876111595	-31.78757662394669	0.013036	-44.35405633302432	-12.566479709077626	-36.556237	-4.768660376053312	organometallic	-7.3223733760533065	-38.17216769453455	-6.3845910705878595	20.085177131049758	HF	-0.02696187611159573
COACAC03_0_0_0	-9.169422	21.5211785855715	-12.6795901857175	8.841587	-5.687206	-21.070801	-30.51888	-20.80426757909096	-24.884170053332408	0.004841	-31.021190435648155	-6.137020382315747	-31.182222	-6.2980519466675915	organometallic	-5.634709946667591	-30.01584021386572	-5.131670160533311	20.62222750260499	HF	0.2665334209090382
ACACSC_6_0_0	-14.361686	115.22127029668547	-68.352880400816	46.868383	-3.050883	-41.523362	-35.603741	-41.64710309159045	-32.19498153900529	0.013911	-39.64919574374578	-7.454214204740488	-33.539837	-1.344855460994708	organometallic	-3.408759460994709	-30.420588238664585	1.774393300340705	-5.511397166639057	HF	-0.12374109159045332
COACAC03_2_0_0	-11.576826	48.1416732065865	-29.088350417016	19.05332	-3.168009	-29.789854	-34.669731	-29.609651756704483	-30.275580880194802	2e-06	-33.51007151033018	-3.234490630135376	-36.627748	-6.352167119805195	organometallic	-4.394150119805197	-33.28466076638341	-3.0090798861886086	9.938966648058734	HF	0.18020224329551482
PESKEE01_9_0_0	-6.662584	3.873781493373	-2.2924270299865	1.581354	-1.699675	-6.41796	-13.678427	-6.348319717768466	-12.834684577850517	0.006778	-11.995850207745956	0.8388343701045606	-13.500851	-0.6661664221494839	organometallic	-0.8437424221494823	-13.69893628790111	-0.8642517100505938	6.733719904126651	HF	0.06964028223153385
DIGWUL_7_0_0	6.973019	3.6160025756025	-2.2093171950565003	1.406685	-1.379204	-5.610954	0.936806	-5.672025777918116	1.0732690464226926	9.1e-05	-4.094947471933207	-5.1682165183559	-0.783733	-1.8570020464226926	organometallic	-0.13646304642269258	0.8897095559180919	-0.18355949050460074	-17.10284025393464	HF	-0.0610717779181158
DIGWUL_8_0_0	2.586062	15.961392687786	-9.114753921223	6.846638	-6.102633	-9.968896	-8.962629	-10.043198828011196	-10.53227550089079	0.032146	-14.610888381924308	-4.078612881033518	-8.92959	1.6026855008907912	organometallic	1.5696465008907907	-8.120305249574608	2.4119702513161823	-22.900751609774968	HF	-0.07430282801119503
DIGWUL_9_0_0	-1.65087	5.061303965053	-2.8737198398405	2.187584	-4.988837	-6.562127	-11.158055	-6.729118554479843	-11.434012235680141	0.021362	-15.038473999742472	-3.6044617640623304	-9.92912	1.504892235680142	organometallic	0.2759572356801421	-10.946279927665044	0.48773230801509726	-4.265626955454145	HF	-0.16699155447984282
CEFFOI_9_0_0	-35.623076	12.592745923603498	-6.813663505257	5.779082	-8.006373	-9.924803	-49.174141	-10.0108806468116	-45.25390992469496	1e-06	-49.8241208126552	-4.570210887960243	-45.204635	0.04927492469495576	organometallic	-3.92023107530504	-48.31424975401537	-3.0603398293204123	6.762597606290792	HF	-0.08607764681159935
HEPSOL_1_0_0	-7.265274	8.4573554566895	-5.293232396233999	3.164123	-1.142029	-10.107349	-16.755073	-10.291201461011608	-14.150506772243922	0.0	-17.491539972009434	-3.341033199765512	-15.23829	-1.087783227756077	organometallic	-2.6045662277560773	-16.810906331345123	-2.660399559101201	18.80073697656926	HF	-0.18385246101160924
HEPSOL_7_0_0	0.767808	5.874336395881	-3.702972838087	2.171363	-1.778545	-6.679694	-6.286946	-6.933376243927223	-5.31527235175257	5.6e-05	-2.6578077785865277	2.6574645731660427	-5.923281	-0.6080086482474298	organometallic	-0.97167364824743	-6.287321807661646	-0.972049455909076	18.287857923001223	HF	-0.2536822439272237
HEPSOL_8_0_0	-9.779461	32.8419533209635	-19.9577192230015	12.884232	-1.614821	-34.743755	-39.571064	-34.36411255381185	-39.203750565732506	0.002993	-38.75763330314624	0.44611726258626305	-43.606242	-4.402491434267496	organometallic	-0.3673134342674942	-39.44262964084766	-0.2388790751151575	0.6093270966884444	HF	0.37964244618815
JAFNAG_4_0_0	1.589844	0.576722244936	-0.245679560945	0.331043	-0.222016	-2.017136	-0.445015	-2.112932926333632	-0.8059324828691682	0.0	-2.0943163191260594	-1.2883838362568913	-0.067306	0.7386264828691682	organometallic	0.3609174828691682	-0.46997165134794927	0.3359608315212189	-41.6859772576951	HF	-0.09579692633363202
GIHWIE01_3_0_0	-12.829095	11.0867614392945	-6.570334507203	4.516426	-4.096297	-17.135492	-31.063447	-17.291051839144938	-31.77152773183294	2e-06	-38.288537588024354	-6.5170098561914145	-31.312973	0.4585547318329404	organometallic	0.7080807318329398	-31.096112536780744	0.6754151950521958	-2.1258505437731126	HF	-0.15555983914493865
DCPVCL_1_0_0	0.444307	2.33301257872	-1.3828826999405002	0.95013	-0.134306	-4.504892	-3.70762	-4.597193915332909	-3.207705646449987	0.0	-4.326511531788966	-1.1188058853389786	-3.301614	-0.0939083535500127	organometallic	-0.4999143535500128	-3.791735752711547	-0.5840301062615598	18.207097864728148	HF	-0.09230191533290899
FOHCOU_2_0_0	-0.897871	0.4988245289765	-0.210543266342	0.288281	-0.037468	-2.185063	-2.973204	-2.390208565318748	-2.9799534794030667	0.0	-4.343496828089197	-1.3635433486861306	-2.348291	0.6316624794030665	organometallic	0.006749479403066694	-3.0205435885368157	-0.04059010913374905	1.3621054628638	HF	-0.20514556531874817
FOMKIB01_3_0_0	7.044343	23.11813341289	-12.88087596794	10.237256	-3.802743	-18.553185	-9.597375	-18.92769967543592	-21.512831075014013	0.017669	-25.946337832486808	-4.433506757472795	-13.22513	8.287701075014013	organometallic	11.915456075014013	-8.657804898374534	12.855026176639479	-59.75515789537293	HF	-0.3745146754359219
CPMNCO01_6_0_0	-0.099648	2.6026045504175	-1.6252921796315	0.977312	-0.276195	-6.614978	-6.462414	-6.943010502812775	-5.8581161191859525	0.003486	-8.99028834438405	-3.1321722251980972	-6.478732	-0.6206158808140474	organometallic	-0.6042978808140473	-6.666237324555295	-0.8081212053693427	13.794899058464546	HF	-0.32803250281277485
JARNAS_5_0_0	-36.261597	39.442562502798	-22.9743196628865	16.468241	-10.320319	-30.088186	-66.649902	-29.57451371036759	-56.212920482051565	2e-06	-71.81805924583736	-15.605138763785796	-61.366405	-5.153484517948435	organometallic	-10.436981517948432	-65.16395800927529	-8.951037527223725	15.923452207187378	HF	0.5136722896324102
ZOSWEJ_5_0_0	-0.83424	11.674256255133	-5.923445149898001	5.75081	-1.035085	-8.118199	-6.99447	-8.393680927725804	-6.372111197709262	0.02067	-13.862824899443035	-7.490713701733774	-5.94662	0.42549119770926147	organometallic	-0.622358802290738	-6.256619461577394	0.11549173613186792	-1.8124563829549387	HF	-0.27548192772580293
BZCRCO_4_0_0	-19.426569	22.402608452501497	-11.992001611282	10.410605	-3.734828	-10.897816	-28.274308	-11.01153168517726	-24.93870240825659	0.0	-34.261023014018086	-9.322320605761497	-24.535849	0.4028534082565898	organometallic	-3.3356055917434126	-26.774886844764787	-1.8361844365081978	7.362790599322771	HF	-0.11371568517725983
CEFFOI_7_0_0	-47.649736	94.166018465166	-55.8213701794345	38.344643	-15.054953	-51.676239	-92.81795	-51.0223443046898	-92.52430847396441	1e-06	-83.24707976068498	9.277228713279428	-91.517137	1.007171473964405	organometallic	-0.2936415260355858	-88.9906866927077	3.533621781256713	-3.8191280102904472	HF	0.6538946953101998
NISALO01_0_0_0	1.45778	2.699141131961	-1.7078022768475	0.991339	-0.25258	-4.239577	-2.50382	-4.294583959860272	-2.198729364681883	0.0	-5.978248524430335	-3.7795191597484523	-3.100402	-0.9016726353181168	organometallic	-0.3050906353181171	-2.5897132611913785	-0.3909838965094954	17.78226564805368	HF	-0.05500695986027271
PMCCOC_0_0_0	-1.433989	5.357340862795	-3.0042792545645	2.353061	-0.254594	-9.582801	-10.079994	-9.74684314035935	-11.295528439647002	0.010136	-11.775158267572516	-0.479629827925514	-12.165024	-0.8694955603529984	organometallic	1.2155344396470031	-10.166144201924327	1.1293842377226753	-9.998507318688755	HF	-0.16404214035934928
TITODC10_2_0_0	-4.406615	26.49581936662	-15.5551746162755	10.940643	-1.238903	-23.363976	-23.459218	-23.68569838086188	-23.962353490792534	0.0	-25.719983479292225	-1.7576299884996907	-23.571572	0.3907814907925342	organometallic	0.5031354907925341	-22.904672518003128	1.0576809727894059	-4.413927760458992	HF	-0.3217223808618783
JARNAS_0_0_0	-19.322428	27.1023184651325	-15.5584383753255	11.543879	-5.244172	-12.43834	-30.373057	-12.26559559330855	-26.750572789931002	0.055928	-42.84495914623743	-16.094386356306426	-28.188829	-1.438256210068996	organometallic	-3.622484210068997	-28.9069105120121	-2.1563377220810978	8.060902990805303	HF	0.17274440669145008
ACACSC_3_0_0	-13.853242	59.5707240687	-35.755497921027995	23.815223	-1.623947	-29.667584	-33.274472	-29.788714339990545	-31.44586378696478	0.034959	-39.8538489936645	-8.40798520669972	-29.442227	2.0036367869647798	organometallic	-1.8286082130352241	-31.17742696750557	0.2684368194592075	-0.8536474662543134	HF	-0.12113033999054323
CEFFOI_0_0_0	14.964047	4.8678396996095	-2.8224919134985	2.045348	-1.825252	-4.949288	9.541075	-4.975317664792343	9.03869225242113	0.000313	6.536749554831771	-2.5019426975893593	8.676242	-0.36245025242113016	organometallic	0.5023827475788689	9.666221409779517	0.6275291573583868	6.942698565606048	HF	-0.026029664792343254
CPTIBP01_3_0_0	3.797619	18.6015445452095	-11.3983726507575	7.203171	-2.419656	-22.322075	-16.973901	-22.511968026727725	-20.92663541214527	0.009622	-23.9087170821962	-2.982081670050931	-23.074388	-2.147752587854729	organometallic	3.9527344121452685	-17.029368370890026	3.897267041255244	-18.623476562282786	HF	-0.18989302672772368
TCBMNI_4_0_0	-2.879225	10.475046585494	-5.8691921355835	4.605854	-0.418212	-10.611037	-11.592247	-11.182183018376117	-14.103730816869662	0.0	-18.824522314123517	-4.720791497253854	-6.737357	7.366373816869662	organometallic	2.511483816869662	-11.336994672309494	2.766736144560168	-19.617051548167936	HF	-0.5711460183761172
QENJAV_3_0_0	-19.285864	29.4072833944605	-17.1395960181045	12.267686	-5.371885	-19.016329	-36.665989	-18.4860753639804	-30.373020746395355	1e-06	-39.53758539630831	-9.164564649912954	-36.49398	-6.120959253604646	organometallic	-6.2929682536046485	-35.47768570314782	-5.104664956752465	16.80657646591929	HF	0.530253636019598
GIHWIE01_6_0_0	-17.849564	16.380490230937	-9.200758081098	7.179731	-7.782112	-6.739212	-27.355642	-6.743051909165347	-25.11725316951764	0.073488	-24.55680468890423	0.5604484806134096	-24.801384	0.3158691695176401	organometallic	-2.2383888304823607	-26.17225255375077	-1.054999384233131	4.200297608631349	HF	-0.003839909165346711
PESKEE01_0_0_0	-6.172037	47.063380049403	-27.5069049695525	19.556472	-11.048506	-27.878562	-33.43766	-27.778186019524057	-27.66179737724173	0.011841	-21.73847169896908	5.923325678272651	-28.769207	-1.1074096227582721	organometallic	-5.775862622758272	-31.365538186389728	-3.703740809147998	13.389371480955129	HF	0.10037598047594187
DADHIZ_5_0_0	-3.303637	15.899569388162002	-10.0119232169435	5.887645	-0.340849	-10.335093	-11.056925	-10.296765005679434	-8.617284153755218	0.004765	-9.124141819241109	-0.5068576654858905	-8.209822	0.4074621537552172	organometallic	-2.4396408462447816	-10.810076633358863	-2.1927924796036447	25.446445080357194	HF	0.038327994320566106
PESKEE01_1_0_0	-41.815892	92.5751035638405	-54.6742878011625	37.900811	-13.4172	-57.826951	-92.034962	-56.95457121462979	-88.29483584676643	1e-06	-84.87298875772679	3.4218470890396446	-88.920341	-0.6255051532335614	organometallic	-3.740126153233561	-88.61626087194554	-0.32142502517911	0.36403604140216694	HF	0.8723797853702138
NEZWEU_4_0_0	12.68518	1.476305669528	-0.8663052199685	0.61	-3.143649	-6.212223	4.244457	-6.333625558050091	3.592722412360913	0.0	5.067955782255872	1.475233369894959	3.092441	-0.5002814123609132	organometallic	0.6517345876390865	4.120437198348943	0.5277147859880302	14.688437497213958	HF	-0.12140255805009126
VIPGEG_6_0_0	-0.323883	3.548068621641	-2.1068634795295	1.441205	-0.148108	-6.467556	-6.211386	-6.5327212508678425	-6.897063686392782	0.0	-8.677692684518	-1.7806289981252181	-6.832636	0.06442768639278196	organometallic	0.6856776863927818	-6.321834482368814	0.5752292040239677	-8.340204327224605	HF	-0.06516525086784242
JAFNAG_7_0_0	-1.232233	8.6306477142025	-4.938738142378	3.691909	-0.594459	-10.861279	-10.780286	-10.798908229255128	-10.058089468080786	0.006544	-12.521203540359544	-2.463114072278758	-10.470753	-0.4126635319192147	organometallic	-0.7221965319192147	-10.712671023909087	-0.654581555828301	6.508010869316752	HF	0.06237077074487196
TCBMNI_0_0_0	3.9142	13.7650300878015	-7.4163602391475	6.348669	-1.817668	-16.994664	-11.460946	-17.653221581590305	-15.877920998904251	0.0	-22.014276665404164	-6.136355666499913	-7.129368	8.748552998904252	organometallic	4.4169749989042515	-11.129928412249495	4.747992586654757	-29.903112548440188	HF	-0.6585575815903049
ACACSC_8_0_0	-1.086077	14.3810309679575	-8.361119809956	6.01991	-0.092354	-5.490261	-3.730841	-5.5860796222644185	-2.293766917818489	0.000157	-2.631299108768314	-0.33753219094982523	-4.248185	-1.9544180821815114	organometallic	-1.437074082181511	-3.0450740132216	-0.7513070954031109	32.75429118655392	HF	-0.09581862226441817
COACAC03_4_0_0	-6.339887	26.917822403593	-16.624207335652	10.293614	-1.682804	-28.416068	-31.114844	-28.30278234800292	-28.287642151702	2e-06	-36.18418065548665	-7.896538503784651	-33.658664	-5.371021848298003	organometallic	-2.827201848298003	-31.098625754553105	-2.810983602851106	9.937143533477483	HF	0.11328565199707796
VANPAB_8_0_0	-7.349455	42.528267541457005	-26.3799806394275	16.148285	-1.304255	-30.870148	-31.435002	-30.92287359173705	-30.441879349344617	0.01683	-26.054336768444944	4.387542580899673	-32.062917	-1.6210376506553814	organometallic	-0.9931226506553834	-30.77423684658835	-0.3323574972437342	1.0917771975562656	HF	-0.05272559173705105
NISALO01_3_0_0	1.954791	0.593082607102	-0.3742135258175	0.218869	-0.292856	-3.902293	-2.076513	-3.977047329965475	-2.1244019997779513	0.000864	-5.648511012688587	-3.524109012910636	-2.640081	-0.5156790002220486	organometallic	0.04788899977795147	-2.2430138840769422	-0.11861188429899094	5.583306940559678	HF	-0.07475432996547537
PMCCOC_7_0_0	-0.006391	6.078821641284001	-3.6414627737405	2.437359	-0.182909	-8.038018	-7.009166	-8.062733539359995	-5.696935076287486	0.004852	-6.929243644258778	-1.232308567971292	-6.959247	-1.262311923712514	organometallic	-1.3122309237125132	-7.054975191511835	-1.3580401152243482	23.838083057624388	HF	-0.024715539359995375
NEZWEU_5_0_0	5.34939	11.271089563352	-6.474046631398	4.797042	-5.985645	-11.654379	-8.784897	-11.266969521161316	-7.464611693333129	0.018873	-6.979035566046174	0.4855761272869552	-8.730093	-1.2654813066668709	organometallic	-1.3202853066668716	-8.387112393171474	-0.9225006998383449	12.358321339906512	HF	0.38740947883868415
DIGWUL_3_0_0	-35.882201	213.736466660051	-131.2576512289765	82.478804	-4.873439	-85.375718	-85.169071	-85.71295245173417	-90.18923825258024	1e-06	-81.6809294450372	8.508308807543045	-90.709818	-0.5205797474197595	organometallic	5.0201672525802365	-77.75053004409293	12.438708208487313	-13.791787633965798	HF	-0.33723445173416167
HEPSOL_4_0_0	2.350304	7.8759221773345	-4.7035936601075	3.172328	-0.511445	-6.036075	-2.557882	-6.134380436648641	-2.1047258918117615	1e-06	-4.952061015481674	-2.8473351236699127	-4.575891	-2.471165108188239	organometallic	-0.4531561081882387	-2.3749473528460356	-0.27022146103427414	12.838795877674396	HF	-0.09830543664864066
NISALO01_5_0_0	-2.352148	11.4635571417365	-6.951559963747	4.511997	-0.44665	-8.745851	-9.268341	-8.7115916303437	-8.007932268731507	0.005804	-9.59390140566294	-1.5859691369314337	-8.727658	-0.7197257312684933	organometallic	-1.2604087312684928	-9.046455760701708	-1.038523491970201	12.968684763048177	HF	0.03425936965630072
ZOSWEJ_0_0_0	-22.962897	27.9798472066325	-14.5468252858135	13.43302	-6.018148	-15.859938	-37.140393	-16.211461988561453	-29.057325054632436	0.057063	-40.11248958193097	-11.055164527298537	-26.164355	2.8929700546324355	organometallic	-8.083067945367567	-35.16828082343709	-6.110955768804651	21.03068936082407	HF	-0.3515239885614534
GIHWIE01_4_0_0	3.228715	6.352849492375	-3.927175126402	2.425674	-0.829594	-5.612892	-1.87389	-5.663047137759388	-0.7793250816410703	1e-06	-4.437260941647171	-3.6579358600061007	-3.426467	-2.6471419183589298	organometallic	-1.0945649183589299	-1.8029515577439383	-1.023626476102868	131.34781623444712	HF	-0.05015513775938718
ACACSC_5_0_0	0.122255	1.295612321802	-0.7473844314535001	0.548228	-0.028749	-3.133629	-2.768568	-3.2026027530041987	-2.776640197688383	4.1e-05	-4.160087695679477	-1.3834474979910936	-2.726593	0.05004719768838317	organometallic	0.008072197688382854	-2.8418583303443667	-0.06521813265598375	2.3488146829495355	HF	-0.06897375300419872
DADHIZ_0_0_0	-6.920151	24.772287044519	-13.61678602709	11.155499	-4.239551	-15.905132	-20.819225	-15.998027885878088	-18.310072558495698	0.034195	-23.03243276529687	-4.722360206801174	-17.686024	0.6240485584956978	organometallic	-2.509152441504302	-19.51184711528823	-1.2017745567925324	6.563461466103917	HF	-0.09289588587808773
BENDAB_4_0_0	4.64262	14.726426228627	-8.944164938896499	5.78226	-1.608451	-15.113089	-8.957658	-14.917463447699696	-9.4262043703001	0.013391	-7.211419685237643	2.2147846850624573	-10.437392	-1.011187629699899	organometallic	0.4685463703000998	-8.84982448557644	0.5763798847236608	-6.114655083648591	HF	0.19562555230030476
NIDCAR06_3_0_0	-11.527937	32.8533612182325	-19.3351184607145	13.518241	-2.354084	-17.148482	-24.010401	-17.116521218532938	-22.38449679462558	0.047889	-30.29889248936407	-7.9143956947384915	-24.49266	-2.108163205374421	organometallic	-1.6259042053744217	-22.68718069751801	-0.3026839028924293	1.3522032935093826	HF	0.03196078146706327
CEHPIO01_5_0_0	-16.244231	19.8944503650855	-11.2093762695525	8.685073	-2.149088	-8.929534	-22.687222	-8.903174761393865	-17.49048685946894	0.0	-22.69555998933088	-5.20507312986194	-18.132975	-0.6424881405310572	organometallic	-5.196735140531057	-21.579300158796585	-4.088813299327644	23.37735554293079	HF	0.026359238606135094
DIGWUL_2_0_0	-13.534102	0.1806325280185	-0.101203972276	0.079429	-2.024888	-2.807067	-17.928632	-2.986240623042204	-17.290173158887924	1e-06	-18.53807083280569	-1.247897673917766	-14.368934	2.921239158887925	organometallic	-0.638458841112076	-17.973038360278192	-0.6828652013902676	3.949441079132537	HF	-0.17917362304220408
FOMKIB01_0_0_0	-7.631488	19.4091391454575	-11.1077356661245	8.301402	-6.583919	-20.690252	-29.582446	-20.47282407113148	-23.327307484429543	0.0	-19.418276731868364	3.909030752561179	-11.108095	12.219212484429542	organometallic	-6.255138515570458	-29.035805962843376	-5.7084984784138335	24.471313211883235	HF	0.21742792886852058
COSRUX_0_0_0	-9.421166	20.214116455644	-12.006976082269	8.207139	-3.398008	-12.643871	-20.813175	-12.116090404243762	-16.9814461855489	0.008359	-15.135785096310736	1.845661089238165	-17.380285	-0.3988388144510999	organometallic	-3.8317288144511004	-20.076651662350418	-3.0952054768015174	18.22698398582517	HF	0.5277805957562389
NISALO01_1_0_0	-4.21244	13.5713980555335	-7.813096406675	5.758301	-0.79109	-10.211348	-12.266257	-10.205603439274856	-10.6822459230096	0.0	-14.397008303040678	-3.714762380031079	-11.341418	-0.6591720769904015	organometallic	-1.5840110769904001	-11.822507486214437	-1.140261563204838	10.674361659739645	HF	0.005744560725142733
ACACSC_7_0_0	-5.45427	41.244815834646495	-23.966589094969	17.278224	-3.262134	-22.675833	-22.369658	-22.92182426443262	-20.015887352223643	0.012367	-27.809730701535493	-7.7938433493118495	-21.268375	-1.2524876477763556	organometallic	-2.353770647776358	-20.64616387714399	-0.6302765249203475	3.1488812553210517	HF	-0.2459912644326181
JAFNAG_8_0_0	-0.835297	10.0287990855325	-5.8077308241465	4.221068	-0.738199	-13.35075	-12.731603	-13.221358903799468	-11.843369228148275	0.008466	-14.097417179612323	-2.254047951464049	-12.555969	-0.7125997718517247	organometallic	-0.8882337718517253	-12.716877626262121	-0.873508398113847	7.375505916321255	HF	0.12939109620053202
GIHWIE01_1_0_0	-26.908147	24.093440615812	-13.7662994435375	10.32714	-11.390085	-9.386361	-40.432084	-9.416871907798742	-40.40958832311747	0.0	-42.03147065747379	-1.6218823343563216	-36.439416	3.970172323117467	organometallic	-0.022495676882535065	-38.75637837437819	1.6532099487392813	-4.091132865596443	HF	-0.03051090779874066
TESBUO_6_0_0	-18.836528	31.951851640199	-18.368805567043	13.583044	-3.344274	-23.571129	-38.505333	-23.53272060559633	-32.94286862033759	0.00564	-48.06020067814677	-15.117332057809179	-36.837433	-3.8945643796624054	organometallic	-5.5624643796624085	-37.36201320664011	-4.419144586302515	13.414571260422397	HF	0.0384083944036675
CEFFOI_10_0_0	5.219664	0.5335752268965	-0.338968055048	0.194607	-1.259366	-2.729298	1.573479	-2.778475508728868	1.8712135377798766	0.0	-1.9963664243237351	-3.867579962103612	1.13094	-0.7402735377798766	organometallic	-0.2977345377798766	1.4972293477176843	-0.3739841900621923	-19.986184500669562	HF	-0.04917750872886817
PESKEE01_4_0_0	0.983103	2.725253541056	-1.5318133367785	1.19344	-1.454766	-7.526554	-7.13281	-7.660864081221837	-7.2513689759191555	0.003551	-7.885452198864388	-0.6340832229452324	-7.930304	-0.678935024080844	organometallic	0.11855897591915543	-7.269021738571216	-0.017652762652060616	0.24344041395056745	HF	-0.1343100812218374
DADHIZ_4_0_0	-6.343711	25.408418176653495	-13.879022061923498	11.529395	-2.943014	-10.780629	-13.895823	-10.906203138066669	-15.190285915694613	0.038325	-20.95684614392249	-5.766560228227878	-16.114481	-0.9241950843053885	organometallic	1.2944629156946128	-12.284637653219608	2.9056482624750046	-19.12833161009094	HF	-0.1255741380666695
PVVBAY01_2_0_0	-53.165379	55.635077808556	-32.450751250599005	23.184323	-9.265099	-38.288333	-87.64919	-37.38093822097754	-78.01586686219053	0.0	-109.60682134400696	-31.590954481816425	-96.401374	-18.38550713780947	organometallic	-9.63332313780947	-85.54839687993729	-7.532530017746751	9.655125708020943	HF	0.9073947790224608
GIHWIE01_0_0_0	3.992646	3.934299651696	-2.375570027607	1.558729	-0.941316	-5.225436	-1.232683	-5.3398046539323465	-0.7202287867860551	6.9e-05	-1.5943050375289871	-0.874076250742932	-2.094418	-1.374189213213945	organometallic	-0.5124542132139449	-1.2442090977676115	-0.5239803109815564	72.75192558183674	HF	-0.1143686539323463
CEFFOI_4_0_0	-34.456633	26.099126971428497	-14.009792012867	12.089333	-11.965167	-12.214794	-50.416129	-12.278384762309184	-41.960137633011925	0.0	-50.28050349502804	-8.320365862016118	-40.384832	1.5753056330119222	organometallic	-8.455991366988073	-48.36466219672366	-6.404524563711732	15.263354519297392	HF	-0.06359076230918426
VIPGEG_5_0_0	-0.034673	6.8914160757000005	-4.0276484246535	2.863767	-0.146524	-5.957538	-4.720942	-6.002832857196653	-4.156688993403863	0.0	-3.1525082998759397	1.0041806935279234	-4.303612	-0.1469230065961371	organometallic	-0.5642530065961369	-4.571020198086453	-0.41433120468258977	9.967818264490818	HF	-0.04529485719665338
ACACCS_2_0_0	-0.712114	2.1960886080555	-1.1677664007105	1.028322	-0.165092	-4.808416	-5.154363	-5.248413661239334	-5.618577215116071	0.013904	-7.003085396909156	-1.3845081817930849	-3.05853	2.5600472151160707	organometallic	0.46421421511607086	-5.208439456566574	0.41013775854949674	-7.299672903774875	HF	-0.4399976612393335
FEROCE27_3_0_0	-1.830359	10.4084910610405	-6.305596552029	4.102894	-0.310481	-9.898441	-9.988212	-10.075652748700612	-8.784493941152057	0.006612	-20.48518977490928	-11.700695833757223	-10.209898	-1.4254040588479437	organometallic	-1.2037180588479437	-9.8904758813984	-1.1059819402463429	12.590161114065236	HF	-0.1772117487006124
FEROCE27_4_0_0	-3.904351	20.090896977987	-12.480292951944	7.610603	-1.155008	-14.693416	-15.834096	-14.648167536274814	-13.280655614516144	0.008893	-27.64124746238754	-14.360591847871396	-14.992421	-1.7117653854838562	organometallic	-2.5534403854838565	-15.514268761762036	-2.233613147245892	16.818545801341973	HF	0.04524846372518532
VANPAB_3_0_0	-0.784434	8.6488962572035	-5.2573261868835	3.39157	-0.055145	-9.765387	-8.94919	-9.830037923769506	-8.776740366462654	0.0	-9.880427134740884	-1.10368676827823	-9.761834	-0.9850936335373461	organometallic	-0.17244963353734555	-8.963644394347636	-0.18690402788498162	2.1295380754245867	HF	-0.06465092376950565
FOMKIB01_1_0_0	-6.170747	13.6792946741065	-7.6312356224975	6.048058	-0.777569	-7.478271	-11.340097	-7.487654620226442	-6.767548841396929	0.007464	-8.906508397062714	-2.138959555665785	-3.761685	3.0058638413969287	organometallic	-4.572548158603071	-10.649467595043095	-3.8819187536461666	57.36077928097934	HF	-0.009383620226441458
BZCRCO_2_0_0	-10.764342	33.447276116710995	-18.669819677645	14.777454	-0.858706	-17.944612	-22.231429	-18.1029814021557	-20.703134494748515	0.026465	-38.23174574393177	-17.528611249183253	-19.92194	0.7811944947485152	organometallic	-1.528294505251484	-20.57215578019677	0.1309787145517447	-0.6326516141068799	HF	-0.1583694021556994
NEZWEU_0_0_0	-48.965424	45.318034545576495	-26.001675355876	19.316357	-15.308059	-22.051961	-73.941324	-21.35170023855739	-61.54835692381212	0.071132	-79.33167040520198	-17.783313481389854	-72.892643	-11.344286076187885	organometallic	-12.392967076187873	-71.29039506960143	-9.742038145789309	15.82826680141686	HF	0.7002607614426068
VIPGEG_2_0_0	0.472714	11.908705203071	-6.930334066989	4.97837	-0.375296	-12.891121	-10.305261	-12.936095893184037	-10.183904945092586	0.00043	-10.175826412165204	0.008078532927381588	-9.343328	0.840576945092586	organometallic	-0.12135605490741419	-10.166288430243588	0.01761651484899751	-0.1729838892249927	HF	-0.0449748931840368
RUJBUT_4_0_0	-45.886256	20.261268240726	-11.5156313717485	8.745636	-14.60737	-19.211111	-72.585452	-19.368122845050863	-63.268617121888326	1e-06	-63.03334959621883	0.23526752566949938	-60.390805	2.8778121218883257	organometallic	-9.316834878111678	-71.53399009795555	-8.265372976067226	13.063938097688796	HF	-0.15701184505086374
DBENCR10_0_0_0	-3.106164	21.623587407674	-13.1191841304515	8.504402	-0.720084	-15.50701	-15.066766	-15.620239826446868	-14.054687007472449	0.007244	-19.954785102698334	-5.900098095225886	-14.941069	-0.8863819925275518	organometallic	-1.0120789925275506	-14.604892811254711	-0.5502058037822621	3.9147496026751396	HF	-0.11322982644686874
QENJAV_2_0_0	-11.475686	11.8201630589875	-6.7268456582985	5.093317	-5.009621	-11.210335	-24.238488	-10.68239758676406	-20.92568948876514	0.034496	-22.062395808003384	-1.1367063192382432	-22.712305	-1.78661551123486	organometallic	-3.3127985112348597	-23.774305703758948	-2.8486162149938075	13.613010058871467	HF	0.5279374132359411
JAFNAG_2_0_0	-0.049784	5.7772274763415	-3.4891417447365	2.288085	-0.290805	-8.369723	-7.543302	-8.412013909015542	-7.367739460437889	1e-06	-9.034368888510745	-1.6666294280728557	-9.035391	-1.6676515395621117	organometallic	-0.17556253956211076	-7.631672819122991	-0.2639333586851018	3.5822840927305997	HF	-0.042290909015541445
ACACSC_4_0_0	-0.968033	8.822817119803	-5.1926393909355	3.630177	-0.04377	-4.079887	-3.322431	-4.1408724867005215	-2.7935071112545398	0.001053	-4.442684963844557	-1.6491778525900171	-3.688575	-0.8950678887454604	organometallic	-0.5289238887454601	-2.9636636646359005	-0.1701565533813607	6.0911444504948795	HF	-0.060985486700521285
HEPSOL_5_0_0	0.532403	7.933796984883	-4.8929332519235	3.040863	-1.263695	-11.381866	-10.389391	-11.457354626757905	-9.455690412593686	0.002054	-12.901312489470833	-3.4456220768771466	-11.928104	-2.4724135874063133	organometallic	-0.9337005874063138	-10.512859913183286	-1.0571695005896	11.180246544256512	HF	-0.07548862675790424
TITODC10_3_0_0	-2.640579	4.385018223253	-2.358506535537	2.026511	-0.408927	-4.348375	-6.334464	-4.552107176669828	-6.381688039292584	0.013526	-6.302027761182281	0.0796602781103033	-6.595576	-0.21388796070741645	organometallic	0.04722403929258423	-6.174235768465587	0.20745227082699724	-3.250742899836162	HF	-0.20373217666982768
TESBUO_1_0_0	-3.801425	21.6682188571585	-12.802103621791	8.866114	-0.748284	-16.345296	-16.447528	-16.266627722279104	-15.10396153720098	0.0	-25.620076547827694	-10.516115010626713	-19.71101	-4.607048462799021	organometallic	-1.3435664627990178	-15.890980272726946	-0.7870187355259652	5.210677566859145	HF	0.07866827772089735
YABGAK_3_0_0	12.324901	1.037736126631	-0.651166543602	0.38657	-1.605081	-3.992556	7.230951	-4.045333166052456	6.072837557722102	1e-06	-3.042319922393038	-9.11515748011514	4.851533	-1.2213045577221022	organometallic	1.158113442277898	7.121025851327329	1.048188293605227	17.260272214467044	HF	-0.05277716605245564
DCPVCL_3_0_0	-3.601147	19.2932152286665	-11.5865136493135	7.706701	-4.22891	-19.949394	-23.208606	-20.314243491957768	-19.99468772773172	0.028763	-28.45093204167124	-8.456244313939521	-22.299381	-2.304693272268281	organometallic	-3.2139182722682804	-22.935522476836066	-2.940834749104347	14.708080411906327	HF	-0.3648494919577665
CEFFOI_3_0_0	1.010924	0.179309714477	-0.119136489093	0.060173	-0.726639	-1.385943	-0.929325	-1.4223445548216989	-0.7532650525706929	0.0	-3.4822330519342954	-2.7289679993636025	-1.388216	-0.634950947429307	organometallic	-0.17605994742930708	-0.9694701032600215	-0.2162050506893286	28.70238702186945	HF	-0.036401554821698934
VANPAB_1_0_0	-0.831524	8.594505178346001	-5.1826606320815	3.411844	-0.031403	-6.100426	-5.302422	-6.147621314616603	-4.778665846711764	0.0	-5.449245501249919	-0.6705796545381553	-6.083367	-1.304701153288236	organometallic	-0.523756153288236	-5.1130703568940845	-0.33440451018232054	6.9978634394875465	HF	-0.04719531461660331
RUJBUT_3_0_0	9.729577	5.496542764518501	-3.135871275813	2.360671	-1.643487	-7.503084	2.051699	-7.593971714710903	0.9454286688759549	0.003332	-2.111024315351028	-3.0564529842269827	-0.959522	-1.904950668875955	organometallic	1.1062703311240454	2.1044583504475654	1.1590296815716106	122.59303316342327	HF	-0.0908877147109024
HEPSOL_6_0_0	-0.309904	7.7947560000545	-4.7935585232585005	3.001197	-1.026315	-11.787269	-11.465722	-11.850338153659084	-10.719592165924295	0.00347	-10.931071734334258	-0.2114795684099633	-12.772561	-2.0529688340757044	organometallic	-0.7461298340757043	-11.62050356816138	-0.9009114022370852	8.404344011341445	HF	-0.06306915365908417
SAYVOE_1_0_0	-49.470448	77.0535109540445	-46.0358372663665	31.017669	-14.361755	-43.764655	-89.724023	-42.97291326602611	-81.68634502145457	1e-06	-65.04255772662773	16.643787294826836	-73.793087	7.893258021454571	organometallic	-8.037677978545432	-86.72316097587172	-5.0368159544171505	6.166043973560393	HF	0.7917417339738861
JAFNAG_0_0_0	-7.303809	27.629928472013	-15.9590295146185	11.670897	-0.644547	-27.425284	-29.58628	-27.287523776619064	-30.554053944784435	0.025441	-38.60673572194139	-8.052681777156955	-30.09588	0.4581739447844342	organometallic	0.9677739447844367	-29.087228939026776	1.4668250057576593	-4.800754127123107	HF	0.13776022338093696
VANPAB_7_0_0	-5.117662	36.77477993851	-22.3272708274605	14.447507	-0.629907	-33.030997	-31.647434	-32.527357345573805	-31.229683025236117	0.001684	-28.95937548100811	2.2703075442280074	-30.934274	0.29540902523611834	organometallic	-0.4177509747638837	-31.238305194761168	-0.008622169525050793	0.02760889221348606	HF	0.5036396544261947
PESKEE01_7_0_0	-5.060568	23.836931859806	-14.747163262536	9.089767	-1.118177	-11.38447	-12.934396	-11.227303158589727	-10.832341164304836	0.005334	-11.644584399819664	-0.8122432355148277	-12.608141	-1.7757998356951639	organometallic	-2.1020548356951636	-12.224359199309305	-1.3920180350044689	12.85057416388899	HF	0.15716684141027315
QENJAV_1_0_0	8.640075	12.152101398172	-7.1909812804975	4.961119	-2.521508	-13.494844	-4.473398	-13.349115303654148	-4.3856998755963525	0.012184	-6.676502967198123	-2.29080309160177	-5.985409	-1.5997091244036472	organometallic	-0.08769812440364788	-4.324317912115669	0.06138196348068359	-1.3995933424955824	HF	0.14572869634585217
BZCRCO_1_0_0	4.019549	18.9825193872765	-10.7035973765625	8.278921	-3.290584	-17.28272	-11.890234	-17.588005472710666	-12.5529875599147	0.005816	-15.846392570056477	-3.293405010141777	-11.099857	1.4531305599146993	organometallic	0.6627535599146999	-11.26731209258182	1.2856754673328794	-10.241987902851198	HF	-0.30528547271066486
VIPGEG_1_0_0	-7.272416	29.6182025431355	-16.7295512882205	12.888649	-0.803857	-22.666484	-24.333402	-22.66100497193696	-27.114696909825756	0.026025	-40.18403986808446	-13.069342958258705	-26.719633	0.3950639098257547	organometallic	2.781294909825757	-23.29563864699244	3.819058262833316	-14.084827411253029	HF	0.005479028063039237
ACACCS_0_0_0	-21.466055	165.64374929048498	-95.210831663804	70.432908	-27.048271	-50.803796	-59.829652	-53.80663265145939	-61.94262223504714	1.7e-05	-131.80773529015676	-69.86511305510962	-25.882599	36.06002323504714	organometallic	2.112970235047136	-49.87961544402723	12.063006791019909	-19.474485186057652	HF	-3.00283665145939
TCBMNI_2_0_0	1.316973	3.8441869177595	-2.225763429451	1.618423	-0.104215	-2.024553	-0.006329	-2.0526452447535672	-1.0683896749268937	0.0	-2.2150088069599825	-1.1466191320330887	0.391867	1.4602566749268937	organometallic	1.0620606749268937	0.15285147204888672	1.2212411469757805	-114.30671557728651	HF	-0.028092244753567197
YABGAK_6_0_0	-22.37851	15.24510085823	-8.512289599218	6.73281	-6.059898	-15.404116	-39.383311	-15.236410583925837	-35.19142102359173	1e-06	-27.473537076947743	7.717883946643987	-34.624093	0.5673280235917275	organometallic	-4.1918899764082695	-38.77765962649257	-3.586238602900842	10.190661526559808	HF	0.16770541607416334
DADHIZ_6_0_0	-0.844215	8.237005501512499	-4.2881324449585	3.948873	-1.129816	-7.486366	-7.32262	-7.779340313963168	-9.323900001921883	0.035824	-16.748163679147734	-7.42426367722585	-9.521696	-0.1977959980781172	organometallic	2.0012800019218835	-6.921192989765348	2.402707012156535	-25.769334845518273	HF	-0.29297431396316753
COACAC03_7_0_0	-9.561347	25.3092572056965	-15.3650638836035	9.944192	-1.954382	-23.742462	-30.050244	-23.43195320801681	-26.67115818394574	0.001947	-34.81719768567759	-8.146039501731853	-32.243271	-5.572112816054261	organometallic	-3.3790858160542605	-29.75852004057438	-3.0873618566286396	11.575657252436176	HF	0.3105087919831888
FURRAL_2_0_0	-19.192022	63.920877064472	-38.5437660902095	25.377107	-6.107091	-49.548464	-61.336582	-49.056081485022055	-60.64881203807189	0.005316	-58.99306420334854	1.6557478347233499	-52.685722	7.96309003807189	organometallic	-0.6877699619281117	-59.91468605065062	0.7341259874212653	-1.210454026635217	HF	0.4923825149779475
PVVBAY01_1_0_0	-0.557704	4.680288270206	-2.879313202415	1.800975	-0.080699	-7.492652	-7.241685	-7.579335510119715	-6.693014979937635	1e-06	-12.706825717126462	-6.013810737188827	-7.901927	-1.2089120200623649	organometallic	-0.5486700200623655	-7.376269574307022	-0.6832545943693873	10.20847251078099	HF	-0.0866835101197152
PVVBAY01_0_0_0	-0.067517	2.078720380085	-1.2731649978105	0.805555	-0.021333	-2.499415	-2.193369	-2.553317535169761	-1.8928072768161417	0.0	-5.681687144081298	-3.7888798672651562	-2.653459	-0.7606517231838581	organometallic	-0.30056172318385843	-2.208362272143151	-0.31555499532700915	16.671269135112304	HF	-0.053902535169760846
ACACSC_1_0_0	-0.466712	4.686666008782	-2.7741893717665	1.912476	-0.025065	-3.687776	-3.247064	-3.742735247677524	-2.819247494154552	0.0	-4.189320401125732	-1.3700729069711803	-3.292931	-0.47368350584544805	organometallic	-0.42781650584544817	-3.1421132161764063	-0.3228657220218545	11.452195051739396	HF	-0.054959247677524026
CPMNCO01_0_0_0	-2.439681	7.863114295202499	-4.269335799952	3.593778	-0.238023	-7.952486	-8.840316	-8.177713264338028	-9.458739609063718	0.013862	-16.97524551830803	-7.5165059092443105	-10.67645	-1.2177103909362827	organometallic	0.6184236090637185	-8.597420121681303	0.8613194873824153	-9.106070396071235	HF	-0.2252272643380273
FOMKIB01_2_0_0	-3.282316	20.523758799406	-12.368687142493	8.155071	-2.750132	-17.679078	-19.214541	-17.98810529526497	-21.12444958794082	0.027986	-21.62276218388759	-0.49831259594677135	-11.824445	9.300004587940819	organometallic	1.9099085879408193	-18.821279090196246	2.303170497744574	-10.902866312120958	HF	-0.3090272952649684
TITODC10_0_0_0	-4.704479	22.017141109508003	-13.232000229765	8.78514	-0.496018	-10.017899	-10.859887	-10.3379151337699	-9.362971931082386	0.000685	-10.915307088531236	-1.5523351574488498	-9.132419	0.23055293108238573	organometallic	-1.4969150689176143	-10.04619905375408	-0.6832271226716937	7.29711813407851	HF	-0.3200161337699008
JAFNAG_3_0_0	1.908051	3.3042541029995	-2.008945139344	1.295309	-0.192004	-5.213921	-2.831825	-5.29308725410123	-2.150826762937346	0.0	-3.687548729111041	-1.5367219661736948	-2.451953	-0.30112623706265396	organometallic	-0.6809982370626537	-2.9108384227931814	-0.7600116598558353	35.33579147108533	HF	-0.07916625410122968
PMCCOC_4_0_0	-0.371291	7.8758997660664996	-4.7843073954745	3.091592	-0.094825	-7.997137	-6.945151	-7.989235939278331	-6.324649910505943	0.0	-7.575627045099888	-1.2509771345939456	-8.622563	-2.297913089494057	organometallic	-0.6205010894940575	-6.908971488393832	-0.5843215778878896	9.238797184920337	HF	0.007901060721668962
NIDCAR06_1_0_0	7.220351	47.15991205995101	-27.2808142378525	19.879095	-5.432665	-26.390936	-13.891653	-26.733274775229443	-16.045695981582856	2e-06	-18.23637378342632	-2.1906778018434636	-9.574873	6.470822981582856	organometallic	2.1540429815828563	-11.847247545078302	4.198448436504554	-26.165573879272706	HF	-0.3423387752294431
NEZWEU_7_0_0	-19.178933	13.550805169451	-7.9296255931085	5.621179	-6.162397	-14.557974	-35.95904	-14.34673240463969	-32.42594262292859	0.012755	-46.89402170728155	-14.468079084352965	-37.139411	-4.713468377071415	organometallic	-3.533097377071414	-35.57947244126467	-3.1535298183360823	9.725329668924417	HF	0.21124159536030973
CEHPIO01_1_0_0	-12.506597	20.530661616978	-12.2244651009845	8.306195	-2.281837	-15.080859	-25.391267	-15.268828019343196	-20.683469722040936	0.041706	-29.89786526736792	-9.214395545326983	-20.393885	0.2895847220409351	organometallic	-4.707797277959063	-24.812271009493188	-4.1288012874522515	19.961840749825814	HF	-0.1879690193431962
FOMKIB01_4_0_0	-6.322847	26.4957085626435	-15.823668561865	10.672039	-4.991054	-24.451388	-29.606112	-24.52311063700887	-29.03280627208483	0.012084	-24.479469144869626	4.553337127215205	-15.997497	13.035309272084831	organometallic	-0.5733057279151694	-29.07173217484782	-0.03892590276299046	0.13407557780736437	HF	-0.07172263700886816
DCPVCL_0_0_0	-14.410121	15.6837878003595	-8.9275241260715	6.756263	-4.071275	-8.847786	-23.250353	-8.910829757838007	-20.018730639556658	0.065086	-21.231216433251934	-1.2124857936952758	-21.220577	-1.2018463604433407	organometallic	-3.2316223604433425	-22.416795541088327	-2.3980649015316686	11.97910569211184	HF	-0.06304375783800786
CPMNCO01_7_0_0	-4.41948	8.2535673760545	-4.413546517679	3.84002	-0.585978	-6.920192	-9.947803	-7.211116067446031	-9.801171698879958	0.01064	-15.172525459821395	-5.371353760941437	-9.505514	0.29565769887995863	organometallic	-0.14663130112004197	-9.577503049121985	0.22366864975797363	-2.282060315130829	HF	-0.2909240674460305
VANPAB_5_0_0	-0.933288	9.715568163737	-5.8329091827360005	3.882658	-0.307444	-10.60564	-9.902716	-10.762165858487228	-9.396185739203334	0.002164	-8.81920412442942	0.5769816147739135	-10.167195	-0.7710092607966654	organometallic	-0.5065302607966657	-9.86236111983966	-0.4661753806363258	4.961325729134117	HF	-0.15652585848722822
DIGWUL_6_0_0	-24.464278	30.5406723357055	-17.732635805927	12.808035	-7.175167	-11.191111	-35.205151	-11.045410090390572	-30.594707066090198	0.043838	-29.01811617033957	1.576590895750627	-29.577428	1.0172790660901967	organometallic	-4.610443933909803	-33.43377423619993	-2.8390671701097325	9.279602396508732	HF	0.1457009096094275
COSRUX_1_0_0	0.186558	7.2034514183095	-4.6389157751065	2.564535	-1.706548	-10.800387	-10.740388	-10.945952435915729	-9.197444051763593	0.0	-12.94108852960162	-3.7436444778380267	-10.690746	-1.4933019482364074	organometallic	-1.542943948236406	-10.932350024594717	-1.7349059728311236	18.862914121216736	HF	-0.1455654359157279
TESBUO_8_0_0	-0.521343	10.399039665367502	-6.104229119382	4.29481	-0.221722	-5.693158	-4.309561	-5.703744274600157	-3.6880365056879847	0.001069	-9.538446466956543	-5.850409961268559	-5.268276	-1.5802394943120155	organometallic	-0.6215244943120157	-3.920927853523126	-0.2328913478351411	6.3147788118679795	HF	-0.01058627460015682
QENJAV_4_0_0	-50.649817	74.6961532007815	-44.18868941781	30.50746	-13.59687	-46.724832	-93.496817	-45.5958326346142	-85.38673797850724	0.0	-121.65424804442203	-36.26751006591479	-90.504135	-5.1173970214927635	organometallic	-8.110079021492751	-90.65080927488692	-5.264071296379683	6.164975288908105	HF	1.128999365385802
TROPSC_0_0_0	-9.046016	34.2139538196235	-20.132780896857	14.081171	-2.054818	-21.713644	-25.580311	-21.82967690672245	-22.667855132352447	0.023769	-27.10304777661157	-4.435192644259125	-23.930759	-1.2629038676475517	organometallic	-2.9124558676475516	-24.420209087361027	-1.75235395500858	7.730567999384963	HF	-0.11603290672245237
CCRTOL_4_0_0	1.914161	1.106189559397	-0.6821884827925	0.424001	-0.54201	-4.830315	-3.145747	-4.997049307508437	-2.919513648382174	0.00186	-6.544254771225142	-3.624741122842968	-3.823369	-0.903855351617826	organometallic	-0.2262333516178261	-3.320662019409707	-0.4011483710275332	13.7402464704978	HF	-0.16673430750843732
COACAC03_1_0_0	-6.703879	37.8085069712745	-22.7778752685325	15.03063	-1.775078	-28.276355	-29.115765	-28.104661198986623	-26.57275533416825	2e-06	-32.17798137491445	-5.605226040746203	-31.865963	-5.293207665831751	organometallic	-2.5430096658317503	-28.285803343671766	-1.7130480095035168	6.446632981641972	HF	0.17169380101337595
YABGAK_5_0_0	-35.940416	33.163886549150504	-19.046364825996505	14.11752	-9.199927	-29.104592	-65.585553	-28.58232275925293	-61.43669063722834	4e-06	-43.91840808948882	17.518282547739517	-58.900803	2.5358876372283348	organometallic	-4.148862362771666	-64.40466418537866	-2.9679735481503258	4.830946324364426	HF	0.5222692407470717
GIHWIE01_8_0_0	-22.031004	67.798365643072	-40.3991700939425	27.399192	-9.79106	-44.96311	-61.567727	-44.18364350132619	-59.30528295103246	0.02691	-61.41137496728991	-2.106092016257449	-61.746819	-2.441536048967542	organometallic	-2.262444048967538	-59.349869037472736	-0.04458608644027606	0.07518063184537906	HF	0.7794664986738127
ACACSC_0_0_0	-1.598051	13.690630766576	-8.0859896190605	5.60464	-0.066678	-4.739011	-3.672354	-4.812699859055475	-2.7022567080918822	0.0	-4.167557731049265	-1.4653010229573828	-4.181785	-1.4795282919081174	organometallic	-0.9700972919081177	-3.0434860006242865	-0.3412292925324043	12.627567599724943	HF	-0.0736888590554754
NCKLCN_1_0_0	-3.525957	12.8431119495385	-7.4707551013505	5.372356	-0.291464	-5.611112	-6.765522	-5.68011352052526	-5.2618138185542875	0.0	-5.385113949164309	-0.12330013061002187	-5.726081	-0.4642671814457122	organometallic	-1.5037081814457123	-6.181269631711697	-0.9194558131574091	17.47412289494566	HF	-0.06900152052525943
VIPGEG_0_0_0	-0.205521	5.0596404036195	-2.8061645223615	2.253476	-0.569967	-5.117392	-4.687661	-5.126300516661615	-4.5533792273291835	0.013719	-4.005683537178161	0.5476956901510226	-4.35266	0.20071922732918335	organometallic	-0.13428177267081676	-4.540231725691587	0.01314750163759637	-0.28874163519448676	HF	-0.008908516661615629
DIGWUL_1_0_0	-18.653911	6.548144771016499	-3.747062791324	2.801082	-4.300393	-6.912496	-27.661098	-7.008884172967395	-27.452793506838038	2e-06	-29.752641992476036	-2.299848485637998	-22.572124	4.880669506838039	organometallic	-0.2083044931619611	-27.379808065135833	0.07298544170220467	-0.2658579779286403	HF	-0.09638817296739521
GIHWIE01_7_0_0	-0.775652	6.022279180467501	-3.6121640210885	2.410115	-0.75168	-7.563044	-7.773389	-7.516751602723315	-6.582258565740384	0.002639	-7.166702259448554	-0.5844436937081703	-7.602737	-1.0204784342596165	organometallic	-1.191130434259616	-7.777675110508564	-1.1954165447681806	18.161190916901	HF	0.04629239727668466
ZOSWEJ_3_0_0	-3.041929	6.7302345801845	-3.2471795347235	3.483055	-1.044591	-6.835596	-9.027051	-7.069498632407732	-8.31738994955755	0.016193	-15.01498325845428	-6.69759330889673	-7.126443	1.1909469495575493	organometallic	-0.7096610504424508	-8.62975525893381	-0.3123653093762613	3.755568889647621	HF	-0.23390263240773201
NEZWEU_1_0_0	-50.76125	37.5900688421855	-21.219521153955498	16.370545	-12.53436	-22.757913	-75.64454	-21.95485056715149	-68.39234449214102	0.0	-90.02391784400724	-21.631573351866223	-75.425013	-7.032668507858986	organometallic	-7.2521955078589855	-73.53938250159868	-5.14703800945766	7.52575167246841	HF	0.8030624328485096
NISALO01_4_0_0	-7.185367	21.588806248703	-11.7964741754285	9.792331	-1.787157	-11.918083	-15.789257	-11.96990129131704	-14.8191851340434	0.019257	-19.15010573381203	-4.33092059976863	-15.915933	-1.0967478659566012	organometallic	-0.9700718659565997	-14.590664644909427	0.22852048913397205	-1.5420583997496795	HF	-0.05181829131704063
ZOSWEJ_2_0_0	-2.252204	9.028513429591	-4.615632470911	4.41288	-1.965776	-10.693598	-12.384073	-11.011060323186353	-10.558446528097857	0.0	-19.664064508462868	-9.105617980365011	-8.689289	1.8691575280978565	organometallic	-1.8256264719021438	-12.012764933429409	-1.454318405331552	13.773980873619607	HF	-0.31746232318635315
QENJAV_7_0_0	3.717436	1.097178003237	-0.6694522137985001	0.427726	-0.331087	-4.440389	-0.781369	-4.4881997025888	-1.035083010574688	0.00039	-3.9092464266510936	-2.8741634160764056	-1.282876	-0.24779298942531192	organometallic	0.253714010574688	-0.9432117144157686	0.09187129615891942	-8.875741870008243	HF	-0.0478107025888006
FEROCE27_0_0_0	-0.422499	0.0502462387645	-0.0310465611295	0.0192	-0.029849	-1.258471	-1.695626	-1.3408958467277874	-1.5083027931905866	0.0	-4.735637873237153	-3.2273350800465668	-1.574135	-0.06583220680941348	organometallic	-0.1873232068094135	-1.757196736294782	-0.24889394310419544	16.50159001414417	HF	-0.08242484672778749
PESKEE01_8_0_0	-17.540731	29.382241866429	-17.066262712891	12.315977	-5.185796	-18.306361	-34.038037	-18.098327878732945	-29.93730614984616	0.004739	-27.75273380986955	2.1845723399766115	-32.657171	-2.7198648501538365	organometallic	-4.100730850153841	-32.800044017882286	-2.862737868036124	9.562443105960067	HF	0.20803312126705364
CEFFOI_6_0_0	-52.135856	83.2348507406255	-49.070454882316	34.164391	-17.652696	-51.70872	-101.449961	-50.899622850262425	-99.86910588583164	0.0	-91.28343261255196	8.585673273279681	-99.020411	0.8486948858316481	organometallic	-1.580855114168358	-98.10509747116058	1.7640084146710677	-1.7663204241436252	HF	0.8090971497375747
DCPVCL_5_0_0	-1.758824	19.316564800482	-11.673639000083	7.642925	-0.588659	-9.785528	-8.310227	-9.952790640201457	-7.397619133730393	0.000672	-10.249858326153827	-2.8522391924234345	-8.515472	-1.1178528662696081	organometallic	-0.9126078662696067	-7.670250922538563	-0.2726317888081704	3.6853990977322804	HF	-0.1672626402014572
PMCCOC_1_0_0	-4.48021	34.4894846801975	-20.625883694687506	13.863599	-0.344965	-26.135632	-24.169003	-26.11028412032888	-27.240626258785895	1e-06	-34.62604410586936	-7.385417847083467	-33.886138	-6.645511741214108	organometallic	3.0716232587858947	-23.41929875897739	3.821327499808504	-14.028045697282804	HF	0.025347879671119955
JARNAS_1_0_0	4.817282	44.5534533122905	-27.58003130135	16.97342	-2.076354	-23.422081	-12.040003	-23.48031455509812	-12.44803532936087	0.012977	-23.308535799125437	-10.860500469764567	-13.000006	-0.5519706706391307	organometallic	0.40803232936086964	-10.845805013208482	1.6022303161523883	-12.871350970327402	HF	-0.058233555098119894
VIPGEG_4_0_0	-1.746759	5.67693097926	-2.8661831635565003	2.810747	-0.720552	-5.815903	-6.778054	-5.937788369726683	-8.592398214615953	0.0	-14.050994550327207	-5.458596335711254	-8.252763	0.3396352146159529	organometallic	1.8143442146159527	-6.501923329689602	2.0904748849263504	-24.329352908369444	HF	-0.12188536972668373
CCRTOL_2_0_0	0.977881	6.088139653680501	-3.6653711648525	2.422768	-1.491921	-9.341038	-8.386126	-9.53390266651	-8.579578664095864	0.003908	-13.631507973162591	-5.051929309066727	-8.195985	0.38359366409586393	organometallic	0.19345266409586337	-8.458921222526921	0.12065744156894276	-1.4063329481886382	HF	-0.19286466651000111
CPMNCO01_3_0_0	0.039444	0.143379489678	-0.0528254827055	0.090554	-0.081733	-1.338699	-1.320968	-1.4643838605219932	-0.6429326551242808	0.0	-1.4305360302264516	-0.7876033751021708	0.171761	0.8146936551242807	organometallic	-0.6780353448757191	-1.3663676156085465	-0.7234349604842657	112.5211100600301	HF	-0.12568486052199312
ZOSWEJ_4_0_0	-21.737781	15.616936628853	-7.875770381426499	7.741165	-4.988057	-12.85121	-34.839935	-13.192505583236771	-26.477016348933212	0.064514	-33.49833041916761	-7.021314070234396	-23.257012	3.2200043489332124	organometallic	-8.362918651066785	-33.78386553097514	-7.30684918204193	27.59695082613163	HF	-0.34129558323677145
NISALO01_2_0_0	-27.283228	159.507033725387	-94.9605331998605	64.546492	-3.42442	-78.582549	-77.310538	-78.59837331204206	-73.06169768962707	1e-06	-102.17137560711716	-29.10967791749009	-79.267095	-6.2053973103729305	organometallic	-4.248840310372927	-71.39120211727592	1.6704955723511432	-2.286417678723488	HF	-0.015824312042056476
YABGAK_4_0_0	-35.236559	52.412091959651	-31.426140628588	20.985948	-9.672338	-33.53711	-66.362371	-33.180059576317674	-62.21457832595146	4e-06	-46.022045753787616	16.19253257216384	-58.643606	3.570972325951459	organometallic	-4.147792674048539	-64.56393391547194	-2.349355589520478	3.7762139561757593	HF	0.357050423682324
FEROCE27_1_0_0	-3.39806	11.019213533602	-6.482778120221999	4.536435	-0.295536	-6.034672	-7.469876	-6.135886792027358	-5.867091221397703	0.0	-11.149585968733744	-5.282494747336041	-7.192327	-1.3252357786022966	organometallic	-1.602784778602297	-7.05876457971306	-1.1916733583153567	20.31114419985901	HF	-0.10121479202735806
RUJBUT_2_0_0	-18.103497	5.9155170561975	-3.209417327917	2.706099	-5.48949	-4.509029	-25.708128	-4.628260051419389	-24.36720203642818	0.037773	-22.7804533112209	1.5867487252072792	-22.821195	1.546007036428179	organometallic	-1.34092596357182	-25.23395340076227	-0.8667513643340925	3.557040989106288	HF	-0.11923105141938883
COACAC03_3_0_0	-7.510767	26.5633826682445	-15.8544015332745	10.70898	-1.862177	-21.372806	-25.185046	-20.9145606357826	-22.099662623915012	0.0	-29.802380433821515	-7.702717809906503	-27.671268	-5.571605376084989	organometallic	-3.0853833760849874	-24.59701262107122	-2.4973499971562063	11.300398742077242	HF	0.4582453642174009
CCRTOL_0_0_0	-6.042958	14.0677928234115	-7.888699217718	6.179093	-1.18014	-13.092304	-17.086055	-13.355091224583225	-17.259034597328842	0.019183	-33.58505688277305	-16.32602228544421	-18.007278	-0.7482434026711573	organometallic	0.17297959732884038	-16.660122291083578	0.5989123062452641	-3.4701379319209256	HF	-0.26278722458322434
FEROCE27_2_0_0	-2.985376	22.292930403298	-13.5588322655055	8.734097	-0.306832	-17.022472	-16.018196	-17.175264940739766	-14.595933322502942	1e-06	-38.66828889834903	-24.07235557584609	-17.533152	-2.937218677497059	organometallic	-1.4222626774970575	-15.625623279682635	-1.0296899571796931	7.054635934738017	HF	-0.15279294073976502
TITODC10_5_0_0	-4.211138	16.2686020358335	-9.1378589539685	7.130742	-0.380764	-12.67902	-13.737501	-13.010959757336698	-13.950031008748184	0.012009	-16.50675977397216	-2.5567287652239763	-12.852331	1.097700008748184	organometallic	0.21253000874818362	-13.16148423440587	0.7885467743423131	-5.65265248405404	HF	-0.33193975733669845
DADHIZ_2_0_0	-2.677888	5.331934298370999	-2.826007224329	2.505927	-0.26696	-3.693107	-5.369989	-3.750585544670097	-6.70591259378261	0.016307	-9.358355535783216	-2.652442942000606	-7.515842	-0.8099294062173898	organometallic	1.33592359378261	-5.084635844845012	1.621276748937598	-24.176824947595733	HF	-0.057478544670097165
TCBMNI_3_0_0	-3.523153	39.2889395067225	-21.779983942567	17.508953	-3.511747	-32.387948	-30.239192	-33.33377997852883	-41.45919830677064	1e-06	-56.058880265349686	-14.599681958579048	-23.670321	17.788877306770637	organometallic	11.220006306770639	-28.738363565030703	12.720834741739935	-30.682780326850928	HF	-0.9458319785288296
QENJAV_0_0_0	-7.290879	7.3677935458605	-4.197057439017	3.170736	-3.247019	-9.534405	-17.894834	-9.261762140212266	-15.874607015380882	0.029165	-21.056295170640286	-5.181688155259405	-16.582379	-0.7077719846191179	organometallic	-2.020226984619118	-17.7354021970337	-1.8607951816528185	11.721834624629745	HF	0.2726428597877337
CEFFOI_8_0_0	-53.292286	22.030315128117	-12.1548242753415	9.875489	-9.816765	-11.864683	-68.250218	-11.703751601542596	-61.905774014008784	1e-06	-59.82081214116542	2.0849618728433654	-64.561797	-2.656022985991214	organometallic	-6.344443985991219	-66.71473599085161	-4.808961976842824	7.7681961875714425	HF	0.16093139845740367
NIDCAR06_4_0_0	-11.090024	51.29693262630099	-30.257769378315	21.03916	-3.040984	-31.224432	-34.552373	-30.952902415964907	-37.6543074906243	0.001356	-49.39549874590842	-11.741191255284122	-44.61356	-6.959252509375702	organometallic	3.101934490624295	-32.77576273723766	4.878544753386635	-12.956139890771762	HF	0.2715295840350933
QENJAV_6_0_0	2.219874	11.7559719941965	-6.7518063235555	5.004165	-0.821121	-4.677166	-0.689632	-4.712887076695767	0.11705483254172577	0.0	-2.861219741983317	-2.978274574525043	-3.025514	-3.1425688325417256	organometallic	-0.8066868325417258	-0.08187110464870617	-0.19892593719043195	-169.94252426060422	HF	-0.03572107669576763
CEHPIO01_0_0_0	-6.332931	6.9074526638315	-3.9574583969205	2.949994	-1.993735	-8.212684	-14.715837	-8.328885697291332	-12.407616352659547	0.021225	-17.817518101906927	-5.40990174924738	-12.219703	0.187913352659546	organometallic	-2.3082206473404536	-14.576796161751613	-2.169179809092066	17.482647330783298	HF	-0.11620169729133245
COSRUX_2_0_0	-6.643301	14.019291050863002	-8.1330404851735	5.88625	-3.092269	-14.166528	-20.43809	-13.971136493279388	-15.82146178137212	0.009281	-21.17292863406895	-5.351466852696829	-18.837318	-3.0158562186278797	organometallic	-4.616628218627879	-20.106143835305176	-4.2846820539330555	27.081455008018008	HF	0.19539150672061112
HEPSOL_3_0_0	-5.034812	5.1056117323955	-3.132256340385	1.973355	-0.954703	-9.371917	-14.216278	-9.502433182727904	-12.390171284795997	1e-06	-17.302225913721017	-4.91205462892502	-13.775154	-1.3849827152040035	organometallic	-1.8261067152040038	-14.385731669583276	-1.9955603847872787	16.10599513855014	HF	-0.130516182727904
DCPVCL_4_0_0	-1.056584	13.296493762658	-8.1320991331525	5.164394	-0.407233	-10.866202	-9.745063	-10.888180899122796	-9.083211647243585	0.000739	-11.40663036217856	-2.3234187149349754	-9.34669	-0.2634783527564153	organometallic	-0.6618513527564147	-9.558114734919055	-0.47490308767546985	5.228360915927629	HF	-0.02197889912279649
VANPAB_2_0_0	-6.743007	43.08640162183951	-26.478039632899	16.60836	-1.246962	-30.221948	-29.911211	-29.82593320130348	-30.05907902882318	1e-06	-29.981016340605716	0.07806268821746443	-28.444792	1.6142870288231812	organometallic	0.1478680288231793	-29.09344148741547	0.9656375414077125	-3.212465493309951	HF	0.3960147986965197
FOHCOU_4_0_0	-2.525152	4.899577670411	-2.3899895072765	2.509588	-0.201456	-6.3632	-7.832971	-6.748438318105216	-7.326172557788556	0.013076	-12.489395872325264	-5.163223314536708	-5.990064	1.336108557788556	organometallic	-0.5067984422114433	-7.646852644537323	-0.3206800867487667	4.377184460497688	HF	-0.38523831810521614
BENDAB_0_0_0	-43.18216	50.192042731412	-28.6647534888775	21.527286	-14.920598	-32.629062	-77.351728	-32.26905592478917	-69.38711649632155	0.052668	-73.4385857028232	-4.05146920650165	-77.637801	-8.250684503678443	organometallic	-7.964611503678441	-74.87897387083201	-5.4918573745104595	7.914808471399155	HF	0.3600060752108263
FOHCOU_3_0_0	-5.075039	8.8288610076755	-4.4901317094315	4.338729	-0.555365	-7.548536	-10.965249	-7.9283621250738845	-9.51845337105111	0.03369	-17.598768522159297	-8.080315151108186	-7.762268	1.756185371051111	organometallic	-1.4467956289488892	-10.488999545878562	-0.9705461748274509	10.196469289634969	HF	-0.37982612507388414
CCRTOL_6_0_0	-7.674691	7.6556379436735	-4.360680694166001	3.294957	-2.131537	-9.633007	-17.421268	-9.685876231147445	-16.339259627787403	0.01433	-24.87438108998097	-8.535121462193569	-17.581811	-1.2425513722125956	organometallic	-1.0820083722125986	-17.287245071647718	-0.9479854438603148	5.801887389365678	HF	-0.05286923114744546
PAXNIN_10_0_1	-293.094173	44.003149974694	-23.429523108292496	20.573624	-34.440856	-9.509394	-320.281366	-9.36226809061157	-322.03125903506714	0.122071	-301.0477624409969	20.983496594070232	-344.078281	-22.047021964932867	organic_salts	1.7498930350671458	-315.40647701656667	6.624782018500468	-2.0571860130444892	HF	0.1471259093884303
PAMBZA03_9_1_1	149.080974	64.1901351355815	-37.2324411433465	26.95769	-34.21172	-25.00141	109.682033	-24.78064490731416	116.45733255026884	9.999999999177334e-07	114.07818058009718	-2.3791519701716624	128.12523	11.667897449731143	organic_salts	-6.775299550268841	113.8557499515029	-2.601582598765944	-2.233936276741501	HF	0.22076509268584132
DEZYEO_8_0_1	-180.231465	0.3070282358065	-0.1832988545434999	0.123729	-6.43109	-1.506286	-186.841907	-1.5542868262602452	-185.84910569186817	0.002556	-204.72419877534207	-18.8750930834739	-196.916262	-11.067156308131814	organic_salts	-0.992801308131817	-186.48481770285187	-0.6357120109836956	0.3420581490651269	HF	-0.048000826260245155
BEPTUN_2_0_1	-178.517874	3.4313312960695	-2.0126931954985	1.418638	-6.516574	-2.683015	-185.745659	-2.7679087011987678	-188.64290704189452	0.0109939999999999	-177.69962076332925	10.943286278565267	-204.103026	-15.460118958105483	organic_salts	2.897248041894528	-185.2432791630293	3.3996278788652035	-1.8021498566655365	HF	-0.0848937011987676
TUYKAB_10_0_1	-124.819859	8.945812592425499	-5.3245121122655	3.6213	-5.867994	-7.171342	-134.946869	-7.212304206208421	-135.90789238973935	0.017533	-140.6989259192443	-4.7910335295049435	-144.526077	-8.618184610260641	organic_salts	0.9610233897393528	-134.42612515489944	1.4817672348399071	-1.090273131887502	HF	-0.040962206208420504
PAMBZA03_3_0_1	-423.323529	55.0441812058815	-27.9820499643755	27.062128	-49.170287	-5.953038	-455.635176	-5.197567731352488	-453.8825129905123	0.283763	-423.2911964889121	30.591316501600204	-476.882952	-23.000439009487707	organic_salts	-1.7526630094877191	-448.4272069200833	5.455306070429003	-1.201920301904876	HF	0.7554702686475121
LARASC20_12_1_1	207.592975	140.32319875908848	-78.1750237978565	62.148166	-40.556721	-20.101096	185.066693	-20.127171190957583	191.4051988815208	0.145061	199.7830376568107	8.377838775289916	212.336301	20.931102118479203	organic_salts	-6.338505881520803	196.09491628373922	4.6897174022184345	2.450151526511751	HF	-0.026075190957584482
HEZXAM_10_0_1	-180.076224	0.0121193526335	-0.006552103282	0.005567	-7.262956	-0.820045	-186.725722	-0.8537104950927037	-187.94771170610346	0.002885	-184.38435223213347	3.563359473969996	-198.47411	-10.526398293896534	organic_salts	1.2219897061034715	-186.3197938608504	1.6279178452530516	-0.8661546503948131	HF	-0.03366549509270367
TUYKAB_6_0_0	119.624652	12.880258035511002	-7.5026378500985	5.377619	-5.39224	-5.716743	112.186086	-5.707757898275293	113.25229059195658	0.013541	111.90045098398517	-1.3518396079714137	120.60202	7.349729408043416	organic_salts	-1.066204591956577	112.831343061615	-0.4209475303415786	-0.3716900807403848	HF	0.008985101724706901
DEZYEO_3_0_1	-413.296765	116.05701694145652	-62.588249159800505	53.46876	-64.152304	-18.081615	-456.960331	-17.893644218708292	-439.3679552284906	0.248376	-429.07453900914464	10.293416219345943	-460.334452	-20.966496771509412	organic_salts	-17.59237577150941	-445.3937057673956	-6.025750538905015	1.3714588119589561	HF	0.18797078129170686
BEPTUN_5_0_1	-486.195059	131.17845306348448	-69.108973156307	62.069471	-73.732832	-8.463709	-523.762538	-8.386470374276307	-496.2935465011427	0.2916229999999999	-475.8166922700345	20.476854231108234	-539.04287	-42.74932349885728	organic_salts	-27.468991498857235	-509.36180469533656	-13.068258194193845	2.6331710912472555	HF	0.07723862572369278
YABFOY_10_1_1	207.865023	10.525025073143	-6.143608804846	4.381416	-11.28255	-6.195251	194.734872	-6.302329853859744	196.73433643721117	0.0004619999999999	196.14627421476595	-0.5880622224452168	201.236452	4.502115562788845	organic_salts	-1.9994644372111736	195.32439585331684	-1.4099405838943255	-0.7166723457774824	HF	-0.10707885385974425
MATPHB_5_0_0	147.187812	24.887385627508497	-15.47350785854	9.413876	-12.285053	-19.075054	122.81359	-19.037257633470126	124.82156045556661	9.999999999177334e-07	127.82713181041352	3.005571354846907	132.318593	7.497032544433381	organic_salts	-2.007970455566607	123.41219104649153	-1.409369409075083	-1.129107346464222	HF	0.03779636652987506
RIRMUA_11_1_1	200.719034	0.233832044705	-0.0820699190135	0.151762	-10.564711	-2.483337	189.825839	-2.556740171798124	182.76192329766386	0.0012579999999999	190.5404690080499	7.778545710386055	194.23141	11.469486702336155	organic_salts	7.063915702336146	189.92738557865727	7.16546228099341	3.920653794676389	HF	-0.07340317179812406
BOGCAC_8_1_1	272.356027	40.7495630594995	-23.413156237512	17.336404	-23.137539	-18.937567	243.247172	-18.79221809449565	246.24829772900327	0.014113	247.5131452060281	1.26484747702483	250.669849	4.42155127099673	organic_salts	-3.001125729003263	245.70076454429943	-0.5475331847038376	-0.22235003845849888	HF	0.14534890550435264
LARASC20_4_0_1	-227.450287	44.4554699043385	-24.552254402021003	19.903213	-36.854532	-18.087439	-265.478858	-17.92683672095164	-269.5916106963064	0.090917	-258.0586166262906	11.532994070015832	-283.524194	-13.932583303693605	organic_salts	4.112752696306416	-261.33206650120667	8.25954419509975	-3.0637244882238135	HF	0.16060227904835855
HISREG_5_0_0	202.91459	4.652932303538	-2.5972194556304995	2.055713	-10.560031	-4.463961	190.967945	-4.5283367665861975	194.6075718780661	0.0139029999999999	189.95347452016625	-4.654097357899843	210.740733	16.13316112193391	organic_salts	-3.6396268780661103	191.28225056393293	-3.325321314133163	-1.7087317220198843	HF	-0.06437576658619726
MIBTOH_9_1_1	270.38837	0.0303890571645	-0.0132798393865	0.017109	-10.143773	-0.828261	261.422958	-0.8616577184225018	259.370020500017	4.300000000001525e-05	264.5790744762092	5.209053976192195	271.006396	11.63637549998299	organic_salts	2.0529374999829884	261.4935726130531	2.123552113036112	0.8187346050797621	HF	-0.0333967184225018
ZOWWEP_1_0_1	-475.848131	64.595769558442	-33.264735482938	31.33103	-49.191332	-3.536274	-503.689495	-3.6513351570559673	-494.2059521227072	0.2039069999999999	-460.5136475255703	33.692304597136854	-516.023794	-21.81784187729278	organic_salts	-9.483542877292848	-495.5540545430866	-1.348102420379405	0.27278150224396375	HF	-0.1150611570559672
ANLINC02_8_1_1	247.669252	14.005270403022	-8.0151566798915	5.990113	-15.332586	-9.794267	228.468123	-9.646450855980744	231.14644079553733	0.003989	230.5228316000745	-0.6236091954628193	238.625765	7.479324204462671	organic_salts	-2.678317795537339	229.27434002315627	-1.87210077238106	-0.80991979194568	HF	0.1478161440192558
FENYEC_5_0_1	-217.430001	36.101085412931	-20.852107379082	15.248976	-20.238157	-12.73158	-239.017068	-12.621077266523775	-239.80375405381437	0.0403999999999999	-217.5005598770044	22.303194176809967	-259.234491	-19.43073694618562	organic_salts	0.7866860538143783	-236.23154874887797	3.5722053049364035	-1.4896369404353715	HF	0.11050273347622408
DUVCAZ_10_0_1	-180.802357	3.1673315684835	-1.7251322256615	1.442199	-10.638489	-3.646428	-192.292025	-3.655523595023461	-195.93611670437073	0.02476	-196.8093983249464	-0.8732816205756535	-207.194751	-11.258634295629264	organic_salts	3.6440917043707373	-191.65000907069768	4.286107633673055	-2.1875025930721863	HF	-0.009095595023461023
ANLINC02_7_1_1	252.230036	9.8907894837455	-5.6684522131895	4.222337	-15.628465	-9.034592	232.69362	-8.873146148206635	235.163961934117	0.0035229999999999	235.32449531384128	0.16053337972428494	243.060215	7.896253065883002	organic_salts	-2.4703419341169877	233.25131320189712	-1.9126487322198784	-0.8133256118366137	HF	0.16144585179336524
BOGCAC_12_1_1	309.498299	0.586640265473	-0.2641668695415	0.322473	-21.705613	-2.51159	289.713501	-2.547907009807	286.5579179910738	0.0	285.9146797466511	-0.6432382444227187	293.853378	7.295460008926227	organic_salts	3.1555830089262145	290.15305892634143	3.5951409352676365	1.2545948688040174	HF	-0.036317009807000034
ANLINC02_5_0_1	-234.375369	8.3947355646125	-4.6193631620085	3.775372	-23.234854	-3.903202	-255.105103	-3.4307411812540023	-259.8836729235203	0.110707	-236.7379517678712	23.145721155649085	-271.258463	-11.374790076479712	organic_salts	4.77856992352028	-253.5469125482778	6.3367603752425055	-2.438306456099424	HF	0.47246081874599755
ZOWWEP_14_1_1	314.017278	0.0112377622435	-0.0052099660605	0.006028	-6.346185	-0.379211	308.545005	-0.3973803282158106	309.95676413769763	8.699999999994823e-05	296.5447097439149	-13.41205439378274	320.796143	10.83937886230234	organic_salts	-1.4117591376976293	308.4523572748176	-1.504406862880046	-0.48536022985828964	HF	-0.018169328215810576
LARASC20_13_1_1	144.867314	12.3347680480685	-7.468808101439	4.865959	-8.01547	-8.021824	132.769057	-8.063708496883816	135.24063211381693	0.001475	134.23599587952987	-1.0046362342870623	145.699257	10.45862488618306	organic_salts	-2.4715751138169253	133.21926791342034	-2.02136420039659	-1.494642674174603	HF	-0.04188449688381546
LARASC20_1_0_1	-425.257866	203.155005288184	-108.90670326181848	94.248289	-69.464264	-9.76649	-445.093739	-9.813222832022769	-449.66486987798396	0.357263	-430.6542650541514	19.01060482383258	-440.545341	9.119528877983953	organic_salts	4.571130877983933	-425.3352560975086	24.32961378047537	-5.4106103034193405	HF	-0.046732832022769344
KUDFIA_3_0_0	135.225955	2.313874437554	-1.4018145870775	0.91206	-5.120922	-4.788756	126.767448	-4.814938387659382	129.48505494399825	0.0009669999999999	127.29543499677293	-2.1896199472253244	141.017903	11.53284805600174	organic_salts	-2.7176069439982484	126.70779792016967	-2.7772570238285823	-2.144847546328597	HF	-0.026182387659381412
COXYIY_10_0_0	214.095646	11.651767435114	-6.476304073055	5.175463	-22.379267	-10.305798	188.329396	-10.38710302942366	189.41432034586202	0.0101500000000001	197.2705957938753	7.856275448013264	190.963861	1.549540654137985	organic_salts	-1.0849243458620208	189.31202164853215	-0.1022986973298714	-0.05400790032299489	HF	-0.08130502942366036
ZOWWEP_7_0_1	-412.163151	34.317132606358	-17.689352692469498	16.627778	-37.393551	-2.870726	-436.996427	-2.935075054288717	-431.64869596649896	0.1445999999999999	-404.9164056734272	26.732290293071742	-449.274449	-17.62575303350104	organic_salts	-5.34773103350102	-432.15699971520064	-0.5083037487016782	0.11775866658499728	HF	-0.06434905428871707
RIRMUA_7_1_1	12.085947	584.6643740947866	-310.753506706278	273.91083	-96.88996	-15.377827	51.752234	-15.873148961877355	50.78356093982393	1.999999999946489e-06	90.13774522639297	39.35418428656904	126.101557	75.31799606017607	organic_salts	0.9686730601760729	105.27246337954833	54.4889024397244	107.29634045216152	HF	-0.4953219618773552
YABFOY_7_0_0	254.625352	16.7672734692795	-10.4664774287095	6.300795	-18.048159	-8.011351	235.177215	-8.085940905763726	238.43607936573446	9.999999999177334e-07	241.06080426252788	2.624724896793424	258.788127	20.352047634265517	organic_salts	-3.2588643657344676	236.0269852230424	-2.409094142692055	-1.010373157074426	HF	-0.0745899057637267
TRPPAC_9_0_1	-144.136709	12.344983380225502	-7.375058291233	4.969924	-7.502534	-8.199905	-155.950735	-8.26216960006298	-159.44554701762425	0.008718	-154.57081450219906	4.874732515425194	-167.348803	-7.903255982375754	organic_salts	3.494812017624241	-155.20402386106036	4.241523156563886	-2.6601703439827333	HF	-0.0622646000629814
TRPPAC_8_0_1	-439.99316	165.92786249573	-91.74510140804948	74.182751	-85.282718	-27.582986	-500.079534	-27.504819614940462	-485.631152858017	0.304331	-476.3856388107474	9.24551404726958	-506.843275	-21.212122141983002	organic_salts	-14.44838114198302	-484.9032864331282	0.7278664248888163	-0.14988050511282192	HF	0.07816638505953577
PAXNIN_4_0_1	-271.598561	17.755071386057	-8.7753799454965	8.97969	-24.165201	-4.771014	-291.419082	-4.661901224845627	-287.8807613372779	0.052736	-274.1749304768913	13.705830860386584	-310.311259	-22.430497662722132	organic_salts	-3.5383206627221284	-288.70332615659964	-0.8225648193217694	0.28573108376563644	HF	0.10911277515437323
DEZYEO_10_0_1	-152.019739	7.311185975269501	-4.28865211805	3.022533	-5.764948	-4.669297	-159.852361	-4.7012666210015706	-160.8924627614379	0.0085889999999999	-172.97021641726403	-12.077753655826115	-171.034464	-10.142001238562102	organic_salts	1.04010176143791	-159.2545595765862	1.637903184851723	-1.0180111341078242	HF	-0.0319696210015703
PAXNIN_15_1_1	255.127987	3.8267497645295	-1.9560561352915	1.870693	-16.680839	-4.254533	238.386028	-4.280241018869765	229.31062118656433	0.0	234.93342574106725	5.62280455450292	247.118802	17.808180813435655	organic_salts	9.075406813435677	238.89434365317774	9.583722466613409	4.1793626553460905	HF	-0.02570801886976426
PAMBZA03_8_1_1	155.173668	0.270681719604	-0.173069741137	0.097612	-8.996328	-2.590216	145.406743	-2.6614261439642024	148.0804108101368	0.0	134.5542057491977	-13.526205060939105	154.687453	6.6070421898631935	organic_salts	-2.6736678101368057	145.46472063060338	-2.6156901795334306	-1.766398516335271	HF	-0.07121014396420255
ANLINC02_9_1_1	185.666044	0.0614338145755	-0.0317701436785	0.029664	-9.062252	-1.375269	177.028174	-1.4115505203116072	177.31753723791115	0.0001789999999999	169.63945114180808	-7.678086096103073	184.8873	7.569762762088857	organic_salts	-0.2893632379111466	177.1155599684667	-0.2019772694444555	-0.1139071028115272	HF	-0.03628152031160714
HEZXAM_5_0_1	-394.19831	86.1226261448315	-44.301164834869	41.821456	-66.558368	-8.012557	-435.37383	-7.926906171004855	-425.4326558205624	0.229118	-400.6311835698419	24.801472250720508	-457.611121	-32.17846517943764	organic_salts	-9.94117417943761	-424.8813318025259	0.551324018036496	-0.12959137256944178	HF	0.08565082899514387
FENYEC_10_0_1	-132.137928	0.443095453311	-0.2609088918425	0.182187	-4.762313	-1.771911	-137.645617	-1.8321110950528976	-141.16125404293163	0.0089399999999999	-139.51077453107774	1.650479511853888	-148.454469	-7.293214957068358	organic_salts	3.515637042931644	-137.40217748852203	3.759076554409603	-2.662966250828537	HF	-0.060200095052897584
COXYIY_3_0_0	90.895252	13.6467003203405	-8.1849656025385	5.461734	-4.194882	-14.230963	75.94474	-14.04522588117006	79.10249973063146	0.0030399999999999	72.24521169070114	-6.857288039930324	81.797888	2.695388269368536	organic_salts	-3.1577597306314686	76.08822515929754	-3.014274571333928	-3.810593320815989	HF	0.18573711882993926
HEZXAM_7_0_1	-153.500324	5.575483636261501	-3.339861488442	2.235622	-8.052366	-4.912058	-163.794155	-5.0358222914116775	-169.94978472846415	0.008394	-160.35579304533076	9.593991683133396	-182.096021	-12.146236271535855	organic_salts	6.155629728464163	-163.26292612284104	6.686858605623115	-3.9346084587909234	HF	-0.12376429141167744
DUVCAZ_2_0_0	145.966395	6.242339409094	-3.0375119934045003	3.204827	-2.961115	-5.434144	139.708817	-5.404664895502071	140.8157977971316	0.0	137.64952712728834	-3.1662706698432714	150.211926	9.396128202868397	organic_salts	-1.1069807971315981	140.041787796032	-0.7740100010996116	-0.5496613399973068	HF	0.029479104497928788
NAASCB_10_0_0	170.438335	146.2608571004955	-79.2640847685365	66.996763	-40.528985	-13.184392	157.202598	-13.061680903255892	178.94630844885552	0.1342999999999999	194.314107004022	15.367798555166473	177.427964	-1.5183444488555153	organic_salts	-21.743710448855524	169.94898683217664	-8.997321616678875	-5.027944803482991	HF	0.12271109674410852
FENYEC_6_0_1	-154.02898	2.224873778776	-1.2583276829435	0.966546	-6.306185	-3.553288	-162.177359	-3.663947548240656	-165.4382742866768	0.0165729999999999	-159.29947686985534	6.138797416821461	-175.422546	-9.98427171332321	organic_salts	3.2609152866768056	-161.81304098925693	3.625233297419868	-2.1912905662555127	HF	-0.11065954824065605
RIRMUA_6_1_1	146.395783	1.535654766215	-0.6588257099629999	0.876829	-4.01105	-2.74254	140.857632	-2.756703784497718	139.21364463197972	0.0	137.08563137474192	-2.1280132572377966	146.900275	7.686630368020275	organic_salts	1.6439873680202766	140.91350818792964	1.6998635559499178	1.2210466584964548	HF	-0.014163784497717824
NAASCB_12_0_1	-269.063094	-0.000939067836	-0.0119684441444999	-0.012908	-12.4057	-0.703184	-279.734315	-0.1749249740792667	-292.22212560312295	0.143899	-413.2951304375663	-121.07300483444334	-292.762001	-0.5398753968770507	organic_salts	12.487810603122966	-279.04920201174264	13.17292359138031	-4.507846065451908	HF	0.5282590259207334
FENYEC_1_0_1	-464.247647	145.088821579024	-76.78638804980599	68.302424	-72.074095	-8.511915	-497.508384	-8.585198483003714	-484.04732284747035	0.315581	-465.2277721202004	18.819550727269927	-500.302446	-16.25512315252962	organic_salts	-13.461061152529624	-482.0971403333824	1.9501825140879419	-0.40289087906028354	HF	-0.07328348300371346
COXYIY_5_0_1	-145.545919	10.3460818338325	-6.0779504767545	4.268131	-12.214324	-9.635854	-162.919832	-9.445004392281843	-168.0726621270958	0.0223579999999999	-158.5369438498131	9.535718277282712	-173.318743	-5.246080872904201	organic_salts	5.152830127095797	-162.15356970678278	5.919092420313035	-3.5217460980281516	HF	0.19084960771815673
HISREG_12_1_1	285.592572	0.7058346048330001	-0.3468903621465	0.358944	-22.607653	-3.233994	264.378721	-3.2728396686261823	263.5831007038794	0.002888	265.5458914503613	1.9627907464819145	268.703598	5.120497296120618	organic_salts	0.7956202961206031	264.84045129535656	1.2573505914771772	0.47702246013477895	HF	-0.03884566862618222
YABFOY_1_0_1	-393.699644	81.46365194355	-42.821699554625006	38.641947	-56.013261	-7.152377	-427.089326	-6.994979035987339	-419.29694859726334	0.221959	-396.3188449522437	22.978103645019644	-448.609468	-29.312519402736655	organic_salts	-7.79237740273669	-417.73729179615196	1.5596568011113732	-0.371969509038672	HF	0.15739796401266126
PAMBZA03_11_1_1	160.611328	0.023692753546	-0.0114595592325	0.012233	-7.420462	-1.112234	153.546395	-1.140948801531522	154.5277870874999	0.0011069999999999	151.46814162783227	-3.059645459667621	162.956701	8.428913912500121	organic_salts	-0.9813920874998985	153.60805461002647	-0.919732477473417	-0.595189056161548	HF	-0.02871480153152195
FENYEC_8_0_0	164.325031	5.9249865835735	-3.808314824156	2.116671	-6.498121	-6.16375	153.969876	-6.224777917675258	155.92974223582178	0.002261	155.16615062231767	-0.7635916135041043	166.972786	11.043043764178236	organic_salts	-1.959866235821778	153.98425455229096	-1.9454876835308141	-1.2476694026650401	HF	-0.061027917675257726
YABFOY_2_0_1	-439.625808	98.7614451694675	-52.782204693389	45.979234	-64.046399	-8.165128	-476.920266	-8.009476975058949	-460.39103016579844	0.250467	-437.9911917249259	22.399838440872543	-492.519983	-32.128952834201584	organic_salts	-16.529235834201586	-466.07506720636934	-5.6840370405708995	1.2346107261307706	HF	0.15565102494105076
MEDHOU01_2_0_1	-417.990906	98.82132398178352	-54.2585667665335	44.562751	-62.029103	-24.839992	-471.027334	-24.21293179349704	-453.26240743268926	0.1947459999999999	-421.6718591508106	31.590548281878682	-480.844434	-27.58202656731072	organic_salts	-17.764926567310738	-461.70787339747824	-8.44546596478898	1.8632619485530917	HF	0.6270602065029571
MEDHOU01_5_0_1	-168.69248	58.365512301272	-31.333664380169	27.031844	-10.429221	-10.07856	-174.03526	-10.019512065792648	-168.67623381113236	0.0615339999999999	-159.59049519015943	9.085738620972933	-181.054449	-12.378215188867642	organic_salts	-5.359026188867631	-169.06468728710374	-0.3884534759713745	0.23029532210585624	HF	0.059047934207351105
COXYIY_11_0_1	-98.883874	10.919791855746	-6.502535160001	4.417256	-2.136368	-8.547092	-107.004101	-8.54789232945861	-110.143741513859	0.0056479999999999	-115.86617782386604	-5.722436310007041	-117.554267	-7.4105254861409975	organic_salts	3.1396405138589927	-106.59851404897175	3.5452274648872475	-3.2187280150104254	HF	-0.0008003294586114151
DUBWAZ_10_0_1	-342.572446	33.995344883381	-18.795945820097	15.199397	-38.141925	-10.309047	-376.13775	-10.280806482266591	-367.8086632402434	0.1001649999999999	-355.9160718347073	11.892591405536109	-392.656448	-24.84778475975662	organic_salts	-8.329086759756592	-372.25396282248454	-4.445299582241148	1.2085902335958818	HF	0.02824051773340841
DEZYEO_2_0_1	-131.283908	0.139349677991	-0.0847359619845	0.054614	-3.754201	-1.220077	-135.492121	-1.2663089351053431	-138.17686548440744	0.0024499999999999	-167.3848550121069	-29.207989527699453	-147.132204	-8.955338515592558	organic_salts	2.684744484407446	-135.278778073939	2.8980874104684347	-2.097375273573179	HF	-0.04623193510534307
LIHMAM_11_1_1	27.358535	243.612358827702	-128.600086666979	115.012256	-28.790024	-8.686634	51.334456	-8.883037146833786	79.17469514462358	0.0	79.86533113421702	0.6906359895934315	83.838839	4.664143855376409	organic_salts	-27.84023914462358	73.40685983971483	-5.767835304908758	-7.284947917226589	HF	-0.19640314683378612
TUYKAB_13_1_1	146.922365	18.296168150604498	-10.9176214047805	7.378546	-9.073547	-14.837177	128.377725	-14.694098331385204	132.12894982175015	0.0055159999999999	121.491350108848	-10.637599712902158	134.946923	2.8179731782498436	organic_salts	-3.7512248217501565	128.91710563620387	-3.2118441855462834	-2.4308406218919116	HF	0.14307866861479646
TUYKAB_5_0_0	158.013685	10.343850912351	-6.052083197467	4.291767	-12.629225	-8.779607	141.174317	-8.710011952287031	142.74783284171994	0.0195009999999999	145.79074299879937	3.042910157079433	151.562159	8.814326158280068	organic_salts	-1.5735158417199386	141.71048671117893	-1.0373461305410103	-0.726698339225387	HF	0.0695950477129692
BEPTUN_16_1_1	272.285715	16.010634079437498	-9.8868049041725	6.123828	-22.002473	-7.985242	249.602543	-8.036887998939347	255.83986939320675	1.0000000000287557e-06	259.112726583626	3.272857190419245	273.021633	17.181763606793254	organic_salts	-6.237326393206757	250.58679273308874	-5.253076660118012	-2.0532674100315558	HF	-0.05164599893934696
MATPHB_3_0_0	117.558342	1.0727160123225	-0.624054632912	0.448661	-5.191892	-3.547811	110.059042	-3.5807443743344067	110.00979424819676	0.0	111.0012311034306	0.9914368552338431	117.347374	7.337579751803247	organic_salts	0.04924775180325014	110.02265641794965	0.012862169752892783	0.011691840568189785	HF	-0.032933374334406906
LARASC20_0_0_0	293.198254	44.635927185483	-24.770678085609	19.865246	-38.198587	-19.397012	252.762421	-19.287550299618907	245.8032298553831	0.046224	262.87121812228924	17.067988266906127	252.328343	6.525113144616881	organic_salts	6.959191144616881	256.3446224567873	10.541392601404198	4.288549262597633	HF	0.10946170038109315
PAMBZA03_7_1_1	240.632394	14.101829099152	-7.808401117379501	6.293427	-16.371542	-9.863737	220.674621	-9.876453934475322	220.62099387272463	0.002464	215.6426113773853	-4.978382495339332	226.433385	5.812391127275362	organic_salts	0.05362712727537655	221.6317753039375	1.0107814312128767	0.45815287723524284	HF	-0.012716934475321295
COXYIY_1_0_1	-123.6492	0.48074916133	-0.2819511138715	0.198798	-10.897781	-3.316278	-135.619979	-3.356319678819282	-136.44618492359018	0.0120409999999999	-128.7539809028457	7.6922040207444695	-141.606344	-5.160159076409826	organic_salts	0.8262059235901802	-135.23468039955674	1.2115045240334439	-0.8878991557821027	HF	-0.04004167881928211
KUDFIA_4_0_0	164.617966	33.0718847338325	-20.777604846826	12.294278	-15.99229	-13.959919	143.778964	-13.802259740010754	148.61645294908675	0.0149439999999999	148.46426338678893	-0.15218956229782066	162.634252	14.017799050913254	organic_salts	-4.837488949086747	145.10374003343355	-3.5127129156531964	-2.363609712079851	HF	0.15765925998924502
BEPTUN_1_0_0	182.654056	0.0195927701204999	-0.010397730893	0.009195	-6.605788	-1.038259	176.31581	-1.103862619260017	179.21098730710054	0.000618	173.37887989186223	-5.832107415238312	187.004222	7.7932346928994605	organic_salts	-2.895177307100539	176.3284952554603	-2.8824920516402415	-1.6084348928342933	HF	-0.0656036192600169
MATPHB_2_0_0	159.499364	12.873049609739	-8.1724167627385	4.700632	-12.182332	-13.452072	138.544685	-13.567664882195666	140.5727586463717	2.0000000000575118e-06	144.11222646867583	3.5394678223041183	145.302761	4.730002353628294	organic_salts	-2.0280736463717233	138.73550841561178	-1.8372502307599348	-1.3069745862936122	HF	-0.1155928821956671
DUBWAZ_0_0_0	177.060418	10.7169019140275	-6.539847321976	4.177054	-6.13331	-4.436018	169.725223	-4.520150831024244	168.64341376146314	0.00364	171.60958112923964	2.9661673677765066	176.736746	8.093332238536874	organic_salts	1.081809238536863	170.14760110531824	1.5041873438551079	0.8919336428890714	HF	-0.0841328310242444
PAMBZA03_1_0_1	-153.286867	7.076537484080499	-3.3286880929565	3.747849	-17.787386	-3.221281	-168.973713	-2.9761622003303683	-180.84051893372344	0.0516159999999999	-209.53056435500213	-28.690045421278683	-184.87571	-4.035191066276553	organic_salts	11.866805933723441	-167.54678326085963	13.293735672863818	-7.351082462739372	HF	0.24511879966963157
LIHMAM_14_1_1	290.343729	15.3757684829365	-8.3270653867595	7.048702	-31.089779	-9.041402	259.755854	-9.088902632773598	259.04605800204166	0.0149429999999999	276.2431392424507	17.197081240409034	280.285107	21.23904899795832	organic_salts	0.7097959979583379	261.4263591021494	2.3803011001077152	0.9188717707061016	HF	-0.047500632773598284
ZOWWEP_2_0_0	82.639696	4.598566972959	-2.908437443333	1.690129	-1.156941	-3.716169	78.814215	-3.7747298345724345	81.87376617288041	0.0	78.67059272825664	-3.203173444623772	88.041302	6.167535827119593	organic_salts	-3.059551172880404	78.79947019698315	-3.0742959758972574	-3.7549218994100424	HF	-0.05856083457243466
ZOWWEP_12_1_1	350.472127	0.0695489515215	-0.030632989744	0.038916	-9.720338	-0.675516	342.010054	-0.7040756293636824	343.85966912531376	0.0	325.59498935702203	-18.264679768291728	352.976589	9.116919874686232	organic_salts	-1.8496151253137327	341.99859473927893	-1.8610743860348293	-0.5412307848631683	HF	-0.028559629363682393
ANLINC02_2_0_1	-426.728843	73.341183514593	-37.5789930811685	35.762186	-51.256285	-5.755383	-456.298364	-4.996750327410532	-450.0532350559973	0.312473	-422.2461169243796	27.8071181316177	-479.380208	-29.326972944002705	organic_salts	-6.245128944002715	-447.36151962326215	2.6917154327351227	-0.5980882311400805	HF	0.7586326725894681
YABFOY_0_0_0	227.911053	0.2592726014775	-0.1494932053485	0.109779	-7.526166	-0.909705	221.01108	-0.94413707942534	218.59236499752933	0.0039329999999999	219.54773012407296	0.9553651265436258	232.945266	14.352901002470674	organic_salts	2.4187150024706625	221.0362528530947	2.4438878555653787	1.1180115351206348	HF	-0.03443207942533999
ZOWWEP_13_1_1	327.593173	0.042978132752	-0.018786754748	0.024191	-7.530169	-0.48239	321.07579	-0.5053471151810766	322.40123344439456	0.000172	306.75974937842216	-15.641484065972406	332.555653	10.154419555605443	organic_salts	-1.3254434443945797	321.012400342922	-1.388833101472585	-0.43077784989681833	HF	-0.02295711518107657
BEPTUN_12_0_1	-298.63766	15.039785802548	-8.3199580217335	6.719827	-24.943662	-5.74265	-321.150954	-5.7609164153281	-322.5203737639517	0.0740859999999999	-308.8473104146943	13.673063349257404	-342.016872	-19.496498236048296	organic_salts	1.3694197639516688	-319.0510743948529	3.469299369098792	-1.0756837866118576	HF	-0.018266415328099583
DUVCAZ_15_1_1	246.474615	37.9772310793295	-21.863922842134	16.113306	-24.891073	-20.706455	213.595582	-20.508116017968398	217.6893641642721	0.0112229999999999	223.36817776695835	5.678813602686262	221.687608	3.9982438357279193	organic_salts	-4.093782164272085	215.83642707688637	-1.852937087385726	-0.851184022930706	HF	0.1983389820316006
HISREG_0_0_0	242.020466	8.154382809729	-4.272479715429	3.881903	-13.429581	-2.755521	230.363714	-2.799414850888166	222.54335246926487	0.0085699999999999	224.07048937009205	1.5271369008271733	243.709964	21.16661153073514	organic_salts	7.820361530735113	231.21163550744828	8.668283038183404	3.8950986142713777	HF	-0.04389385088816633
DUVCAZ_0_0_1	-261.914026	30.6632450476925	-15.0629219002095	15.600321	-29.320271	-6.135058	-284.027106	-5.983638808251529	-282.3927482919378	0.1072119999999999	-267.0361553653831	15.356592926554697	-300.200302	-17.807553708062244	organic_salts	-1.6343577080622254	-279.8569579925106	2.5357902994271626	-0.8979657993220354	HF	0.15141919174847107
LARASC20_6_0_0	40.855066	47.302100796112	-25.267405630361	22.034692	-32.776991	-14.174458	11.04751	-13.976357496300327	31.753290042378513	0.116576	25.69030108675142	-6.062988955627095	33.409221	1.6559309576214893	organic_salts	-20.705780042378514	15.540403406899937	-16.212886635478576	-51.05891897765732	HF	0.19810050369967236
CUZHEK_12_1_1	987.758606	3.636137122899	-1.681811010948	1.954326	-54.716005	-3.129453	941.640049	-3.1719042215637523	916.9927699252096	0.000402	951.325801940638	34.333032015428444	975.028717	58.03594707479044	organic_salts	24.64727907479039	942.9486653607262	25.955895435516595	2.830545265654992	HF	-0.04245122156375247
DUBWAZ_5_0_0	121.498662	0.030607139071	-0.0178154116405	0.012792	-2.840014	-0.956911	118.267423	-1.0037657061194958	120.67523513085136	0.000555	118.16053452975656	-2.514700601094802	129.336628	8.661392869148628	organic_salts	-2.4078121308513687	118.20509486801595	-2.4701402628354145	-2.0469322145152447	HF	-0.046854706119495826
MEDHOU01_7_0_0	176.999258	17.0121260082265	-9.9106587111395	7.101466	-13.10296	-9.357204	160.564589	-9.477444396266696	163.55614974506227	1.0000000000287557e-06	157.18000551042215	-6.3761442346401225	168.477167	4.921017254937738	organic_salts	-2.9915607450622588	161.52552284295476	-2.030626902107514	-1.2415472639045895	HF	-0.12024039626669669
KUDFIA_0_0_0	209.129579	3.913518362359	-2.5340711344195	1.379447	-10.238697	-5.289054	196.287883	-5.35167694305681	193.91326254834019	0.004669	199.0766598879912	5.163397339651027	206.30542	12.392157451659813	organic_salts	2.3746204516598084	196.3482234266474	2.4349608783072085	1.2556958953234065	HF	-0.06262294305680971
MEDHOU01_8_0_0	304.965311	0.381851181457	-0.1699747676055	0.211876	-21.116636	-2.31684	285.794573	-2.378442293186228	280.8424164344828	0.0	282.5810402860435	1.7386238515607033	287.366436	6.5240195655172215	organic_salts	4.952156565517214	286.20340355583284	5.3609871213500355	1.9088950983302373	HF	-0.0616022931862279
TUYKAB_12_1_1	288.661092	1.0169195847055	-0.4523670258635	0.564552	-23.489201	-3.696134	266.376938	-3.7382264159767247	262.1797842705905	0.0099119999999999	267.5700954948056	5.390311224215111	271.879692	9.69990772940946	organic_salts	4.197153729409479	266.894594690447	4.714810419856462	1.7983119609978782	HF	-0.04209241597672486
LARASC20_3_0_1	-269.927102	13.575170996177	-7.1895701162555	6.3856	-22.740413	-8.309336	-293.399974	-8.314618644239614	-294.41304643676716	0.0348589999999999	-288.03047166916883	6.382574767598328	-307.978401	-13.565354563232859	organic_salts	1.0130724367671746	-291.5343481454132	2.878698291353942	-0.9777753826450136	HF	-0.005282644239613887
BEPTUN_15_1_1	247.187489	3.062658011085	-1.893983893634	1.168674	-12.761492	-1.818965	235.687852	-1.865159945733852	234.4988761290114	0.0156439999999999	235.8279263490052	1.3290502199938032	249.743	15.244123870988602	organic_salts	1.1889758709885996	235.98514608713813	1.4862699581267407	0.6338068576964342	HF	-0.046194945733851966
LIHMAM_8_1_1	267.402564	37.182358402343496	-21.624514161915	15.557842	-33.021368	-11.972522	236.459436	-12.005548661595046	237.53833300130512	0.0488739999999999	255.75206415381084	18.213731152505716	255.410427	17.87209399869488	organic_salts	-1.0788970013051085	239.29791711802173	1.75958411671661	0.7407579629292684	HF	-0.03302666159504675
MIBTOH_0_0_1	-171.364291	17.3809511705095	-10.332538268222	7.048412	-16.90403	-15.253805	-196.773553	-15.23687838285811	-199.40309914779107	0.031617	-182.1430911568235	17.26000799096758	-211.724235	-12.321135852208926	organic_salts	2.629546147791075	-195.6915834166031	3.7115157311879727	-1.8613129620603932	HF	0.016926617141889366
NAASCB_9_0_0	221.288227	64.543128278191	-33.6237004355685	30.919424	-22.985969	-9.984978	207.841436	-9.85010408325503	213.57270576811203	0.092495	220.60175149873209	7.029045730620055	216.758414	3.1857082318879577	organic_salts	-5.731269768112043	213.82204666823276	0.2493409001207283	0.11674754937620718	HF	0.1348739167449704
ZOWWEP_10_0_0	270.593881	51.5016846146275	-31.262718906819	20.238963	-31.16701	-23.787735	231.594934	-23.52211331782889	231.82299967880232	0.0440799999999999	246.3157768605568	14.49277718175449	245.059484	13.236484321197679	organic_salts	-0.22806567880232365	234.196012202678	2.3730125238756727	1.0236311872262684	HF	0.26562168217111193
DUVCAZ_5_0_1	-215.229778	0.982278272992	-0.4667840506905	0.515494	-14.59383	-2.85863	-229.557239	-2.834082659081848	-231.9101731862368	0.0178559999999999	-230.15914825378152	1.751024932455266	-250.786951	-18.876777813763198	organic_salts	2.35293418623678	-228.84482821966424	3.065344966572553	-1.3217811553747194	HF	0.024547340918151583
MIBTOH_6_0_0	140.807585	21.346177692041	-12.962226292539	8.38395	-18.841476	-14.135694	115.608401	-14.080490822731326	118.71228338486826	0.0274639999999999	122.91417080790254	4.201887423034279	127.387927	8.675643615131747	organic_salts	-3.103882384868257	116.65313659879325	-2.0591467860750043	-1.7345692689603127	HF	0.05520317726867496
MIBTOH_1_0_1	-417.787897	118.9967400580805	-63.715749374972	55.280983	-69.613555	-16.450689	-463.326994	-16.591736395132635	-445.0351831762165	0.232724	-426.9414273080157	18.093755868200788	-465.461656	-20.426472823783513	organic_salts	-18.29181082378352	-451.04300435779163	-6.007821181575139	1.349965442888653	HF	-0.14104739513263453
TRPPAC_6_0_0	116.741996	9.533802036711	-6.061644832634	3.472157	-2.782963	-5.199919	110.991354	-5.259436878668063	112.90208366637879	0.0	112.49536259513977	-0.40672107123901924	121.666915	8.764831333621217	organic_salts	-1.910729666378785	111.14742764506985	-1.7546560213089322	-1.5541396264163483	HF	-0.05951787866806235
TRPPAC_14_1_1	131.086014	2.361968462076	-1.37668712118	0.985281	-5.217041	-3.977103	123.397488	-4.047440268124319	124.53594597397239	0.002878	117.61447802733146	-6.921467946640931	130.276496	5.74055002602762	organic_salts	-1.1384579739723932	123.41185036768775	-1.1240956062846408	-0.9026274281640524	HF	-0.07033726812431906
LARASC20_9_0_1	-182.36711	5.892200510546499	-3.2463996509525	2.6458	-16.461193	-7.57367	-201.875905	-7.647469727629992	-208.38662366630726	0.012221	-218.92680875741192	-10.54018509110466	-223.340812	-14.954188333692741	organic_salts	6.51071866630727	-201.01312279011543	7.373500876191827	-3.5383753268151836	HF	-0.07379972762999198
PAMBZA03_4_0_1	-222.782862	42.5247868977285	-21.381605488032505	21.143179	-31.529967	-4.666479	-242.513462	-4.038543222459655	-240.61255680942958	0.2019729999999999	-248.67393268406843	-8.061375874638856	-258.935929	-18.32337219057041	organic_salts	-1.9009051905704268	-237.19931079580235	3.41324601362723	-1.418565206607482	HF	0.6279357775403449
KUDFIA_5_0_1	-136.14106	0.0116363709045	-0.005935410089	0.005701	-4.966924	-0.635538	-140.762273	-0.6645205530292437	-143.59413974870438	0.001263	-141.6413562172938	1.9527835314105744	-154.756446	-11.162306251295632	organic_salts	2.8318667487043854	-140.4753316974271	3.118808051277284	-2.171960538734607	HF	-0.028982553029243685
HEZXAM_4_0_1	-156.860415	0.617503548324	-0.33948948985	0.278014	-11.107303	-2.765642	-168.410385	-2.88340238092035	-172.75545978928102	0.00687	-168.0322210663667	4.723238722914317	-185.138035	-12.382575210718983	organic_salts	4.345074789281028	-167.93796171494478	4.8174980743362426	-2.7886227620316024	HF	-0.11776038092035002
LIHMAM_9_1_1	275.483644	66.36424683835699	-36.121254950266	30.242988	-37.802935	-12.171335	247.624401	-12.11736875215127	250.88046114393015	0.078169	267.8474854979618	16.96702435403168	262.871854	11.991392856069837	organic_salts	-3.256060143930142	253.54971396094757	2.669252817017423	1.0639540460211734	HF	0.053966247848729054
YABFOY_15_1_1	168.874468	9.414182198319	-5.5757315202185005	3.83845	-10.161225	-7.768563	154.808089	-7.897497588986551	159.32488168945275	9.999999999177334e-07	147.09845596226566	-12.226425727187092	161.171161	1.84627931054726	organic_salts	-4.516792689452757	155.20702451954995	-4.1178571699028055	-2.584566281322653	HF	-0.1289345889865503
ANLINC02_11_1_1	187.077007	0.188956898936	-0.0942393478085	0.094718	-10.080098	-1.567483	177.461144	-1.5997792016147834	178.11430757904316	0.001044	171.81194616819175	-6.302361410851404	185.662648	7.548340420956833	organic_salts	-0.6531635790431665	177.58806562046763	-0.5262419585755254	-0.2954518172786265	HF	-0.032296201614783415
BEPTUN_7_0_0	273.62241	1.5937040303619998	-0.8769732172060001	0.716731	-20.088669	-4.318849	253.519974	-4.454228254001569	253.515020265967	0.0	254.28751460494985	0.7724943389828525	257.765467	4.250446734033005	organic_salts	0.0049537340329948165	253.89755394090182	0.3825336749348196	0.15089191738363153	HF	-0.13537925400156858
DUVCAZ_14_1_1	164.257113	17.0886019030395	-9.9511809511915	7.13742	-11.800875	-12.187379	146.05528	-12.22712938876682	151.14890273987254	0.0042219999999999	140.49746794701542	-10.651434792857117	151.735574	0.5866712601274742	organic_salts	-5.093622739872529	146.83917817514896	-4.309724564723581	-2.851310520024497	HF	-0.039750388766819356
DEZYEO_12_1_1	149.464583	0.256848385435	-0.151887669225	0.104961	-5.274321	-2.003962	143.276248	-2.065955261247661	145.13298643503785	0.00068	138.0189982518294	-7.113988183208448	151.061156	5.928169564962161	organic_salts	-1.8567384350378404	143.23632782429974	-1.8966586107381147	-1.3068418540309354	HF	-0.061993261247661025
NAASCB_1_0_0	174.566508	7.5955488498115	-3.801185257902	3.794363	-12.373642	-6.00242	160.46832	-5.980628184314885	158.78760671249657	0.0008699999999999	161.58178375788992	2.7941770453933543	167.581058	8.793451287503444	organic_salts	1.680713287503437	161.19335950555762	2.4057527930610547	1.5150759198839427	HF	0.021791815685114457
COXYIY_0_0_0	147.9568	59.800344711636	-35.1017453203125	24.698596	-21.471665	-27.461539	115.232333	-27.13836167882019	119.49076356590443	0.02235	127.57010361606416	8.079340050159729	117.276508	-2.2142555659044234	organic_salts	-4.258430565904433	118.3451252029385	-1.1456383629659257	-0.9587672961300105	HF	0.32317732117980924
BEPTUN_13_0_1	-290.926857	10.6255235131825	-5.9639520018945005	4.661571	-23.598336	-6.306146	-313.921605	-6.337808599501254	-312.67403794936564	0.055143	-293.3105065241129	19.363531425252745	-333.118417	-20.44437905063438	organic_salts	-1.247567050634359	-312.28802287651695	0.38601507284869285	-0.1234560679806758	HF	-0.03166259950125383
FENYEC_12_1_1	258.784045	3.8685833473135	-2.175125179907	1.693458	-16.808707	-4.203664	241.904317	-4.301111413029459	243.40384531695088	0.0010190000000001	241.57885535232072	-1.8249899646301628	249.515618	6.111772683049111	organic_salts	-1.4995283169508866	242.3433235082226	-1.0605218087282822	-0.4357046238720315	HF	-0.09744741302945936
FENYEC_3_0_1	-372.061136	71.8692159823445	-37.982664281153	33.886547	-52.132254	-8.305338	-405.793699	-8.328923996621315	-397.3037426670988	0.206917	-377.1564959049087	20.147246762190093	-422.359864	-25.056121332901228	organic_salts	-8.489956332901215	-397.6016601368706	-0.29791746977178946	0.07498481332490613	HF	-0.02358599662131411
BEPTUN_0_0_0	237.399578	0.454396104156	-0.2562917242995	0.198104	-11.796382	-2.399139	225.624024	-2.503402220417126	225.46740954480762	0.0017879999999999	228.6706438365942	3.203234291786572	232.762691	7.295281455192367	organic_salts	0.1566144551923685	225.7364644911521	0.26905494634448246	0.11933207858629014	HF	-0.10426322041712588
YABFOY_6_0_0	161.382394	0.0959995775265	-0.059906443078	0.036093	-2.558624	-0.606605	158.738719	-0.6358418268095282	160.3583595253753	0.0	158.3552203087886	-2.0031392165867032	172.626971	12.268611474624691	organic_salts	-1.6196405253753028	158.6476753434059	-1.7106841819694125	-1.0667882778500934	HF	-0.029236826809528216
YABFOY_9_0_1	-263.22253	9.5596808104375	-5.651569211117001	3.908111	-20.79863	-7.036191	-285.064587	-7.13784305262023	-287.58189826446596	0.0494179999999999	-267.239591141611	20.342307122854947	-306.354277	-18.772378735534062	organic_salts	2.5173112644659454	-283.7921476787816	3.7897505856843736	-1.3177987239653188	HF	-0.10165205262023047
PAXNIN_9_0_1	-318.930644	14.517366369785	-7.346358625171	7.171007	-30.803779	-4.834853	-345.022993	-4.831638236705413	-343.645372843218	0.096666	-321.2249093226086	22.420463520609417	-356.157171	-12.511798156781992	organic_salts	-1.3776201567819726	-342.41179811954134	1.2335747236766679	-0.3589673602965881	HF	0.0032147632945864757
YABFOY_5_0_1	-200.684732	11.432190721193	-6.680499686425501	4.75169	-18.703098	-6.181415	-219.580164	-6.184201220845279	-223.08906232364276	0.0451759999999999	-200.4145260659228	22.67453625771998	-237.632075	-14.543012676357222	organic_salts	3.508898323642768	-218.25334101503498	4.835721308607788	-2.1676191823301694	HF	-0.0027862208452784643
MEDHOU01_1_0_0	157.953311	0.8284387571825	-0.37156543339	0.456873	-14.374534	-2.652524	143.97962	-2.6837519783126917	145.23146053612007	0.008121	142.96919002566682	-2.2622705104532486	153.335406	8.103945463879938	organic_salts	-1.2518405361200564	144.3181171663275	-0.9133433697925568	-0.6288880979513402	HF	-0.03122797831269164
MEDHOU01_6_0_0	291.654035	0.0574090490995	-0.026843962662	0.030565	-18.031601	-1.889224	275.30026	-1.9487064591552716	270.64437651370326	0.0	270.44593825815093	-0.19843825555233252	278.080921	7.436544486296725	organic_salts	4.655883486296716	275.59031381821126	4.945937304507993	1.8274672351293324	HF	-0.059482459155271616
NAASCB_2_0_0	157.118119	0.2812041066114999	-0.1033057821695	0.177898	-7.464316	-1.807069	149.403484	-1.855187616399028	148.4416362525773	0.003006	150.2564067937187	1.8147705411413995	157.610538	9.168901747422694	organic_salts	0.961847747422695	149.47381117397674	1.0321749213994451	0.6953405711879735	HF	-0.048118616399027925
RIRMUA_4_0_1	-244.422773	14.52526605295	-7.1418502464875	7.383415	-22.502491	-3.027427	-261.938744	-1.754637064359231	-259.4945507767308	0.168788	-371.8289948042928	-112.33444402756197	-271.200785	-11.706234223269178	organic_salts	-2.444193223269167	-259.5331903376836	-0.03863956095278809	0.014890316901503484	HF	1.2727899356407688
CUZHEK_14_1_1	921.558728	12.392236517484	-6.478385879264001	5.91385	-62.621068	-6.4198	867.722428	-6.51888113949331	856.13335430301	0.006097	877.1530423835859	21.01968808057586	912.391459	56.25810469699002	organic_salts	11.589073696989999	869.922509949998	13.789155646987979	1.6106317523645508	HF	-0.09908113949330932
PAXNIN_8_0_1	-310.550677	48.100505274694	-24.880266437230496	23.220236	-33.542865	-6.639933	-332.863717	-6.600338732948294	-328.91628183179995	0.149495	-310.1641345560224	18.75214727577753	-346.276878	-17.36059616820006	organic_salts	-3.947435168200059	-327.2160206330777	1.7002611987222735	-0.5169282558021093	HF	0.03959426705170621
ANLINC02_6_1_1	239.140601	13.69010306208	-7.587964943408	6.102137	-13.503529	-8.345482	222.911321	-8.289998411089309	225.24452355115443	0.0003280000000001	221.89555881876973	-3.348964732384701	232.980952	7.736428448845572	organic_salts	-2.333202551154443	223.80757053207432	-1.4369530190801072	-0.6379524777896615	HF	0.055483588910691495
BEPTUN_8_0_0	194.222849	0.1594787117375	-0.0909580740479999	0.068521	-8.017196	-1.719244	186.09903	-1.80851140932754	187.7130946528405	0.0	179.20857906382295	-8.504515589017558	194.173266	6.460171347159502	organic_salts	-1.6140646528405114	186.12689262588626	-1.586202026954254	-0.8450140518368208	HF	-0.08926740932754007
HISREG_4_0_1	-199.236779	8.303458300653	-4.744000832371	3.559457	-12.392874	-7.160802	-214.622722	-7.155845945792931	-222.24217997484135	0.0708889999999999	-216.51051418148185	5.731665793359497	-235.103801	-12.861621025158655	organic_salts	7.619457974841339	-213.74792410159975	8.494255873241599	-3.822071883115609	HF	0.004956054207069016
HEZXAM_3_0_1	-528.032207	197.26270618486149	-104.999318742213	92.263375	-88.884185	-9.435279	-564.09375	-9.569063509925742	-521.5935804513189	0.388308	-487.82309069571846	33.77048975560041	-564.706429	-43.112848548681086	organic_salts	-42.50016954868113	-543.7034943474483	-22.109913896129456	4.238916030561271	HF	-0.13378450992574287
RIRMUA_12_1_1	177.966162	1.080880768593	-0.491110586809	0.58977	-8.803158	-2.416599	168.766665	-2.416064072332369	161.98031440014756	0.0077209999999999	169.7844121867416	7.804097786594042	173.108553	11.128238599852438	organic_salts	6.786350599852426	168.91823371429518	6.937919314147621	4.283186719225988	HF	0.0005349276676311909
DUBWAZ_8_0_1	-125.819019	0.0631691755575	-0.03598541806	0.027184	-3.111975	-0.951187	-129.255938	-1.0135269865280527	-133.066219080044	0.002121	-130.37468331743517	2.6915357626088223	-141.971785	-8.905565919956018	organic_salts	3.810281080044007	-129.06120300014283	4.005016079901168	-3.009791746988776	HF	-0.06233998652805273
BOGCAC_5_0_1	-417.915473	57.298935450966	-29.578600895276	27.720331	-42.245675	-4.592376	-442.986767	-3.9671304391980713	-445.8076445168531	0.2803909999999999	-416.93725536356425	28.87038915328884	-465.446432	-19.638787483146928	organic_salts	2.820877516853102	-435.93001571240137	9.877628804451717	-2.2156705758504125	HF	0.6252455608019285
DUBWAZ_3_0_0	128.078785	0.1355466438665	-0.0856364297195	0.04991	-3.38604	-1.155055	124.228946	-1.1985024908981927	126.9020715506981	0.000348	124.63384399724484	-2.268227553453258	135.819142	8.917070449301903	organic_salts	-2.673125550698103	124.17447460691905	-2.727596943779048	-2.1493714881473447	HF	-0.043447490898192775
PAXNIN_6_0_0	202.133992	31.0268915740065	-18.503789138303	12.523101	-14.270409	-17.256643	179.491915	-17.14104289276614	184.374706172194	0.004182	178.26252021010183	-6.112185962092184	194.754364	10.379657827806	organic_salts	-4.882791172194004	180.82865921247523	-3.5460469597187796	-1.9232827719909702	HF	0.11560010723385972
MATPHB_7_0_1	-218.377096	21.098063418304505	-12.2186195880155	8.879443	-29.390605	-15.901472	-253.572693	-15.804198196444132	-252.11146717796572	0.0287439999999999	-233.41227201532317	18.699195162642553	-269.030637	-16.91916982203429	organic_salts	-1.4612258220342653	-251.65650130900565	0.4549658689600733	-0.18046218763976826	HF	0.09727380355586845
CUZHEK_8_1_1	940.456271	16.129193706798	-8.6602933479145	7.468899	-71.691383	-7.090698	879.419809	-7.131165885959424	874.4992614858793	0.0243619999999999	890.0375444055215	15.538282919642256	925.683665	51.18440351412073	organic_salts	4.920547514120699	882.1513318933975	7.652070407518181	0.8750230840122603	HF	-0.04046788595942452
DEZYEO_4_0_0	130.560581	1.6891244278395	-1.055695638839	0.633429	-3.607714	-2.910676	125.060123	-2.9613417199368266	127.15387270880966	0.0	126.10513268241998	-1.0487400263896802	137.881067	10.727194291190344	organic_salts	-2.0937497088096535	124.99824076335962	-2.1556319454500397	-1.6952939769176925	HF	-0.05066571993682656
PAXNIN_1_0_1	-186.119651	19.2151012423955	-10.2678383316465	8.947262	-6.526601	-8.953316	-195.974406	-9.01049980225779	-201.56590328663063	0.010172	-194.2049087888107	7.360994497819917	-212.149212	-10.583308713369377	organic_salts	5.591497286630641	-194.36992617037473	7.195977116255904	-3.5700368955869908	HF	-0.05718380225779107
TRPPAC_12_1_1	334.895935	19.7534695689645	-9.7054280127725	10.04804	-54.768407	-12.509134	283.28107	-12.278203334990524	274.9278947369744	0.0	301.54039345128086	26.61249871430647	288.48395	13.556055263025598	organic_salts	8.353175263025605	286.3562465245032	11.428351787528811	4.156854217525799	HF	0.2309306650094758
PAXNIN_3_0_1	-205.852816	0.151819343213	-0.0746784591345	0.077141	-10.052452	-1.710541	-215.598062	-1.7525789736930495	-217.63046009004174	0.003159	-214.398045159754	3.232414930287746	-233.932937	-16.302476909958273	organic_salts	2.032398090041738	-215.09501390552416	2.535446184517582	-1.1650235833111664	HF	-0.0420379736930494
MATPHB_0_0_0	119.623112	0.6578694792335	-0.4136009355025	0.244269	-4.732411	-2.826704	113.114752	-2.8907751782295827	113.52261098201937	0.0	113.6094767133666	0.08686573134723119	119.715965	6.193354017980624	organic_salts	-0.407858982019377	113.05701749730966	-0.4655934847097143	-0.41013281907642063	HF	-0.06407117822958286
DUBWAZ_11_0_1	-146.42452	10.8793805982045	-6.149109069815999	4.730271	-7.260762	-3.72433	-153.685061	-3.812046027652567	-157.76020808529907	0.015293	-151.2309984341803	6.5292096511187765	-172.183051	-14.422842914700936	organic_salts	4.075147085299079	-152.66410698600015	5.09610109929892	-3.230282947233132	HF	-0.08771602765256681
FENYEC_2_0_1	-254.017708	6.869329600428499	-3.96750500132	2.901824	-22.35484	-6.375068	-276.936328	-6.511678096095833	-278.3625226081331	0.0453489999999999	-258.8231901723213	19.539332435811787	-294.354781	-15.992258391866926	organic_salts	1.4261946081330734	-275.71495311960035	2.6475694885327243	-0.9511228249141355	HF	-0.13661009609583363
MEDHOU01_9_0_0	152.78096	12.2939924682705	-7.3907847343004995	4.903207	-14.162625	-15.261196	128.525232	-14.933863104224072	133.5117026804473	0.0	135.1691423763401	1.6574396958927764	140.44562	6.933917319552677	organic_salts	-4.986470680447326	128.83626367373708	-4.675439006710235	-3.501894525231719	HF	0.3273328957759283
PAMBZA03_2_0_1	-425.745763	46.968285489603	-24.167471571511	22.800811	-46.841187	-5.571975	-457.872818	-4.787449451393468	-448.57895176182404	0.259333	-416.4078237881752	32.17112797364882	-480.51993	-31.940978238175944	organic_salts	-9.293866238175951	-451.6162024858953	-3.0372507240712707	0.6770827548065428	HF	0.7845255486065321
DEZYEO_6_0_1	-132.773183	6.1683919731755	-3.645372182623	2.523019	-4.730823	-4.687382	-140.035752	-4.728824796163525	-143.76025122459376	0.0110489999999999	-162.73841386211788	-18.97816263752412	-151.917759	-8.15750777540623	organic_salts	3.7244992245937567	-139.58151716376682	4.17873406082694	-2.906738145788705	HF	-0.04144279616352442
ZOWWEP_11_1_1	325.075913	0.0402391271359999	-0.016123704847	0.024115	-7.281191	-0.471158	318.769654	-0.495276615977239	319.76417034854467	0.0	302.7204889087051	-17.043681439839588	329.868699	10.104528651455325	organic_salts	-0.9945163485446642	318.700314496545	-1.0638558519996764	-0.3327001429960298	HF	-0.024118615977238966
MIBTOH_2_0_0	137.974352	32.0636131234215	-20.159964284159	11.903647	-9.868529	-18.070828	117.752364	-17.876382653507292	120.1090808302964	0.0012239999999998	119.36162319037288	-0.7474576399235247	126.718705	6.609624169703594	organic_salts	-2.3567168302964063	118.60535095434822	-1.5037298759481814	-1.2519701804002812	HF	0.1944453464927065
DUBWAZ_7_0_1	-160.464671	8.3192994938235	-4.7163430828565005	3.602956	-12.227098	-7.325954	-175.861552	-7.464238820380574	-181.62958285225645	0.026066	-167.55465144880927	14.07493140344718	-198.032385	-16.402802147743557	organic_salts	5.768030852256459	-175.02438331979377	6.605199532462677	-3.63663200054562	HF	-0.13828482038057377
DEZYEO_1_0_1	-383.777206	96.218600475212	-52.0940659821855	44.124528	-69.768755	-22.027393	-440.428513	-21.476642372563894	-425.7160531230911	0.203991	-399.365843216524	26.350209906567102	-455.011467	-29.295413876908867	organic_salts	-14.712459876908895	-430.6294381434016	-4.9133850203105	1.1541460521080817	HF	0.5507506274361056
BOGCAC_14_1_1	125.513785	1.9865602497425	-1.1916191679794998	0.794941	-4.132882	-3.144789	119.435838	-3.1955726579813204	121.67529713623551	0.001716	112.5748320261259	-9.10046511010961	126.918254	5.2429568637644905	organic_salts	-2.23945913623551	119.42067812656276	-2.2546190096727514	-1.8529800729792625	HF	-0.05078365798132056
BEPTUN_9_0_0	176.058449	17.96623222776	-9.527962436368	8.438269	-11.529057	-10.857376	160.0358	-10.784983421863394	170.5923471070844	9.999999999177334e-07	155.17532706892322	-15.417020038161183	175.704605	5.112257892915579	organic_salts	-10.556547107084413	161.2904745736058	-9.301872533478615	-5.4526903997865945	HF	0.07239257813660593
COXYIY_7_0_1	-276.612148	29.1414697771875	-16.013218695151497	13.128249	-34.94076	-10.798822	-309.101199	-10.62824349447031	-301.9602670227297	0.100561	-306.0875688834816	-4.127301860751913	-319.559907	-17.59963997727033	organic_salts	-7.140931977270327	-305.7692275595187	-3.808960536789016	1.2614111698683528	HF	0.17057850552969
ZOWWEP_6_0_0	89.534472	2.3645947208455	-1.449519992966	0.915075	-1.920126	-3.980903	84.45552	-4.025851650911108	87.97979200096175	0.0006169999999999	84.55068856815652	-3.4291034328052348	95.048887	7.069094999038242	organic_salts	-3.5242720009617443	84.36052096123693	-3.619271039724822	-4.113752666845652	HF	-0.044948650911108334
KUDFIA_7_0_1	-150.83646	5.0276885569625005	-2.943792368572	2.083896	-6.620888	-4.617668	-159.760012	-4.6660853498717	-162.62275345112008	0.0122659999999999	-153.11855523615372	9.504198214966351	-173.893554	-11.270800548879919	organic_salts	2.862741451120087	-159.27587318852804	3.3468802625920375	-2.0580639495801045	HF	-0.04841734987170021
ZOWWEP_8_0_1	-341.673834	4.4655893073285	-1.994292050561	2.471297	-26.467128	-2.851643	-364.580002	-2.891912983362446	-364.7861865533418	0.0546119999999999	-332.5560945173037	32.230092036038116	-382.931432	-18.14524544665818	organic_salts	0.20618455334181363	-362.87247177268597	1.9137147806558232	-0.5246127323891925	HF	-0.04026998336244603
DEZYEO_11_1_1	208.455677	3.8621542749615	-2.1963749818425	1.665779	-11.964118	-6.338724	193.317669	-6.37695931403562	194.18860138470924	0.000229	194.16246668302065	-0.026134701688590667	201.996771	7.808169615290751	organic_salts	-0.8709323847092492	193.50452310487	-0.6840782798392411	-0.352275197906187	HF	-0.03823531403561997
DUFBIP_4_1_1	307.179493	5.9055787247925	-2.825019653006	3.080559	-28.711121	-5.146208	280.472326	-5.16138989504413	260.92645708873636	0.0	286.4677274285925	25.54127033985617	277.501193	16.574735911263645	organic_salts	19.545868911263653	281.6022527692921	20.675795680555723	7.923993569392719	HF	-0.015181895044130478
YABFOY_8_0_1	-202.576226	18.0157416041965	-10.785955832775	7.229785	-9.965051	-6.167306	-213.239022	-6.312352973478378	-214.80049351434133	0.0273539999999999	-203.0742327799932	11.72626073434813	-234.598342	-19.797848485658676	organic_salts	1.5614715143413207	-211.89950251168887	2.900991002652461	-1.350551367545519	HF	-0.1450469734783777
TRPPAC_4_0_1	-418.543112	117.0450078771175	-64.0299303812015	53.01507	-75.949532	-19.147105	-472.965382	-18.62843877430185	-456.1281631649401	0.2465129999999999	-427.3942199500692	28.733943214870862	-480.749841	-24.621677835059927	organic_salts	-16.8372188350599	-461.2823248620988	-5.154161697158713	1.129981025814212	HF	0.5186662256981514
ZOWWEP_3_0_0	93.958117	18.826172193405	-11.18256194616	7.643609	-3.219986	-8.078516	87.001102	-8.095442723344025	92.78546778429902	9.999999999177334e-07	89.12283402518524	-3.662633759113774	99.602867	6.817399215700988	organic_salts	-5.784365784299013	87.78088905932557	-5.004578724973442	-5.393709644928155	HF	-0.016926723344024452
MATPHB_1_0_1	-262.108678	69.634791881681	-40.226791618075	29.407996	-45.224655	-26.107722	-310.26892	-25.71946505988377	-304.5774200331977	0.0635339999999999	-267.00462715023264	37.572792882965075	-321.598635	-17.02121496680229	organic_salts	-5.691499966802269	-304.9043882591887	-0.3269682259909814	0.10735143332534079	HF	0.3882569401162286
MIBTOH_5_0_0	130.636834	13.523868484631	-8.237140643874	5.286727	-7.854632	-12.025019	114.868608	-12.064637747055489	117.03422549730105	0.0009919999999999	114.46117865316482	-2.573046844136229	124.382139	7.347913502698944	organic_salts	-2.1656174973010565	115.16772790523957	-1.866497592061478	-1.5948305584373874	HF	-0.03961874705548851
HISREG_8_0_1	-403.497605	68.8884744061685	-36.393880162113504	32.49459	-51.527522	-9.169582	-438.283911	-9.025916350358443	-423.1147745339583	0.190115	-391.7258536585086	31.38892087544974	-449.09814	-25.983365466041676	organic_salts	-15.169136466041664	-430.3853791839057	-7.270604649947359	1.7183528176144638	HF	0.14366564964155693
TRPPAC_11_1_1	209.262058	11.3678585751595	-6.1799038980055006	5.187954	-15.062119	-9.695054	189.988281	-9.668937881648128	187.9913225870928	0.0028809999999999	188.01918434063865	0.0278617535458352	197.32687	9.335547412907204	organic_salts	1.9969584129071904	190.76767876119283	2.776356174100016	1.4768533653002962	HF	0.02611611835187233
DEZYEO_7_0_0	175.451586	29.8987096766405	-19.2087602818235	10.689948	-15.371817	-16.778041	151.514602	-16.59047365230048	157.82838965026718	0.005749	153.77918879194965	-4.049200858317533	167.786312	9.957922349732826	organic_salts	-6.313787650267187	152.3371004439059	-5.491289206361273	-3.479278486290997	HF	0.18756734769952033
LIHMAM_6_0_1	-276.777033	0.3057271640305	-0.1068197093615	0.198907	-28.756945	-0.578199	-300.350589	-0.0905414321719069	-310.46075960185914	0.200295	-392.2024831286653	-81.74172352680614	-330.922088	-20.461328398140836	organic_salts	10.110170601859124	-298.99030987182624	11.470449730032897	-3.6946536318286483	HF	0.4876575678280931
COXYIY_4_0_0	113.739965	67.16675652510949	-37.318488453314	29.848264	-20.041844	-35.717223	76.405549	-35.336777546745374	81.6039107403392	0.0084109999999999	79.76828326527354	-1.8356274750656638	83.817804	2.213893259660793	organic_salts	-5.198361740339209	80.36900554193174	-1.2349051984074606	-1.5132916881114753	HF	0.3804454532546231
PAXNIN_2_0_1	-251.575809	62.3193908972055	-32.398202939303005	29.921184	-30.184888	-8.62228	-269.924779	-8.454999610372841	-269.72323973744335	0.1523	-245.7335286086891	23.989711128754237	-290.080339	-20.35709926255663	organic_salts	-0.20153926255665056	-263.3144879927125	6.408751744730864	-2.3760472960985246	HF	0.16728038962715885
HEZXAM_2_0_1	-154.800971	0.1470346188855	-0.067893019791	0.079142	-5.77356	-1.672891	-161.071648	-1.7338235390781096	-164.31884311512422	0.0022529999999999	-158.4240834731348	5.894759641989424	-175.671822	-11.352978884875768	organic_salts	3.2471951151242138	-160.77485628013346	3.5439868349907613	-2.1567744561759064	HF	-0.06093253907810969
BOGCAC_0_0_1	-322.266184	9.770615347168	-5.2741054790805	4.496509	-26.518278	-3.821533	-345.201088	-3.416722831482175	-351.1466010965277	0.121221	-319.88861253366827	31.257988562859452	-364.354875	-13.208273903472275	organic_salts	5.945513096527691	-343.2805641239219	7.866036972605798	-2.24010055858222	HF	0.4048101685178249
KUDFIA_11_0_1	-169.528667	0.8245265416405	-0.5007111292605	0.323815	-6.393676	-2.768489	-177.274227	-2.8586277398241067	-178.75417279177017	0.0053469999999999	-170.1865320947867	8.56764069698346	-188.018432	-9.264259208229817	organic_salts	1.4799457917701773	-176.9666632017955	1.7875095899746611	-0.9999820211508695	HF	-0.09013873982410647
BEPTUN_10_0_0	245.77614	0.0196216873775	-0.0101256792084999	0.009496	-10.066056	-1.057425	236.640277	-1.114742064851612	234.90099432739314	0.0	241.26464175885857	6.363647431465438	244.047301	9.146306672606869	organic_salts	1.739282672606862	236.71839109050833	1.8173967631151982	0.7736862793276228	HF	-0.05731706485161192
KUDFIA_2_0_1	-419.229491	114.59101466860648	-60.9363120435345	53.654695	-65.768458	-10.007173	-456.02621	-10.018536791181129	-439.7811183802348	0.271802	-419.45604706116745	20.32507131906732	-463.387116	-23.60599761976522	organic_salts	-16.24509161976522	-443.7586410313775	-3.977522651142749	0.9044323380213388	HF	-0.011363791181128846
BOGCAC_10_1_1	309.884883	0.524903749126	-0.236352650729	0.288551	-21.132093	-2.387605	290.668154	-2.425980547863442	286.7508600709402	0.0	286.1851358576101	-0.5657242133300997	294.14921	7.398349929059805	organic_salts	3.917293929059838	291.0851834153096	4.334323344369409	1.5115293266416454	HF	-0.038375547863441994
MEDHOU01_11_0_1	-113.872196	9.696900685454	-5.539687981465001	4.157212	-4.022422	-7.101265	-122.187219	-7.050653584174408	-125.65173444025228	0.004245	-129.37951206090992	-3.7277776206576334	-132.605473	-6.9537385597477055	organic_salts	3.464515440252285	-121.60530002372317	4.0464344165291095	-3.2203569927267495	HF	0.0506114158255917
FENYEC_4_0_1	-256.105569	15.8416800510965	-9.552097570911	6.289582	-25.776695	-13.191214	-286.945022	-13.14627452088562	-287.52424760652985	0.036483	-261.7082451671563	25.816002439373563	-308.08411	-20.559862393470155	organic_salts	0.5792256065298602	-285.49004020446597	2.0342074020638847	-0.7074907313026515	HF	0.044939479114379566
COXYIY_2_0_1	-186.582742	55.403361633297	-29.18890981854	26.214448	-34.850462	-10.788596	-212.642251	-10.60348173367504	-208.40909995473075	0.128657	-188.51318489069928	19.89591506403147	-220.357211	-11.948111045269258	organic_salts	-4.2331510452692385	-206.81795851106935	1.5911414436613995	-0.7634702342685693	HF	0.18511426632496075
TUYKAB_4_0_1	-154.509016	5.226081458265	-3.081339231235	2.144742	-8.604108	-5.538359	-165.916274	-5.5448699015826906	-166.14668132760622	0.0149799999999999	-170.6722322846618	-4.525550957055572	-177.971526	-11.824844672393795	organic_salts	0.23040732760622973	-165.3981982737687	0.7484830538375036	-0.45049533812935616	HF	-0.006510901582690742
RIRMUA_1_0_1	-333.208867	34.211561246107	-16.7036285504965	17.50793	-40.588297	-4.96949	-362.279413	-3.26954997493066	-357.5414216060071	0.320407	-441.641442366167	-84.10002076015991	-374.225063	-16.6836413939929	organic_salts	-4.7379913939929	-357.15557084849974	0.38585075750734177	-0.10791777796658486	HF	1.6999400250693406
BOGCAC_11_1_1	226.790754	0.0029846132644999	-0.001387319451	0.001597	-8.080946	-0.58072	219.721809	-0.5944148048001414	218.67559284867042	0.0	228.27601919448847	9.60042634581805	230.392064	11.716471151329586	organic_salts	1.0462161513295882	219.76829868078207	1.0927058321116476	0.4996926350476756	HF	-0.013694804800141402
MIBTOH_3_0_0	248.384784	1.718042790175	-1.0719231375775	0.64612	-24.095643	-6.863991	222.48536	-6.938951735146873	216.7445394208706	0.0092999999999999	229.9053635928084	13.160824171937804	223.389219	6.644679579129388	organic_salts	5.740820579129377	222.86435574284806	6.119816321977453	2.823515802672244	HF	-0.07496073514687218
YABFOY_11_1_1	166.880765	4.4145747868775	-2.6492311094755	1.765343	-9.0512	-6.700998	153.767845	-6.838509281187716	157.78635538759178	0.0	147.01400182565067	-10.772353561941117	161.061033	3.274677612408226	organic_salts	-4.018510387591789	153.85437894855284	-3.931976439038948	-2.4919622671937045	HF	-0.13751128118771572
BOGCAC_3_0_1	-414.806965	55.216723512949	-29.0275122916335	26.189208	-52.789294	-6.960018	-451.45502	-6.038354967893901	-445.81499232265963	0.282541	-411.1868520540968	34.628140268562845	-476.327655	-30.51266267734036	organic_salts	-5.640027677340356	-444.53042936112644	1.2845629615331973	-0.2881381253781371	HF	0.9216630321060988
DUFBIP_5_1_1	134.485862	91.69992047029552	-48.7916510078045	42.908264	-26.82407	-12.036169	121.720473	-11.82232564380274	135.04285542293547	0.173508	132.11040953204167	-2.9324458908938027	138.477803	3.43494757706452	organic_salts	-13.322382422935476	129.89264541243546	-5.150210010500018	-3.813759709368019	HF	0.21384335619725903
TUYKAB_9_0_1	-121.932709	0.540861312333	-0.3427234415985	0.198138	-4.516199	-3.262352	-128.725473	-3.310439496765223	-129.02379150567302	0.006657	-137.5710595154795	-8.547268009806487	-136.618228	-7.59443649432697	organic_salts	0.29831850567302354	-128.5822992179958	0.44149228767722093	-0.34217897530767344	HF	-0.04808749676522295
DEZYEO_15_1_1	290.244391	0.267999860621	-0.125310221068	0.14269	-22.339853	-2.991816	269.382878	-3.050550620766248	267.47117758523603	0.0008399999999999	270.93906962671394	3.46789204147791	274.436209	6.965031414763985	organic_salts	1.9117004147639705	269.80038291078506	2.329205325549026	0.8708247918812745	HF	-0.058734620766248025
BOGCAC_13_1_1	131.536925	11.7408367008325	-6.7656478020255	4.975188	-5.390456	-7.229001	122.392354	-7.189496647972559	126.24157779741819	0.0045629999999999	116.87895555815696	-9.362622239261228	130.589203	4.34762520258181	organic_salts	-3.8492237974181904	122.89910763852498	-3.3424701588932066	-2.6476777439021872	HF	0.03950435202744096
BOGCAC_1_0_1	-402.992752	54.538863904672	-28.196313524835	26.342547	-51.58965	-6.653162	-438.296267	-5.888864423947108	-435.7094368734037	0.277871	-406.6179893284837	29.091447544920015	-464.896893	-29.18745612659626	organic_salts	-2.5868301265962828	-431.28712119424455	4.422315679159169	-1.014968991925709	HF	0.7642975760528916
HISREG_6_0_1	-183.147114	7.366127668736	-4.377659127912501	2.988468	-11.438832	-6.511502	-197.394592	-6.498017589353732	-201.51319615860098	0.0296349999999999	-185.8091525204979	15.704043638103087	-211.577817	-10.064620841399034	organic_salts	4.118604158600988	-196.66995732057364	4.843238838027332	-2.403435075395986	HF	0.013484410646268152
TRPPAC_1_0_1	-136.186716	26.0643231648945	-16.085095575128502	9.979226	-8.019672	-11.999856	-149.786444	-11.820604262620764	-154.3487113311872	0.0183489999999999	-150.7571008235165	3.59161050767068	-159.50979	-5.16107866881282	organic_salts	4.562267331187201	-148.58933745781428	5.759373873372908	-3.7314039253719304	HF	0.17925173737923572
PAXNIN_13_1_1	191.281451	17.2636509981245	-9.6386187258675	7.625031	-14.666918	-8.187215	175.014841	-8.312325981521928	184.0811946876993	0.0	183.791696880228	-0.2894978074713208	199.438628	15.357433312300685	organic_salts	-9.06635368769932	176.26096640769356	-7.82022828000575	-4.24824941693423	HF	-0.125110981521928
DUBWAZ_12_0_1	-138.00865	0.4459436613485	-0.258493334699	0.18745	-4.458443	-1.450284	-142.948151	-1.5189961946518065	-146.96248611640416	0.0039059999999999	-141.8334865957737	5.128999520630458	-157.482587	-10.52010088359583	organic_salts	4.014335116404169	-142.6916255354101	4.270860580994054	-2.9060889577026106	HF	-0.06871219465180656
YABFOY_4_0_1	-167.499407	4.082149685244	-2.482534982254	1.599614	-7.142754	-3.908786	-176.368012	-4.012818025731443	-179.47556364163975	0.0123079999999999	-166.8286724378679	12.646891203771844	-192.260562	-12.784998358360241	organic_salts	3.107551641639759	-175.90913063826147	3.566433003378279	-1.987141274841963	HF	-0.10403202573144288
DUVCAZ_1_0_1	-396.083314	46.59277181356	-24.020318340412	22.57245	-48.223973	-7.487901	-431.347426	-7.341979813317127	-420.1024742693888	0.1569009999999999	-386.2621820971486	33.8402921722402	-442.336988	-22.23451373061124	organic_salts	-11.244951730611206	-425.22184219161954	-5.119367922230765	1.2185998026157765	HF	0.14592118668287313
DUBWAZ_2_0_1	-323.457552	27.9967773075495	-15.525465899675	12.47131	-38.031796	-9.82614	-357.774639	-9.82260650221294	-352.37832633907306	0.100539	-337.0895740795132	15.288752259559828	-376.429861	-24.05153466092696	organic_salts	-5.396312660926924	-354.37705644040796	-1.9987301013348997	0.5672114179382414	HF	0.003533497787060469
TRPPAC_13_1_1	258.343831	0.062910540178	-0.02936963065	0.033541	-19.043521	-2.321733	240.746419	-2.369635317218616	239.2523445065138	0.0	254.70921357004144	15.456869063527648	250.120541	10.86819649348621	organic_salts	1.4940744934862096	241.08500593985983	1.8326614333460327	0.7659951826704617	HF	-0.04790231721861593
KUDFIA_6_0_1	-131.87417	5.081202839593	-3.0193307629725004	2.061872	-4.765841	-4.850136	-139.551268	-4.932193527355191	-143.2376810591489	0.0081269999999999	-135.31386526673336	7.923815792415553	-153.338829	-10.101147940851092	organic_salts	3.6864130591489186	-139.18067616858536	4.057004890563547	-2.832358678641438	HF	-0.08205752735519134
HEZXAM_0_0_0	210.158554	10.1553760158325	-6.220312320007	3.935063	-19.562747	-9.514042	186.844132	-9.487221994209712	188.70319689199323	0.015769	195.3394224697673	6.63622557777407	201.3108	12.60760310800677	organic_salts	-1.8590648919932278	187.42718599301577	-1.2760108989774608	-0.6761999372526808	HF	0.026820005790288093
BEPTUN_11_0_0	247.822712	2.7066093063245	-1.5020938897595002	1.204515	-14.413979	-3.048314	233.784162	-3.137444750859494	234.37699377924426	0.0	231.85963174027452	-2.517362038969736	240.088196	5.711202220755752	organic_salts	-0.5928317792442499	234.1261284621663	-0.25086531707796667	-0.1070349580958669	HF	-0.08913075085949407
FENYEC_9_0_1	-148.551107	0.3089902509525	-0.1703742111755	0.138616	-9.944028	-2.409966	-158.878899	-2.514815155098341	-163.75279346736707	0.008422	-158.63592851319527	5.1168649541718025	-174.447665	-10.69487153263293	organic_salts	4.87389446736708	-158.46410392053934	5.288689546827726	-3.2296789781981126	HF	-0.10484915509834103
TRPPAC_3_0_1	-110.618847	5.643321454915	-3.4458772907075	2.197444	-3.389944	-4.307478	-116.582689	-4.3571993723300615	-119.82848290977866	0.006449	-133.9819239943403	-14.153441084561635	-126.899236	-7.070753090221345	organic_salts	3.245793909778655	-116.25691155559133	3.571571354187327	-2.980569617055435	HF	-0.0497213723300618
LIHMAM_13_1_1	351.897761	5.3531880648115004	-2.5134599197215	2.839728	-25.689914	-3.50418	329.141848	-3.543112261604984	312.2842136153858	0.006237	330.29668635782514	18.012472742439343	329.816813	17.53259938461423	organic_salts	16.857634384614187	330.16019356638805	17.87597995100225	5.7242662842440675	HF	-0.03893226160498431
DUVCAZ_8_0_1	-345.655471	39.8136530646285	-19.780031791847	20.033619	-44.500325	-8.934249	-380.607176	-8.61044175632033	-374.4821248251337	0.140664	-350.3939710673736	24.088153757760097	-401.796446	-27.31432117486628	organic_salts	-6.1250511748662575	-375.0852288995915	-0.6031040744578036	0.16105016353969526	HF	0.32380724367966884
MIBTOH_4_0_1	-379.458029	62.252591742105	-32.6605921143005	29.591996	-53.302635	-10.135791	-418.043717	-10.379466269869573	-412.05320937252765	0.183902	-394.68696452676943	17.366244845758217	-423.064464	-11.01125462747234	organic_salts	-5.990507627472368	-410.64882901164896	1.4043803608786902	-0.34082500243530994	HF	-0.24367526986957344
CUZHEK_13_1_1	615.724701	10.79584212677	-7.123349602976499	3.672492	-24.317603	-6.670551	591.308274	-6.767942616132259	599.9234829196224	0.003786	592.488656588798	-7.434826330824421	642.948321	43.02483808037755	organic_salts	-8.615208919622432	591.652498989367	-8.270983930255397	-1.3786731417819065	HF	-0.097391616132259
MIBTOH_8_1_0	-387.043325	108.609717458492	-58.264642056301	50.345068	-72.043227	-18.246509	-438.723186	-17.97089099738022	-425.027447514042	0.2178959999999999	-401.4360790920236	23.591368422018434	-448.733729	-23.70628148595796	organic_salts	-13.695738485957975	-427.4015683947221	-2.3741208806800955	0.5585806033389549	HF	0.27561800261977965
DUVCAZ_11_0_1	-289.182213	23.882981144928	-13.6597382094	10.223242	-35.825737	-8.719022	-321.71103	-8.7904911497043	-326.99568023852987	0.1038099999999999	-304.41242508518843	22.58325515334144	-343.856891	-16.861210761470147	organic_salts	5.284650238529878	-318.8534799613588	8.14220027717107	-2.4900023973502257	HF	-0.07146914970429918
MEDHOU01_13_1_1	166.963434	57.2914902287235	-35.7114862628265	21.580001	-14.109813	-20.496337	145.603217	-20.487643079606595	154.11506012829798	1.999999999946489e-06	151.42401477077306	-2.691045357524928	163.074027	8.958966871702017	organic_salts	-8.511843128297983	147.81222928596975	-6.302830842328234	-4.089691712854825	HF	0.008693920393405108
LARASC20_5_0_1	-157.027719	0.1563640233264999	-0.081755276468	0.074609	-8.942386	-1.705903	-165.878173	-1.7781260381513522	-166.79009879202835	0.0077049999999999	-199.918075445934	-33.12797665390565	-174.731959	-7.941860207971644	organic_salts	0.9119257920283417	-165.46577292486822	1.3243258671601268	-0.7940074841081767	HF	-0.07222303815135223
RIRMUA_9_1_1	134.282756	26.7822187785	-15.4659246820255	11.316293	-13.517225	-10.196381	118.720446	-10.125142376818372	125.22248714742953	0.0274499999999999	126.12365092645314	0.9011637790236051	138.958403	13.735915852570471	organic_salts	-6.502041147429537	120.40160501569422	-4.820882131735317	-3.849853362247546	HF	0.07123862318162821
TUYKAB_0_0_0	238.244668	37.684886928959	-23.9732874832345	13.711598	-20.980145	-24.424064	203.623672	-24.13650891476007	202.17381008141078	0.0002809999999999	209.60068382338483	7.426873741974049	214.930753	12.756942918589232	organic_salts	1.449861918589221	204.6246319329569	2.4508218515461238	1.2122350815663185	HF	0.28755508523993
TUYKAB_2_0_1	-241.485364	28.8075387806465	-15.711294620381	13.096242	-25.362362	-13.698615	-269.198278	-13.242200013760105	-271.8698449089257	0.086098	-249.63717106483625	22.232673844089447	-286.102599	-14.232754091074298	organic_salts	2.6715669089256835	-266.3890483124536	5.480796596472089	-2.0159634101046087	HF	0.4564149862398956
DUFBIP_2_0_1	-398.111255	23.383527475263	-11.482308250071	11.901218	-33.640016	-4.33545	-423.687547	-2.444805720862293	-420.578277025377	0.290917	-553.981925386308	-133.40364836093102	-437.784733	-17.206455974622997	organic_salts	-3.1092699746229755	-419.8725319391764	0.7057450862006363	-0.16780350406876882	HF	1.8906442791377067
HEZXAM_13_1_1	204.136722	59.896624889475	-30.850018677972	29.046602	-28.274737	-6.749497	188.770213	-6.728305859034029	208.93603145877776	0.111774	188.4006800262139	-20.535351432563857	204.55027	-4.3857614587777505	organic_salts	-20.16581845877775	194.84877637879055	-14.087255079987216	-6.742377071886987	HF	0.0211911409659713
LARASC20_7_0_0	77.123734	54.2528232489885	-28.584264304649	25.668555	-29.40613	-8.813276	57.146584	-8.696568416219819	66.81738078818849	0.132831	63.14191184873826	-3.6754689394502265	73.778839	6.961458211811518	organic_salts	-9.67079678818849	62.50885295156658	-4.308527836621906	-6.448214200852867	HF	0.11670758378018142
TRPPAC_5_0_0	155.185517	15.2902421063005	-9.43303271596	5.857209	-9.469105	-11.678493	138.744078	-11.677399890023182	142.9308603638617	0.0	139.4289265473947	-3.501933816467016	154.688342	11.757481636138294	organic_salts	-4.18678236386171	139.15014408433842	-3.78071627952329	-2.6451364456203867	HF	0.0010931099768178854
DUVCAZ_3_0_0	287.485969	34.0726554482735	-20.0963453236945	13.976308	-39.548233	-12.720349	249.786898	-12.834550858825112	257.40193512722226	0.0	268.81340244160657	11.41146731438431	277.938423	20.53648787277774	organic_salts	-7.6150371272222515	252.4906541976706	-4.911280929551651	-1.9080202047137778	HF	-0.11420185882511191
ZOWWEP_5_0_1	-426.712433	51.394980537537	-26.416380127718	24.978597	-40.386193	-3.080475	-450.108401	-3.153799782506628	-440.65554799722	0.1671289999999999	-410.0142259494323	30.641322047787753	-463.347237	-22.69168900277998	organic_salts	-9.452853002779989	-443.53595124259937	-2.880403245379341	0.6536632202795987	HF	-0.07332478250662833
BOGCAC_9_1_1	230.312663	0.001984279386	-0.0009230391585	0.001061	-8.168267	-0.583468	223.170592	-0.6005040528274977	221.0630147192624	0.0	228.11792010893407	7.05490538967166	232.685702	11.62268728073758	organic_salts	2.107577280737587	223.21659328476872	2.153578565506308	0.9741921633708069	HF	-0.01703605282749776
KUDFIA_1_0_1	-347.320859	28.851058483160003	-15.297279247078	13.553777	-40.816229	-6.304556	-379.827265	-6.258872536719204	-378.58806474089636	0.131267	-356.6064936412061	21.981571099690257	-394.218598	-15.630533259103629	organic_salts	-1.2392002591036544	-375.7784613268265	2.8096034140698407	-0.7421267799323569	HF	0.04568346328079542
HISREG_3_0_1	-370.111045	46.961295668212	-24.439253556774503	22.522039	-53.161547	-11.943272	-413.81985	-11.7102772209507	-402.7305746360745	0.193372	-385.2670754266614	17.4634992094131	-440.258427	-37.52785236392549	organic_salts	-11.08927536392548	-407.8241736324839	-5.093598996409412	1.264765904851455	HF	0.23299477904930121
CUZHEK_15_1_1	1028.074949	18.272040013019	-10.352219767115	7.919819	-85.041521	-7.863024	955.764695	-7.948595112534591	950.1966586527233	0.030532	978.5762505141644	28.3795918614411	1009.601623	59.404964347276746	organic_salts	5.5680363472766885	958.8359785040752	8.639319851351956	0.9092138740628265	HF	-0.08557111253459038
DUVCAZ_13_1_1	150.472808	5.073694187896	-3.0009918660145	2.072702	-8.372373	-9.166316	135.588737	-9.235510406259928	139.22185399802174	1.0000000000287557e-06	128.94376415531215	-10.27808984270959	142.068742	2.846888001978243	organic_salts	-3.633116998021734	135.59403976956696	-3.627814228454781	-2.6057792826881405	HF	-0.06919440625992834
DEZYEO_13_1_1	180.838723	27.134953122949	-16.085480948644	11.049471	-17.486056	-20.515027	151.641387	-20.00799476299697	159.20602248440295	0.0	157.11159875429976	-2.0944237301031876	161.92004	2.7140175155970496	organic_salts	-7.564635484402942	152.74704444907826	-6.458978035324691	-4.05699353236305	HF	0.5070322370030311
RIRMUA_3_0_1	-304.1245	3.6610437159835	-1.747193816444	1.91385	-38.263505	-6.307253	-340.22913	-3.203860953665524	-344.48821891619076	0.2708279999999999	-450.8776067285017	-106.38938781231093	-359.593816	-15.105597083809243	organic_salts	4.259088916190763	-338.4409322342751	6.047286681915637	-1.7554407813832547	HF	3.103392046334476
ANLINC02_1_0_1	-427.7159	66.5560676300675	-34.429672857514	32.12639	-50.592156	-5.856757	-458.61686	-5.033436643922067	-452.2999090413224	0.3001049999999999	-420.3965527468253	31.903356294497087	-481.426842	-29.126932958677628	organic_salts	-6.31695095867758	-450.4759864725528	1.8239225687696035	-0.40325512614749803	HF	0.8233203560779332
MEDHOU01_0_0_0	208.146496	2.685778019591	-1.5655885039185	1.120189	-9.432592	-5.371351	195.744065	-5.438743855914884	194.4475210170903	0.000652	192.259831265344	-2.187689751746319	202.135198	7.687676982909693	organic_salts	1.2965439829096965	195.78774838303664	1.3402273659463333	0.6892488826476417	HF	-0.06739285591488464
TUYKAB_1_0_1	-403.025919	86.06447641067601	-46.7296672660435	39.334804	-60.042753	-17.937759	-450.100629	-17.85663069909986	-439.3023753421908	0.197057	-415.8683239533347	23.43405138885612	-461.105864	-21.80348865780917	organic_salts	-10.798253657809198	-441.32421796685173	-2.0218426246609056	0.46023940186665474	HF	0.08112830090014
PAXNIN_11_1_1	242.906095	26.678105739096495	-14.735505711723	11.942598	-14.46629	-6.706569	230.375256	-6.809318953619162	232.53986086613767	0.02699	232.45592848630088	-0.08393237983679569	245.327327	12.787466133862324	organic_salts	-2.1646048661376653	232.42099358244502	-0.11886728369265143	-0.05111694969194024	HF	-0.10274995361916162
PAMBZA03_5_0_1	-294.645597	6.5605440255795	-3.7706042399305	2.789939	-21.967729	-3.091184	-314.023747	-2.743830137415982	-318.27151242181066	0.096554	-306.67722300471576	11.594289417094899	-328.825063	-10.553550578189345	organic_salts	4.247765421810641	-312.61905998408633	5.652452437724321	-1.7759844086306504	HF	0.347353862584018
PAMBZA03_0_0_1	-189.183221	3.2565838157990004	-1.4872616237290002	1.769322	-19.595093	-3.629646	-207.689605	-3.3743982290595023	-213.68181891756475	0.0616729999999999	-233.79050027583656	-20.10868135827181	-223.468978	-9.787159082435238	organic_salts	5.992213917564754	-206.58650480220268	7.095314115362072	-3.3205043607848252	HF	0.2552477709404979
DUVCAZ_7_0_1	-159.121128	4.967730698718	-2.9144928072660004	2.053238	-7.957623	-4.677024	-169.192303	-4.703086554144243	-172.25708042189163	0.0125969999999999	-181.62894235211857	-9.371861930226942	-181.526277	-9.269196578108364	organic_salts	3.0647774218916197	-168.65959994616222	3.5974804757294123	-2.0884369263187743	HF	-0.026062554144242966
CUZHEK_11_1_1	641.013121	15.953093287999002	-10.672722948464	5.28037	-31.133991	-8.208875	610.36463	-8.349840591679262	617.1732166069478	9.999999999177334e-07	609.8449988555325	-7.328217751415309	663.021269	45.84805239305217	organic_salts	-6.808586606947756	610.9892862225065	-6.1839303844412825	-1.0019764659326709	HF	-0.1409655916792616
HEZXAM_8_0_0	135.858228	19.049731194837506	-11.7040990822735	7.345631	-9.280822	-12.766995	119.201365	-12.59416774288258	123.78445858757979	0.002078	121.0906131566092	-2.6938454309705975	133.319527	9.535068412420202	organic_salts	-4.583093587579796	119.7824695553031	-4.001989032276697	-3.233030283397989	HF	0.17282725711742053
PAMBZA03_12_1_1	117.022621	49.01891649585001	-24.648615841710495	24.370297	-21.410814	-4.822128	106.827204	-4.7252068304295705	116.11910133392878	0.103635	106.88685687679234	-9.232244457136446	126.997519	10.878417666071215	organic_salts	-9.291897333928787	112.05710291340222	-4.061998420526564	-3.498131120430649	HF	0.09692116957042973
ZOWWEP_0_0_0	207.489084	2.526724825264	-1.5201613520255	1.006563	-10.104881	-5.938833	193.924215	-6.029826960250687	189.9827302974856	0.0040199999999999	194.64380909845664	4.66107880097104	201.645666	11.662935702514403	organic_salts	3.9414847025144013	193.9348327975596	3.9521025000740053	2.0802430272928394	HF	-0.09099396025068707
BOGCAC_7_1_1	223.268761	12.150387172465	-6.8990524133385	5.251334	-12.096395	-7.81546	208.286794	-7.840994253867206	209.4117401353443	0.00168	206.84484410473036	-2.5668960306139468	216.500885	7.089144864655708	organic_salts	-1.1249461353443166	208.99001844695957	-0.42172168838473567	-0.20138397594718135	HF	-0.02553425386720587
PAXNIN_14_1_1	254.268037	29.6200879566935	-16.774292305071	12.845794	-34.530009	-12.384073	220.386577	-12.544540626534449	234.94707646262805	0.0	240.8941894511276	5.947112988499555	251.05254	16.105463537371946	organic_salts	-14.560499462628059	222.94030858244594	-12.00676788018211	-5.110413826363135	HF	-0.16046762653444802
DUVCAZ_12_1_1	141.170718	7.308754029755	-4.3563806030070005	2.952373	-7.39326	-6.271228	130.394604	-6.367662403347263	134.08756941109385	1.0000000000287557e-06	124.33697226242327	-9.750597148670579	136.067399	1.9798295889061421	organic_salts	-3.6929654110938657	130.65264711427307	-3.434922296820787	-2.5617007690621882	HF	-0.0964344033472635
MEDHOU01_3_0_1	-246.122159	107.9157540282795	-57.211691939569	50.704055	-43.266661	-8.524056	-264.797877	-8.327246117704995	-255.3037103094078	0.231929	-225.39139472095675	29.912315588451037	-269.720912	-14.417201690592208	organic_salts	-9.494166690592238	-253.97054893988096	1.3331613695268345	-0.5221864452777238	HF	0.19680988229500507
DUVCAZ_9_0_0	221.159687	15.9540270654525	-9.2030362458265	6.75099	-21.778843	-8.899764	198.045742	-9.000903423009914	205.5937458015888	0.040828	209.40983091012612	3.8160851085373224	221.355677	15.76193119841119	organic_salts	-7.548003801588806	199.27430867713403	-6.319437124454765	-3.073749690106541	HF	-0.10113942300991496
DUFBIP_6_1_1	268.240552	28.5788471393795	-16.9910285036695	11.587817	-27.987399	-15.882984	235.503778	-15.803976539920374	233.28170684182092	0.017535	241.8983321066198	8.61662526479887	248.024112	14.742405158179082	organic_salts	2.222071158179091	237.22703030516263	3.9453234633417082	1.6912271076689591	HF	0.07900746007962667
BEPTUN_14_0_1	-212.112874	4.6861032302315	-2.7040210805480003	1.982082	-9.092728	-2.999879	-221.452903	-3.106096632856748	-223.13647777455122	0.016035	-216.00242058338875	7.134057191162469	-241.622536	-18.486058225448772	organic_salts	1.6835747745512322	-220.73878412260197	2.397693651949254	-1.0745413192242794	HF	-0.1062176328567479
NAASCB_0_0_0	241.038697	47.01277722835599	-26.908568561042003	20.104206	-24.094817	-20.798098	210.643001	-20.812053186611006	211.66324086869952	0.033548	221.47293695545503	9.809696086755508	228.047043	16.383802131300484	organic_salts	-1.0202398686995195	213.54445547600758	1.8812146073080669	0.8887771913475688	HF	-0.013955186611006809
NAASCB_7_0_0	94.895976	0.0037327232345	-0.001875137351	0.001858	-0.923433	-0.528285	93.627075	-0.5398580019279584	93.94119828648961	0.0002079999999999	92.1677243156774	-1.773473970812205	100.677649	6.7364507135103935	organic_salts	-0.31412328648960397	93.54047583555155	-0.400722450938062	-0.42656731896903316	HF	-0.011573001927958404
MATPHB_4_0_1	-226.969748	55.4521277254325	-32.5210087458055	22.931116	-35.639075	-18.223388	-262.689722	-18.236895661232037	-264.45557708535307	0.0504329999999999	-243.1945769207001	21.261000164652984	-277.523435	-13.067857914646936	organic_salts	1.7658550853530528	-258.4695538939289	5.986023191424181	-2.263526924785629	HF	-0.013507661232036838
TRPPAC_10_0_1	-129.012254	27.633838366613	-17.3854100099005	10.248427	-4.995589	-14.413116	-142.466341	-14.368884156891426	-147.07714714404176	0.029841	-149.96865584595812	-2.891508701916365	-154.547364	-7.470216855958228	organic_salts	4.61080614404176	-141.56037752196693	5.516769622074833	-3.750935974214892	HF	0.044231843108574864
BOGCAC_6_1_1	186.254545	0.1762969611035	-0.1097628265985	0.066534	-6.37754	-2.144125	179.021525	-2.203698514234116	178.62986711575874	5.900000000003125e-05	175.7174430584439	-2.912424057314837	187.091271	8.461403884241264	organic_salts	0.3916578842412548	178.97171201830625	0.341844902547507	0.19137051830530608	HF	-0.059573514234116054
CUZHEK_9_1_1	1406.061943	118.74975130731347	-67.0304602563595	51.719284	-162.474595	-23.576853	1277.101843	-23.94545692817138	1280.9955339484331	2.0000000000575118e-06	1330.0513026554604	49.055768707027255	1343.760649	62.76511505156691	organic_salts	-3.893690948433232	1289.2998770165666	8.304343068133448	0.6482726011180412	HF	-0.36860392817138177
LIHMAM_12_1_1	135.446112	21.914107255624497	-12.0385631235775	9.875543	-6.818361	-7.189413	127.571193	-7.166122725836271	133.17234721964417	0.0	126.98274986156346	-6.189597358080704	141.348431	8.176083780355839	organic_salts	-5.601154219644172	129.06436151694712	-4.10798570269705	-3.08471374760832	HF	0.023290274163729308
DUBWAZ_1_0_1	-358.261525	44.01210842749099	-24.4941875759045	19.517918	-49.283146	-8.886554	-397.256256	-8.898708249149493	-383.9385128756368	0.1412339999999999	-363.0371377346178	20.901375141019003	-413.66072	-29.72220712436325	organic_salts	-13.317743124363233	-392.14519493513893	-8.206682059502157	2.137499048489678	HF	-0.012154249149492813
HISREG_10_1_1	155.840071	12.9721089397145	-7.65673856115	5.31537	-9.039714	-10.450556	140.708579	-10.28915743600714	146.0114156102112	0.004882	136.39513088352575	-9.61628472668545	148.604209	2.5927933897887954	organic_salts	-5.302836610211216	141.17321945797718	-4.838196152234019	-3.3135738955849585	HF	0.16139856399286145
LIHMAM_10_1_1	137.183945	2.411291882224	-1.2433926679705	1.167899	-5.150088	-5.926861	127.687995	-6.014467455906347	129.4149485229863	0.002053	125.2761462148342	-4.138802308152094	139.272683	9.857734477013707	organic_salts	-1.7269535229862925	127.65842813678	-1.7565203862062901	-1.3572778154714502	HF	-0.08760645590634741
ANLINC02_4_0_1	-220.804003	3.1265535469705004	-1.6615148378715	1.465039	-18.733059	-3.113829	-238.249934	-2.842351454582024	-245.30330808305152	0.0767149999999999	-230.7716455490708	14.531662533980722	-254.357347	-9.054038916948485	organic_salts	7.053374083051523	-237.22687329783452	8.076434785217003	-3.2924279938705894	HF	0.2714775454179761
BOGCAC_4_0_1	-375.115051	11.8644585048585	-5.7155465418295	6.148911	-28.000393	-3.503803	-398.120948	-2.984853806771187	-404.1751411877148	0.150093	-375.8993882276837	28.275752960031127	-425.757634	-21.58249281228518	organic_salts	6.054193187714816	-395.63306965598696	8.542071531727856	-2.1134579199071974	HF	0.518949193228813
ANLINC02_0_0_1	-421.167282	66.345088953431	-33.879010805729	32.466074	-49.22906	-5.540957	-450.493129	-4.81363757440781	-446.067781687507	0.298918	-418.5620655309523	27.50571615655474	-474.343134	-28.275352312493	organic_salts	-4.425347312492988	-442.2402240411062	3.8275576464008054	-0.8580663754555138	HF	0.7273194255921895
BEPTUN_17_1_1	167.39269	3.3037713365615	-2.1236245297525	1.180147	-4.251536	-2.185772	162.365305	-2.242574116287034	164.9819936958688	1.0000000000287557e-06	161.9544802740325	-3.0275134218362894	179.089088	14.10709430413121	organic_salts	-2.6166886958687883	162.38721462912406	-2.594779066744735	-1.572765008239629	HF	-0.05680211628703402
RIRMUA_10_1_1	230.349591	80.3328660464035	-47.675304200187	32.657557	-38.727974	-25.013065	190.076878	-24.93471047381451	199.31136121889506	0.072178	206.05675411423283	6.745392895337773	205.732951	6.421589781104956	organic_salts	-9.234483218895065	195.01211403546816	-4.2992471834269	-2.157050735660383	HF	0.07835452618549255
TRPPAC_7_0_1	-283.676227	68.604519489693	-37.503938135836	31.100577	-39.659235	-5.960063	-306.398876	-5.742335640769489	-305.05210109691734	0.181969	-277.23330058907163	27.818800507845708	-310.861542	-5.8094409030826455	organic_salts	-1.3467749030826326	-299.4083825553148	5.643718541602539	-1.850083484528922	HF	0.21772735923051112
TRPPAC_15_1_1	132.164127	13.981342047608	-7.872741412965	6.1086	-10.241359	-9.025968	117.877019	-8.984690712791869	122.93790162212491	0.010028	119.27453197298507	-3.663369649139838	126.503127	3.5652253778750946	organic_salts	-5.0608826221249075	118.69664730504533	-4.24125431707958	-3.4499159828804893	HF	0.04127728720813195
MEDHOU01_14_1_1	113.897212	1.8653841436	-1.113613790767	0.75177	-3.397103	-3.934237	107.59971	-3.951618954409777	110.13569499932899	0.0	109.31344122137368	-0.8222537779553107	119.359135	9.223440000671005	organic_salts	-2.5359849993289885	107.52219925392083	-2.6134957454081587	-2.3729779390996546	HF	-0.017381954409776856
HEZXAM_12_1_1	268.564401	0.245883352255	-0.123348526233	0.122535	-12.929873	-1.659044	256.582099	-1.728481869283988	256.68588281158645	0.0013159999999999	250.53264823515303	-6.1532345764334195	263.186536	6.500653188413537	organic_salts	-0.10378381158642469	256.7351115633871	0.04922875180062647	0.01917859730399024	HF	-0.0694378692839881
KUDFIA_14_1_1	216.519537	6.525717894419	-3.6826857544915	2.843032	-14.814687	-5.984066	200.018149	-6.116077966866151	202.83926361112444	0.00604	197.1778311102813	-5.661432500843148	205.393637	2.5543733888755753	organic_salts	-2.821114611124443	200.52514215741962	-2.3141214537048143	-1.1408646494306733	HF	-0.13201196686615102
ANLINC02_10_1_1	181.259987	0.069932634215	-0.034184577108	0.035748	-8.580572	-1.233035	173.15409	-1.2637839472069052	173.8048226094677	0.0006939999999999	168.55434462293056	-5.250477986537135	181.621046	7.816223390532315	organic_salts	-0.6507326094676955	173.23691100090159	-0.5679116085661065	-0.32675250320422955	HF	-0.03074894720690513
TUYKAB_8_0_1	-368.935976	70.448787151622	-37.2640357119635	33.184747	-57.733829	-9.606977	-408.808615	-9.475194970405392	-399.6498470807225	0.193578	-376.484271748752	23.1655753319705	-420.828414	-21.1785669192775	organic_salts	-9.158767919277466	-400.6168755708727	-0.9670284901501986	0.2419689378624672	HF	0.13178202959460883
DUFBIP_3_0_1	-422.994504	29.2264659235965	-14.452941231167	14.773523	-52.244393	-7.733137	-465.514731	-3.910557355794338	-450.8585822548121	0.382286	-553.3456103499364	-102.48702809512423	-472.037859	-21.179276745187906	organic_salts	-14.656148745187863	-460.60147936951637	-9.742897114704249	2.1609652113038513	HF	3.8225796442056623
MATPHB_6_0_0	142.81424	25.969555745020003	-15.8974309735475	10.072123	-12.81784	-16.340697	121.065798	-16.126633781498906	123.86844431742784	0.003892	125.96275426636116	2.094309948933315	129.923348	6.05490368257216	organic_salts	-2.8026463174278433	121.98428970554721	-1.884154611880632	-1.5210933036764862	HF	0.21406321850109222
PAXNIN_7_0_1	-352.235905	26.672782466958	-14.523978581264	12.148802	-37.796657	-7.544584	-384.239036	-7.359355769721019	-375.466407110796	0.121422	-345.2260428224158	30.240364288380192	-391.855704	-16.38929688920399	organic_salts	-8.772628889203986	-380.70134632254155	-5.234939211745541	1.39424968854824	HF	0.18522823027898117
YABFOY_3_0_1	-427.247584	83.68847816927001	-44.854261854119	38.834211	-62.606379	-9.224316	-467.91023	-9.094335525594587	-452.0372419989344	0.229028	-427.1652942311184	24.871947767815982	-483.189339	-31.152097001065613	organic_salts	-15.872988001065607	-458.52661998807764	-6.489377989143236	1.4355848116511014	HF	0.1299804744054125
ZOWWEP_9_0_0	256.448034	30.99007102903	-19.5248662232625	11.465203	-16.64531	-16.919299	231.723175	-16.75463197865204	224.73456780285494	0.0009809999999998	234.87477465833533	10.140206855480386	237.823673	13.089105197145074	organic_salts	6.988607197145058	232.70328527221392	7.968717469358978	3.5458352256469134	HF	0.16466702134795952
LARASC20_10_0_1	-266.951721	145.848025499505	-78.08047177662749	67.767544	-29.631061	-9.003058	-266.881261	-8.796590571426089	-252.90127352428942	0.0956239999999999	-283.27554563871325	-30.37427211442383	-259.385563	-6.484289475710568	organic_salts	-13.979987475710573	-253.5495728326853	-0.6482993083958775	0.25634481762845407	HF	0.20646742857391054
DUBWAZ_9_0_1	-308.742225	21.90884428597	-12.1386566878875	9.770186	-35.383557	-9.143352	-341.560033	-9.125435511481069	-337.8290464785614	0.0892859999999999	-318.9918133967606	18.837233081800775	-358.556117	-20.727070521438577	organic_salts	-3.730986521438581	-338.7091376423013	-0.8800911637399054	0.2605137636664868	HF	0.017916488518931573
HEZXAM_1_0_0	168.777504	10.012381595112	-6.3047012118955	3.70768	-13.724501	-7.607118	151.947837	-7.654962900590338	151.87134248261486	0.012197	157.4398656989871	5.568523216372228	163.244272	11.372929517385131	organic_salts	0.0764945173851288	152.37942268857415	0.5080802059592884	0.33454646390410997	HF	-0.04784490059033786
COXYIY_9_0_1	-256.054756	69.84958843439351	-40.391969925368	29.457614	-32.163252	-28.452159	-296.047063	-27.93571971781976	-291.27946007341325	0.0840389999999999	-287.81199369220184	3.467466381211409	-312.721471	-21.44201092658676	organic_salts	-4.767602926586733	-291.297816028085	-0.018355954671733343	0.006301836273353075	HF	0.5164392821802402
DUBWAZ_15_1_1	242.620281	4.801072953681	-2.634062632417	2.16701	-15.964185	-5.47256	225.37948	-5.594894707980121	229.21855108192753	0.00012	223.75042443623911	-5.4681266456884146	232.112815	2.8942639180724825	organic_salts	-3.8390710819275284	225.8319620915892	-3.386588990338339	-1.477449785086505	HF	-0.12233470798012114
DUBWAZ_14_1_1	252.902186	13.3974515706795	-7.2729803713975	6.12447	-19.248308	-7.040382	233.375781	-7.155031080218177	238.61092791982435	0.0008239999999999	233.5019961914686	-5.108931728355742	238.093707	-0.5172209198243536	organic_salts	-5.235146919824359	234.57696777536714	-4.033960144457211	-1.6906015913121388	HF	-0.11464908021817699
HISREG_1_0_1	-425.773713	100.981915535783	-53.439046423273	47.542863	-63.310634	-8.213251	-461.767116	-8.043617357791744	-443.3902276685916	0.259835	-414.3455904680454	29.04463720054622	-463.018168	-19.62794033140841	organic_salts	-18.376888331408395	-450.5687304249596	-7.178502756368005	1.6190033763517038	HF	0.1696336422082556
BEPTUN_3_0_1	-433.031192	130.9928334586025	-69.1800021126805	61.812823	-72.189175	-9.237212	-470.257092	-9.21209270139173	-450.8734034724826	0.277006	-429.91652415845374	20.956879314028868	-490.60793	-39.7345265275174	organic_salts	-19.383688527517393	-456.08891510205257	-5.21551162956996	1.1567574377645164	HF	0.025119298608268892
LARASC20_2_0_1	-265.324374	83.77184289299099	-43.514677647815006	40.25716	-42.19857	-11.679571	-291.364675	-11.591954597150153	-282.4651123331229	0.186193	-263.4524456517101	19.01266668141278	-312.363665	-29.89855266687715	organic_salts	-8.899562666877102	-282.4810771173275	-0.01596478420464109	0.005651949039927153	HF	0.08761640284984651
RIRMUA_2_0_1	-147.640652	0.883144349936	-0.441962880874	0.441181	-14.576731	-2.186685	-161.318479	-0.8555349115960437	-169.2838046962013	0.0650049999999999	-327.83506761461206	-158.55126291841077	-182.747004	-13.463199303798717	organic_salts	7.96532569620129	-160.65778568092503	8.626019015276256	-5.095596138541788	HF	1.3311500884039567
YABFOY_13_1_1	292.786389	1.7020272585535	-0.829181140937	0.872846	-26.472698	-4.323814	267.628329	-4.385816623633097	268.2649730302253	0.002207	275.0681364229208	6.803163392695524	272.934585	4.669611969774735	organic_salts	-0.636644030225284	268.2745289733412	0.009555943115913124	0.003562128520906999	HF	-0.06200262363309772
PAXNIN_5_0_0	183.236739	12.091890470608	-7.040925477758001	5.050964	-12.375633	-6.323837	169.424987	-6.414641964628174	173.85717053448064	0.0003759999999999	161.58414860573671	-12.27302192874393	176.80268	2.9455094655193648	organic_salts	-4.432183534480657	170.18355067668904	-3.673619857791607	-2.1130102638263213	HF	-0.09080496462817411
KUDFIA_13_1_1	284.705027	32.393487530801	-16.2213772723535	16.172108	-42.590445	-9.426713	248.921659	-9.201316003538048	257.6979836873814	0.072078	259.04173690979445	1.3437532224130564	251.015844	-6.682139687381408	organic_salts	-8.77632468738139	252.93047518717253	-4.767508500208862	-1.8500371760736873	HF	0.2253969964619511
MEDHOU01_12_1_1	210.893813	12.130338576161998	-6.981778486810001	5.148559	-15.25366	-8.508441	192.633734	-8.482162973808647	190.29095951280917	0.019946	197.18430079667	6.893341283860821	201.297476	11.006516487190822	organic_salts	2.3427744871908374	193.39218389835938	3.1012243855502106	1.6297276515343104	HF	0.026278026191352666
COXYIY_6_0_1	-306.19453	56.958551899601005	-32.692644593747	24.265904	-62.623736	-28.669293	-373.381719	-27.896354475529453	-358.8517108066078	0.151829	-344.6185963678068	14.23311443880101	-385.38796	-26.536249193392223	organic_salts	-14.530008193392177	-368.2501161742174	-9.398405367609598	2.6190220318260047	HF	0.7729385244705469
RIRMUA_8_1_1	142.674742	33.723686112832496	-20.728190710402	12.995494	-11.761825	-17.255943	122.276868	-17.091394761640718	128.4836313017332	0.0035309999999999	126.74542422540156	-1.7382070763316335	142.948292	14.464660698266812	organic_salts	-6.206763301733204	123.50469925991443	-4.978932041818766	-3.875148913036366	HF	0.16454823835928067
TRPPAC_2_0_1	-387.890844	84.2965677064155	-44.685470170945	39.611092	-50.93333	-7.027972	-416.606901	-6.898845747524096	-410.51197282479626	0.2133159999999999	-394.69805237970775	15.813920445088513	-423.045597	-12.533624175203727	organic_salts	-6.094928175203734	-407.33671567152027	3.175257153275993	-0.7734870998832405	HF	0.12912625247590448
TRPPAC_0_0_0	220.372196	13.1302779391555	-8.0800133404385	5.050264	-13.008198	-7.253705	205.122286	-7.362037256264667	203.0377839201542	0.0040949999999999	203.89329780332235	0.8555138831681575	213.931628	10.893844079845792	organic_salts	2.084502079845805	205.71927427441375	2.6814903542595516	1.3206853928794176	HF	-0.10833225626466714
YABFOY_14_1_1	165.911523	0.135882164388	-0.067265141968	0.068617	-8.086224	-1.191205	158.26036	-1.2262392166599725	160.02305081348592	0.001326	155.60209425521748	-4.420956558268443	166.094023	6.070972186514069	organic_salts	-1.762690813485932	158.34863345388166	-1.6744173596042629	-1.0463601031803047	HF	-0.03503421665997242
LARASC20_11_0_1	-197.565738	20.97892547731	-11.338407089296	9.640517	-23.381276	-7.596435	-219.261687	-7.5635354953500515	-215.81131479821795	0.063887	-233.6845665713744	-17.873251773156454	-227.819266	-12.007951201782049	organic_salts	-3.450372201782045	-216.84727766809743	-1.0359628698794836	0.4800317679580895	HF	0.032899504649948064
ZOWWEP_4_0_1	-415.705843	33.7881373699245	-16.7045320900665	17.083603	-52.431095	-5.227254	-454.749719	-5.10633657124421	-445.11293743478086	0.144595	-410.6665868435681	34.44635059121276	-472.709544	-27.596606565219133	organic_salts	-9.636781565219167	-449.24249684412655	-4.129559409345688	0.9277554216115684	HF	0.12091742875579037
DUBWAZ_13_1_1	181.88439	0.0151459397665	-0.008466224057	0.00668	-4.884565	-0.70098	177.264344	-0.7466097710159035	178.087938180634	0.000132	175.71831510166592	-2.3696230789680897	185.914708	7.826769819365978	organic_salts	-0.8235941806340179	177.23087669388417	-0.8570614867498421	-0.481257459379718	HF	-0.045629771015903486
DUFBIP_0_0_1	-408.624618	23.519992398256505	-11.5447117195575	11.975279	-45.066404	-5.935087	-444.940017	-3.375952249680692	-440.9837139156609	0.3500609999999999	-570.8499733347882	-129.86625941912723	-464.053749	-23.070035084339054	organic_salts	-3.9563030843390834	-440.7576611215093	0.2260527941516557	-0.05126103006037288	HF	2.5591347503193083
BOGCAC_2_0_1	-315.853503	8.635357170696	-4.6326207502825	4.002736	-23.621364	-3.249882	-336.130013	-2.905836056562631	-343.48800664804014	0.114811	-315.27517885613133	28.212827791908808	-355.379814	-11.89180735195987	organic_salts	7.357993648040122	-334.3773000822913	9.110706565748842	-2.65240893114625	HF	0.34404594343736905
KUDFIA_12_1_1	202.212107	10.752467259964002	-5.93999930547	4.812467	-11.015042	-4.307992	191.393083	-4.412134983246324	194.1996732025986	0.0052909999999999	190.42183258886973	-3.77784061372887	198.694743	4.495069797401385	organic_salts	-2.8065902025986134	192.2231194498821	-1.9765537527165122	-1.0177945823083205	HF	-0.10414298324632476
MEDHOU01_4_0_1	-394.413207	82.333449973814	-43.448127369110495	38.885317	-60.786946	-15.154628	-439.520374	-15.02014557015726	-429.83790971235305	0.223295	-404.4307326307284	25.40717708162464	-451.618451	-21.78054128764694	organic_salts	-9.682464287646951	-430.39686886186115	-0.5589591495080981	0.13003951882284018	HF	0.13448242984274117
DUBWAZ_4_0_0	104.694672	113.43898552802352	-64.44908948445101	48.989889	-62.551963	-25.157494	53.068048	-24.63058340947017	84.18100382191062	9.999999999177334e-07	95.84116710579772	11.660163283887101	80.173763	-4.007240821910628	organic_salts	-31.112955821910624	62.19881523754589	-21.982188584364735	-26.113003630687537	HF	0.5269105905298304
PAMBZA03_10_1_1	285.308648	0.6243706512195	-0.3015740641145	0.322797	-21.666116	-2.79527	265.272043	-2.788246040157808	261.5573927448968	0.003734	262.50456281909715	0.9471700742003577	269.539861	7.982468255103186	organic_salts	3.7146502551032086	265.71569780400023	4.158305059103441	1.5898250917186405	HF	0.007023959842191729
TUYKAB_11_1_1	218.654152	25.698389287227503	-14.021067878992	11.67732	-21.340334	-16.404468	190.776896	-16.29344609663267	196.04541951464233	0.030324	189.38647616838327	-6.658943346259065	199.666162	3.620742485357681	organic_salts	-5.2685235146423395	192.58583510850406	-3.4595844061382763	-1.764685150361233	HF	0.11102190336733031
YABFOY_12_1_1	180.657488	20.3873855798765	-12.127565045221	8.259819	-13.081943	-11.752329	162.40637	-11.839754582100866	167.6543553684022	1.0000000000287557e-06	157.4931765114348	-10.16117885696741	166.670216	-0.9841393684021966	organic_salts	-5.2479853684021975	163.36574321356608	-4.28861215483613	-2.5580081981242726	HF	-0.0874255821008667
HEZXAM_6_0_1	-285.568407	30.59872040525	-17.509208885523	13.08951	-38.327389	-15.131814	-325.128703	-14.871238935219136	-321.8068102357825	0.0692009999999999	-276.9719142001319	44.834896035650615	-346.144011	-24.33720076421747	organic_salts	-3.3218927642174663	-322.0432536646269	-0.23644342884438174	0.07347371818239135	HF	0.26057506478086445
FENYEC_0_0_0	227.497323	13.6021988882415	-8.120795350086	5.481403	-19.025595	-10.731034	204.147216	-10.778618973655988	204.05169729948162	0.0038289999999999	208.7144549319915	4.66275763250988	218.841145	14.789447700518394	organic_salts	0.09551870051836886	204.9019890381331	0.8502917386514923	0.4167040754400294	HF	-0.04758497365598835
PAMBZA03_6_0_1	-396.630032	29.603854534827	-15.250053743207	14.353799	-46.004639	-6.241421	-432.851585	-5.604347784928027	-438.7853942470263	0.236905	-400.2637646282835	38.52162961874279	-457.279654	-18.494259752973676	organic_salts	5.933809247026318	-428.31819421887553	10.467200028150785	-2.385494176740529	HF	0.6370732150719727
DUBWAZ_6_0_0	153.528332	34.735036271647	-20.8481580258425	13.886876	-21.174935	-18.197453	125.06254	-18.25258981062707	137.6945283839635	1.0000000000287557e-06	136.05642381065556	-1.6381045733079418	146.407529	8.71300061603651	organic_salts	-12.631988383963503	126.83094228909842	-10.863586094865084	-7.8896280210726975	HF	-0.05513681062707221
DUVCAZ_6_0_0	158.393013	170.151349357214	-91.035701922946	79.115637	-41.058061	-6.35516	157.439313	-6.4101649707806505	184.66698289703731	0.247589	193.58131295500303	8.914330057965714	184.713221	0.04623810296268971	organic_salts	-27.227669897037316	173.00839795271713	-11.658584944320182	-6.313302335599714	HF	-0.05500497078065081
LARASC20_14_1_1	114.837347	35.8656998519995	-19.1770265459535	16.688671	-20.668003	-7.205137	99.129809	-7.14227477114557	115.7178076054648	0.0880289999999999	118.48786500267822	2.770057397213421	111.751134	-3.9666736054648055	organic_salts	-16.587998605464804	102.47595349881578	-13.241854106649015	-11.443229335796426	HF	0.0628622288544296
MIBTOH_7_0_1	-165.353704	15.8669587694235	-9.5587233851055	6.308235	-17.169938	-14.887808	-190.969478	-14.95978050360744	-194.87553998029546	0.027451	-178.2731512609872	16.602388719308266	-207.598021	-12.722481019704531	organic_salts	3.9060619802954477	-190.00784960653988	4.867690373755579	-2.497845740028619	HF	-0.07197250360744079
KUDFIA_10_0_1	-197.015185	0.4531305580205	-0.247517978053	0.205613	-10.612952	-1.7944	-207.232063	-1.8654448683516172	-208.55581422550085	0.0149439999999999	-197.7229420568597	10.83287216864116	-217.695478	-9.139663774499155	organic_salts	1.3237512255008426	-206.70008751887147	1.8557267066293832	-0.8897985958918794	HF	-0.07104486835161716
HEZXAM_11_1_1	235.333991	0.873465822258	-0.448436161395	0.42503	-9.856279	-2.093602	225.531937	-2.178212149382531	226.12312430508737	0.0077319999999999	221.34277614975923	-4.7803481553281415	235.772541	9.649416694912617	organic_salts	-0.5911873050873737	225.63855333892312	-0.4845709661642559	-0.2142951843839148	HF	-0.08461014938253086
DUFBIP_8_1_1	116.737684	6.3251777646985	-3.83754101849	2.487636	-4.432785	-6.703856	107.680805	-6.686266340906164	111.93929002206346	0.0081029999999999	106.87819740758673	-5.061092614476735	120.584482	8.645191977936534	organic_salts	-4.258485022063454	107.74342551631844	-4.195864505745021	-3.748339394432471	HF	0.017589659093836474
CUZHEK_10_1_1	912.426638	2.338479179529	-0.99645995325	1.342019	-43.244569	-2.575934	875.776195	-2.615029908209048	859.3879237748769	0.0	881.8110974479383	22.423173673061456	913.328581	53.94065722512312	organic_salts	16.388271225123162	876.6473648837189	17.259441108841997	2.008341126441432	HF	-0.039095908209047625
RIRMUA_0_0_1	-421.194828	34.2690224271345	-16.781144174815502	17.487876	-33.97274	-3.608645	-443.601963	-2.265487718472037	-441.48610738638365	0.293065	-526.7721748846508	-85.28606749826713	-446.644273	-5.158165613616347	organic_salts	-2.115855613616361	-438.57939662618287	2.906710760200781	-0.6583923506469164	HF	1.3431572815279633
BEPTUN_6_0_0	174.377321	12.957249326476	-7.337881636564	5.619367	-10.001748	-8.24346	160.827851	-8.250767314636871	169.15726025933083	0.0	154.1114068813651	-15.045853377965727	172.659082	3.501821740669186	organic_salts	-8.329409259330816	161.54523754480584	-7.612022714524983	-4.499968078730513	HF	-0.007307314636870288
HISREG_2_0_1	-188.607739	3.0790062933255	-1.8133892955805	1.265617	-7.841756	-3.380092	-197.670937	-3.4482496569130974	-201.62687947646663	0.015503	-192.2409354291119	9.38594404735474	-211.348711	-9.721831523533382	organic_salts	3.9559424764666176	-197.1716399729417	4.455239503524922	-2.2096456162457874	HF	-0.0681576569130975
LIHMAM_7_1_1	225.233806	0.3489506392555	-0.121534074689	0.227417	-11.18722	-1.771615	214.58915	-1.8388205033343843	211.2616705910905	0.0019299999999999	217.2082306957709	5.946560104680401	224.274094	13.012423408909484	organic_salts	3.3274794089094826	214.74528724055384	3.483616649463329	1.6489582041628723	HF	-0.06720550333438435
MEDHOU01_10_0_1	-429.698455	82.08501343045451	-42.941054994665	39.143953	-58.444465	-6.937024	-464.581567	-7.018764602819751	-446.57529204526793	0.2186219999999999	-420.4990508136699	26.076241231598033	-464.18604	-17.610747954732062	organic_salts	-18.006274954732078	-454.9562168589025	-8.380924813634579	1.8767103695439178	HF	-0.08174060281975049
HISREG_11_1_1	162.248425	8.1133085871825	-4.8183996862575	3.294908	-8.196999	-7.422743	149.841522	-7.3918387604271265	152.74823456109948	0.0052369999999999	144.16605901055345	-8.582175550546026	157.913329	5.165094438900525	organic_salts	-2.906712561099482	150.10486613480055	-2.6433684262989345	-1.7305394290770568	HF	0.030904239572873138
LARASC20_8_0_1	-170.405937	0.9785422206235	-0.5440652546165	0.434477	-11.090736	-2.741683	-181.84276	-2.7850455796430214	-184.04113403154423	0.007529	-207.38603530695585	-23.344901275411615	-200.142243	-16.101108968455776	organic_salts	2.1983740315442333	-181.3299429853651	2.711191046179124	-1.473144066648944	HF	-0.04336257964302126
NAASCB_6_0_1	-251.871708	0.070353486112	-0.049778781617	0.020575	-22.772181	-1.745469	-271.893259	-0.3386613701258122	-276.22547136333293	0.1439279999999999	-379.0036031863562	-102.77813182302327	-291.321634	-15.096162636667088	organic_salts	4.332212363332928	-270.88800480879445	5.33746655453848	-1.9322861603584156	HF	1.4068076298741876
COXYIY_12_1_1	126.818801	36.945195708725	-22.137220562679	14.807973	-14.227771	-14.019816	108.555952	-13.878565465016354	119.497526861777	0.003305	117.0501946008666	-2.4473322609104002	129.884789	10.387262138223008	organic_salts	-10.941574861777	110.45798533473598	-9.039541527041024	-7.564626452476357	HF	0.14125053498364615
DEZYEO_9_0_1	-411.105567	86.7957732956685	-45.964485468011006	40.831282	-59.76501	-11.300171	-450.59387	-11.17926967391542	-435.78074330834767	0.219248	-417.5969291073584	18.183814200989275	-454.921162	-19.140418691652314	organic_salts	-14.813126691652315	-440.9596108598897	-5.178867551542055	1.1884112896373709	HF	0.12090132608458148
KUDFIA_9_0_1	-246.736957	32.1231877243035	-19.8968208450195	12.226365	-22.259845	-15.835	-274.516825	-15.626146333551093	-274.98313707633247	0.0327399999999999	-252.8508650043742	22.132272071958255	-289.879177	-14.896039923667558	organic_salts	0.4663120763324855	-272.58644825246745	2.39668882386502	-0.8715766535166569	HF	0.20885366644890802
DUFBIP_7_1_1	121.643243	22.878201428513	-14.1222968749085	8.755903	-6.492972	-12.27883	108.39717	-12.12640409469386	114.68662259017617	0.002715	108.21622549701225	-6.470397093163925	123.160702	8.47407940982383	organic_salts	-6.289452590176168	109.09694126479968	-5.589681325376489	-4.873873865263943	HF	0.15242590530613853
PAXNIN_0_0_0	245.043145	35.5556722633715	-19.836046359131497	15.719624	-16.903262	-11.067173	228.026671	-11.081738577209627	230.73573026497652	0.0001309999999999	222.50640641254796	-8.229323852428564	234.500939	3.7652087350234638	organic_salts	-2.7090592649765313	230.5544096813232	-0.18132058365333137	-0.07858366081625205	HF	-0.014565577209626923
KUDFIA_8_0_1	-427.47351	126.519744499791	-67.876979424774	58.642757	-66.242528	-15.137466	-467.361988	-15.120451837384016	-449.7991981217252	0.256163	-429.443852239133	20.355345882592246	-477.468488	-27.669289878274753	organic_salts	-17.56278987827477	-454.53575301484636	-4.736554893121138	1.0530376472212664	HF	0.01701416261598432
PAXNIN_12_1_1	225.934604	0.2370159623	-0.07893586754	0.15808	-9.196117	-1.454239	217.172552	-1.5008205926551457	211.24488964502467	0.000674	215.2676247074756	4.02273506245092	224.361567	13.116677354975337	organic_salts	5.927662354975325	217.25426457628407	6.009374931259401	2.844743340943082	HF	-0.04658159265514561
ANLINC02_3_0_1	-226.097079	4.779403809511	-2.5822096952980003	2.197194	-20.815908	-3.549483	-245.296097	-3.2052937648119952	-251.8289840245139	0.0910619999999999	-233.44317143519788	18.385812589316004	-261.56752	-9.738535975486116	organic_salts	6.532887024513883	-244.08617342361393	7.742810600899958	-3.0746304405319154	HF	0.3441892351880047
COXYIY_8_0_1	-143.083478	5.1853540380135	-3.0085441955295003	2.17681	-6.693727	-7.23841	-154.641198	-7.19992115591749	-155.40923296250668	0.007024	-154.01726121110607	1.3919717514006038	-163.227362	-7.818129037493321	organic_salts	0.7680349625066754	-154.27785138485706	1.1313815776496199	-0.7280015196539653	HF	0.03848884408250974
FENYEC_11_1_1	240.03973	5.5253236582995005	-3.0406289134905	2.484694	-16.943618	-4.428339	223.210742	-4.531110539341708	227.44674837512875	0.0025379999999999	221.98888022898203	-5.457868146146723	229.719988	2.273239624871252	organic_salts	-4.2360063751287385	223.8111662570477	-3.635582118081061	-1.598432223829765	HF	-0.10277153934170791
HEZXAM_9_0_0	168.035564	62.694876388506	-34.618858434874504	28.076014	-33.875728	-12.002384	142.447837	-11.721743690424342	154.88201611117697	0.120074	164.41282712892303	9.53081101774606	156.22869	1.3466738888230338	organic_salts	-12.434179111176974	147.84903102683953	-7.03298508433744	-4.540866177315928	HF	0.28064030957565755
DEZYEO_14_1_1	130.478658	0.6998709364875	-0.3893776104145	0.310493	-3.840911	-3.161269	124.383727	-3.187540244152068	125.55181044123165	0.0	119.5196317504038	-6.032178690827848	132.962487	7.410676558768358	organic_salts	-1.1680834412316585	124.28644346940139	-1.265366971830261	-1.0078444646742506	HF	-0.026271244152068274
TUYKAB_7_0_1	-376.066158	59.954143130494	-31.506101932412	28.448037	-46.849289	-5.533027	-405.421866	-5.4795335568308525	-399.7041113216818	0.182999	-383.51445809070754	16.189653230974272	-413.954057	-14.24994567831817	organic_salts	-5.717754678318215	-398.2553215482805	1.4487897734013018	-0.3624655669942099	HF	0.05349344316914717
FENYEC_7_0_0	90.237155	144.065630927182	-77.836450835925	66.229171	-39.590671	-11.950092	78.616902	-11.828248989156522	100.92454434620866	0.2079959999999999	113.88130189148865	12.956757545279984	102.392798	1.4682536537913364	organic_salts	-22.307642346208667	91.38330328783941	-9.541241058369252	-9.453836150737775	HF	0.12184301084347737
BEPTUN_4_0_1	-233.832869	11.3618227449465	-6.334633862642	5.027188	-19.749369	-5.347504	-252.600929	-5.363858296285385	-257.3481651864069	0.0581289999999999	-232.3108163467004	25.03734883970651	-275.48039	-18.132224813593098	organic_salts	4.747236186406894	-251.04474965249406	6.30341553391284	-2.449372634674524	HF	-0.016354296285385317
NAASCB_8_0_0	132.199878	70.274144898766	-39.0738981655175	31.200242	-23.360453	-14.323292	114.25026	-14.278804097861537	126.17619935551998	0.0987829999999999	131.6617341993975	5.485534843877517	128.483354	2.3071546444800077	organic_salts	-11.925939355519986	119.66601722122239	-6.510182134297594	-5.159595999523015	HF	0.04448790213846365
HISREG_9_1_1	198.299766	3.108169205233	-1.7914900053315002	1.316679	-9.975463	-5.350898	185.577161	-5.42519857182233	187.2289065483554	0.0026639999999999	185.9383439050581	-1.2905626432973065	193.926759	6.697852451644593	organic_salts	-1.6517455483554215	185.68792212017985	-1.5409844281755625	-0.8230483511249765	HF	-0.07430057182232996
DEZYEO_0_0_0	223.086253	13.708959649877	-7.9526879431005	5.756271	-27.012777	-7.518114	196.668671	-7.557435338745783	198.1120205970009	0.0454699999999999	207.3759857669668	9.2639651699659	208.052029	9.940008402999098	organic_salts	-1.4433495970009176	197.98954120070277	-0.12247939629813231	-0.06182330376977965	HF	-0.039321338745783585
ISIHIB_13_0_2	-14.524845	8.8075676618225	-4.643102814861	4.164464	-3.631911	-2.55065	-17.972155	-2.519329247745519	-17.322297681607036	0.0300489999999999	-19.31318332894909	-1.9908856473420542	-20.118753	-2.7964553183929652	organic_salt_solvates	-0.6498573183929643	-17.176932082235115	0.14536559937192095	-0.8391819725293798	HF	0.031320752254480944
HODPUM_2_0_1	-1.746638	10.7025739461605	-5.616529954994	5.086043	-13.394905	-2.829299	-12.865315	-2.627572304631636	-23.29630443257827	0.048419	-26.27145352832173	-2.9751490957434577	-12.758795	10.537509432578272	organic_salt_solvates	10.43098943257827	-11.55673098934746	11.73957344323081	-50.39242802310665	HF	0.20172669536836363
IDOPAT_0_0_0	167.580556	44.6153514806725	-26.704398260117	17.910951	-16.180148	-27.76865	135.506058	-27.265794780486814	139.11385642413836	0.0007099999999999	144.0054917132215	4.891635289083126	141.807812	2.6939555758616507	organic_salt_solvates	-3.607798424138366	137.1963118559004	-1.9175445682379575	-1.3783994042920042	HF	0.5028552195131866
HORVAL_8_1_2	-52.063186	30.583553485113	-16.8657766422155	13.717775	-27.677593	-4.911287	-72.546459	-4.426604030259568	-64.3180574091764	0.138672	-64.50702534056359	-0.18896793138718238	-71.636014	-7.317956590823599	organic_salt_solvates	-8.228401590823594	-69.3069323162147	-4.988874907038294	7.756569629117125	HF	0.48468296974043135
HORVAL_2_0_0	209.825537	3.2474160712695	-1.8427306285915	1.404685	-10.538435	-2.674395	199.370051	-2.739770531962063	200.54892348617167	0.000291	206.2722661203086	5.7233426341369125	207.217802	6.668878513828332	organic_salt_solvates	-1.1788724861716844	199.65118949062992	-0.8977339955417563	-0.44763840161109475	HF	-0.0653755319620628
HORVAL_4_0_0	232.993635	7.298929030682999	-4.060212803085999	3.238716	-18.785914	-7.726011	211.753312	-7.860906795653912	215.60593732880315	0.000928	214.0036179514953	-1.6023193773078503	217.224485	1.6185476711968363	organic_salt_solvates	-3.852625328803157	212.38077187376703	-3.2251654550361195	-1.4958611506684443	HF	-0.13489579565391185
JAMMIT_4_0_2	-9.308303	2.363108028845	-1.2986828046694998	1.064425	-8.646416	-1.712108	-17.447237	-1.5945616470350827	-16.346556861875364	0.03769	-11.77963355713537	4.566923304739994	-18.126582	-1.7800251381246355	organic_salt_solvates	-1.1006801381246376	-17.017676400468904	-0.6711195385935405	4.10557124821053	HF	0.11754635296491722
ISIHIB_20_1_2	-8.082775	0.150508746123	-0.076426194098	0.074083	-0.429799	-0.840037	-9.23201	-0.8622799900037857	-9.4171399239039	0.0003649999999999	-9.528947457614247	-0.11180753371034768	-10.2263	-0.8091600760961004	organic_salt_solvates	0.18512992390389904	-9.237499314884799	0.17964060901910095	-1.9075920127629418	HF	-0.022242990003785712
MUTWUT_14_1_2	10.869709	17.339093543396498	-10.0296220485075	7.30947	-18.086742	-7.436295	-7.545146	-7.401347191635492	-10.457564489155065	0.040705	-11.806827968242189	-1.3492634790871243	-11.297971	-0.8404065108449359	organic_salt_solvates	2.9124184891550646	-6.084804744833326	4.372759744321739	-41.81432253041781	HF	0.034947808364508504
FOVCAV_1_0_1	-230.422476	28.2699672303155	-15.898343536961	12.371622	-23.068036	-16.259259	-259.205132	-16.359618277939404	-273.37172353406885	0.143058	-286.3976601278473	-13.025936593778454	-280.147628	-6.7759044659311485	organic_salt_solvates	14.166591534068857	-256.8568981603369	16.514825373731924	-6.04116079023578	HF	-0.10035927793940402
YEFVAH_10_1_2	17.59534	3.764717131165	-2.112248104352	1.652469	-5.432079	-4.739073	9.295755	-4.784884399831192	7.520255083723583	0.006252	10.657558654416796	3.137303570693213	5.919464	-1.6007910837235837	organic_salt_solvates	1.7754999162764165	9.515962098053945	1.9957070143303621	26.537756925955318	HF	-0.04581139983119176
ROJJEG_5_0_0	192.102392	31.880811325912497	-17.709617674606	14.171192	-22.605289	-19.359687	161.463686	-19.319907968814015	166.1163035358778	0.0268619999999999	161.8930184632738	-4.223285072604	170.375531	4.259227464122205	organic_salt_solvates	-4.652617535877795	163.57096090672266	-2.5453426291551295	-1.5322653917623363	HF	0.03977903118598647
GELSUM_12_0_1	-138.292713	0.8035770286420001	-0.435959213036	0.367618	-11.698409	-3.174602	-150.682843	-3.236065005834463	-155.12876992637092	0.013036	-149.69195869902555	5.436811227345373	-162.858255	-7.7294850736290925	organic_salt_solvates	4.44592692637093	-150.21105479677192	4.917715129599003	-3.1700858144708475	HF	-0.06146300583446296
JAMMIT_8_1_1	173.380638	11.0008453806975	-5.9243077973055005	5.076537	-12.635556	-6.526414	159.169992	-6.530438266375718	159.621496803298	0.0333299999999999	153.78060031263567	-5.840896490662317	164.542023	4.9205261967020135	organic_salt_solvates	-0.45150480329797915	160.05194634580053	0.43044954250254364	0.26966890495519397	HF	-0.004024266375718177
FOVCAV_0_0_0	201.670006	7.6027996406515	-4.01921023306	3.583589	-12.233494	-3.137094	190.447456	-3.1785055008187206	186.65753074318545	0.0072289999999999	182.32225414894663	-4.33527659423882	204.531752	17.874221256814565	organic_salt_solvates	3.7899252568145414	191.20739107860337	4.549860335417918	2.437544479080186	HF	-0.0414115008187208
ISIHIB_0_0_1	-207.027287	26.9762473006505	-15.104223475303	11.872022	-17.462268	-8.796836	-224.088393	-8.686208949736054	-222.88616090318416	0.034957	-204.047214993364	18.838945909820154	-242.983628	-20.097467096815848	organic_salt_solvates	-1.202232096815834	-221.65241892669394	1.2337419764902222	-0.5535300942377158	HF	0.11062705026394681
GELSUM_16_1_2	1.839845	1.332067399804	-0.6712823500795	0.660785	-4.391653	-3.092862	-4.459034	-3.160608028024482	-5.283156892897451	0.011653	-3.8389463535502686	1.4442105393471825	-6.50302	-1.2198631071025492	organic_salt_solvates	0.8241228928974511	-4.329313513906787	0.9538433789906637	-18.054420838286816	HF	-0.06774602802448237
IDOPAT_17_1_2	-17.135622	14.848643421659	-8.5726783755265	6.275964	-16.400487	-2.792808	-30.054179	-2.512761607432384	-29.800953461206813	0.075912	-24.29247346398946	5.5084799972173535	-33.915467	-4.114513538793187	organic_salt_solvates	-0.2532255387931883	-28.550371764567835	1.250581696638978	-4.196448607816908	HF	0.28004639256761577
SIMRAI_12_0_1	-416.904954	71.0919158451215	-37.558641898616	33.533269	-50.674047	-7.140664	-448.473243	-7.125830432555208	-439.20512845536314	0.207829	-418.0977694272236	21.107359028139513	-464.024223	-24.81909454463687	organic_salt_solvates	-9.268114544636887	-440.2934830689309	-1.0883546135677875	0.24780098023796143	HF	0.014833567444791917
SIMRAI_7_0_0	168.215012	1.8107602249005	-1.0379583515765	0.772802	-17.666724	-3.819991	150.58345	-3.924234098911969	151.90572825426133	9.999999999177334e-07	151.32856577466177	-0.5771624795995649	164.484706	12.578977745738655	organic_salt_solvates	-1.3222782542613345	151.0021793437327	-0.9035489105286274	-0.594808978510842	HF	-0.10424309891196915
KOLDUL_0_0_1	-904.94745	76.200131789963	-38.6948441339995	37.505283	-99.552827	-9.161212	-975.85952	-8.97429923813096	-981.4048216413851	0.2755829999999999	-1027.4621861451426	-46.057364503757526	-1023.747952	-42.343130358614985	organic_salt_solvates	5.545301641385095	-964.4276818532375	16.97713978814761	-1.7298814325930858	HF	0.18691276186904027
ISIHIB_6_0_1	-312.793598	30.345637580178	-16.8475120941665	13.498124	-37.289155	-8.063303	-344.253502	-8.041461671675126	-343.0901761723594	0.108944	-328.73745772605673	14.352718446302674	-359.894813	-16.804636827640593	organic_salt_solvates	-1.1633258276406195	-340.62681126436865	2.4633649079907514	-0.7179934253650043	HF	0.021841328324873288
FOVCAV_4_0_1	-272.017842	5.586598304562999	-3.172770934981	2.413827	-18.002358	-6.190645	-291.493674	-6.170348791200095	-289.31192915283555	0.0386079999999999	-287.33194549232684	1.979983660508708	-298.81224	-9.500310847164428	organic_salt_solvates	-2.1817448471644525	-290.4739603678664	-1.1620312150308791	0.40165340517881304	HF	0.02029620879990457
KOLDUL_3_0_2	3.047516	0.2872425885794999	-0.164725424296	0.122517	-9.955261	-1.579775	-6.466913	-1.6528712827587153	-6.4465562312135924	0.0092890000000001	-0.7621660346341976	5.684390196579395	-7.415848	-0.969291768786408	organic_salt_solvates	-0.020356768786407464	-6.1621747286300375	0.284381502583555	-4.411370852651648	HF	-0.07309628275871538
FOVCAV_20_1_2	8.078794	0.5071235139345001	-0.2567564377995	0.250367	-2.075853	-1.18827	5.345042	-1.214368889886412	3.2402395848270857	0.0073689999999999	4.258548975593499	1.018309390766413	4.542566	1.3023264151729141	organic_salt_solvates	2.1048024151729146	5.401127355923129	2.1608877710960432	66.68913561869711	HF	-0.02609888988641207
HURMOX_4_0_1	-139.726014	7.1664843047955005	-4.092810711779	3.073673	-6.710544	-4.955638	-148.579488	-4.983842735541321	-150.67045849973155	0.0367009999999999	-159.31062523941884	-8.640166739687288	-158.526513	-7.856054500268442	organic_salt_solvates	2.0909704997315544	-147.93982253405014	2.730635965681415	-1.812323392967096	HF	-0.028204735541320858
GELSUM_13_0_1	-404.745044	85.4032859312415	-45.011117092742495	40.392163	-64.629491	-10.032681	-447.085007	-9.90362922923958	-421.276677626456	0.2272509999999999	-393.21989192045487	28.056785706001108	-462.82794	-41.551262373544034	organic_salt_solvates	-25.80832937354404	-437.2476504225805	-15.9709727961245	3.791088765252247	HF	0.12905177076041952
IDOPAT_13_0_1	3.405264	1.66169606826	-1.0226491135865	0.639047	-2.018607	-3.394036	-1.299775	-3.4664220202517857	-0.5338481263336835	0.0001949999999999	-2.298013222599947	-1.7641650962662636	-1.875913	-1.3420648736663163	organic_salt_solvates	-0.7659268736663164	-1.315635897476552	-0.7817877711428686	146.4438540811155	HF	-0.07238602025178587
ISIHIB_5_0_1	-210.326378	5.9936498725545	-3.4544318628395	2.539218	-14.103239	-6.531739	-226.951497	-6.67194809842952	-229.38921176931422	0.0186469999999999	-220.9047136211983	8.484498148115904	-245.521842	-16.132630230685777	organic_salt_solvates	2.4377147693142263	-226.14560022427239	3.24361154504183	-1.4140209646405584	HF	-0.14020909842952012
GELSUM_17_1_1	169.129497	0.338310976414	-0.116889638703	0.221421	-3.339753	-1.382325	165.17274	-1.4118872954395378	166.6817365858392	0.0	171.58759133144855	4.905854745609361	177.156743	10.475006414160816	organic_salt_solvates	-1.508996585839185	165.11157086352316	-1.570165722316034	-0.9420142569173537	HF	-0.02956229543953781
IDOPAT_10_0_1	4.627766	4.710854698274	-2.764759455309	1.946095	-2.305729	-3.387523	0.332599	-3.435153156873927	0.23882661503486702	0.0032429999999999	-0.7516589837369589	-0.990485598771826	-2.128417	-2.367243615034867	organic_salt_solvates	0.09377238496513296	0.5437797239947852	0.30495310895991823	127.68807568427715	HF	-0.04763015687392702
SIMRAI_13_0_1	-188.93494	5.1636359020135	-2.661802011352	2.501834	-17.110079	-3.325353	-204.786298	-3.4008529329844404	-205.5857274429801	0.016012	-194.57624217129376	11.009485271686344	-225.087901	-19.502173557019887	organic_salt_solvates	0.799429442980113	-203.65717704189916	1.9285504010809404	-0.9380760158147798	HF	-0.07549993298444058
KOLDUL_2_0_2	-58.919002	54.995347386348	-30.179958952354003	24.815385	-33.729177	-7.093088	-81.061157	-7.180081747475812	-66.07810388506785	0.136846	-51.89817115193525	14.179932733132596	-83.346534	-17.26843011493216	organic_salt_solvates	-14.983053114932147	-75.71781484394445	-9.639710958876606	14.58835891484314	HF	-0.08699374747581246
MUTWUT_7_1_2	-10.195872	2.4001276759885	-1.510982013288	0.889146	-4.87716	-2.339871	-16.020867	-2.3860146757800487	-16.18831313278743	0.00584	-25.21491471468421	-9.026601581896777	-17.281641	-1.0933278672125688	organic_salt_solvates	0.1674461327874326	-15.835241354274732	0.35307177851269955	-2.181028842329447	HF	-0.04614367578004863
MUTWUT_15_1_2	-81.737589	77.96636972054151	-41.7066922193465	36.259673	-43.712566	-10.621887	-109.874725	-10.399050172627506	-89.0704736692053	0.141935	-79.34314889886181	9.727324770343486	-109.167637	-20.0971633307947	organic_salt_solvates	-20.8042513307947	-102.0627297054927	-12.992256036287401	14.58649033858149	HF	0.22283682737249322
UGULUF_16_1_1	296.750117	0.25781155011	-0.11653355264	0.141278	-19.168766	-2.030481	279.395637	-2.073181352121487	277.97566980973056	0.0	280.2221297769486	2.2464599672180157	285.870045	7.894375190269443	organic_salt_solvates	1.4199671902694604	279.73950102054374	1.76383121081318	0.6345271915417962	HF	-0.04270035212148704
VEMJII_5_0_2	-63.943274	58.6893738778185	-31.7533940675805	26.935976	-17.167244	-3.094832	-67.759454	-3.222486930925673	-56.1744698332789	0.12797	-46.1122931296314	10.062176703647502	-66.487747	-10.3132771667211	organic_salt_solvates	-11.584984166721107	-62.34529579652775	-6.170825963248852	10.985107614835252	HF	-0.12765493092567315
YEFVAH_17_2_2	0.540839	0.220028389188	-0.119846865377	0.100182	-0.141639	-0.939289	-0.463598	-0.970608173138248	-0.9486271318446621	0.002015	-0.9531782602260503	-0.00455112838138827	-0.545625	0.40300213184466205	organic_salt_solvates	0.48502913184466206	-0.48998940926338996	0.4586377225812721	-48.34752319274526	HF	-0.03131917313824795
SIMRAI_17_1_2	2.211034	2.3115690883985	-1.199421274437	1.112148	-1.602911	-1.390442	0.072846	-1.4135510341526498	-1.5658550709497783	0.0112529999999999	0.4957043095636997	2.061559380513478	-1.078117	0.4877380709497783	organic_salt_solvates	1.6387010709497782	0.26955680126914205	1.8354118722189203	-117.21467115763406	HF	-0.023109034152649865
GELSUM_7_0_0	167.932788	13.0992213459905	-7.5637570431325	5.535464	-13.613939	-14.42638	145.259116	-14.488994858722268	148.38344512777977	1.0000000000287557e-06	142.7364525471516	-5.646992580628165	148.916783	0.533337872220244	organic_salt_solvates	-3.1243291277797596	145.74771518329726	-2.635729944482506	-1.7762965014141292	HF	-0.06261485872226835
FOVCAV_18_1_1	144.177375	52.023610104199	-29.951387703389496	22.072219	-20.489415	-26.040944	112.388457	-26.192514519172192	116.60541216823496	0.0	101.2123385239742	-15.393073644260767	130.16908	13.563667831765045	organic_salt_solvates	-4.216955168234961	115.26437727845322	-1.3410348897817386	-1.1500623040094673	HF	-0.15157051917219277
SIMRAI_24_1_2	-12.580462	1.9740676271485	-1.018438071511	0.955629	-1.528782	-1.355389	-14.699983	-1.3705783515525438	-14.811498588031622	0.012768	-15.830235051945904	-1.0187364639142817	-16.330345	-1.5188464119683793	organic_salt_solvates	0.11151558803162231	-14.518256117589072	0.29324247044255003	-1.9798298511097556	HF	-0.015189351552543862
JAMMIT_12_1_1	178.53372	3.941374581295	-2.185665669737	1.755709	-12.839599	-6.249309	162.825732	-6.299744325017106	161.0098151971971	0.0055439999999999	162.43884891443054	1.4290337172334375	168.028032	7.018216802802897	organic_salt_solvates	1.8159168028028887	163.1068101152205	2.096994918023398	1.30240191596711	HF	-0.0504353250171059
JAMMIT_19_2_1	3.010087	2.1935137171935	-1.152013471599	1.0415	-0.459338	-2.423324	0.723042	-2.4796602945004302	0.3638200220955471	0.006294	0.0173763832899702	-0.3464436388055769	0.370008	0.006187977904452913	organic_salt_solvates	0.35922197790445287	0.8062523665191716	0.44243234442362456	121.60747555213773	HF	-0.056336294500430206
HURMOX_15_1_2	-39.702698	69.226054540526	-37.280580678285496	31.945469	-14.573238	-17.097172	-53.008628	-16.759100744946085	-44.68481953005013	0.1068879999999999	-37.13421052856838	7.550609001481746	-53.284008	-8.599188469949873	organic_salt_solvates	-8.323808469949874	-47.50372458422878	-2.81890505417865	6.3084176770210805	HF	0.3380712550539151
HODPUM_19_2_2	237.214044	3.1609981010885	-1.79096077542	1.370037	-19.025851	-4.955777	217.644977	-5.0624919778916695	216.82170062367572	0.0	218.62982155529448	1.8081209316187596	220.312217	3.4905163763242797	organic_salt_solvates	0.8232763763242872	218.09014419566904	1.2684435719933163	0.5850168909960156	HF	-0.10671497789166917
KOLDUL_6_0_0	671.174049	0.1749625244735	-0.0579293339324999	0.117033	-28.14385	-1.597443	647.033856	-1.623905652002756	636.2254265786935	0.0001030000000001	642.8817790766394	6.656352497945932	672.824413	36.59898642130656	organic_salt_solvates	10.808429421306528	647.3628273902358	11.137400811542307	1.750543179550958	HF	-0.026462652002755993
IRURAO_9_0_0	104.826839	1.1350421634595	-0.763891383161	0.371151	-2.433515	-3.130378	99.922356	-3.1751272849443453	100.97637305274621	9.999999999177334e-07	100.14968905420928	-0.8266839985369359	107.365166	6.3887929472537905	organic_salt_solvates	-1.054017052746218	99.78161806672274	-1.1947549860234687	-1.1832025155026853	HF	-0.04474928494434538
KOLDUL_10_0_2	9.531692	3.8282882287645	-2.1662770059865	1.662011	-5.823545	-4.494406	1.167055	-4.537151984045574	0.2695692979299096	0.0076079999999998	3.641165717848716	3.3715964199188067	-2.54409	-2.8136592979299095	organic_salt_solvates	0.8974857020700904	1.4201857038431678	1.1506164059132582	426.8351087268212	HF	-0.04274598404557395
VEMJII_6_0_2	2.645587	1.7239077791030002	-0.9091202724135	0.814787	-1.647128	-2.456452	-0.738337	-2.510078860122427	-2.4135143495485036	0.0050609999999999	-0.1615918004527342	2.2519225490957693	-2.522586	-0.10907165045149636	organic_salt_solvates	1.6751773495485036	-0.655707558672739	1.7578067908757646	-72.83183508747722	HF	-0.05362686012242701
ROJJEG_3_0_2	-16.89188	10.006354334531	-5.255795769806	4.750558	-4.205749	-2.984472	-20.949548	-2.9516933957956257	-19.4618526217713	0.0294429999999999	-24.57340477914859	-5.1115521573772895	-24.374482	-4.912629378228701	organic_salt_solvates	-1.4876953782287003	-20.039762275108554	-0.5779096533372545	2.96944830776679	HF	0.03277860420437406
SIMRAI_22_1_1	189.358404	3.79194112445	-2.1959384242045	1.596002	-6.706381	-2.59518	182.152062	-2.6702969200309408	184.76681423160318	0.0	175.73725150108754	-9.029562730515636	190.214206	5.4473917683968125	organic_salt_solvates	-2.614752231603177	182.3374740004311	-2.429340231172091	-1.3148141571174896	HF	-0.07511692003094073
MUTWUT_6_1_1	-1.363836	6.061330339742	-3.3672196999125	2.69411	-1.308192	-5.404924	-6.512595	-5.428046284363221	-7.296886607163299	0.012758	-7.082040476010857	0.21484613115244233	-7.501332	-0.2044453928367007	organic_salt_solvates	0.7842916071632988	-6.275853721633983	1.0210328855293156	-13.99271964192201	HF	-0.023122284363220835
UGULUF_0_0_0	195.726452	7.146541434752001	-4.3792596169595	2.767281	-17.665841	-8.268437	174.614476	-8.261852589947685	171.57905590606228	0.0165779999999999	176.94881644232922	5.369760536266938	183.39976	11.820704093937707	organic_salt_solvates	3.0354200939377165	175.03955203394426	3.4604961278819815	2.016852295641822	HF	0.006584410052315803
KOLDUL_22_1_2	19.722692	0.3011466799735	-0.145854412002	0.155292	-21.172318	-2.636516	0.160122	-2.6881907197491404	0.25727768880476276	0.0084319999999999	8.403800909670531	8.146523220865769	-4.843403	-5.100680688804763	organic_salt_solvates	-0.09715568880476277	0.8216012818080722	0.5643235930033095	219.34416296453554	HF	-0.05167471974914051
VEMJII_2_0_1	-281.590363	72.0033432152735	-39.744021871945	32.259317	-44.207346	-17.088062	-318.531156	-16.79048046115487	-310.29424431932574	0.168617	-279.0430927697211	31.25115154960463	-332.842152	-22.547907680674257	organic_salt_solvates	-8.236911680674268	-311.8292857258362	-1.5350414065104587	0.4947050854513234	HF	0.2975815388451295
UGULUF_13_0_1	-129.542632	4.8844479273540005	-2.827549075459	2.056899	-4.414008	-5.626218	-137.715703	-5.64963439300493	-142.07279120351686	0.02441	-154.82918750462602	-12.756396301109163	-149.893706	-7.820914796483152	organic_salt_solvates	4.3570882035168665	-137.38412076568247	4.688670437834389	-3.3001888666479067	HF	-0.023416393004930036
YEFVAH_11_1_2	-18.40239	10.0499347438555	-5.400420455369001	4.649514	-2.895014	-3.510932	-21.983004	-3.509689958223673	-20.593004805040422	0.028293	-19.64405351233262	0.9489512927078039	-22.506961	-1.913956194959578	organic_salt_solvates	-1.3899991949595787	-21.19153784973956	-0.5985330446991384	2.9064871803100787	HF	0.0012420417763268077
UGULUF_17_1_2	-22.478074	10.559733001668	-5.395560969929	5.164171	-6.536256	-2.973936	-28.196001	-2.9062334698511902	-25.07590176012816	0.0381639999999999	-29.613405557435	-4.53750379730684	-31.855743	-6.779841239871839	organic_salt_solvates	-3.1200992398718377	-27.085313922242122	-2.0094121621139607	8.013319645832313	HF	0.06770253014880989
IDOPAT_7_0_0	181.709317	4.7977720884395	-2.5072116498015	2.29056	-12.410444	-8.991624	163.863029	-9.00985573265014	164.34245991617829	0.001651	162.71533639289476	-1.6271235232835295	172.495194	8.152734083821713	organic_salt_solvates	-0.4794309161782735	164.10812751793924	-0.23433239823904728	-0.14258786095727596	HF	-0.018231732650139776
VEMJII_13_0_1	-97.21046	1.4556631457425	-0.9140932004575	0.54157	-2.474666	-3.011894	-101.94685	-3.058969477500036	-102.86160346622776	0.0028559999999999	-105.73479762851514	-2.8731941622873762	-108.72798	-5.8663765337722396	organic_salt_solvates	0.914753466227765	-101.84470262405331	1.0169008421744508	-0.9886107234448536	HF	-0.047075477500035934
IRURAO_4_0_2	-4.358445	16.651642083073	-9.8296119836075	6.822029	-2.687996	-7.915155	-11.123377	-7.920443568185004	-9.439462061199643	0.0055159999999999	-10.274822522482348	-0.8353604612827041	-10.714184	-1.2747219388003561	organic_salt_solvates	-1.6839149388003563	-10.369586469201948	-0.930124408002305	9.85357430298414	HF	-0.0052885681850032285
HURMOX_10_0_1	-358.131203	106.8868612525255	-59.778868625732	47.107986	-50.165088	-20.207978	-395.774373	-19.95315370067239	-389.98026007604915	0.209623	-370.8494891353222	19.13077094072696	-400.580313	-10.600052923950841	organic_salt_solvates	-5.794112923950877	-386.4939858152644	3.4862742607847395	-0.8939617251665224	HF	0.2548242993276091
SIMRAI_20_1_1	275.022174	0.3606280125934999	-0.1733025520984999	0.187325	-16.705806	-2.478177	259.220088	-2.5568040477688627	260.67796412339396	0.0	260.1548654603785	-0.5230986630154462	267.574074	6.896109876606033	organic_salt_solvates	-1.4578761233939872	259.4785444761703	-1.1994196472236354	-0.46011547284291376	HF	-0.07862704776886265
MUTWUT_1_0_1	-52.847185	25.814694276965	-10.4417047334995	15.372987	-53.443475	-2.738869	-91.045266	-0.7934329577573765	-75.13376604569534	0.363438	-110.41625663682284	-35.2824905911275	-98.451718	-23.31795195430466	organic_salt_solvates	-15.91149995430466	-85.63103244535182	-10.497266399656482	13.971436482063455	HF	1.9454360422426236
HORVAL_5_0_1	-289.659343	8.7967825436555	-4.844509199426	3.952273	-31.831081	-5.114477	-318.417326	-4.612805153949012	-320.7649653095288	0.12577	-288.3118966476787	32.453068661850125	-340.839513	-20.074547690471206	organic_salt_solvates	2.3476393095288017	-316.51787697355263	4.247088335976173	-1.324049941638064	HF	0.5016718460509884
SIMRAI_1_0_1	-388.783176	74.41555706545199	-39.7724938625235	34.643058	-51.642082	-10.817738	-424.267622	-10.792577306251014	-415.2709477788442	0.2042129999999999	-388.7409267294627	26.530021049381446	-441.612287	-26.341339221155806	organic_salt_solvates	-8.996674221155843	-416.1577871086805	-0.8868393298363344	0.21355679576906683	HF	0.025160693748986773
IDOPAT_3_0_1	6.688013	0.8256649190580001	-0.4304392069315	0.395226	-1.505393	-3.325433	2.345434	-3.385394016521914	1.4140829763043539	0.0024429999999999	0.4748903983203039	-0.93919257798405	0.891918	-0.5221649763043539	organic_salt_solvates	0.9313510236956462	2.2959387041391417	0.8818557278347878	62.36237495337653	HF	-0.05996101652191399
UGULUF_14_1_1	198.080918	2.379641605748	-1.317367214802	1.062274	-10.497457	-4.498379	185.668284	-4.554211787622589	186.81557800320275	0.004665	185.8118946717464	-1.003683331456358	194.820386	8.004807996797268	organic_salt_solvates	-1.1472940032027452	185.813881720127	-1.001696283075745	-0.5361952647538698	HF	-0.05583278762258903
GELSUM_10_0_0	113.48572	25.196769157357	-14.569582712861	10.627185	-6.54294	-13.730379	99.655545	-13.674476344098384	104.27382495033255	0.0117609999999999	98.17557988223196	-6.098245068100596	107.945874	3.67204904966745	organic_salt_solvates	-4.61827995033255	100.7966435380355	-3.477181412297057	-3.3346637221309363	HF	0.05590265590161536
UGULUF_18_1_2	13.195426	0.339184228216	-0.1732551933295	0.165929	-1.331983	-1.532157	10.674163	-1.560831120552196	7.797750674269657	0.0079169999999999	10.488265227649268	2.6905145533796118	10.205782	2.4080313257303425	organic_salt_solvates	2.8764123257303433	10.662754425430322	2.865003751160665	36.74141263088029	HF	-0.028674120552196092
JAMMIT_17_2_1	-5.026504	0.0133595600684999	-0.0064437147655	0.006916	-0.377265	-0.562129	-5.888223	-0.5723111085201341	-5.297965427128232	0.000172	-6.584228271385152	-1.2862628442569202	-5.708393	-0.4104275728717681	organic_salt_solvates	-0.590257572871768	-5.897195742632954	-0.5992303155047223	11.310574290205132	HF	-0.010182108520134125
UGULUF_6_0_1	-218.2491	10.8564479794185	-6.289325829684	4.567122	-20.108395	-10.52395	-242.705037	-10.480604625201568	-242.46444934839212	0.0290139999999999	-229.9249659638808	12.539483384511328	-256.939825	-14.475375651607862	organic_salt_solvates	-0.24058765160788198	-241.55231868268572	0.9121306657063997	-0.37619150690243175	HF	0.043345374798430925
KOLDUL_13_0_1	-470.581143	0.182961238873	-0.1119725996775	0.070989	-13.153009	-2.131009	-483.239588	-2.1887316579041056	-503.10259953137046	0.2395259999999999	-751.002635653702	-247.90003612233153	-518.94205	-15.839450468629536	organic_salt_solvates	19.863011531370432	-482.38728301310437	20.715316518266093	-4.1175133138970015	HF	-0.05772265790410547
MUTWUT_17_1_2	-40.74988	35.5396823802595	-20.478406875964502	15.061273	-37.987157	-13.590724	-77.539574	-13.39746925173794	-72.32461014432674	0.073142	-54.33261759034164	17.9919925539851	-79.947356	-7.622745855673259	organic_salt_solvates	-5.214963855673261	-74.33293308264066	-2.008322938313924	2.7768182010331377	HF	0.1932547482620599
ISIHIB_14_1_2	-1.135798	0.018574026236	-0.009320488243	0.009254	-0.319022	-0.491438	-1.878923	-0.504568600781031	-2.0026006921392434	0.000402	-2.2980737392274544	-0.295473047088211	-2.268923	-0.2663223078607566	organic_salt_solvates	0.12367769213924351	-1.8897964935678626	0.1128041985713808	-5.632885228401658	HF	-0.013130600781031065
GELSUM_9_0_1	-186.413719	0.388319767584	-0.200934886773	0.187385	-8.813466	-2.662773	-196.062823	-2.7644584515875	-196.97573725449365	0.01614	-191.52665258789156	5.44908466660209	-208.034906	-11.059168745506355	organic_salt_solvates	0.9129142544936428	-195.65447932519123	1.3212579293024191	-0.6707719172515888	HF	-0.10168545158750009
JAMMIT_9_1_2	4.543833	3.178039221273	-1.8139232382645	1.364116	-2.986946	-2.832524	-0.025613	-2.891663273413423	-0.6963517214321673	0.008614	-0.1111737876033366	0.5851779338288307	-2.07093	-1.3745782785678329	organic_salt_solvates	0.6707387214321673	0.16004435581871324	0.8563960772508805	-122.98326418861353	HF	-0.059139273413423066
MUTWUT_10_1_1	-0.79164	7.303972196102999	-4.0290395248245	3.274932	-2.28632	-10.541937	-11.58115	-10.555977487718382	-13.263658461886434	0.014259	-11.053680800696176	2.2099776611902584	-11.387573	1.8760854618864347	organic_salt_solvates	1.6825084618864352	-11.469755146737457	1.7939033151489774	-13.524951055576548	HF	-0.014040487718380845
IRURAO_10_0_0	163.511986	0.3483046192275	-0.2246582615255	0.123646	-11.402931	-6.126922	148.288479	-6.250509690770371	149.04283959947668	0.0	148.0310669460114	-1.0117726534652718	156.715472	7.672632400523327	organic_salt_solvates	-0.7543605994766835	148.24557645002167	-0.7972631494550058	-0.5349221415785513	HF	-0.12358769077037035
JAMMIT_2_0_2	7.093991	0.5992452174590001	-0.331624605062	0.267621	-6.382537	-1.191856	0.906754	-1.1233239946954996	-1.728776516886653	0.021614	6.222702939984783	7.951479456871436	-0.930079	0.7986975168866529	organic_salt_solvates	2.6355305168866527	1.121614165759144	2.8503906826457968	-164.87907226892779	HF	0.06853200530450043
IRURAO_7_0_0	133.391818	1.0065501251965	-0.664641523276	0.341909	-6.850467	-3.97453	124.082189	-4.032681329626457	123.94294392775728	9.999999999177334e-07	124.1865377843333	0.2435938565760125	132.474212	8.53126807224271	organic_salt_solvates	0.13924507224271565	124.03425050160479	0.09130657384750407	0.07366823068259859	HF	-0.05815132962645686
IRURAO_0_0_0	156.760228	14.6409087655635	-9.298931979577	5.341976	-10.630133	-13.412867	137.402223	-13.277088551080457	137.5282649208118	0.000731	139.22729369394318	1.6990287731313742	145.147332	7.6190670791881985	organic_salt_solvates	-0.1260419208118151	137.62063872355185	0.09237380274004181	0.06716714036436819	HF	0.1357784489195435
VEMJII_17_1_2	14.52042	0.8746673587035	-0.3751956098455	0.499472	-2.160654	-1.768207	11.259452	-1.8029479316054853	10.165555964277491	0.0025649999999999	8.116762719039306	-2.048793245238185	11.180403	1.014847035722509	organic_salt_solvates	1.0938960357225085	11.343904299227054	1.178348334949563	11.591577864411601	HF	-0.03474093160548519
IDOPAT_8_0_0	151.622111	21.140118091818	-12.543176979823	8.59694	-10.892246	-21.085493	125.959661	-20.813480774296444	127.39471208455524	0.006251	124.0675362963074	-3.3271757882478425	132.574665	5.1799529154447725	organic_salt_solvates	-1.4350510845552407	126.4378346913117	-0.9568773932435306	-0.7511123323615079	HF	0.27201222570355554
GELSUM_15_1_2	-2.180254	2.7650506993985	-1.4681122585505	1.296938	-6.828583	-2.990928	-10.025519	-3.038476942289321	-10.552605577844055	0.0180449999999999	-6.315827493953788	4.236778083890267	-11.573839	-1.0212334221559445	organic_salt_solvates	0.5270865778440559	-9.685285994409542	0.8673195834345133	-8.219008822385177	HF	-0.04754894228932116
YEFVAH_15_1_1	257.070749	6.408481445544499	-3.0044499435705	3.404031	-29.415648	-5.99437	229.106569	-5.897670603061944	226.33104407469534	0.0288939999999999	234.07238347413085	7.741339399435503	232.708028	6.376983925304671	organic_salt_solvates	2.7755249253046657	230.34572976609837	4.014685691403031	1.773811324830047	HF	0.09669939693805585
ROJJEG_4_0_0	191.171821	0.0609403518505	-0.0328770361	0.028063	-7.489201	-1.346841	183.824763	-1.4150202961880651	183.71574421928855	0.0	183.1077224963093	-0.6080217229792595	191.292394	7.576649780711449	organic_salt_solvates	0.10901878071143756	183.84914563719764	0.13340141790908433	0.07261294804970686	HF	-0.06817929618806517
SIMRAI_18_1_2	4.242943	1.5385694781675	-0.8083216458315	0.730248	-3.490065	-1.971578	-0.176988	-2.0299857358547357	-1.7270379106519649	0.0093659999999999	-2.6202569124045985	-0.8932190017526336	-2.489315	-0.7622770893480351	organic_salt_solvates	1.550049910651965	-0.017277130835020582	1.7097607798169443	-98.99960905730794	HF	-0.05840773585473569
SIMRAI_6_0_2	-45.154736	44.8094916522105	-24.213360165531004	20.596129	-10.486538	-3.77174	-47.358043	-3.8025761103475113	-43.46816728019465	0.1014629999999999	-36.145105899321415	7.323061380873234	-47.30586	-3.8376927198053536	organic_salt_solvates	-3.889875719805353	-43.38711382302085	0.08105345717380175	-0.18646624011390522	HF	-0.030836110347511436
ISIHIB_17_1_1	173.789378	20.3802167308915	-12.6165452671985	7.76367	-12.864964	-11.24589	155.978301	-11.257298228575568	158.24964854444426	0.002851	158.06016640928206	-0.18948213516219425	171.625625	13.375976455555758	organic_salt_solvates	-2.271347544444268	156.77010138576804	-1.479547158676212	-0.9349449886839291	HF	-0.011408228575568558
HURMOX_8_0_0	265.660074	0.1627401550965	-0.0502955088974999	0.112445	-12.837614	-1.411067	253.994938	-1.4545557261305084	244.75308137591276	0.0004309999999999	239.69951452855813	-5.053566847354631	254.908705	10.15562362408724	organic_salt_solvates	9.241856624087234	254.1643861168453	9.411304740932536	3.845224210467793	HF	-0.04348872613050836
VEMJII_9_0_1	-356.990562	53.697514516415	-27.784857412792498	25.912654	-55.984577	-8.619724	-397.998265	-8.481432213265544	-393.9987845073827	0.1666919999999999	-368.2773179960352	25.7214665113475	-422.378777	-28.379992492617305	organic_salt_solvates	-3.9994804926172947	-391.06086174079917	2.93792276658354	-0.7456679771885159	HF	0.13829178673445597
JAMMIT_14_2_1	10.015855	0.5693027027090001	-0.292064516242	0.277238	-0.933599	-1.346724	8.053911	-1.364437093198806	6.414580490030221	0.003287	4.594892697137522	-1.819687792892699	6.447193	0.0326125099697796	organic_salt_solvates	1.6393305099697786	8.061856679012202	1.647276188981981	25.68018581327709	HF	-0.017713093198805874
ROJJEG_19_1_2	-46.099355	44.166166440036	-24.1792379519245	19.986926	-15.64242	-2.370093	-51.336653	-2.397591032750799	-44.0760523487517	0.117464	-32.00695916808929	12.069093180662414	-51.956283	-7.880230651248297	organic_salt_solvates	-7.260600651248296	-47.27571320973446	-3.1996608609827604	7.2594088864071775	HF	-0.027498032750799428
UGULUF_1_0_1	-274.791985	1.972427201621	-0.9772138699025	0.995213	-30.483258	-6.099095	-304.886458	-6.086677207663848	-301.196519934639	0.03183	-291.79833698321994	9.398182951419074	-320.337267	-19.140747065360983	organic_salt_solvates	-3.689938065360991	-303.6018141868882	-2.4052942522491776	0.7985796956655201	HF	0.012417792336152367
HURMOX_18_1_2	-0.274551	4.796516282909	-2.821107001631	1.975409	-1.1565	-4.542879	-4.788026	-4.629584257116955	-4.068189515857462	0.0029069999999999	-5.841111136712061	-1.772921620854599	-5.998271	-1.930081484142538	organic_salt_solvates	-0.7198364841425384	-4.6718868970994	-0.603697381241938	14.83946062219511	HF	-0.08670525711695465
HODPUM_18_2_2	98.435256	3.1646979871945	-1.821448249452	1.34325	-2.415686	-5.116656	92.030281	-5.123521692298275	93.97652138813866	0.0	86.6196019257464	-7.35691946239227	99.112718	5.136196611861337	organic_salt_solvates	-1.946240388138662	91.97578724577815	-2.000734142360514	-2.1289723356508903	HF	-0.00686569229827505
FOVCAV_11_0_1	-164.726657	9.1318763426405	-4.972381666947999	4.159494	-9.675683	-6.679568	-177.158445	-6.616484889119479	-184.19139792629875	0.057517	-204.7152790714923	-20.523881145193542	-190.536686	-6.345288073701255	organic_salt_solvates	7.032952926298748	-176.23906331309388	7.952334613204869	-4.31742996835654	HF	0.06308311088052054
GELSUM_11_0_0	213.132163	2.435150194549	-1.3388343976355	1.096316	-22.505589	-6.967737	188.624152	-7.023717832744281	190.30059135976722	0.0088359999999999	202.27282876500504	11.97223740523782	196.256191	5.955599640232776	organic_salt_solvates	-1.6764393597672154	189.0801861014759	-1.220405258291322	-0.6413039757633336	HF	-0.05598083274428145
IRURAO_5_0_2	-4.28815	32.7319161269895	-20.5353581455095	12.196556	-3.682614	-17.912029	-19.241989	-17.530794434231893	-17.519066676785442	0.006317	-16.16677434326495	1.3522923335204915	-18.352492	-0.8334253232145592	organic_salt_solvates	-1.7229223232145578	-18.420086577747128	-0.9010199009616855	5.1430816354824955	HF	0.3812345657681071
SIMRAI_4_0_1	-156.981262	3.7270914976175	-2.1671295215895	1.559962	-9.735443	-3.83485	-167.877091	-3.96362397749499	-169.744796944079	0.0106979999999999	-161.9972362523564	7.747560691722612	-184.162823	-14.41802605592099	organic_salt_solvates	1.867705944079006	-167.309766535663	2.4350304084160257	-1.4345243284353664	HF	-0.1287739774949901
ROJJEG_8_0_0	129.991733	76.71147105612	-45.37696637679949	31.3345	-15.205625	-42.394297	90.584552	-41.91875783340273	86.71604605490197	1.999999999946489e-06	93.25772388570036	6.541677830798392	91.72196	5.00591394509803	organic_salt_solvates	3.868505945098036	93.66754229867709	6.951496243775125	8.016389768710129	HF	0.47553916659727236
KOLDUL_15_1_2	1.939771	1.697274066481	-0.98275799385	0.714516	-4.136772	-3.269266	-4.304783	-3.325015718135496	-4.511128623398662	0.007894	-1.7595971997680533	2.7515314236306088	-4.83081	-0.3196813766013378	organic_salt_solvates	0.20634562339866225	-4.2079226590884815	0.3032059643101803	-6.721288387511028	HF	-0.05574971813549601
HODPUM_1_0_1	-47.294598	25.508386341832495	-13.800531355785	11.707853	-29.26947	-5.471572	-70.591245	-4.96273520669236	-58.87545575210496	0.13099	-60.67537752798191	-1.7999217758769461	-69.658486	-10.783030247895034	organic_salt_solvates	-11.715789247895039	-67.62354285016849	-8.748087098063529	14.858631642525774	HF	0.5088367933076405
HORVAL_14_2_2	-0.017654	2.156832806809	-1.068213597508	1.088619	-0.008863	-2.152993	-1.649783	-2.1789529423252345	-2.3347961383204034	0.001364	-2.9620652455923744	-0.6272691072719709	-1.455315	0.8794811383204035	organic_salt_solvates	0.6850131383204034	-1.544315556819583	0.7904805815008205	-33.85651400252329	HF	-0.025959942325234575
GELSUM_1_0_1	-131.836753	2.178772834316	-1.3489206759655	0.829852	-9.079311	-3.838331	-142.563292	-3.8527791698916376	-148.29643087451845	0.0112999999999999	-141.5201284789544	6.776302395564045	-155.030203	-6.733772125481551	organic_salt_solvates	5.73313887451846	-142.18156511178975	6.114865762728698	-4.123407236889479	HF	-0.014448169891637441
HURMOX_12_0_2	-4.356016	5.265541187347499	-3.2565265431420003	2.009014	-1.399667	-4.945753	-9.45133	-5.053765960629595	-8.896760431030543	0.0026659999999999	-10.28404344420526	-1.3872830131747165	-9.482988	-0.5862275689694574	organic_salt_solvates	-0.5545695689694572	-9.375043775499957	-0.4782833444694141	5.375926981255275	HF	-0.10801296062959498
KOLDUL_5_0_0	824.948177	37.1852488678035	-22.4117223821575	14.773524	-82.10706	-17.748858	748.432509	-17.581405712794105	754.5399247435485	0.015187	774.202498957721	19.662574214172537	798.29493	43.75500525645157	organic_salt_solvates	-6.107415743548472	751.9373310140203	-2.6025937295281665	-0.3449245883725412	HF	0.16745228720589367
MUTWUT_5_1_1	-3.503864	6.061051382992499	-3.1966716044975003	2.864379	-2.106875	-9.55469	-13.361151	-9.598379756384627	-15.308760430260888	0.00498	-12.269818383185417	3.038942047075471	-13.865723	1.4430374302608886	organic_salt_solvates	1.9476094302608882	-13.243051036390815	2.0657093938700726	-13.493642436175149	HF	-0.04368975638462658
GELSUM_5_0_2	0.08127	3.4628160662765004	-2.140665009315	1.322151	-1.587281	-5.407005	-5.959079	-5.472153698081603	-5.486730633038803	0.001584	-7.441101927591577	-1.9543712945527734	-6.794172	-1.3074413669611964	organic_salt_solvates	-0.47234836696119675	-5.999249175021844	-0.5125185419830407	9.341055288861236	HF	-0.06514869808160295
VEMJII_3_0_1	-259.749644	24.21671507669	-13.4556358222835	10.761078	-29.556342	-13.978425	-292.242688	-13.938903018692567	-291.0061886731545	0.0527269999999999	-268.55793014133644	22.448258531818055	-309.245746	-18.2395573268455	organic_salt_solvates	-1.2364993268454896	-289.7444035378992	1.2617851352553089	-0.4335939180566676	HF	0.03952198130743234
JAMMIT_6_0_1	-256.200013	55.307834086539	-28.7223109286115	26.58552	-38.791854	-5.386398	-279.842293	-4.576392650691759	-280.77516726332544	0.246681	-265.0240523087985	15.75111495452694	-297.009599	-16.234431736674537	organic_salt_solvates	0.9328742633254592	-273.36661424451853	7.408553018806913	-2.638606929172903	HF	0.8100053493082404
GELSUM_2_0_1	-305.856525	38.1804429047225	-20.0127002858405	18.16774	-41.819197	-10.036318	-340.662304	-9.898187509305906	-336.6734312752256	0.1433919999999999	-308.5440755342399	28.129355740985716	-359.110854	-22.43742272477442	organic_salt_solvates	-3.98887272477441	-335.9077853964525	0.765645878773114	-0.22741499852633446	HF	0.13813049069409367
HURMOX_7_0_0	119.895644	2.6429898680190003	-1.6160747737695	1.026915	-3.745728	-3.490104	113.895775	-3.51057895560123	116.13171694531141	0.001748	116.9524494386862	0.8207324933747913	126.21185	10.080133054688588	organic_salt_solvates	-2.23594194531141	113.88122592328122	-2.2504910220301895	-1.9378780243901736	HF	-0.020474955601229805
UGULUF_8_0_1	-354.318189	84.702789117562	-47.023893264543	37.678891	-42.861146	-19.354855	-389.816282	-19.003998104613764	-387.61734185213925	0.1951009999999999	-363.5612978002336	24.056044051905644	-401.749671	-14.13232914786073	organic_salt_solvates	-2.1989401478607533	-382.31576921611725	5.3015726360220015	-1.3677336031173608	HF	0.35085689538623654
YEFVAH_5_1_1	192.072167	41.1878764323615	-23.023879202126	18.163995	-23.021913	-22.177657	160.217451	-21.916764576106647	165.42121522113757	0.0483689999999999	167.91811407353285	2.496898852395276	170.9219	5.500684778862421	organic_salt_solvates	-5.203764221137561	162.8573236774928	-2.563891543644786	-1.5499170044285657	HF	0.26089242389335254
VEMJII_18_1_2	-54.61574	32.1500374578145	-16.288314203192	15.861721	-12.444274	-2.544886	-59.460444	-2.4465315239398127	-53.67053990354245	0.097314	-52.137492838975255	1.5330470645671923	-64.686731	-11.016191096457547	organic_salt_solvates	-5.789904096457555	-55.97532725499353	-2.3047873514510826	4.294324885855971	HF	0.09835447606018732
HODPUM_6_0_2	6.189732	28.165006296189	-16.2538825219005	11.911122	-5.458315	-13.628221	-6.044621	-13.644029442940308	-11.25411370514171	0.067535	-11.25036265927162	0.0037510458700911187	-6.846237	4.40787670514171	organic_salt_solvates	5.20949270514171	-4.616593015479355	6.637520689662356	-58.97861762876846	HF	-0.015808442940308254
ISIHIB_11_0_2	18.776329	5.0085077671745	-2.5007223379775	2.507785	-3.366539	-2.622062	14.667212	-2.6592579161995595	10.436854232495033	0.0181	14.798654842437276	4.361800609942243	12.412063	1.9752087675049665	organic_salt_solvates	4.230357767504966	15.134313704417105	4.6974594719220715	45.00838439705886	HF	-0.03719591619955942
HODPUM_9_0_2	-4.610074	8.314485363895999	-4.429706186625	3.884779	-3.490613	-6.684814	-12.213732	-6.649116641507714	-12.971022009141208	0.042336	-16.069741649433055	-3.098719640291847	-12.476704	0.4943180091412085	organic_salt_solvates	0.757290009141208	-11.71135862775603	1.2596633813851774	-9.711365692675884	HF	0.03569735849228639
UGULUF_2_0_1	-403.273324	63.029030421272	-32.7612783327255	30.267748	-46.677691	-4.804303	-430.879955	-4.743730613868843	-418.5334752989752	0.1913639999999999	-397.19336000466166	21.340115294313534	-434.27298	-15.739504701024828	organic_salt_solvates	-12.346479701024805	-423.24020235543964	-4.706727056464445	1.1245760098645017	HF	0.0605723861311569
KOLDUL_19_1_1	599.468803	89.139454344216	-53.188933595307	35.950516	-43.230633	-40.468181	541.722424	-39.17234202151822	563.7001626543912	1.000000000139778e-06	538.4188092358509	-25.281353418540334	577.906603	14.206440345608826	organic_salt_solvates	-21.977738654391146	546.0924515042265	-17.607711150164732	-3.123595187067589	HF	1.2958389784817825
KOLDUL_23_2_2	-1.356101	12.299215813879	-7.292439718859	5.006775	-0.24366	-5.280774	-4.404247	-5.387676928499824	-3.613730066209664	0.0	-5.03619521477517	-1.4224651485655064	-6.551279	-2.937548933790336	organic_salt_solvates	-0.7905169337903359	-3.8970357551667707	-0.28330568895710684	7.8397025723135405	HF	-0.10690292849982352
IDOPAT_2_0_1	-23.790728	27.987122958101	-16.289826701232002	11.697295	-6.710123	-21.569139	-45.074908	-21.40226839004456	-43.92697539265378	0.031352	-46.33483139125936	-2.4078559986055765	-43.979491	-0.05251560734622274	organic_salt_solvates	-1.1479326073462204	-44.05202974688451	-0.12505435423072697	0.28468692213131686	HF	0.16687060995543845
FOVCAV_10_0_1	-428.181375	54.4184273703735	-28.3229520887475	26.095472	-58.061221	-8.089223	-470.237454	-7.946775072343098	-450.5237011025385	0.1819499999999999	-409.8197646964151	40.703936406123375	-466.933931	-16.410229897461477	organic_salt_solvates	-19.713752897461518	-463.12269431862023	-12.598993216081738	2.796521733540102	HF	0.14244792765690217
SIMRAI_23_1_2	6.545416	0.010521885537	-0.0055128069835	0.005009	-1.691509	-0.414075	4.775488	-0.4289737543371433	5.263804130335558	0.000251	2.861172956476769	-2.4026311738587887	4.546856	-0.7169481303355578	organic_salt_solvates	-0.48831613033555765	4.8112122708805325	-0.45259185945502534	-8.598189602966352	HF	-0.014898754337143272
MUTWUT_8_1_2	-2.958512	27.7702414853365	-17.0339739069385	10.736266	-10.177561	-11.157793	-17.081797	-11.283199183938718	-14.773859021238387	0.024926	-21.73382614891533	-6.9599671276769435	-18.861541	-4.087681978761612	organic_salt_solvates	-2.3079379787616148	-15.760411042322394	-0.9865520210840071	6.677686714525799	HF	-0.12540618393871839
UGULUF_3_0_2	-55.354489	58.1928697316105	-31.301381247922	26.891485	-15.128929	-6.023535	-60.484184	-5.877847863743277	-51.45403311814205	0.1095699999999999	-42.229927924135374	9.224105194006675	-59.481108	-8.02707488185795	organic_salt_solvates	-9.03015088185795	-55.2770633476046	-3.823030229462553	7.429991388011527	HF	0.14568713625672292
JAMMIT_16_2_2	-0.018384	2.23430648614	-1.3815863068055	0.85272	-0.177333	-2.063435	-1.810648	-2.1203973048895355	-2.4458631902674948	0.0	-2.0111778217458323	0.4346853685216625	-2.357884	0.0879791902674949	organic_salt_solvates	0.6352151902674947	-1.793637794860804	0.6522253954066908	-26.66647088038311	HF	-0.05696230488953535
KOLDUL_12_0_1	-481.513309	0.508189753114	-0.3126151160215	0.195575	-15.272597	-3.255291	-496.937642	-3.338327125995232	-528.4373695635268	0.3538650000000001	-752.4235858246673	-223.9862162611405	-535.446971	-7.00960143647319	organic_salt_solvates	31.49972756352679	-496.0371116642326	32.40025789929416	-6.131333581888009	HF	-0.08303612599523191
YEFVAH_3_0_1	-334.731937	60.766517432488	-31.379353535958	29.38716	-70.182893	-10.963419	-387.799446	-9.833641502251869	-376.64908547731136	0.28161	-358.96629346897146	17.682792008339902	-410.56927	-33.92018452268866	organic_salt_solvates	-11.15036052268863	-379.8018315587399	-3.1527460814285178	0.8370513039831696	HF	1.1297774977481314
HORVAL_1_0_2	13.714242	6.296322120306999	-3.442230521092	2.854091	-5.464509	-6.256886	4.453589	-6.303071772744744	1.607565716748894	0.024306	-0.1253331545129539	-1.7328988712618478	3.441823	1.834257283251106	organic_salt_solvates	2.846023283251106	4.825271953003457	3.217706236254563	200.16016780713528	HF	-0.046185772744744114
UGULUF_20_2_2	8.557742	0.577835798251	-0.233255752706	0.34458	-0.618167	-1.136963	7.091513	-1.1599142358302663	5.302209957438116	0.0	4.328936266162199	-0.9732736912759172	6.408938	1.1067280425618842	organic_salt_solvates	1.789303042561884	7.125569872579026	1.8233599151409106	34.388678113039276	HF	-0.02295123583026637
HORVAL_0_0_1	-407.336529	68.61681368224801	-36.631128042705	31.985681	-65.50123	-9.505649	-453.92661	-8.377063865739858	-437.53246261766685	0.306876	-408.6289855478613	28.903477069805547	-481.811667	-44.27920438233315	organic_salt_solvates	-16.39414738233313	-445.69476017742016	-8.162297559753313	1.8655295908605187	HF	1.1285851342601418
JAMMIT_1_0_2	-84.950652	120.1078737857945	-68.120037455475	51.987829	-27.544254	-3.621399	-85.47599	-3.2071240130385394	-93.53896171497135	0.309834	-66.06626360773194	27.47269810723941	-74.436517	19.102444714971355	organic_salt_solvates	8.062971714971354	-75.80453193737904	17.73442977759231	-18.95940413753153	HF	0.41427498696146037
FOVCAV_6_0_2	-45.218673	51.1486485897265	-27.661044792677497	23.487601	-12.073404	-4.816848	-48.338979	-4.765050026482801	-43.87922056927478	0.1093079999999999	-30.69252153453956	13.18669903473522	-44.818261	-0.9390404307252211	organic_salt_solvates	-4.459758430725223	-43.84408944689294	0.03513112238184135	-0.08006323249606889	HF	0.05179797351719895
MUTWUT_16_1_2	-24.909873	77.580860821134	-41.291144239299	36.289712	-38.545038	-8.630664	-46.891693	-8.475506275739836	-35.70155783261731	0.154256	-23.560413123215938	12.141144709401374	-46.382059	-10.680501167382687	organic_salt_solvates	-11.190135167382685	-39.175165969941666	-3.473608137324355	9.729570215423012	HF	0.15515772426016383
JAMMIT_5_0_1	-318.788143	22.693097645114	-12.4111808416145	10.281915	-38.328742	-6.12758	-350.706973	-5.398721758295335	-347.9204191033766	0.170698	-334.6616750408405	13.258744062536095	-369.248441	-21.328021896623397	organic_salt_solvates	-2.7865538966233885	-347.4547621118884	0.46565699148823114	-0.1338400869624935	HF	0.728858241704665
KOLDUL_16_1_2	-30.883254	9.514607090227	-5.473746427561	4.04086	-10.033136	-6.158487	-43.138532	-6.14288815203385	-42.48699686605548	0.028186	-38.445766967005085	4.041229899050393	-43.47773	-0.9907331339445236	organic_salt_solvates	-0.6515351339445203	-42.393721391279655	0.09327547477582243	-0.21953887461117275	HF	0.015598847966150409
GELSUM_8_0_1	-136.433707	1.206973761482	-0.626604791564	0.580369	-6.361347	-2.372916	-143.633306	-2.396872882108543	-147.02402424953033	0.0110689999999999	-146.78550746814724	0.2385167813830833	-154.836398	-7.812373750469675	organic_salt_solvates	3.390718249530323	-143.2755891354916	3.7484351140387275	-2.5495391880151876	HF	-0.023956882108543187
ISIHIB_12_0_0	229.014212	3.316984645778	-1.8327065168505	1.484278	-12.956999	-3.793577	215.53604	-3.908314116682061	218.45640911188647	0.0014739999999999	214.3033100497344	-4.15309906215208	222.98465	4.528240888113515	organic_salt_solvates	-2.9203691118864583	215.85401722999302	-2.6023918818934533	-1.1912636907624854	HF	-0.11473711668206121
SIMRAI_21_1_1	206.067132	3.3739071739745	-1.886736731235	1.48717	-10.697564	-4.392124	193.806142	-4.518551888227817	197.7346753093281	1.0000000000287557e-06	183.0927720813472	-14.641903227980919	201.105392	3.370716690671884	organic_salt_solvates	-3.9285333093281167	194.02717318605298	-3.707502123275134	-1.8749883486420718	HF	-0.12642788822781714
HODPUM_16_2_2	226.329578	1.5250313604694998	-0.854433420479	0.670598	-14.282903	-3.007657	212.17799	-3.080286076250057	211.38581247521358	0.0	211.13274264455924	-0.25306983065433997	217.638703	6.252890524786409	organic_salt_solvates	0.7921775247864105	212.4435543135716	1.0577418383580266	0.5003844988329356	HF	-0.07262907625005699
UGULUF_15_1_2	-49.445853	56.506911746038	-28.5051978526155	28.00171	-15.136703	-4.343404	-52.363199	-4.209970709997326	-43.3448452427212	0.117616	-42.61049097107893	0.7343542716422675	-58.639829	-15.2949837572788	organic_salt_solvates	-9.018353757278803	-46.47931325178954	-3.1344680090683426	7.231466605812156	HF	0.13343329000267357
IDOPAT_15_0_2	-274.268871	36.1234711059355	-18.502771736049	17.620697	-36.202007	-4.910011	-299.703056	-4.1222848088304	-295.92881454191456	0.2054789999999999	-266.88381872250545	29.04499581940911	-319.252406	-23.323591458085446	organic_salt_solvates	-3.7742414580854415	-294.93670220193053	0.9921123399840326	-0.3352537134715256	HF	0.7877261911696003
FOVCAV_13_0_2	-38.754856	20.8098021908605	-10.94863451704	9.861166	-8.416691	-3.962763	-44.693556	-3.925450172098037	-42.91908002136417	0.067913	-30.544568553019182	12.374511468344984	-43.612922	-0.693841978635831	organic_salt_solvates	-1.7744759786358344	-42.70009632554222	0.21898369582194732	-0.5102245801003705	HF	0.037312827901963
MUTWUT_13_1_1	-6.954868	0.766908534247	-0.4053467835825	0.361562	-0.469324	-4.331004	-11.487381	-4.375117266712074	-12.502977805374712	0.001036	-10.080832537781443	2.422145267593269	-10.677208	1.825769805374712	organic_salt_solvates	1.015596805374713	-11.621962449433145	0.8810153559415674	-7.046444212376682	HF	-0.04411326671207405
JAMMIT_13_1_2	-3.102889	4.3531186844325	-2.5167915216915	1.836327	-3.681507	-4.981933	-10.150453	-5.0427488506610025	-11.067444435975132	0.0121219999999999	-10.153615026375787	0.9138294095993444	-12.753272	-1.6858275640248692	organic_salt_solvates	0.916991435975131	-9.97231312900161	1.0951313069735225	-9.895069393018664	HF	-0.06081585066100281
SIMRAI_0_0_0	149.13685	1.054660299169	-0.5950497971085	0.45961	-9.854635	-1.886332	139.560157	-1.9315582382638588	139.97347620462227	0.01431	141.02843569946685	1.0549594948445815	148.923905	8.950428795377718	organic_salt_solvates	-0.4133192046222689	139.75875210783994	-0.21472409678233362	-0.15340341799358906	HF	-0.04522623826385885
SIMRAI_5_0_2	-8.884719	39.262951333662	-21.3060699265465	17.956879	-5.888962	-6.014657	-10.919126	-5.823255178426351	-4.301424492934178	0.056534	-2.1609915909537687	2.140432901980409	-9.440119	-5.138694507065821	organic_salt_solvates	-6.6177015070658225	-7.769304461858895	-3.4678799689247173	80.62166323322194	HF	0.19140182157364904
KOLDUL_17_1_2	10.638254	3.2711495253165	-1.8746147058425	1.396535	-4.947893	-4.283494	3.058921	-4.345784013523708	2.996651476022394	0.003721	2.628162877498141	-0.368488598524253	-0.232111	-3.228762476022394	organic_salt_solvates	0.06226952397760588	3.2393453082631227	0.24269383224072882	8.098834121439726	HF	-0.062290013523707444
ISIHIB_16_1_2	-68.598666	95.424379095509	-52.39452093217599	43.029852	-18.631528	-4.42244	-67.112745	-4.450072440811591	-57.932613260761066	0.150495	-48.195415212567	9.737198048194067	-64.19961	-6.266996739238941	organic_salt_solvates	-9.180131739238938	-58.95645572804407	-1.0238424672830035	1.767298952447693	HF	-0.02763244081159133
HURMOX_2_0_1	-433.084024	84.8349029936925	-44.450947701130495	40.38395	-66.734068	-8.41393	-475.499194	-8.228705333265584	-453.47553844425886	0.222083	-426.2526946898272	27.222843754431665	-473.724987	-20.24944855574114	organic_salt_solvates	-22.02365555574113	-465.4197377866906	-11.944199342431716	2.6339236253864433	HF	0.18522466673441684
HODPUM_0_0_0	0.748165	0.8596988213465	-0.4282619637975	0.431437	-0.207694	-3.264005	-2.473371	-3.3351739160798672	-2.8309970734028145	0.008335	-5.337246954794625	-2.5062498813918106	-1.977156	0.8538410734028146	organic_salt_solvates	0.35762607340281427	-2.5511780789429963	0.27981899445981817	-9.884114578878037	HF	-0.0711689160798672
VEMJII_11_0_2	-27.863271	20.836447857384	-10.936123825755	9.900323	-10.225598	-5.02448	-36.29725	-4.907770123825045	-34.88038561882664	0.048996	-22.79282222624728	12.087563392579355	-36.737332	-1.8569463811733655	organic_salt_solvates	-1.4168643811733617	-34.29006950872161	0.5903161101050287	-1.692401329950912	HF	0.11670987617495499
SIMRAI_19_1_1	263.676036	0.0117405192384999	-0.0055225869709999	0.006218	-10.06883	-0.844844	254.748938	-0.8837934350240659	254.41175494156374	0.0	255.20843375099773	0.7966788094339847	264.705995	10.29424005843623	organic_salt_solvates	0.33718305843626695	254.8200685929259	0.4083136513621639	0.1604932332847396	HF	-0.03894943502406589
ISIHIB_7_0_1	-320.628923	24.918256303767503	-14.079927653367498	10.838327	-34.167561	-7.850373	-350.659259	-7.887609787660976	-348.43807922637154	0.0851659999999999	-328.15632636686564	20.2817528595059	-366.342315	-17.904235773628443	organic_salt_solvates	-2.221179773628478	-347.6463642796171	0.7917149467544391	-0.22721826171016218	HF	-0.0372367876609756
ROJJEG_10_0_1	-220.371893	2.8786876429085	-1.6810404030685	1.197647	-13.721942	-4.610803	-235.420556	-4.754443151696421	-237.83712591228144	0.017799	-260.84579361116425	-23.008667698882817	-255.860412	-18.02328608771856	organic_salt_solvates	2.4165699122814317	-234.74291781838784	3.0942080938935987	-1.300977751906907	HF	-0.1436401516964212
FOVCAV_15_1_2	-79.512077	62.512782625335	-32.1200417189285	30.392737	-17.616986	-4.212328	-83.130368	-3.990368288170818	-66.83906038477093	0.14	-70.56660521263218	-3.7275448278612515	-84.153867	-17.314806615229074	organic_salt_solvates	-16.291307615229073	-76.76138422540494	-9.922323840634007	14.845097737033386	HF	0.22195971182918228
ISIHIB_18_1_2	-57.127181	68.6310463680945	-37.556041099320005	31.075001	-17.884855	-3.713383	-60.130727	-3.826781905417122	-51.43756111443276	0.131629	-42.18912822110713	9.248432893325628	-59.711505	-8.273943885567242	organic_salt_solvates	-8.69316588556724	-54.06844363068174	-2.630882516248981	5.114710844077689	HF	-0.11339890541712228
HORVAL_10_1_0	-288.872655	7.1149307219355	-3.8988141577165	3.216116	-31.025562	-4.966458	-317.192823	-4.50519288733369	-319.6691328066759	0.1207559999999999	-286.0051527011425	33.663980105533426	-339.361951	-19.692818193324058	organic_salt_solvates	2.4763098066759426	-315.44211459406915	4.227018212606765	-1.3223104074809466	HF	0.4612651126663101
JAMMIT_3_0_1	-328.966345	14.689158542622	-7.980401652522	6.708756	-41.841071	-6.331488	-365.642466	-5.623195729231668	-360.77098425896054	0.153271	-339.630901563488	21.14008269547253	-379.376291	-18.605306741039442	organic_salt_solvates	-4.871481741039474	-362.88596990820673	-2.1149856492461936	0.5862405075592393	HF	0.7082922707683323
JAMMIT_18_2_1	-2.06235	1.269100847209	-0.662419410347	0.606681	-1.554356	-2.857279	-5.873536	-2.9114463278791245	-6.504017932083267	0.010775	-9.4308959054005	-2.926877973317234	-5.702635	0.8013829320832668	organic_salt_solvates	0.6304819320832671	-5.848182917288417	0.6558350147948495	-10.08353638694201	HF	-0.05416732787912437
GELSUM_3_0_1	-297.780556	46.7666346683625	-25.166919104840503	21.599713	-47.008919	-12.800023	-337.852879	-12.524583388530674	-329.97346765946224	0.1530059999999999	-304.3757128402566	25.597754819205647	-358.75417	-28.780702340537744	organic_salt_solvates	-7.879411340537729	-332.54303554459136	-2.5695678851291177	0.7787195447425949	HF	0.2754396114693254
JAMMIT_15_2_2	-0.172136	0.323950651885	-0.200727845094	0.123223	-0.038237	-0.720054	-0.863132	-0.7506499876370338	-0.6976486187897163	0.0	-1.2730753228247498	-0.5754267040350335	-0.885558	-0.18790938121028367	organic_salt_solvates	-0.16548338121028372	-0.8821868293145696	-0.1845382105248533	26.451455009685386	HF	-0.03059598763703386
MUTWUT_9_1_2	40.800556	43.934904155966	-23.798648089548003	20.136253	-38.628582	-7.936942	11.610945	-7.976911126262291	12.63654970238251	0.052958	20.32502858215632	7.688478879773811	8.95131	-3.6852397023825105	organic_salt_solvates	-1.0256047023825108	16.230062640222755	3.593512937840245	28.43745343843913	HF	-0.039969126262290544
HURMOX_20_2_2	-0.835825	7.5449861043965	-4.6064494039635004	2.938536	-0.020901	-3.931613	-3.359031	-4.00433524370442	-2.8594478029863475	0.001303	-3.76447467666425	-0.9050268736779024	-4.263363	-1.4039151970136525	organic_salt_solvates	-0.4995831970136524	-3.1406330917007894	-0.2811852887144419	9.833552073263164	HF	-0.07272224370442038
HURMOX_1_0_1	-327.527673	56.114201575346	-29.3610445902465	26.753153	-57.584624	-13.275954	-374.068801	-12.921941691242248	-367.93822151253806	0.143518	-341.322373087834	26.61584842470404	-388.717532	-20.77931048746194	organic_salt_solvates	-6.130579487461944	-367.248349764436	0.689871748102064	-0.18749662518509388	HF	0.3540123087577527
UGULUF_19_2_2	4.395739	0.5305749000145	-0.2072345928635	0.32334	-0.466287	-0.765015	3.413116	-0.7776362495304386	2.2018266645878053	0.0	3.958017862298488	1.7561911977106828	3.283326	1.081499335412195	organic_salt_solvates	1.2112893354121947	3.4613237556622796	1.2594970910744743	57.20237252691548	HF	-0.012621249530438639
IDOPAT_16_0_2	-290.463607	62.6559963777	-32.4312273315905	30.224765	-48.859034	-6.542755	-321.581156	-5.446088368640694	-312.72856615781376	0.263344	-279.98909005663	32.739476101183755	-339.859351	-27.130784842186245	organic_salt_solvates	-8.852589842186262	-314.0435233906447	-1.3149572328309205	0.420478771410779	HF	1.096666631359306
UGULUF_11_0_0	113.096688	16.846062090903	-9.9718004677205	6.874261	-4.3859	-7.288003	105.620823	-7.396485282375854	106.83148851505948	0.0368519999999999	103.85983862836233	-2.9716498866971506	117.877935	11.046446484940518	organic_salt_solvates	-1.2106655150594747	106.35626946643585	-0.47521904862362874	-0.4448305038421697	HF	-0.10848228237585378
FOVCAV_9_0_1	-228.980921	0.512712344896	-0.2333868833035	0.279325	-12.991369	-2.170075	-241.447592	-2.1763610755792957	-244.37166547084084	0.0202609999999999	-273.8789189182382	-29.507253447397346	-254.424656	-10.05299052915916	organic_salt_solvates	2.9240734708408525	-240.7922485375062	3.5794169333346417	-1.4647430283858947	HF	-0.0062860755792955025
ROJJEG_15_1_1	236.583573	25.13651720373	-15.3263125905605	9.810203	-22.260302	-5.991515	217.474984	-6.00848419749489	222.6397609366371	0.0	221.92838799689991	-0.7113729397371742	241.083677	18.443916063362906	organic_salt_solvates	-5.164776936637082	219.17049252251712	-3.4692684141199663	-1.5582429659126855	HF	-0.01696919749489023
ISIHIB_9_0_1	-287.897189	6.2926898487025005	-3.4406593667565	2.85203	-25.287715	-4.85369	-311.673679	-4.944375264761493	-309.6339893501488	0.0587739999999999	-291.96719256368505	17.66679678646375	-323.516128	-13.882138649851186	organic_salt_solvates	-2.039689649851198	-310.1944517125322	-0.5604623623834186	0.1810080229110833	HF	-0.09068526476149241
ROJJEG_1_0_2	-7.122274	0.987064254934	-0.5051580331285	0.481906	-1.982574	-1.429817	-9.910373	-1.4628399485931136	-11.185584117352704	0.0104319999999999	-11.2684845916248	-0.08290047427209579	-11.457164	-0.2715798826472966	organic_salt_solvates	1.275211117352704	-9.811115813326765	1.374468304025939	-12.287854524232346	HF	-0.03302294859311372
IRURAO_11_0_0	128.492077	32.9034369228955	-21.1036316049595	11.799804	-11.392378	-25.513133	99.55377	-25.13047016175752	104.99256096512333	2.9999999999752447e-06	102.36964344758522	-2.622917517538113	112.309407	7.3168460348766615	organic_salt_solvates	-5.4387909651233315	99.9628381751474	-5.029722789975935	-4.7905515816941735	HF	0.3826628382424815
HORVAL_15_2_2	-1.246518	9.3924732751985	-4.813174791604	4.579298	-0.071436	-4.570296	-3.653217	-4.603142666987075	-4.889135936386897	0.00641	-5.919067494616421	-1.0299315582295234	-2.963203	1.9259329363868973	organic_salt_solvates	1.2359189363868972	-3.003348492925065	1.8857874434618322	-38.57097589426898	HF	-0.0328466669870755
MUTWUT_11_1_1	-1.308668	13.5431544572	-7.9385725619685	5.604581	-1.665833	-12.330875	-12.258984	-12.476136512336035	-13.721258418905082	0.001553	-14.30392200188367	-0.5826635829785882	-15.349892	-1.6286335810949186	organic_salt_solvates	1.462274418905082	-11.953569914818626	1.7676885040864558	-12.882845363883996	HF	-0.14526151233603457
YEFVAH_1_0_2	-56.576673	52.96325379899051	-28.235572053976	24.727678	-25.656228	-4.263459	-69.449159	-3.81774039612958	-55.122766708340855	0.195771	-39.58428445924447	15.538482249096383	-71.604687	-16.481920291659144	organic_salt_solvates	-14.32639229165914	-64.0997160274695	-8.976949319128643	16.285375091251186	HF	0.44571860387042017
HODPUM_13_1_2	-286.244409	8.2911614931	-4.431457962233	3.859703	-28.154933	-4.230426	-311.21129	-3.771665112940704	-313.4442668746312	0.1275089999999999	-284.1779038509121	29.266363023719066	-330.478648	-17.03438112536884	organic_salt_solvates	2.232976874631163	-309.3932825869676	4.050984287663596	-1.2924097569421726	HF	0.45876088705929563
FOVCAV_21_1_2	-2.612888	0.0895079710155	-0.029343827236	0.060164	-0.25984	-0.68423	-3.47659	-0.6990657167066628	-4.770023459714934	0.001878	-3.794251664157729	0.975771795557205	-4.574931	0.1950924597149335	organic_salt_solvates	1.293433459714934	-3.4852324452907637	1.28479101442417	-26.934689635697346	HF	-0.014835716706662838
SIMRAI_15_0_1	-169.914902	10.156419906756	-5.9473254192795	4.209094	-10.094045	-7.351222	-183.330231	-7.48277788556368	-184.46116176564723	0.0161919999999999	-175.8521923630973	8.608969402549945	-200.95419	-16.493028234352778	organic_salt_solvates	1.1309307656472356	-182.50417342481208	1.956988340835153	-1.060921617376265	HF	-0.1315558855636798
HORVAL_9_1_0	-408.609036	70.7744242698025	-37.698755056254	33.075665	-65.164095	-9.325766	-454.219874	-8.224286985359205	-437.6972826728352	0.309106	-409.6681088327484	28.0291738400868	-481.697513	-44.00023032716484	organic_salt_solvates	-16.522591327164832	-445.77181043663313	-8.07452776379796	1.8447744784912026	HF	1.1014790146407947
SIMRAI_3_0_1	-432.216254	64.9368265426805	-33.984045692314005	30.952777	-56.346806	-9.253822	-471.704464	-9.179844595900535	-463.97308471138103	0.202219	-439.39235653092464	24.58072818045639	-491.488123	-27.51503828861894	organic_salt_solvates	-7.731379288618939	-463.82506284372363	0.14802186765740544	-0.03190311518813292	HF	0.0739774040994643
FOVCAV_19_1_1	135.655559	19.189301202163	-10.4873665132	8.701933	-12.501322	-13.247132	116.590304	-13.213375641705124	120.95266007176359	9.999999999177334e-07	105.7367704179346	-15.215889653828995	129.275779	8.323118928236411	organic_salt_solvates	-4.362356071763585	117.78165305105023	-3.171007020713361	-2.621692667885055	HF	0.033756358294876776
HODPUM_4_0_2	-4.045373	5.39642670755	-3.0230625751585003	2.373364	-1.121652	-6.264699	-10.059677	-6.174954128279978	-9.823610329566595	0.03401	-10.496552460583716	-0.6729421310171215	-10.033605	-0.2099946704334048	organic_salt_solvates	-0.2360666704334058	-9.933453656055116	-0.10984332648852124	1.118156388572544	HF	0.08974487172002199
UGULUF_4_0_0	234.32754	26.566874409961503	-15.7315136982755	10.835359	-26.816521	-9.926837	208.122186	-9.930016251265853	203.13369140841235	0.0	208.40293392132443	5.269242512912086	217.086828	13.95313659158765	organic_salt_solvates	4.988494591587653	210.0461885535534	6.91249714514106	3.402929911436047	HF	-0.0031792512658519456
HODPUM_12_1_2	-299.052696	14.8323249335925	-8.130625282472499	6.701699	-28.91349	-3.877232	-322.897136	-3.467001569438646	-324.7094518881488	0.129325	-305.3698855068687	19.33956638128012	-343.29961	-18.590158111851167	organic_salt_solvates	1.8123158881488166	-320.5389667399504	4.170485148198395	-1.284374422717754	HF	0.410230430561354
YEFVAH_7_1_2	-43.605286	62.3751002999995	-32.616960510351504	29.758136	-11.020571	-6.160723	-44.182831	-5.9927786948605615	-33.74104320153268	0.1201489999999999	-23.929319697227104	9.81172350430558	-44.510632	-10.769588798467318	organic_salt_solvates	-10.441787798467317	-38.43054878925188	-4.6895055877191965	13.898519852243856	HF	0.16794430513943848
HORVAL_7_0_0	238.507202	11.968415285004	-6.893210793986	5.075204	-20.473231	-10.448308	214.080363	-10.60524971010346	218.70302901381865	0.00019	214.55395372734677	-4.149075286471884	218.017409	-0.6856200138186637	organic_salt_solvates	-4.622666013818645	214.89113640380464	-3.811892610014013	-1.7429537337469432	HF	-0.15694171010345848
ISIHIB_2_0_0	194.803272	0.0334540291075	-0.0183328294275	0.015121	-6.414782	-1.07792	188.581615	-1.1469372499031043	189.76675308880436	0.0	186.95854793469488	-2.808205154109487	197.436528	7.6697749111956455	organic_salt_solvates	-1.185138088804365	188.57411632074988	-1.1926367680544843	-0.6284750877812464	HF	-0.06901724990310432
VEMJII_10_0_1	-155.698155	0.017942084139	-0.007541018861	0.010401	-5.89979	-1.297378	-161.728019	-1.3323675205140693	-164.94110653487596	0.001928	-160.4329997847404	4.508106750135568	-175.958661	-11.01755446512405	organic_salt_solvates	3.2130875348759673	-161.42045059726067	3.520655937615288	-2.134492735969892	HF	-0.03498952051406934
VEMJII_19_1_2	1.343062	1.609000093593	-0.7389808255715	0.870019	-2.838484	-2.671129	-3.185412	-2.724046355373652	-3.981485082535295	0.005371	-5.663465208334008	-1.681980125798713	-4.893578	-0.9120929174647046	organic_salt_solvates	0.7960730825352953	-3.035874676604196	0.9456104059310992	-23.750193365761945	HF	-0.05291735537365172
HODPUM_3_0_2	-2.507999	5.826743760468499	-3.1606292025855	2.666114	-0.838191	-5.499261	-7.387262	-5.461133361480711	-7.618099382042856	0.033075	-9.266877243997165	-1.6487778619543088	-7.227205	0.3908943820428563	organic_salt_solvates	0.2308373820428562	-7.1602154493562775	0.45788393268657845	-6.010474656787598	HF	0.038127638519288354
FOVCAV_16_1_2	10.976802	0.447611344817	-0.2302250829204999	0.217386	-1.990881	-1.644651	7.838905	-1.6796487745702957	5.007020975537588	0.0078709999999999	6.801725616506769	1.7947046409691811	6.665659	1.6586380244624115	organic_salt_solvates	2.8318840244624113	7.857969607810727	2.8509486322731385	56.939019153340794	HF	-0.034997774570295626
IRURAO_1_0_0	126.61628	1.4325377732485	-0.9381003366245	0.494437	-5.462691	-4.269268	118.200273	-4.320204750336069	118.42167100883988	0.0007189999999999	118.16048669405828	-0.26118431478160176	125.614799	7.193127991160125	organic_salt_solvates	-0.22139800883988414	118.11065656682713	-0.3110144420127483	-0.26263304626864437	HF	-0.050936750336068926
SIMRAI_14_0_1	-156.186484	11.664278367945	-6.823761272775	4.840516	-9.286599	-5.349354	-166.645326	-5.500819033229914	-168.46601966682945	0.0183489999999999	-157.27539010426526	11.190629562564197	-183.730626	-15.264606333170548	organic_salt_solvates	1.8206936668294418	-165.6566218745844	2.8093977922450506	-1.667634694403725	HF	-0.1514650332299139
FOVCAV_3_0_1	-379.864208	69.92164192913	-36.58434493820951	33.337292	-59.695447	-13.391214	-425.022279	-13.07204434589185	-416.59726255855315	0.2455239999999999	-387.4967134510645	29.100549107488632	-430.283478	-13.686215441446848	organic_salt_solvates	-8.425016441446871	-416.83456486027166	-0.23730230171850053	0.05696204057153339	HF	0.31916965410814946
KOLDUL_21_1_1	819.80487	0.1530818437684999	-0.0663525680524999	0.086729	-59.700717	-3.525805	768.381452	-3.600264901353771	765.0703926981424	0.001336	789.2811925673221	24.21079986917971	792.537965	27.467572301857558	organic_salt_solvates	3.31105930185754	769.6262919372381	4.555899239095652	0.595487589452854	HF	-0.07445990135377079
JAMMIT_11_1_1	198.523709	2.950287577269	-1.6470896871220002	1.303198	-14.887945	-6.492296	180.708445	-6.579382697428734	177.42001342517958	0.0046199999999999	179.22967274301118	1.8096593178316027	182.811328	5.391314574820427	organic_salt_solvates	3.288431574820436	180.95183613014206	3.5318227049624795	1.9906563170517946	HF	-0.08708669742873454
IDOPAT_6_0_0	149.511938	4.5117136502445	-2.618570796153	1.893143	-9.20022	-8.54628	134.496054	-8.567189634613689	135.56374716391807	0.0007169999999999	129.73430810140414	-5.829439062513927	138.95337	3.3896228360819407	organic_salt_solvates	-1.0676931639180793	134.54935969556675	-1.014387468351316	-0.7482734061081691	HF	-0.02090963461368922
VEMJII_16_1_2	16.83224	0.0061447175745	-0.0025809373885	0.003564	-1.912821	-0.424926	14.873047	-0.4418120153019905	11.997868771536307	0.0023729999999999	14.364704871265197	2.3668360997288893	14.405079	2.4072102284636934	organic_salt_solvates	2.8751782284636924	14.906131228629526	2.908262457093219	24.239825526286538	HF	-0.016886015301990465
UGULUF_10_0_2	-55.91217	55.4550849836125	-29.857836850948	25.597245	-16.215648	-2.936335	-59.455006	-3.075836625253741	-48.3073400693599	0.124997	-39.28268197857258	9.02465809078732	-58.179469	-9.872128930640095	organic_salt_solvates	-11.147665930640095	-54.28770505093003	-5.980364981570126	12.379826695039492	HF	-0.13950162525374088
MUTWUT_12_1_1	3.197001	0.159142550594	-0.0540465659984999	0.105096	-0.603421	-2.411144	0.352282	-2.48867582185727	-1.0735539095631554	0.00093	-0.3741613859770268	0.6993925235861287	-0.383038	0.6905159095631555	organic_salt_solvates	1.4258359095631554	0.27127270737274634	1.3448266169359018	-125.26866186749123	HF	-0.07753182185726981
ISIHIB_10_0_0	217.031297	3.86154985073	-2.1573005265065	1.704249	-11.320343	-3.3419	205.425722	-3.445402401732773	208.18855743741642	0.000955	202.1001254563029	-6.08843198111353	212.47895	4.290392562583577	organic_salt_solvates	-2.7628354374164132	205.75184144624114	-2.4367159911752765	-1.170437040905948	HF	-0.10350240173277303
HURMOX_17_1_1	235.786116	0.1932004026935	-0.0947107983415	0.09849	-19.440118	-3.010886	217.212583	-3.069063087076433	215.3525625400614	0.0017099999999999	227.44338369271009	12.090821152648687	224.698274	9.345711459938599	organic_salt_solvates	1.860020459938596	217.56500043339648	2.2124378933350783	1.0273561954590185	HF	-0.058177087076432876
VEMJII_12_0_2	-8.349587	20.4405315704945	-10.194781769886	10.245748	-1.209147	-3.207759	-7.559103	-3.1299260130700417	-6.427543066515625	0.033536	-7.188844228322568	-0.7613011618069434	-8.913736	-2.486192933484375	organic_salt_solvates	-1.1315599334843753	-5.638790461868154	0.7887526046474713	-12.271447993191815	HF	0.0778329869299581
UGULUF_12_0_1	-112.490198	3.2318999543815	-1.7872186345169998	1.444681	-3.875686	-3.831616	-118.733319	-3.822456540418138	-123.1814270807251	0.0269909999999999	-140.76868525468365	-17.587258173958546	-129.144	-5.962572919274905	organic_salt_solvates	4.448108080725106	-118.42504554727294	4.756381533452156	-3.8612814010793475	HF	0.009159459581861817
ISIHIB_19_1_1	160.135133	14.5374937941	-8.927939230748999	5.609554	-6.565086	-7.111215	150.472788	-7.155865500965288	153.2703155195209	0.001106	150.96335517784647	-2.3069603416744258	162.444431	9.174115480479117	organic_salt_solvates	-2.7975275195208837	150.98030572565483	-2.290009793866062	-1.4940987014373313	HF	-0.044650500965288664
IDOPAT_20_1_2	-4.73114	1.0385096068075	-0.5536649752864999	0.484845	-11.294489	-1.895803	-15.461268	-1.7714602800026826	-14.111918598879132	0.03331	-4.985937879455749	9.125980719423383	-15.253233	-1.1413144011208676	organic_salt_solvates	-1.3493494011208682	-15.04634917131757	-0.934430572438437	6.621570028845376	HF	0.12434271999731727
HODPUM_7_0_2	0.524946	17.040325639937	-9.2939452807855	7.746379	-3.900791	-9.630014	-8.480409	-9.572779423932118	-11.779043024241941	0.061661	-11.918438998268735	-0.13939597402679382	-9.727474	2.0515690242419407	organic_salt_solvates	3.2986340242419416	-7.452849855121126	4.326193169120815	-36.72788324329288	HF	0.05723457606788074
SIMRAI_11_0_0	92.438285	3.0052849260845	-1.8686321575265	1.136653	-1.199004	-3.542236	88.484525	-3.617264533287028	89.8766680036794	9.999999999177334e-07	85.54517101165605	-4.331496992023347	96.752029	6.875360996320595	organic_salt_solvates	-1.3921430036793936	88.4077355747512	-1.4689324289281984	-1.6343868342649983	HF	-0.07502853328702797
VEMJII_4_0_1	-379.338219	64.3128672259205	-34.6203751914755	29.692488	-52.444453	-18.257056	-425.307314	-18.19292311285073	-419.1406644393067	0.171323	-391.90011761345977	27.240546825846934	-440.144056	-21.003391560693274	organic_salt_solvates	-6.166649560693315	-418.52720571925596	0.613458720050744	-0.14636106016374734	HF	0.06413288714927035
MUTWUT_3_0_1	-96.530388	19.821852499179	-7.9047768266615	11.917074	-43.213094	-2.082505	-127.533227	-0.7398895724712643	-127.68778448299585	0.387549	-168.58991815771543	-40.90213367471958	-126.303558	1.3842264829958566	organic_salt_solvates	0.15455748299585537	-123.19466223454023	4.49312224845562	-3.5188348412873967	HF	1.3426154275287354
JAMMIT_10_1_2	16.860427	1.5438997735185	-0.9019845309835	0.641915	-3.167209	-2.508514	12.119973	-2.582381943212891	10.090022072652287	0.0043689999999999	11.940102085062769	1.8500800124104817	9.311399	-0.7786230726522874	organic_salt_solvates	2.0299509273477128	12.192215140864574	2.102193068212287	20.834375317275196	HF	-0.07386794321289125
IRURAO_16_1_2	2.657544	10.905782124734	-6.370232518297	4.535549	-9.437084	-7.979466	-10.700159	-8.104880076948115	-10.82248110878389	0.0148329999999999	-50.8369845566626	-40.01450344787871	-15.027887	-4.20540589121611	organic_salt_solvates	0.12232210878389083	-10.046297827647809	0.7761832811360811	-7.1719532086418205	HF	-0.12541407694811468
VEMJII_1_0_1	-187.77159	11.980022221428	-7.163910582281001	4.816111	-7.974731	-8.867563	-200.707048	-8.982590137615247	-199.1575330032129	0.003619	-199.4718952360183	-0.31436223280539366	-213.31322	-14.155686996787097	organic_salt_solvates	-1.5495149967870816	-199.95957027270856	-0.8020372694956563	0.4027150052530111	HF	-0.11502713761524674
HURMOX_3_0_1	-139.57356	12.1989645909195	-7.206915841699	4.992048	-8.227184	-9.900859	-153.659704	-9.62252603209267	-156.55945220626833	0.034528	-158.39484612063464	-1.835393914366307	-164.159581	-7.60012879373167	organic_salt_solvates	2.8997482062683275	-152.95682093383942	3.6026312724289085	-2.3011266465613414	HF	0.2783329679073301
HORVAL_12_2_0	7.985553	3.014826578571	-1.6091313082065002	1.405695	-4.805763	-4.79505	0.013236	-4.83681277952319	-3.1418349441781914	0.021807	-4.909825847663755	-1.7679909034855634	-0.641981	2.4998539441781915	organic_salt_solvates	3.1550709441781914	0.19241267757132352	3.334247621749515	-106.12421342909384	HF	-0.041762779523190297
KOLDUL_20_1_2	-15.504112	2.0383310664725	-1.2362282140725	0.802103	-4.148421	-2.861915	-21.308189	-2.8837365662676286	-20.32699396534894	0.007708	-21.146422720933824	-0.8194287555848838	-22.598304	-2.2713100346510586	organic_salt_solvates	-0.9811950346510585	-21.170940355780406	-0.8439463904314657	4.151850450047488	HF	-0.021821566267628434
KOLDUL_1_0_1	-993.422704	138.66773343028498	-77.66259514873751	61.00513	-122.789113	-29.98317	-1092.418044	-29.38063556440257	-1082.3948528233489	0.272067	-1067.7163759368511	14.67847688649772	-1147.331683	-64.93683017665126	organic_salt_solvates	-10.023191176651153	-1077.9505440206249	4.444308802723981	-0.41059958767646787	HF	0.6025344355974305
VEMJII_20_1_1	97.568807	2.1757482871965	-1.3018999348395	0.873848	-1.847373	-5.079849	91.429333	-5.040222199183652	92.53566626983482	0.0027379999999999	90.07134363146558	-2.4643226383692394	97.500943	4.965276730165186	organic_salt_solvates	-1.1063332698348205	91.26830493297894	-1.2673613368558847	-1.369592275004805	HF	0.039626800816348506
YEFVAH_0_0_2	-21.929527	7.453344872623	-4.1704025202315	3.282942	-11.570317	-2.314573	-31.942838	-2.1315832167531097	-28.34240108120838	0.06176	-21.67915020750325	6.663250873705131	-32.23976	-3.8973589187916176	organic_salt_solvates	-3.600436918791619	-31.0467108276261	-2.704309746417721	9.541568968236556	HF	0.18298978324689052
IRURAO_8_0_0	123.762992	14.2372712376165	-8.805713315806	5.431557	-7.074032	-16.820866	103.895984	-16.813785949273424	108.4634689798697	9.999999999177334e-07	105.11360581425284	-3.349863165616867	114.791694	6.328225020130304	organic_salt_solvates	-4.567484979869704	103.910316913733	-4.553152066136704	-4.197866902986246	HF	0.007080050726575138
SIMRAI_9_0_0	209.3071	26.469521576221	-15.5901038902035	10.879416	-29.361377	-14.055566	176.950866	-14.07684291803436	180.24340558066206	9.999999999177334e-07	186.1509683099433	5.9075627292812385	192.291842	12.048436419337946	organic_salt_solvates	-3.2925395806620656	178.80492639735	-1.4384791833120687	-0.7980759011282244	HF	-0.021276918034359937
FOVCAV_22_2_2	12.545388	3.596842146567	-1.5831900449545	2.013652	-1.254628	-1.58424	10.930302	-1.6166993262999347	8.279347231481331	0.0	6.238055783951547	-2.041291447529784	8.753155	0.4738077685186681	organic_salt_solvates	2.650954768518668	11.321982116007883	3.042634884526551	36.749695349861135	HF	-0.03245932629993464
IDOPAT_14_0_2	-179.885561	3.4565310603605	-2.00868556141	1.447845	-16.75187	-2.398964	-195.034072	-2.126501166317233	-200.20517367330348	0.0594599999999999	-191.90985951546327	8.29531415784021	-205.766193	-5.56101932669651	organic_salt_solvates	5.171101673303468	-194.126041112473	6.079132560830487	-3.0364512810994926	HF	0.2724628336827668
HODPUM_5_0_2	5.089704	1.419964981012	-0.6385072910249999	0.781458	-8.906205	-3.191495	-4.874467	-3.2130068333665847	-9.282233226857782	0.024711	-14.65119938367943	-5.368966156821648	-5.941769	3.340464226857782	organic_salt_solvates	4.407766226857782	-4.546665460693246	4.735567766164536	-51.01754772183868	HF	-0.021511833366584465
HURMOX_9_0_1	-179.361121	5.3737367243465	-3.2622656157155	2.111471	-8.696081	-5.228799	-190.54881	-5.322867515314834	-193.02943185864174	0.012453	-189.96379545293723	3.0656364057045096	-202.602037	-9.572605141358252	organic_salt_solvates	2.48062185864174	-190.0137323034138	3.0156995552279398	-1.562300384034897	HF	-0.09406851531483351
KOLDUL_14_1_1	554.638888	0.6327175121699999	-0.3574548280425	0.275263	-19.874425	-3.450567	535.362661	-3.4521116113663166	538.0644245998933	0.0012160000000001	541.8365735228643	3.7721489229710414	565.215139	27.15071440010672	organic_salt_solvates	-2.7017635998932974	535.4202358632377	-2.6441887366555648	-0.491426047842095	HF	-0.0015446113663166727
YEFVAH_2_0_1	-418.101953	59.907644028959	-31.301465077511494	28.606175	-61.164534	-7.989982	-461.333061	-6.840551377153708	-448.2799839398038	0.294714	-419.8357707254804	28.444213214323383	-476.787619	-28.507635060196208	organic_salt_solvates	-13.053077060196188	-453.6551434188225	-5.375159479018691	1.1990630123116275	HF	1.1494306228462925
ROJJEG_7_0_0	133.464521	14.799328702418	-7.993538919382	6.805789	-7.220557	-12.803012	118.164209	-12.824423240864778	117.24710141272314	0.0	109.35418363708982	-7.892917775633322	122.281483	5.0343815872768545	organic_salt_solvates	0.9171075872768597	118.86627193833958	1.6191705256164397	1.3809898122059114	HF	-0.021411240864777525
IDOPAT_4_0_1	0.424957	0.120158753773	-0.070764928217	0.049394	-0.864268	-1.467088	-1.712182	-1.5181199587929657	-1.476691087716645	0.0005239999999999	-1.86007802836992	-0.38338694065327505	-2.114628	-0.6379369122833551	organic_salt_solvates	-0.23549091228335506	-1.7494030779083105	-0.2727119901916655	18.467775180613458	HF	-0.05103195879296574
VEMJII_8_0_1	-261.816988	0.018985499847	-0.0084429122425	0.010543	-9.709335	-0.704801	-270.313272	-0.7501277518110566	-269.601626622153	0.0133649999999999	-268.0207749383714	1.5808516837815887	-277.348481	-7.746854377847001	organic_salt_solvates	-0.7116453778469918	-269.72839891510023	-0.12677229294723702	0.04702208014675985	HF	-0.04532675181105661
FOVCAV_14_1_1	160.31306	2.6418980590950003	-1.4310881244275	1.21081	-7.027981	-3.592398	151.664436	-3.60292981047485	151.74583302773334	0.015652	146.13796897434048	-5.607864053392859	160.93953	9.19369697226665	organic_salt_solvates	-0.08139702773334534	151.79845606044933	0.05262303271598512	0.03467840379272071	HF	-0.010531810474849745
VEMJII_21_1_1	110.964701	3.006745079531	-1.8363601206425	1.170385	-3.38168	-4.867295	103.949554	-4.928162927705059	104.37252840653223	0.0004129999999999	99.03247112895018	-5.340057277582048	108.276491	3.9039625934677673	organic_salt_solvates	-0.4229744065322194	103.87937958117493	-0.4931488253572951	-0.4724891050224199	HF	-0.060867927705058555
HODPUM_10_1_2	-413.65807	61.492347173193	-32.1421131159535	29.35023	-61.163748	-8.231105	-456.768803	-7.263503195975994	-439.2111336749317	0.287752	-412.0838212151325	27.127312459799214	-479.748767	-40.53763332506827	organic_salt_solvates	-17.557669325068275	-448.96975370206565	-9.75862002713393	2.2218516970374584	HF	0.9676018040240058
SIMRAI_10_0_0	158.401662	10.884088358625	-6.5771853740065005	4.306902	-14.471423	-11.231028	137.638929	-11.234955748049618	138.32627601815477	1.0000000000287557e-06	139.29718319919036	0.9709071810355852	150.63889	12.312613981845232	organic_salt_solvates	-0.6873470181547816	138.06919372428362	-0.2570822938711501	-0.18585210364327967	HF	-0.0039277480496178185
HODPUM_14_2_2	226.150944	17.0359752993335	-9.740449145069	7.295525	-17.551008	-15.053612	200.542202	-15.107708360517991	201.71945197608056	0.002757	207.24213754297287	5.5226855668923065	205.647017	3.927565023919442	organic_salt_solvates	-1.1772499760805601	201.3956567917117	-0.323795184368862	-0.16051758082669038	HF	-0.054096360517991826
HODPUM_8_0_2	-1.806152	7.160098340528	-3.9259211062115	3.234177	-2.557492	-7.508145	-9.799388	-7.4810465079752575	-10.7131527553032	0.042948	-15.428541884558117	-4.715389129254916	-9.562742	1.1504107553032004	organic_salt_solvates	0.9137647553032	-9.520467281992802	1.192685473310398	-11.132908309554324	HF	0.02709849202474235
HODPUM_17_2_2	109.392937	2.4168284237275	-1.5196283177645	0.8972	-3.788356	-4.644945	102.141084	-4.704679646829719	104.83335271925439	0.0	95.79906415561544	-9.034288563638952	109.217217	4.3838642807456125	organic_salt_solvates	-2.692268719254386	102.04925169236262	-2.7841010268917756	-2.6557397571244796	HF	-0.059734646829719296
HURMOX_16_1_1	136.679366	47.6983215359815	-27.893616670896503	19.804702	-10.443153	-25.421701	112.477094	-24.93216720302362	119.65126436972183	0.000849	110.04403669236638	-9.607227677355453	119.94684	0.29557563027816514	organic_salt_solvates	-7.1741703697218355	114.54997147334231	-5.101292896379519	-4.263467605838705	HF	0.489533796976378
VEMJII_22_2_2	0.086301	0.003830567743	-0.00203087676	0.0018	-0.055785	-0.194243	-0.151865	-0.199533932667762	0.022865881221605378	0.000181	-1.4079523556428688	-1.4308182368644742	-0.176524	-0.19938988122160536	organic_salt_solvates	-0.17473088122160538	-0.15969221222712532	-0.1825580934487307	-798.3864329542492	HF	-0.0052909326677620105
IDOPAT_1_0_1	-9.222337	0.4517678631339999	-0.221160714828	0.230607	-1.808937	-2.474786	-13.037854	-2.538682923080622	-13.54200743127444	0.007658	-14.439155964609853	-0.8971485333354128	-13.060358	0.48164943127443927	organic_salt_solvates	0.5041534312744407	-13.044237745680318	0.4977696855941218	-3.675745181209642	HF	-0.06389692308062189
FOVCAV_8_0_0	279.085469	1.142520451249	-0.4631300163164999	0.67939	-15.101171	-2.238959	265.049773	-2.2753629073589874	250.37553961864884	0.0	233.855745018721	-16.51979459992785	265.675298	15.299758381351154	organic_salt_solvates	14.674233381351172	265.37394747315994	14.9984078545111	5.990364664757358	HF	-0.036403907358987464
HURMOX_14_1_2	-11.510342	14.531521637513	-8.206664364974	6.324856	-8.617724	-9.4874	-24.850218	-9.426312425697496	-23.5508202053326	0.03622	-22.316191180813377	1.2346290245192222	-23.179901	0.3709192053325978	organic_salt_solvates	-1.299397794667403	-23.94165497836578	-0.3908347730331805	1.6595378404047432	HF	0.061087574302503
HORVAL_13_2_0	4.519895	10.1769612752775	-5.3566873627175005	4.820273	-4.419527	-5.188347	-1.8795	-5.166998182069737	-4.064931858429555	0.041262	-8.279892875675731	-4.214961017246177	-2.477447	1.5874848584295544	organic_salt_solvates	2.1854318584295545	-1.0872522110879776	2.977679647341577	-73.25287977870245	HF	0.021348817930263664
HODPUM_20_2_2	109.276461	37.8547619905765	-23.539874501102503	14.314886	-4.445859	-21.821091	90.828064	-21.69837589169541	91.86853705365972	2.9999999999752447e-06	83.53371318565155	-8.334823868008172	98.842202	6.9736649463402784	organic_salt_solvates	-1.0404730536597242	91.69665291927373	-0.1718841343859907	-0.187097933523851	HF	0.12271510830458965
VEMJII_15_1_1	213.233896	30.028474570431	-17.109334373829498	12.919138	-32.843385	-23.165522	169.960918	-22.825628170005835	179.1359941136625	0.0365929999999999	181.2555777377175	2.1195836240549966	180.698037	1.5620428863375082	organic_salt_solvates	-9.175076113662499	171.91849055752851	-7.217503556133977	-4.029063836023062	HF	0.33989382999416407
MUTWUT_4_0_1	-0.878721	0.816734307063	-0.3453958855385	0.471338	-35.297545	-2.273593	-31.267644	-0.5685576552576437	-28.871843288147044	0.1999269999999999	-78.82847778714664	-49.95663449899959	-38.372047	-9.500203711852958	organic_salt_solvates	-2.3958007118529565	-29.967984516039397	-1.0961412278923532	3.796575150926923	HF	1.7050353447423563
SIMRAI_16_0_2	-40.546587	34.790289551577	-18.4999666019645	16.290321	-10.675269	-4.750658	-45.96868	-4.691274122507295	-43.202643885794565	0.082038	-35.806510591859976	7.396133293934589	-50.231044	-7.028400114205432	organic_salt_solvates	-2.766036114205434	-42.76453344310688	0.4381104426876874	-1.0140824803357513	HF	0.059383877492704684
JAMMIT_0_0_1	-244.739361	60.688183859899006	-31.623905932996	29.064274	-43.143943	-5.993664	-271.281438	-5.134571796751074	-267.3164359792255	0.251121	-248.45380495309536	18.862631026130146	-287.888974	-20.572538020774516	organic_salt_solvates	-3.9650020207744774	-264.23648255286173	3.0799534263637725	-1.1521751047897149	HF	0.8590922032489257
SIMRAI_2_0_1	-141.308034	6.1295420243445	-3.594051649645	2.53549	-5.810843	-4.176432	-148.92086	-4.26501317823807	-150.29737336148074	0.01141	-143.47124172817834	6.826131633302396	-162.912405	-12.61503163851927	organic_salt_solvates	1.3765133614807326	-148.38276334175816	1.9146100197225735	-1.2738812242032589	HF	-0.0885811782380701
HURMOX_6_0_2	-49.237447	94.01766235074	-52.996219831664	41.021437	-23.369338	-16.814121	-64.92175	-16.352738468364873	-53.998733163880786	0.1303619999999999	-38.85502460719765	15.143708556683137	-66.157758	-12.159024836119215	organic_salt_solvates	-10.923016836119217	-57.90417606775108	-3.905442903870295	7.232471347091911	HF	0.46138253163512744
GELSUM_0_0_0	138.221675	27.140916116541	-15.577368196194	11.563546	-20.543032	-16.110267	111.223673	-15.999716504815115	120.05404264990995	0.0189490000000001	121.81765796900795	1.7636153190980082	118.47318	-1.580862649909946	organic_salt_solvates	-8.83036964990994	112.91508382006572	-7.138958829844228	-5.946454340285877	HF	0.11055049518488502
ROJJEG_11_0_2	3.355545	0.0144709184654999	-0.0078430642574999	0.006628	-0.211696	-0.448888	2.73988	-0.4600228732329816	2.051312806355593	0.000808	1.7593466530794737	-0.2919661532761195	2.47335	0.4220371936444067	organic_salt_solvates	0.6885671936444067	2.7221752612844394	0.6708624549288462	32.704054342678	HF	-0.011134873232981568
IDOPAT_11_0_1	3.399927	3.3823030503845	-2.039965206553	1.342338	-1.74938	-3.581611	-0.935403	-3.6439320346465744	-0.18684400645477695	0.0045809999999999	-0.7212935541049471	-0.5344495476501702	-1.890989	-1.704144993545223	organic_salt_solvates	-0.748558993545223	-0.8618429628501301	-0.6749989563953531	361.26337108850606	HF	-0.06232103464657435
IDOPAT_5_0_2	-363.349923	74.58932713771	-40.044845864841	34.544477	-78.866265	-11.650876	-421.576338	-10.007135793382457	-399.3571405929979	0.311562	-365.18864260332	34.16849798967792	-437.986509	-38.62936840700212	organic_salt_solvates	-22.219197407002127	-412.578217811212	-13.221077218214134	3.31058991422625	HF	1.6437402066175437
ROJJEG_12_0_1	-256.249833	4.9910314152295	-2.824208095203	2.166823	-17.494133	-5.031785	-274.278498	-5.01939835424297	-276.11393344931247	0.0324959999999999	-294.86429112778586	-18.750357678473392	-294.350604	-18.236670550687506	organic_salt_solvates	1.835435449312456	-273.271882500684	2.8420509486284686	-1.0293037055843461	HF	0.012386645757030301
IDOPAT_18_1_1	-2.136238	11.3696591115535	-6.734837745936	4.634821	-0.254298	-8.416966	-8.509518	-8.50517661623345	-8.687843160392692	0.00412	-8.853146152056901	-0.16530299166420903	-10.25092	-1.5630768396073087	organic_salt_solvates	0.17832516039269208	-8.220919147715021	0.46692401267767103	-5.374452600690895	HF	-0.08821061623345017
HORVAL_11_2_2	-0.521618	8.915542247243499	-4.2259568242385	4.689585	-0.113337	-5.889854	-4.228033	-5.924363404971931	-5.308772759433603	0.0	-7.444836236388588	-2.136063476954985	-3.109232	2.1995407594336034	organic_salt_solvates	1.0807397594336035	-3.5575502599091804	1.751222499524423	-32.987332079952544	HF	-0.034509404971931446
ISIHIB_1_0_2	-33.77084	18.2578866540295	-9.6712894291735	8.586596	-6.080418	-4.126831	-38.615748	-4.022818787667791	-35.551543092297415	0.0507149999999999	-38.87769807215767	-3.326154979860256	-42.286231	-6.734687907702586	organic_salt_solvates	-3.064204907702589	-36.974879084910995	-1.4233359926135805	4.003584285830788	HF	0.1040122123322087
IRURAO_13_0_1	-316.01609	38.928419517701	-21.9724742630325	16.955943	-56.144359	-22.559139	-375.435516	-22.495951191803066	-394.56669843085956	0.360683	-494.39062483324176	-99.8239264023822	-373.587522	20.97917643085958	organic_salt_solvates	19.131182430859553	-371.3370326052757	23.22966582558388	-5.887386319718628	HF	0.0631878081969326
HURMOX_0_0_0	224.715097	27.3232943080035	-16.244714845634	11.078578	-26.634143	-10.857821	197.84317	-10.80320597222434	199.4175415848273	0.0622309999999999	203.18169278978755	3.764151204960257	213.683346	14.26580441517271	organic_salt_solvates	-1.574371584827304	199.74353090157945	0.3259893167521568	0.1634707328961274	HF	0.054615027775659186
ISIHIB_3_0_0	244.96214	5.3975294726855	-2.9666470913985	2.430882	-16.62945	-5.912087	226.875582	-6.043954449511288	230.76753275491558	0.0	224.4584692607793	-6.309063494136268	233.264454	2.4969212450844225	organic_salt_solvates	-3.8919507549155696	227.37320354117185	-3.394329213743731	-1.4708868154987147	HF	-0.13186744951128837
FOVCAV_5_0_2	10.595845	8.9372952656365	-4.501745742582	4.435549	-1.979599	-2.505918	8.65155	-2.538699967301448	5.765445078064147	0.016911	11.16447597211902	5.399030894054873	8.118047	2.352601921935854	organic_salt_solvates	2.8861049219358534	9.456139252509852	3.6906941744457047	64.01403750228634	HF	-0.03278196730144822
FOVCAV_2_0_1	-203.640928	6.2051997608475	-3.3403023939080003	2.864897	-10.242624	-5.366011	-215.842291	-5.339965019921993	-219.0731089001724	0.05132	-242.63479952779915	-23.561690627626746	-228.591129	-9.518020099827595	organic_salt_solvates	3.2308179001724113	-215.01889758242058	4.054211317751822	-1.8506202509771525	HF	0.02604598007800707
YEFVAH_8_1_1	145.253906	7.1662628071135	-4.2161238593995	2.950139	-9.005303	-8.226213	131.227251	-8.283133713900282	134.52622507829517	0.004787	128.58749988440718	-5.93872519388799	139.374201	4.84797592170483	organic_salt_solvates	-3.298974078295174	131.4518194228274	-3.074405655467757	-2.2853578576804874	HF	-0.05692071390028275
IDOPAT_12_0_1	3.405091	2.4192267759695	-1.3916845836705	1.027542	-1.579694	-4.699356	-2.064402	-4.743457296559321	-1.5827642277628349	0.005519	-1.983181020608916	-0.4004167928460811	-2.769494	-1.186729772237165	organic_salt_solvates	-0.481637772237165	-2.0859565935263333	-0.5031923657634985	31.791997629030188	HF	-0.04410129655932149
IRURAO_15_0_1	-257.372246	33.5610894071795	-19.8898461570105	13.671241	-33.362005	-17.663309	-295.194694	-17.4021101863475	-311.1251721818282	0.313936	-500.77381155502206	-189.64863937319387	-312.08067	-0.955497818171807	organic_salt_solvates	15.930478181828164	-292.51118563261804	18.613986549210153	-5.98279670483613	HF	0.2611988136525021
SIMRAI_8_0_0	308.235478	0.6113247360065	-0.2405923370095	0.370732	-14.074484	-1.517523	295.595949	-1.5412510896520986	282.76923352642524	0.0	298.3418503011029	15.57261677467767	298.780871	16.01163747357475	organic_salt_solvates	12.82671547357478	295.8214709148363	13.052237388411072	4.615861925866599	HF	-0.023728089652098605
FOVCAV_17_1_1	257.433471	0.0055505695499999	-0.002572328374	0.002978	-12.147015	-0.900637	246.780225	-0.9228809215983688	241.1354493390472	0.0	244.50887033827877	3.37342099923157	252.158057	11.022607660952815	organic_salt_solvates	5.644775660952803	246.93118884811958	5.7957395090723764	2.403520313980591	HF	-0.022243921598368743
IDOPAT_9_0_1	-5.817171	6.673268279652	-3.862701836114	2.810566	-2.936605	-5.738171	-12.550311	-5.77651952052879	-13.236475234393106	0.0098719999999999	-13.262429038305026	-0.025953803911919593	-13.670089	-0.4336137656068946	organic_salt_solvates	0.6861642343931056	-12.279323940872068	0.9571512935210382	-7.231164464645514	HF	-0.0383485205287899
ROJJEG_0_0_1	-150.438127	20.669874873989	-12.28498366626	8.38489	-14.955183	-6.617287	-164.997755	-6.577586144879239	-167.13653277147898	0.0490009999999999	-201.17636242282217	-34.03982965134318	-174.085137	-6.94860422852102	organic_salt_solvates	2.1387777714789706	-163.35184968563385	3.7846830858451312	-2.264425989391452	HF	0.039700855120760714
ROJJEG_6_0_1	-169.169	15.8280115143115	-9.096248683087	6.731762	-24.842721	-7.193313	-193.046114	-6.988843151900752	-192.55494018531394	0.059794	-206.1110571104765	-13.55611692516257	-200.300341	-7.7454008146860645	organic_salt_solvates	-0.49117381468605004	-191.22453591451796	1.330404270795981	-0.690921910139312	HF	0.20446984809924817
ISIHIB_15_1_1	170.142937	8.5628911521485	-5.125297896802	3.437593	-13.628259	-7.823657	153.04302	-7.822890246350628	155.8569820930793	0.009866	156.51036337929355	0.6533812862142554	170.136571	14.279588906920708	organic_salt_solvates	-2.813962093079283	153.49204379895144	-2.364938294127853	-1.5173771892461572	HF	0.000766753649371843
ROJJEG_17_1_1	196.549043	0.2629919582915	-0.1329444005455	0.130048	-7.149197	-1.084024	189.787287	-1.1411158879297476	190.68456440674115	0.0064509999999999	190.45639955236345	-0.2281648543776953	205.39224	14.707675593258841	organic_salt_solvates	-0.8972774067411535	189.82784503457117	-0.8567193721699766	-0.4492861678843311	HF	-0.05709188792974751
KOLDUL_11_0_2	-17.170161	6.6890947910265	-3.9646323866345	2.724462	-7.132763	-4.913613	-26.490019	-4.971020209676894	-24.399447626668533	0.0095449999999999	-22.557877269364305	1.841570357304228	-27.384427	-2.9849793733314662	organic_salt_solvates	-2.0905713733314677	-26.043834090827964	-1.6443864641594317	6.739441356705639	HF	-0.057407209676894055
YEFVAH_4_0_1	-395.526945	55.91232632374	-28.6117800881275	27.300542	-56.306515	-7.582363	-435.082676	-6.6736125746758965	-422.91443826180813	0.28764	-397.0691108722073	25.84532738960081	-453.504724	-30.59028573819188	organic_salt_solvates	-12.168237738191863	-427.7122990096267	-4.797860747818561	1.1344755141342353	HF	0.9087504253241034
HURMOX_13_1_1	207.096902	36.7454508744605	-20.640716189136494	16.104732	-18.696883	-24.023538	175.870562	-23.84905440910482	179.26075756371117	0.0097359999999999	176.42381990835818	-2.8369376553529833	183.905964	4.645206436288845	organic_salt_solvates	-3.39019556371116	177.8614424417636	-1.3993151219475806	-0.7806031509435349	HF	0.1744835908951785
YEFVAH_13_1_2	5.762182	0.207617844975	-0.1080716790365	0.099546	-3.23837	-2.100733	1.109317	-2.1786487408943795	-0.5122501544846968	0.005314	1.9754359956206853	2.487686150105382	0.6127	1.1249501544846967	organic_salt_solvates	1.6215671544846968	1.1331374103792204	1.6453875648639174	-321.2078220882357	HF	-0.07791574089437958
KOLDUL_18_1_1	453.42005	5.7983165110355	-3.236679742769	2.561636	-16.09595	-4.890663	436.846733	-4.91046787512202	444.57137619831485	0.0	423.0589351620109	-21.512441036303926	463.637839	19.066462801685134	organic_salt_solvates	-7.7246431983148796	437.18464786673815	-7.386728331576705	-1.6615393448726277	HF	-0.019804875122019894
JAMMIT_7_1_2	-35.824096	23.9131057039715	-13.217892751388	10.695211	-8.607182	-8.911204	-46.45969	-8.761833644775471	-40.87522962129009	0.055779	-40.85390030535897	0.021329315931119197	-44.442072	-3.5668423787099144	organic_salt_solvates	-5.584460378709913	-44.693007313505255	-3.8177776922151665	9.340076441372835	HF	0.14937035522452824
IRURAO_17_1_1	205.832524	3.8266265498145	-2.149669749677	1.676957	-11.202167	-6.011964	191.638544	-6.14800001168583	189.61523072888525	0.0	172.8787309317397	-16.73649979714554	192.759999	3.144768271114742	organic_salt_solvates	2.023313271114745	191.82450291111465	2.209272182229398	1.1651343479829683	HF	-0.1360360116858299
IDOPAT_19_1_2	-14.02598	1.9089017562155	-1.073204688761	0.835697	-11.15425	-1.815808	-24.393338	-1.659762509119883	-24.90594494040128	0.036078	-17.326219481204497	7.5797254591967835	-24.8743	0.03164494040127863	organic_salt_solvates	0.5126069404012803	-23.916939497797003	0.9890054426042774	-3.9709613306016673	HF	0.156045490880117
HURMOX_19_2_2	0.229286	6.007400689884	-3.6979158599115	2.309485	-0.139003	-4.98408	-3.746314	-5.082653799537064	-3.9518015839326583	0.000307	-4.733254909816518	-0.7814533258838594	-4.647302	-0.6955004160673415	organic_salt_solvates	0.20548758393265842	-3.6774043546955393	0.27439722923711907	-6.943598341393726	HF	-0.09857379953706413
VEMJII_14_0_1	-104.877902	13.301184570225	-8.083459091272001	5.217725	-1.948807	-7.066922	-110.97912	-7.083462724496537	-111.35532154167936	0.0046779999999999	-115.96145388162982	-4.606132339950463	-119.433499	-8.078177458320638	organic_salt_solvates	0.3762015416793645	-110.41348322226655	0.9418383194128097	-0.8457955186814198	HF	-0.01654072449653743
YEFVAH_6_1_2	-1.523612	28.361209291571	-16.7337158405675	11.627492	-0.801715	-8.626055	-5.15411	-8.60070701677341	-5.535909364725745	0.0088059999999999	-6.778645049254716	-1.242735684528971	-7.089608	-1.5536986352742552	organic_salt_solvates	0.3817993647257447	-3.759565575108306	1.7763437896174388	-32.087660266552085	HF	0.025347983226589932
YEFVAH_16_1_1	156.52221	6.272038975827	-3.4848905062560003	2.787148	-6.905159	-5.119132	147.210003	-5.13316070351392	148.067364450873	0.0078519999999999	141.69507888404948	-6.372285566823507	152.483187	4.415822549127	organic_salt_solvates	-0.8573614508729861	147.5299357252882	-0.5374287255847889	-0.36296230947171443	HF	-0.014028703513920604
ROJJEG_18_1_2	-12.069027	2.0685079018465	-1.057309549442	1.011198	-1.244477	-1.626077	-14.203988	-1.669698053613385	-13.810442421401119	0.0026559999999999	-12.879764056113435	0.9306783652876831	-16.697489	-2.8870465785988824	organic_salt_solvates	-0.3935455785988822	-14.034870301176426	-0.2244278797753072	1.6250593060474754	HF	-0.043621053613384975
UGULUF_5_0_1	-207.898179	13.7377691694845	-8.213875663043	5.523893	-12.110946	-12.049166	-226.993347	-11.999326389341745	-226.22205449197705	0.0222149999999999	-225.16782927824408	1.0542252137329626	-239.106566	-12.884511508022939	organic_salt_solvates	-0.7712925080229525	-226.131087129313	0.09096736266405969	-0.040211535903669306	HF	0.04983961065825504
UGULUF_7_0_1	-266.368799	24.754220356775495	-14.7685917192445	9.985627	-22.124095	-14.394813	-293.68623	-14.14153914149241	-289.7299216288321	0.054254	-272.661439336994	17.068482291838052	-302.7208	-12.990878371167923	organic_salt_solvates	-3.9563083711679496	-291.83332791268685	-2.103406283854781	0.7259886283162076	HF	0.25327385850758866
GELSUM_4_0_2	-2.205872	14.029384964147	-8.097307579827	5.932077	-1.394299	-9.232786	-9.681223	-9.295788345450834	-8.974152428470951	0.0068779999999999	-10.33009890433113	-1.3559464758601791	-10.867118	-1.8929655715290483	organic_salt_solvates	-0.707070571529048	-9.14205414217531	-0.16790171370435836	1.8709478699256512	HF	-0.06300234545083327
SIMRAI_25_2_2	-5.835676	0.2666384574805	-0.106211262864	0.160427	-0.18764	-0.81221	-6.720753	-0.8258271766535009	-7.357301698719934	0.0	-7.453571686142148	-0.09626998742221371	-7.331507	0.025794698719933784	organic_salt_solvates	0.6365486987199338	-6.713479316183412	0.6438223825365217	-8.75079490961391	HF	-0.013617176653500929
HORVAL_6_0_2	5.943453	0.8020383569924999	-0.4047417423584999	0.397297	-3.21781	-2.97841	0.573831	-3.0606305963725338	-2.0227416642757894	0.011858	-3.94082568057244	-1.9180840162966506	0.073948	2.0966896642757895	organic_salt_solvates	2.596572664275789	0.6099348384058083	2.6326765026815977	-130.15386735627388	HF	-0.08222059637253398
HODPUM_11_1_2	-406.114681	62.1701543896175	-31.832791253849	30.337359	-52.037799	-6.329065	-439.51648	-5.528786967641917	-428.58955426930777	0.289927	-402.1905584916731	26.398995777634696	-464.789708	-36.20015373069225	organic_salt_solvates	-10.926925730692233	-431.6448542453756	-3.055299976067829	0.712873177993509	HF	0.8002780323580829
ISIHIB_8_0_1	-253.100487	20.802455141314	-12.231562743784	8.570891	-25.770769	-12.709648	-282.34718	-12.511837318221554	-281.05110611874926	0.036047	-255.2385079919578	25.81259812679147	-302.951274	-21.900167881250752	organic_salt_solvates	-1.2960738812507202	-280.4564287198493	0.5946773988999325	-0.2115904851300142	HF	0.19781068177844574
IRURAO_18_1_1	246.452658	10.7262719664595	-6.072039833007	4.654231	-23.314093	-9.697067	220.291677	-9.847984077198232	224.59487699849532	1.0000000000287557e-06	217.05714896549253	-7.537728033002793	223.118348	-1.4765289984953256	organic_salt_solvates	-4.30319999849533	221.19443932240793	-3.4004376760873924	-1.5140317185908803	HF	-0.15091707719823155
UGULUF_9_0_2	9.014686	0.0216940207824999	-0.0123830578535	0.009311	-0.478072	-0.581603	8.053707	-0.5959240938091355	6.769225668144498	2.900000000005676e-05	8.640771086162522	1.871545418018023	7.603492	0.8342663318555017	organic_salt_solvates	1.2844813318555008	8.03373604650488	1.2645103783603808	18.68028102994229	HF	-0.014321093809135488
GELSUM_6_0_2	-9.826755	8.596399261305	-5.1236237808585	3.472775	-8.024132	-8.321874	-22.907711	-8.118731678631015	-20.213181549154086	0.011691	-12.78067650134424	7.432505047809846	-23.380527	-3.1673454508459145	organic_salt_solvates	-2.6945294508459128	-22.504870552288153	-2.291689003134067	11.337596694321352	HF	0.20314232136898447
KOLDUL_4_0_0	452.07812	10.2359095946405	-6.705368973780501	3.53054	-12.248464	-5.646583	438.308333	-5.709792958807641	442.6968170065812	9.999999999177334e-07	443.9795450288272	1.2827280222459763	474.831584	32.13476699341879	organic_salt_solvates	-4.388484006581223	438.41731494963113	-4.2795020569500934	-0.9666891408632996	HF	-0.06320995880764091
FOVCAV_7_0_0	260.175241	19.7419434086735	-10.1273880545575	9.614554	-24.396182	-15.355506	229.892659	-15.430161156468593	227.57711457994074	0.0	210.65740450196355	-16.919710077977186	257.112463	29.53534842005925	organic_salt_solvates	2.3155444200592683	231.59590311153838	4.018788531597636	1.765901874191291	HF	-0.07465515646859266
ISIHIB_4_0_2	-6.277215	3.0802287156235	-1.62436618416	1.455862	-2.470186	-1.907684	-9.462365	-1.940365824103248	-9.63504342493814	0.017073	-10.060785783016902	-0.4257423580787627	-11.169514	-1.5344705750618601	organic_salt_solvates	0.17267842493813923	-9.191756706008322	0.4432867189298175	-4.600775516822994	HF	-0.03268182410324805
VEMJII_0_0_0	204.008905	31.5266970291655	-18.885884659292	12.640811	-27.307391	-16.324897	171.886966	-16.15804086853211	177.88263341405548	0.0281449999999999	188.20413799904708	10.321504584991601	190.192135	12.309501585944531	organic_salt_solvates	-5.995667414055475	173.75315653184217	-4.129476882213311	-2.3214615181692144	HF	0.16685613146788825
HODPUM_15_2_2	230.867217	0.217197538331	-0.1162351488119999	0.100962	-14.12238	-2.155194	217.420719	-2.2298331730105523	216.84249850375545	0.0	225.0615283783752	8.219029874619736	224.393807	7.551308496244559	organic_salt_solvates	0.5782204962445405	217.6236909235298	0.7811924197743565	0.3602579868635978	HF	-0.07463917301055245
YEFVAH_14_1_2	-1.501609	9.2666933836865	-5.3173230784365	3.94937	-2.088552	-4.916109	-6.179381	-4.959955849365271	-7.276108644227678	0.003726	-7.132594093345319	0.14351455088235898	-8.52493	-1.2488213557723213	organic_salt_solvates	1.0967276442276779	-5.705885072599754	1.570223571627924	-21.58054048400751	HF	-0.04384684936527172
ROJJEG_16_1_1	186.273396	3.8796580791345	-2.4965705403095	1.383087	-4.435597	-1.997192	181.385217	-2.05624554035777	183.80178926899748	0.0	181.8817839514576	-1.920005317539875	197.23347	13.43168073100253	organic_salt_solvates	-2.41657226899747	181.42908837318151	-2.372700895815967	-1.2909019576210292	HF	-0.05905354035777011
IRURAO_6_0_2	-2.98612	8.337839280914	-4.946352767131501	3.391486	-2.278835	-8.245925	-11.417079	-8.249655232373726	-10.737889383917045	0.0036669999999999	-10.82569239364116	-0.08780300972411581	-11.107813	-0.3699236160829553	organic_salt_solvates	-0.6791896160829545	-11.23749963714928	-0.49961025323223573	4.652778915571062	HF	-0.003730232373726494
GELSUM_14_0_2	0.143284	4.032526149442	-2.470147075102	1.562379	-1.322035	-3.829921	-3.990477	-3.903016644091416	-3.308533704716593	0.002059	-4.970689397130456	-1.662155692413863	-5.015314	-1.7067802952834072	organic_salt_solvates	-0.681943295283407	-3.919119705900705	-0.610586001184112	18.45488230371268	HF	-0.07309564409141567
FOVCAV_12_0_1	-108.467124	6.171768486948499	-3.0651602517365	3.106608	-2.45549	-3.456155	-112.388333	-3.4710944013937604	-119.72624769555107	0.0044629999999999	-167.5930364992421	-47.86678880369102	-124.587334	-4.861086304448932	organic_salt_solvates	7.3379146955510635	-111.75112974466799	7.9751179508830745	-6.661127450651261	HF	-0.014939401393760487
HURMOX_5_0_2	-0.157504	1.6334214522695	-1.000588215936	0.632833	-1.491228	-3.470112	-4.518147	-3.5421920837268384	-4.775032097251383	0.001511	-4.99094634540441	-0.21591424815302673	-6.650796	-1.8757639027486164	organic_salt_solvates	0.2568850972513834	-4.553782701918183	0.2212493953332002	-4.633464044368547	HF	-0.0720800837268385
ROJJEG_2_0_0	223.217025	6.014589203863999	-3.268097237164	2.746492	-14.515577	-3.749988	209.143078	-3.819435181859873	210.85420650679433	0.0	210.34393454097432	-0.5102719658200101	215.042291	4.188084493205679	organic_salt_solvates	-1.7111285067943243	209.76045639219652	-1.0937501145978104	-0.5187234026381952	HF	-0.06944718185987275
HURMOX_11_0_2	-5.106478	11.0839230374995	-6.716457457970501	4.367465	-1.479655	-6.578215	-10.754636	-6.700866680208464	-10.114681204428313	0.005054	-9.69297929880332	0.4217019056249942	-11.984449	-1.8697677955716863	organic_salt_solvates	-0.6399547955716862	-10.398305579111758	-0.2836243746834448	2.8040861491439895	HF	-0.12265168020846406
ROJJEG_13_0_0	152.933907	60.2425102364765	-33.929998871642	26.312508	-26.956649	-30.412812	113.636471	-30.43306351950844	111.97022825734506	0.052902	110.37431399663548	-1.595914260709577	118.572893	6.602664742654937	organic_salt_solvates	1.6662427426549442	117.38086316521867	5.4106349078736145	4.832208518355579	HF	-0.020251519508441618
HORVAL_3_0_2	-7.721616	4.8467203876495	-2.5510465987255	2.295673	-3.454388	-4.471284	-13.853372	-4.475987832946911	-13.492709723101628	0.029363	-15.019502970634807	-1.5267932475331794	-14.366702	-0.8739922768983721	organic_salt_solvates	-0.36066227689837227	-13.520665856733965	-0.027956133632336844	0.2071943605551046	HF	-0.004703832946911568
YEFVAH_12_1_2	-0.545902	0.1123527510735	-0.065369783016	0.046983	-0.813266	-0.854556	-2.030724	-0.8841430254169104	-1.9336629413954933	0.000943	-3.832772004016916	-1.8991090626214226	-2.897929	-0.9642660586045066	organic_salt_solvates	-0.09706105860450687	-2.037064352271948	-0.10340141087645471	5.347437170297714	HF	-0.029587025416910384
YEFVAH_9_1_1	132.809707	14.245899126836	-7.7609724208125	6.484926	-6.624887	-8.988467	121.646645	-8.897000249912852	126.11715856809093	0.028945	117.63236587457124	-8.484792693519694	132.842013	6.72485443190908	organic_salt_solvates	-4.470513568090922	122.45451399986989	-3.6626445682210402	-2.9041603932454367	HF	0.09146675008714844
VEMJII_7_0_0	225.970301	1.019336255061	-0.4869395258475	0.532397	-16.920243	-3.401786	209.239773	-3.414609826728669	207.45084945162728	0.001152	213.5219020657729	6.0710526141456285	219.710166	12.25931654837271	organic_salt_solvates	1.7889235483727361	209.5777405415524	2.126891089925124	1.0252506054071693	HF	-0.012823826728669108
MTHMAD13_0_0_1	1.246886	12.187307951155	-7.42666967185	4.760638	-0.340814	-4.417736	-1.135615	-4.487074182491602	-0.3353303303968348	0.003995	-0.7283937423516029	-0.3930634119547681	-1.935507	-1.6001766696031652	neutral	-0.8002846696031652	-1.7053686437636806	-1.370038313366846	408.5637919318311	LDA	-0.0693381824916024
AEPHOS02_4_0_0	24.082469	11.572485290379	-6.819836670123999	4.752648	-5.089353	-4.61716	17.683593	-4.705242702284182	19.280263277413138	0.010714	20.738704880938894	1.4584416035257561	20.631494	1.3512307225868625	neutral	-1.5966702774131392	17.404449199393106	-1.8758140780200314	-9.729193274126867	LDA	-0.08808270228418191
JUPPAL_3_0_0	-71.201863	94.425884484779	-51.3424364664235	43.083442	-11.600048	-9.336576	-68.957808	-9.359450057141508	-64.68520204592818	1e-06	-61.79930675978517	2.885895286143011	-73.355083	-8.669880954071814	neutral	-4.272605954071821	-71.00732114819364	-6.322119102265461	9.773671415259075	LDA	-0.022874057141507365
MTHMAD13_4_0_0	-9.05262	19.1984302205675	-11.6048621556015	7.593567	-1.564016	-5.991244	-12.616888	-5.991190944998529	-13.652282550832282	0.018604	-15.021439843848675	-1.3691572930163929	-14.154908	-0.5026254491677182	neutral	1.035394550832283	-13.610015228831083	0.04226732200119976	-0.3095989395459957	LDA	5.3055001471236096e-05
NAPHQU_0_0_0	-0.649673	6.49217277884	-3.456546180615	3.035626	-0.185042	-4.994038	-4.320021	-5.0584656010775175	-5.9266605179397835	0.002016	-8.06735406044897	-2.1406935425091866	-3.609842	2.3168185179397836	neutral	1.6066395179397839	-4.362647688937549	1.5640128290022348	-26.389445190390532	LDA	-0.06442760107751777
IMAZOL13_6_0_0	-7.779222	16.666842257793	-10.0506597756805	6.616182	-0.905137	-8.658877	-13.956075	-8.606529591138179	-14.945360582520822	0.003199	-13.78777751388002	1.1575830686408022	-14.284154	0.6612065825208226	neutral	0.9892855825208215	-14.79707766727133	0.14828291524949222	-0.9921668629588961	LDA	0.052347408861821876
JAGREP_5_0_1	-0.558242	3.7862715541125	-2.2651144313275	1.521157	-0.498965	-4.03204	-4.25319	-4.079505910655631	-2.859398186232474	0.004135	-8.99013661962299	-6.130738433390517	-3.953941	-1.094542813767526	neutral	-1.393791813767526	-4.431048057468806	-1.5716498712363323	54.96435854242213	LDA	-0.04746591065563077
VITRUL_1_0_0	-7.813786	17.07318158277	-9.1674615872415	7.905719	-0.981027	-5.032789	-9.800066	-5.084474667416576	-11.953483688714241	0.004044	-9.34602794535491	2.6074557433593313	-9.628854	2.324629688714241	neutral	2.153417688714242	-10.025171783948462	1.9283119047657795	-16.131798519843844	LDA	-0.05168566741657621
30501-ICSD_2_0_0	-13.906455	46.702266642246	-30.238922069035	16.463342	-1.365679	-10.492747	-17.511121	-10.823010783867325	-16.94010789419266	0.026828	-15.25306271382661	1.6870451803660504	-18.011269	-1.071161105807338	neutral	-0.5710131058073387	-20.890669205210862	-3.950561311018202	23.32075648923415	LDA	-0.33026378386732524
ARSACP02_0_0_0	-43.644698	90.837409412887	-49.633567028846	41.203837	-8.788236	-23.299992	-54.017783	-22.98455625820109	-50.57725617785292	0.101796	-56.49962403471408	-5.922367856861165	-62.77104	-12.193783822147083	neutral	-3.440526822147085	-55.80583710748521	-5.228580929632294	10.337810559050883	LDA	0.3154357417989111
JUPPAL_6_0_0	-29.990519	43.383697108142	-24.035535244818	19.348159	-7.979034	-13.250177	-40.264003	-13.381651751611187	-45.3371423780238	0.0	-61.29135210050824	-15.954209722484443	-46.191715	-0.8545726219762031	neutral	5.0731393780237966	-41.505696024368035	3.831446353655764	-8.451009818194837	LDA	-0.1314747516111865
URACIL_3_0_0	1.145614	0.227116614319	-0.1712397965175	0.055877	-0.447773	-1.703952	-0.890799	-1.7535491101082867	0.10201094857410453	0.0	-2.2232937820025787	-2.325304730576683	-0.461162	-0.5631729485741046	neutral	-0.9928099485741045	-0.9208967100517991	-1.0229076586259036	-1002.7430123177667	LDA	-0.049597110108286824
FORMAM02_1_0_0	-11.211946	5.8993623704505005	-3.099736041472	2.799626	-1.069107	-4.731986	-15.444606	-4.739876492940017	-16.156453341230534	0.0	-19.508626894069497	-3.3521735528389627	-15.681706	0.4747473412305343	neutral	0.7118473412305342	-15.602532721723968	0.5539206195065667	-3.428479059157039	LDA	-0.007890492940016536
FORMAC01_6_0_0	-6.987675	11.604247050836	-6.0761248930905	5.528121	-0.871686	-4.346813	-9.353313	-4.391119498379729	-13.187131878791575	0.01173	-11.180029584249906	2.007102294541669	-10.929945	2.2571868787915754	neutral	3.8338188787915755	-9.44509504953098	3.742036829260595	-28.376426835305924	LDA	-0.04430649837972922
URACIL_2_0_0	-49.092166	109.276170886577	-59.23981642467601	50.036348	-8.782537	-9.39305	-41.269965	-9.28223690622438	-38.723343353487536	0.0	-34.23222324528001	4.491120108207525	-42.438311	-3.714967646512463	neutral	-2.546621646512463	-43.04870491273117	-4.325361559243632	11.169907308259521	LDA	0.11081309377562043
SUCACB09_4_0_0	-5.042723	18.758592101708	-10.545017247451	8.213574	-1.017904	-9.224605	-11.101121	-9.210623034794546	-12.037087474437088	0.01306	-13.705722172166794	-1.668634697729706	-12.493399	-0.45631152556291177	neutral	0.9359664744370892	-11.576642533547032	0.4604449408900564	-3.825218865177259	LDA	0.013981965205454472
JAGREP_6_0_1	0.334443	1.0685383377265	-0.6077678188775	0.46077	-0.233109	-2.489656	-2.118926	-2.568706795308998	-3.60141881044221	0.001904	-6.463583619235532	-2.862164808793322	-2.631735	0.9696838104422101	neutral	1.48249281044221	-2.150287936324463	1.451130874117747	-40.29331078935432	LDA	-0.07905079530899783
MEADEN05_7_0_0	-71.969368	171.6318214353175	-95.644203367825	75.987608	-11.99824	-11.360212	-56.110177	-11.43653022815206	-50.54552309070248	0.011212	-51.31336038208555	-0.7678372913830671	-55.868424	-5.322900909297516	neutral	-5.564653909297519	-60.24930710625769	-9.703784015555208	19.19810780895876	LDA	-0.07631822815205958
PVVAWA01_4_0_0	-4.297221	9.9155501436635	-5.5981356993685	4.317414	-0.246532	-4.25937	-6.660611	-4.278647096298429	-8.014011822505019	0.0	-11.318284337239852	-3.3042725147348335	-8.209204	-0.19519217749498097	neutral	1.3534008225050185	-6.935318930655774	1.0786928918492444	-13.46008610593822	LDA	-0.01927709629842944
BENZEN01_1_0_0	-5.087418	29.175967132736	-18.066986438758494	11.108979	-0.606064	-10.569844	-10.756076	-10.48801452885992	-11.010501255536559	0.001215	-10.163953549649232	0.8465477058873265	-10.414729	0.5957722555365592	neutral	0.2544252555365585	-12.365699840273148	-1.3551985847365895	12.30823695746946	LDA	0.08182947114008066
JUPPAL_2_0_0	10.303471	3.4220428415520003	-1.9754006092515	1.446642	-1.365758	-4.014589	5.8938	-4.037952512912683	7.219794097648196	0.00366	6.025310975919399	-1.1944831217287968	6.375021	-0.8447730976481953	neutral	-1.3259940976481959	5.86979043504898	-1.3500036625992156	-18.698644924499593	LDA	-0.023363512912682793
30501-ICSD_4_0_0	-2.683867	19.3572627888785	-13.353249989059	6.004012	-0.136072	-8.72492	-8.606107	-8.968407044774379	-6.909763426311425	0.015912	-11.584732016170342	-4.674968589858917	-7.201897	-0.2921335736885746	neutral	-1.6963435736885746	-10.425698660590182	-3.515935234278757	50.883583378420184	LDA	-0.24348704477437977
ACETYL02_0_0_0	-1.995982	5.8719778488445	-3.3737993866975	2.498178	-0.236792	-2.507127	-3.481637	-2.493225376490241	-3.1243271334680363	0.004764	-3.3627658353386627	-0.23843870187062643	-3.178517	-0.05418986653196356	neutral	-0.35730986653196384	-3.6732663741152582	-0.548939240647222	17.569838790789287	LDA	0.013901623509759098
30501-ICSD_1_0_0	-0.294791	3.1167011849375004	-2.101635854356	1.015065	-0.073513	-3.252372	-3.113887	-3.4045669667075567	-2.5386298790130386	0.002699	-7.439461100097566	-4.900831221084528	-2.500466	0.03816387901303875	neutral	-0.5752571209869615	-3.3821870151893685	-0.8435571361763299	33.2288350952635	LDA	-0.15219496670755683
UREAXX12_0_0_0	-50.779413	86.42854950985149	-47.8353181831115	38.593226	-9.971532	-5.566609	-45.635447	-5.563324551917243	-46.20388533704675	0.137046	-40.43698157583327	5.766903761213477	-47.109216	-0.9053306629532543	neutral	0.5684383370467501	-47.800074423243	-1.5961890861962473	3.454664200970144	LDA	0.0032844480827565192
JAGREP_1_0_1	-61.923465	169.78596917649298	-92.4250277206595	77.360931	-9.387266	-7.674055	-39.615443	-7.684470044785985	-25.098344838685897	0.019465	-25.403113954371342	-0.3047691156854455	-38.511208	-13.412863161314107	neutral	-14.517098161314102	-42.31277554460685	-17.214430705920954	68.58791213748528	LDA	-0.010415044785984762
ACOKEI_4_0_0	-0.434574	21.001467736756	-11.772214873114	9.229252	-0.459538	-13.115122	-9.442518	-13.237714476964866	-12.96479040960215	0.050659	-15.194340008812812	-2.229549599210662	-11.294017	1.67077340960215	neutral	3.5222724096021505	-9.884177556103591	3.0806128534985593	-23.761377979677604	LDA	-0.12259247696486675
MTHMAD13_7_0_0	0.281966	8.6522336667795	-5.1283092901665	3.523924	-0.857047	-7.679356	-6.376497	-7.697991931935152	-5.686872731876861	0.0	-6.620887088426056	-0.9340143565491958	-6.50924	-0.8223672681231395	neutral	-0.689624268123139	-6.729335767185088	-1.0424630353082271	18.331042111508253	LDA	-0.018635931935151895
NAPHQU_4_0_0	-1.834725	10.63908139827	-5.3101945466295	5.328886	-0.566099	-3.933883	-3.638676	-4.032576018026787	-5.100113741047063	0.018008	-7.176482979601492	-2.0763692385544292	-3.571001	1.5291127410470633	neutral	1.4614377410470634	-3.5199907604624503	1.5801229805846129	-30.982112572654323	LDA	-0.0986930180267871
FORMAM02_2_0_0	-5.104716	0.581028920849	-0.4150410590095	0.165988	-0.214586	-1.196732	-6.393256	-1.234506451115958	-7.7359343347364105	0.0	-8.658316207126294	-0.9223818723898836	-7.089646	0.6462883347364103	neutral	1.3426783347364104	-6.518696199675832	1.2172381350605788	-15.734856093527766	LDA	-0.03777445111595812
PVVAWA01_0_0_0	0.122338	3.2534857599305003	-1.721307027066	1.532179	-0.0931	-5.271917	-4.481231	-5.32755161891981	-5.081951264387755	0.0	-6.764749225028576	-1.682797960640821	-5.443104	-0.3611527356122446	neutral	0.6007202643877552	-4.495348138142285	0.5866031262454703	-11.54287193496219	LDA	-0.05563461891981003
FORMAM02_4_0_0	-15.091293	20.856515588331	-12.4706229387625	8.385891	-1.973802	-4.267882	-16.87698	-4.301091754430907	-23.37934649245745	0.0	-17.918219494532575	5.461126997924875	-20.449681	2.929665492457449	neutral	6.502366492457451	-17.94228621386013	5.437060278597322	-23.25582659186562	LDA	-0.03320975443090646
IMAZOL13_5_0_0	-5.809891	13.1604243712395	-7.575016854325	5.585407	-1.667309	-5.179125	-9.618943	-5.172383651577358	-11.497285367628162	0.013827	-10.521982227959615	0.9753031396685472	-10.283536	1.2137493676281625	neutral	1.8783423676281625	-10.099709543389576	1.3975758242385865	-12.155702668506523	LDA	0.006741348422641735
LALNIN03_4_0_0	-28.980892	101.475185543832	-57.553781217897495	43.921398	-16.306234	-7.114782	-27.887702	-7.178878604121397	-31.45947198116862	0.163219	-26.69641272472994	4.76305925643868	-28.046816	3.4126559811686192	neutral	3.571769981168618	-30.983959873180854	0.47551210798776467	-1.5115069581345877	LDA	-0.06409660412139662
IMAZOL13_4_0_0	-2.205694	7.462292392838	-4.4270410442005	3.035251	-0.751047	-4.522372	-5.85906	-4.540102549445956	-6.94019442892365	0.0	-5.86927294736948	1.07092148155417	-6.211945	0.7282494289236503	neutral	1.08113442892365	-6.1903738680390665	0.7498205608845838	-10.804028166122617	LDA	-0.017730549445956534
JUPPAL_9_0_0	6.961671	0.1051290186365	-0.0338252275485	0.071304	-0.705522	-1.45746	4.972259	-1.5062990842602832	6.04537741051467	0.0	9.337885400979603	3.2925079904649337	7.130394	1.0850165894853303	neutral	-1.0731184105146694	5.041776082633142	-1.003601327881528	-16.60113603719717	LDA	-0.04883908426028327
DCLBEN06_3_0_0	-3.110347	12.1537640669355	-7.3810950797535	4.772668	-0.336526	-6.538796	-7.604629	-6.500658798349365	-8.488374751730548	0.0	-10.119088048477218	-1.63071329674667	-8.546267	-0.05789224826945194	neutral	0.8837457517305483	-8.210281147821638	0.2780936039089106	-3.2761701979782982	LDA	0.03813720165063472
JOYHUA_3_0_0	-7.813526	16.4826458550705	-9.9455526248335	6.537092	-0.983016	-12.006132	-17.43853	-11.890054010375152	-18.998118882112866	0.007337	-19.466896363993524	-0.4687774818806574	-18.990356	0.007762882112867686	neutral	1.559588882112866	-18.28197081085291	0.7161480712599548	-3.7695735862260737	LDA	0.11607798962484672
[truncated: 8,061 more rows]
