# Supplementary material for: A transferable quantum mechanical energy model for intermolecular interactions using a single empirical parameter
Source: IUCrJ. 2023 Oct 31;10(Pt 6):754–65. doi: 10.1107/S2052252523008941 (PMC10619445; doi:10.1107/S2052252523008941)
Supplement: Supplementary file 2 [file m-10-00754-sup2.zip › dispersion_difference_wb97m.csv]

dimer	refcode	dimer_index	monomer_index_a	monomer_index_b	coulomb	exchange_repulsion	polarization	dispersion	dispersion_monomers	total	method	basis	group	dispersion_difference	dispersion_difference_pct
MTHMAD13_0_0_1	MTHMAD13	0	0	1	1.379655	4.534825	-0.353372	-4.367642	-4.430169468783558	1.193466	wb97m	def2-svp	neutral	0.06252746878355797	-1.4316070040437832
AEPHOS02_4_0_0	AEPHOS02	4	0	0	27.232292	4.345212	-5.727546	-4.480693	-4.559241517288439	21.369265	wb97m	def2-svp	neutral	0.07854851728843926	-1.7530439440604224
JUPPAL_3_0_0	JUPPAL	3	0	0	-73.323087	43.076375	-12.013417	-9.314105	-9.32804642330061	-51.574235	wb97m	def2-svp	neutral	0.013941423300609657	-0.149680761604144
MTHMAD13_4_0_0	MTHMAD13	4	0	0	-9.225433	7.283106	-1.588161	-5.947882	-5.937294837506848	-9.47837	wb97m	def2-svp	neutral	-0.010587162493151503	0.1779988656996138
NAPHQU_0_0_0	NAPHQU	0	0	0	-0.706747	3.164046	-0.244662	-5.102208	-5.168929991075851	-2.889571	wb97m	def2-svp	neutral	0.06672199107585097	-1.3077081741052299
IMAZOL13_6_0_0	IMAZOL13	6	0	0	-7.949374	6.585358	-0.911035	-8.663655	-8.596834262099062	-10.938705	wb97m	def2-svp	neutral	-0.06682073790093845	0.7712765328367583
JAGREP_5_0_1	JAGREP	5	0	1	0.467759	1.454351	-0.482536	-3.944706	-4.001858268030125	-2.505131	wb97m	def2-svp	neutral	0.05715226803012463	-1.4488346667691998
VITRUL_1_0_0	VITRUL	1	0	0	-8.065809	7.83915	-1.014704	-5.04763	-5.101137955798436	-6.288993	wb97m	def2-svp	neutral	0.05350795579843659	-1.0600609751197412
30501-ICSD_2_0_0	30501-ICSD	2	0	0	-14.893262	16.047937	-1.658622	-10.288724	-10.58260401139596	-10.792671	wb97m	def2-svp	neutral	0.29388001139595943	-2.8563309832779984
ARSACP02_0_0_0	ARSACP02	0	0	0	-47.910468	41.219065	-10.287242	-23.256871	-22.91311213209408	-40.235516	wb97m	def2-svp	neutral	-0.3437588679059189	1.4780959481003224
JUPPAL_6_0_0	JUPPAL	6	0	0	-34.523749	19.330885	-8.640983	-13.185458	-13.316835175615097	-37.019304	wb97m	def2-svp	neutral	0.13137717561509632	-0.9963793113223395
URACIL_3_0_0	URACIL	3	0	0	1.40538	0.053996	-0.504644	-1.691519	-1.7430962603004478	-0.736786	wb97m	def2-svp	neutral	0.05157726030044785	-3.049168250575243
FORMAM02_1_0_0	FORMAM02	1	0	0	-10.849809	2.766999	-1.077788	-4.667953	-4.67964298492593	-13.828551	wb97m	def2-svp	neutral	0.011689984925929764	-0.2504306475649983
FORMAC01_6_0_0	FORMAC01	6	0	0	-8.581305	5.427063	-0.9776	-4.300341	-4.343577930309706	-8.432183	wb97m	def2-svp	neutral	0.04323693030970599	-1.0054302742435073
URACIL_2_0_0	URACIL	2	0	0	-49.568032	48.892596	-9.360489	-9.407973	-9.274882613043085	-19.443898	wb97m	def2-svp	neutral	-0.13309038695691555	1.4146552818222964
SUCACB09_4_0_0	SUCACB09	4	0	0	-5.18691	8.01211	-1.076829	-9.105943	-9.087507178115343	-7.357572	wb97m	def2-svp	neutral	-0.018435821884656534	0.20245922783237863
JAGREP_6_0_1	JAGREP	6	0	1	-0.130672	0.434664	-0.232792	-2.432452	-2.516983249785228	-2.361253	wb97m	def2-svp	neutral	0.08453124978522775	-3.475145646665494
MEADEN05_7_0_0	MEADEN05	7	0	0	-72.006348	75.127836	-12.30544	-11.369086	-11.423607870414177	-20.553039	wb97m	def2-svp	neutral	0.05452187041417744	-0.4795624768268746
PVVAWA01_4_0_0	PVVAWA01	4	0	0	-4.861936	4.130806	-0.302627	-4.262669	-4.275522121035216	-5.296426	wb97m	def2-svp	neutral	0.012853121035216297	-0.3015275414351032
BENZEN01_1_0_0	BENZEN01	1	0	0	-4.96194	11.045988	-0.573261	-10.633936	-10.522018736816218	-5.123149	wb97m	def2-svp	neutral	-0.11191726318378237	1.0524537968235126
JUPPAL_2_0_0	JUPPAL	2	0	0	11.432095	1.416085	-1.451001	-3.966085	-3.987093159093458	7.431093	wb97m	def2-svp	neutral	0.0210081590934581	-0.5296951299192554
30501-ICSD_4_0_0	30501-ICSD	4	0	0	-2.692769	6.028803	-0.194318	-8.487103	-8.720911917508339	-5.345388	wb97m	def2-svp	neutral	0.23380891750833932	-2.7548730999062854
ACETYL02_0_0_0	ACETYL02	0	0	0	-2.02132	2.521525	-0.239636	-2.540871	-2.524180121973115	-2.280303	wb97m	def2-svp	neutral	-0.01669087802688507	0.6568959237554787
30501-ICSD_1_0_0	30501-ICSD	1	0	0	-0.228428	1.042803	-0.099804	-3.15232	-3.305646578580564	-2.43775	wb97m	def2-svp	neutral	0.1533265785805642	-4.8639281094737905
UREAXX12_0_0_0	UREAXX12	0	0	0	-52.744552	38.032285	-10.6156	-5.543475	-5.52895764877172	-30.871341	wb97m	def2-svp	neutral	-0.014517351228279907	0.2618817840484517
JAGREP_1_0_1	JAGREP	1	0	1	-62.034116	76.963011	-9.568597	-7.584427	-7.58184356705147	-2.224129	wb97m	def2-svp	neutral	-0.002583432948529918	0.03406233521042418
ACOKEI_4_0_0	ACOKEI	4	0	0	-0.495411	9.380827	-0.593304	-13.193442	-13.323805875938612	-4.90133	wb97m	def2-svp	neutral	0.1303638759386132	-0.9880960248175814
MTHMAD13_7_0_0	MTHMAD13	7	0	0	0.649106	3.36569	-0.891505	-7.586925	-7.605472986835772	-4.463633	wb97m	def2-svp	neutral	0.01854798683577208	-0.24447304851138082
NAPHQU_4_0_0	NAPHQU	4	0	0	-2.055489	5.768299	-0.733413	-4.012702	-4.117813192497417	-1.033305	wb97m	def2-svp	neutral	0.10511119249741707	-2.619461711769702
FORMAM02_2_0_0	FORMAM02	2	0	0	-5.637786	0.158585	-0.238786	-1.160087	-1.197926478450687	-6.878074	wb97m	def2-svp	neutral	0.0378394784506868	-3.261779370916733
PVVAWA01_0_0_0	PVVAWA01	0	0	0	0.136404	1.502959	-0.120992	-5.270564	-5.324959921878298	-3.752194	wb97m	def2-svp	neutral	0.05439592187829767	-1.0320702277459806
FORMAM02_4_0_0	FORMAM02	4	0	0	-17.407279	8.113518	-2.142671	-4.20259	-4.226075653799139	-15.639022	wb97m	def2-svp	neutral	0.02348565379913925	-0.5588376167824901
IMAZOL13_5_0_0	IMAZOL13	5	0	0	-6.190871	5.530202	-1.742136	-5.183572	-5.168578950041799	-7.586376	wb97m	def2-svp	neutral	-0.014993049958200722	0.2892416649792985
LALNIN03_4_0_0	LALNIN03	4	0	0	-28.622189	40.60472	-19.051111	-6.969867	-6.977503511157506	-14.038447	wb97m	def2-svp	neutral	0.007636511157506298	-0.10956466109764072
IMAZOL13_4_0_0	IMAZOL13	4	0	0	-2.195162	2.976598	-0.776284	-4.535525	-4.54741397558109	-4.530373	wb97m	def2-svp	neutral	0.011888975581090477	-0.26213008595676307
JUPPAL_9_0_0	JUPPAL	9	0	0	8.281409	0.074949	-0.817282	-1.459114	-1.508903838601683	6.079962	wb97m	def2-svp	neutral	0.04978983860168307	-3.412333690286233
DCLBEN06_3_0_0	DCLBEN06	3	0	0	-3.386294	4.590147	-0.397074	-6.55991	-6.5139161441978	-5.75313	wb97m	def2-svp	neutral	-0.045993855802199946	0.7011354698799213
JOYHUA_3_0_0	JOYHUA	3	0	0	-7.265945	6.486168	-0.966409	-12.06964	-11.931800044629233	-13.815827	wb97m	def2-svp	neutral	-0.137839955370767	1.1420386637113202
FORMAM02_7_0_0	FORMAM02	7	0	0	1.907064	1.04989	-0.812687	-2.350931	-2.3844100231172143	-0.206665	wb97m	def2-svp	neutral	0.03347902311721418	-1.4240751054460628
MTHMAD13_6_0_1	MTHMAD13	6	0	1	-1.752175	0.030212	-0.115596	-1.030381	-1.0674884848789108	-2.86794	wb97m	def2-svp	neutral	0.0371074848789108	-3.6013362900626857
201142-ICSD_1_0_0	201142-ICSD	1	0	0	-4.81719	7.393186	-1.03636	-7.840795	-7.836423510966753	-6.30116	wb97m	def2-svp	neutral	-0.004371489033246689	0.05575313515079389
URACIL_0_0_0	URACIL	0	0	0	9.469281	17.62909	-2.193442	-20.270732	-20.29442319153333	4.634198	wb97m	def2-svp	neutral	0.02369119153333088	-0.11687388266655038
PYRIDO04_0_0_0	PYRIDO04	0	0	0	-6.421606	0.754612	-1.115266	-1.580992	-1.5931800691097284	-8.363251	wb97m	def2-svp	neutral	0.012188069109728472	-0.7709127629822587
MTHMAD13_3_0_1	MTHMAD13	3	0	1	-25.139915	25.567905	-4.376914	-4.639712	-4.585822730742367	-8.588637	wb97m	def2-svp	neutral	-0.05388926925763293	1.1614787568200986
201698-ICSD_2_0_0	201698-ICSD	2	0	0	-0.699164	4.063286	-0.021018	-4.689184	-4.698407881189644	-1.34608	wb97m	def2-svp	neutral	0.009223881189644345	-0.1967054649517772
QEWXIA01_7_0_0	QEWXIA01	7	0	0	-5.451207	10.239906	-0.917861	-8.00922	-7.951069968338601	-4.138382	wb97m	def2-svp	neutral	-0.058150031661398316	0.7260386362392134
MEADEN05_0_0_0	MEADEN05	0	0	0	0.521989	1.481575	-0.230242	-2.657126	-2.7055638321124658	-0.883804	wb97m	def2-svp	neutral	0.048437832112465884	-1.8229407304157155
QEWXIA01_4_0_0	QEWXIA01	4	0	0	-4.535945	9.287166	-0.451233	-9.076741	-9.005034024163084	-4.776752	wb97m	def2-svp	neutral	-0.07170697583691599	0.7900079537018406
MEADEN05_4_0_0	MEADEN05	4	0	0	0.553309	8.750884	-0.326767	-6.703939	-6.791382825385477	2.273487	wb97m	def2-svp	neutral	0.08744382538547679	-1.304364872435098
VAMZIT01_7_0_0	VAMZIT01	7	0	0	-1.853802	7.288817	-0.296532	-12.741862	-12.719205105009282	-7.603378	wb97m	def2-svp	neutral	-0.022656894990717547	0.1778146317290012
201142-ICSD_0_0_0	201142-ICSD	0	0	0	-2.682374	2.417099	-0.18292	-3.114652	-3.1289623045183914	-3.562847	wb97m	def2-svp	neutral	0.014310304518391437	-0.4594511527577218
ACOKEI_6_0_0	ACOKEI	6	0	0	0.492421	0.788349	-0.251001	-5.733362	-5.856192446408716	-4.703594	wb97m	def2-svp	neutral	0.12283044640871665	-2.142380795224803
201698-ICSD_1_0_0	201698-ICSD	1	0	0	-2.752709	7.435551	-0.180123	-3.31454	-3.3483404999614708	1.188178	wb97m	def2-svp	neutral	0.03380049996147072	-1.0197644307044331
NTRGUA03_7_0_0	NTRGUA03	7	0	0	22.317632	2.313619	-1.807482	-1.951238	-1.9539575105444105	20.872531	wb97m	def2-svp	neutral	0.0027195105444104417	-0.13937359483622405
200455-ICSD_1_0_0	200455-ICSD	1	0	0	0.012128	0.014001	-0.001663	-1.781484	-1.8468994953686573	-1.757018	wb97m	def2-svp	neutral	0.0654154953686572	-3.671966482362862
FORMAC01_2_0_0	FORMAC01	2	0	0	-2.531196	1.454343	-0.210267	-2.189803	-2.2141856138208627	-3.476923	wb97m	def2-svp	neutral	0.02438261382086271	-1.1134615223772508
VITRUL_3_0_0	VITRUL	3	0	0	2.005123	17.080832	-1.802694	-21.473681	-21.544063576809247	-4.190418	wb97m	def2-svp	neutral	0.07038257680924787	-0.32776204885062726
DCLBEN06_4_0_0	DCLBEN06	4	0	0	-3.401154	7.425679	-0.379795	-11.090681	-11.069867228643815	-7.44595	wb97m	def2-svp	neutral	-0.020813771356184674	0.18766901109304895
ARSACP02_3_0_0	ARSACP02	3	0	0	-9.236159	5.064069	-2.361907	-6.024601	-5.993897501168493	-12.558598	wb97m	def2-svp	neutral	-0.030703498831506693	0.5096353904848918
NTRGUA03_4_0_0	NTRGUA03	4	0	0	-15.759362	3.597406	-3.055041	-3.923611	-3.869820674987104	-19.140608	wb97m	def2-svp	neutral	-0.05379032501289638	1.3709392957889142
200455-ICSD_4_0_0	200455-ICSD	4	0	0	-5.063388	23.468356	-0.1408	-14.752091	-15.064426786770843	3.512077	wb97m	def2-svp	neutral	0.31233578677084317	-2.1172306134150283
30501-ICSD_0_0_0	30501-ICSD	0	0	0	-1.8915	4.301963	-0.180414	-8.166368	-8.398512384864942	-5.936319	wb97m	def2-svp	neutral	0.2321443848649416	-2.8426882656395303
ACOKEI_3_0_0	ACOKEI	3	0	0	-6.396029	7.41169	-0.71083	-9.521942	-9.61773367094732	-9.217111	wb97m	def2-svp	neutral	0.095791670947321	-1.0060098134111823
DCLBEN07_4_0_0	DCLBEN07	4	0	0	-0.960033	3.359331	-0.084779	-4.731917	-4.740756916847044	-2.417397	wb97m	def2-svp	neutral	0.00883991684704366	-0.18681470632396258
MTHMAD13_9_1_1	MTHMAD13	9	1	1	1.696166	6.020344	-1.825159	-6.419899	-6.423808452752365	-0.528548	wb97m	def2-svp	neutral	0.0039094527523646505	-0.06089586070380002
VAMZIT01_5_0_0	VAMZIT01	5	0	0	-1.334102	5.309906	-0.013218	-6.593685	-6.669594931953541	-2.631098	wb97m	def2-svp	neutral	0.07590993195354123	-1.151252023012037
ACOKEI_0_0_0	ACOKEI	0	0	0	-10.193784	10.158241	-1.322288	-3.289128	-3.3655252442235715	-4.646959	wb97m	def2-svp	neutral	0.07639724422357164	-2.3227203144289805
260950-ICSD_1_0_0	260950-ICSD	1	0	0	-15.093304	10.998155	-0.889465	-4.684612	-4.709184424833066	-9.669227	wb97m	def2-svp	neutral	0.024572424833065654	-0.5245348992203762
JUPPAL_8_0_0	JUPPAL	8	0	0	-19.582533	9.573231	-3.104629	-10.428941	-10.458981790917887	-23.542872	wb97m	def2-svp	neutral	0.03004079091788725	-0.2880521705692577
JAGREP_3_0_0	JAGREP	3	0	0	-5.659833	6.760413	-0.388196	-7.306693	-7.415601871655174	-6.594309	wb97m	def2-svp	neutral	0.10890887165517427	-1.4905357547549112
FORMAM02_8_0_0	FORMAM02	8	0	0	4.169738	0.383584	-0.522094	-1.439474	-1.4739937151059157	2.591754	wb97m	def2-svp	neutral	0.03451971510591578	-2.398078402660679
EBIHIH_1_0_1	EBIHIH	1	0	1	-28.611734	34.355984	-3.914674	-4.207198	-4.480601449584055	-2.377622	wb97m	def2-svp	neutral	0.2734034495840554	-6.498468804749749
QEWXIA01_1_0_0	QEWXIA01	1	0	0	-3.008256	5.303952	-0.292983	-6.36833	-6.346478061879064	-4.365617	wb97m	def2-svp	neutral	-0.02185193812093633	0.34313451283046464
LALNIN03_6_0_0	LALNIN03	6	0	0	-139.074994	60.242308	-27.951326	-14.804033	-14.730076188143634	-121.588045	wb97m	def2-svp	neutral	-0.07395681185636604	0.4995720548337473
ARSACP02_4_0_0	ARSACP02	4	0	0	-0.468999	4.49928	-0.427568	-6.875607	-6.876705149502979	-3.272893	wb97m	def2-svp	neutral	0.0010981495029795951	-0.015971673526127876
VAMZIT01_4_0_0	VAMZIT01	4	0	0	-1.466181	5.014205	-0.02064	-7.885347	-7.984895691871878	-4.357964	wb97m	def2-svp	neutral	0.09954869187187754	-1.2624516317655714
QEWXIA01_5_0_0	QEWXIA01	5	0	0	-2.890981	3.242966	-0.928775	-4.628894	-4.632996834771529	-5.205683	wb97m	def2-svp	neutral	0.0041028347715288405	-0.08863531486201327
BENZEN01_0_0_0	BENZEN01	0	0	0	-2.872615	6.65188	-0.215023	-6.968517	-6.988037631600861	-3.404275	wb97m	def2-svp	neutral	0.019520631600860483	-0.28012605265740875
QEWXIA01_3_0_0	QEWXIA01	3	0	0	-3.548687	7.324505	-0.576982	-8.975249	-8.918739520541603	-5.776413	wb97m	def2-svp	neutral	-0.05650947945839668	0.6296146152423926
VAMZIT01_6_0_0	VAMZIT01	6	0	0	-2.260866	6.794696	-0.005759	-12.057829	-12.116594624777962	-7.529757	wb97m	def2-svp	neutral	0.05876562477796199	-0.48736488780826126
ACOKEI_2_0_0	ACOKEI	2	0	0	-3.883118	10.922463	-0.627474	-13.538455	-13.612809056692436	-7.126585	wb97m	def2-svp	neutral	0.07435405669243522	-0.5492063658108345
EBIHIH_0_0_0	EBIHIH	0	0	0	7.058086	0.022814	-0.479439	-1.816128	-1.8833960134257477	4.785333	wb97m	def2-svp	neutral	0.06726801342574773	-3.7039246917479236
ETHLEN10_1_0_0	ETHLEN10	1	0	0	-0.794712	2.283548	-0.04566	-2.946781	-2.978303549509188	-1.503606	wb97m	def2-svp	neutral	0.03152254950918776	-1.0697282732984825
FORMAM02_5_0_0	FORMAM02	5	0	0	-30.876817	20.332597	-5.039323	-3.443155	-3.445825157590364	-19.026698	wb97m	def2-svp	neutral	0.0026701575903640418	-0.07754973535504622
ETHLEN10_4_0_0	ETHLEN10	4	0	0	-1.531047	2.663018	-0.115126	-2.460771	-2.447206860048332	-1.443926	wb97m	def2-svp	neutral	-0.01356413995166772	0.5512150440519544
ETHANE01_3_0_0	ETHANE01	3	0	0	-0.869083	3.50582	-0.01749	-4.170808	-4.246303375652231	-1.551561	wb97m	def2-svp	neutral	0.07549537565223119	-1.8100899310692602
DCLBEN06_2_0_0	DCLBEN06	2	0	0	-0.182632	4.122967	-0.006486	-2.962756	-2.9755250976921777	0.971094	wb97m	def2-svp	neutral	0.012769097692177489	-0.43098715156352696
VAMZIT01_2_0_0	VAMZIT01	2	0	0	-2.153247	6.1906	-0.033125	-7.907443	-8.010527014318246	-3.903216	wb97m	def2-svp	neutral	0.1030840143182461	-1.3036327206942384
NTRGUA03_0_0_0	NTRGUA03	0	0	0	25.050512	14.414277	-4.711384	-16.125486	-16.13314036195948	18.627918	wb97m	def2-svp	neutral	0.007654361959481548	-0.04746748072883849
FORMAM02_3_0_0	FORMAM02	3	0	0	-60.038053	40.233929	-9.05824	-6.446654	-6.358902462665925	-35.309018	wb97m	def2-svp	neutral	-0.08775153733407492	1.361195084055619
200455-ICSD_3_0_0	200455-ICSD	3	0	0	-2.859669	10.365665	-0.013037	-8.871538	-8.998874313930305	-1.378579	wb97m	def2-svp	neutral	0.12733631393030542	-1.4353352702801412
JAGREP_4_0_1	JAGREP	4	0	1	-2.268554	2.037968	-0.364394	-4.848122	-4.932314860129014	-5.443103	wb97m	def2-svp	neutral	0.08419286012901406	-1.7366077035399285
MTHMAD13_11_1_1	MTHMAD13	11	1	1	-19.152116	30.481555	-3.018253	-29.578427	-29.655090896773327	-21.267241	wb97m	def2-svp	neutral	0.07666389677332575	-0.25918855243156014
ETHLEN10_3_0_0	ETHLEN10	3	0	0	-0.442051	2.454848	-0.042124	-3.391498	-3.432261281179535	-1.420825	wb97m	def2-svp	neutral	0.040763281179535316	-1.2019255555962385
NAPHQU_5_0_0	NAPHQU	5	0	0	-2.459943	4.555403	-0.680918	-5.517468	-5.598045848160169	-4.102926	wb97m	def2-svp	neutral	0.08057784816016866	-1.4604135114180756
ARSACP02_2_0_0	ARSACP02	2	0	0	-1.303843	4.679812	-0.745618	-7.491941	-7.481647192875462	-4.86159	wb97m	def2-svp	neutral	-0.010293807124537757	0.1373984008221335
AEPHOS02_2_0_0	AEPHOS02	2	0	0	-22.691548	4.169883	-7.662737	-7.5145	-7.653800141940841	-33.698903	wb97m	def2-svp	neutral	0.13930014194084084	-1.8537513066849536
FORMAC01_4_0_0	FORMAC01	4	0	0	1.578838	0.763364	-0.442522	-1.440633	-1.475233399077094	0.459047	wb97m	def2-svp	neutral	0.034600399077094	-2.401749722316093
DCLBEN06_0_0_0	DCLBEN06	0	0	0	-4.336479	6.572498	-0.447873	-7.248644	-7.183854596299161	-5.460498	wb97m	def2-svp	neutral	-0.0647894037008383	0.8938141216596966
PVVAWA01_1_0_0	PVVAWA01	1	0	0	-3.509218	3.355198	-0.23969	-4.494964	-4.537249941924216	-4.888674	wb97m	def2-svp	neutral	0.04228594192421564	-0.9407403913405232
PVVAWA01_3_0_0	PVVAWA01	3	0	0	0.928425	0.126901	-0.051371	-1.857174	-1.908672743268656	-0.853218	wb97m	def2-svp	neutral	0.051498743268656	-2.77296275247532
AEPHOS02_6_0_0	AEPHOS02	6	0	0	-250.963232	68.191087	-52.295108	-16.59756	-16.46534956737002	-251.664812	wb97m	def2-svp	neutral	-0.13221043262998222	0.796565474864873
MEADEN05_1_0_0	MEADEN05	1	0	0	-7.552061	3.205358	-0.929913	-5.60273	-5.578912600510148	-10.879346	wb97m	def2-svp	neutral	-0.023817399489852065	0.42510346723565234
EBIHIH_6_1_1	EBIHIH	6	1	1	0.551993	0.949924	-0.051261	-3.383655	-3.448098632978696	-1.932999	wb97m	def2-svp	neutral	0.06444363297869593	-1.90455684692133
VITRUL_0_0_0	VITRUL	0	0	0	0.198376	3.324803	-0.147498	-3.230497	-3.253892594377908	0.145184	wb97m	def2-svp	neutral	0.023395594377907614	-0.7242103731378674
JAGREP_7_1_1	JAGREP	7	1	1	-4.582244	6.538245	-0.640129	-7.175725	-7.304850448596165	-5.859852	wb97m	def2-svp	neutral	0.12912544859616482	-1.799475991571093
ARSACP02_5_0_0	ARSACP02	5	0	0	-42.239422	46.093948	-13.093506	-8.005772	-7.99968473627546	-17.244751	wb97m	def2-svp	neutral	-0.0060872637245399375	0.07603593662847177
DCLBEN07_1_0_0	DCLBEN07	1	0	0	-4.07868	11.274364	-0.360413	-12.402614	-12.402994254867018	-5.567344	wb97m	def2-svp	neutral	0.0003802548670179817	-0.0030659251913990205
FORMAC01_1_0_0	FORMAC01	1	0	0	2.522394	0.029551	-0.133183	-0.749975	-0.7731689946852013	1.668787	wb97m	def2-svp	neutral	0.023193994685201336	-3.0926357125505968
URACIL_8_0_0	URACIL	8	0	0	-12.514264	8.625472	-2.34516	-3.701499	-3.694533262729158	-9.935451	wb97m	def2-svp	neutral	-0.006965737270842265	0.18818692834557743
URACIL_5_0_0	URACIL	5	0	0	-45.961672	27.067358	-7.38706	-7.537143	-7.415926287079434	-33.818516	wb97m	def2-svp	neutral	-0.12121671292056657	1.6082581015189252
QEWXIA01_2_0_0	QEWXIA01	2	0	0	0.41894	0.486482	-0.04098	-3.386646	-3.4378513142258686	-2.522204	wb97m	def2-svp	neutral	0.051205314225868825	-1.5119771663725359
AEPHOS02_0_0_0	AEPHOS02	0	0	0	-179.474668	65.501502	-36.478258	-7.994739	-7.998761915291979	-158.446163	wb97m	def2-svp	neutral	0.004022915291979068	-0.05031953253231992
JUPPAL_4_0_0	JUPPAL	4	0	0	-4.275451	2.684046	-2.913405	-10.070854	-9.91805486720085	-14.575664	wb97m	def2-svp	neutral	-0.15279913279915114	1.5172410681274013
QEWXIA01_0_0_0	QEWXIA01	0	0	0	-10.446358	35.514323	-0.835709	-34.876516	-35.056966865666496	-10.64426	wb97m	def2-svp	neutral	0.1804508656664936	-0.5173993459280554
ETHANE01_2_0_0	ETHANE01	2	0	0	-0.122135	0.318274	-0.001867	-1.045587	-1.0855099121738268	-0.851315	wb97m	def2-svp	neutral	0.03992291217382671	-3.8182295852785764
ACOKEI_1_0_0	ACOKEI	1	0	0	-0.071484	3.181759	-0.29205	-4.829671	-4.902573427090829	-2.011447	wb97m	def2-svp	neutral	0.0729024270908285	-1.5094698394741277
SUCACB09_2_0_0	SUCACB09	2	0	0	-10.102581	8.821871	-1.964951	-11.519837	-11.586378089520617	-14.765499	wb97m	def2-svp	neutral	0.06654108952061577	-0.5776217972582057
DCLBEN06_5_0_0	DCLBEN06	5	0	0	-4.202638	21.416494	-0.386221	-25.910763	-25.91599094787118	-9.083128	wb97m	def2-svp	neutral	0.005227947871180305	-0.020176742271851685
PYRIDO04_4_0_0	PYRIDO04	4	0	0	-6.980317	18.790544	-0.812958	-12.794235	-12.793537452707064	-1.796965	wb97m	def2-svp	neutral	-0.0006975472929369175	0.005452043775473231
UREAXX12_1_0_0	UREAXX12	1	0	0	-0.19691	5.324376	-1.719997	-5.194843	-5.189419484038136	-1.787374	wb97m	def2-svp	neutral	-0.005423515961863856	0.10440192248088838
FORMAM02_0_0_0	FORMAM02	0	0	0	8.66511	4.341925	-1.303977	-5.149062	-5.173748263079128	6.553996	wb97m	def2-svp	neutral	0.024686263079128246	-0.4794322359903269
NAPHQU_6_0_0	NAPHQU	6	0	0	-2.8684	4.262565	-0.302982	-7.253753	-7.339891355550336	-6.162571	wb97m	def2-svp	neutral	0.08613835555033589	-1.187500533176907
NTRGUA03_6_0_0	NTRGUA03	6	0	0	-6.313504	4.276305	-3.75622	-7.901491	-7.880617933146516	-13.694911	wb97m	def2-svp	neutral	-0.020873066853484445	0.26416617893362715
ETHANE01_1_0_0	ETHANE01	1	0	0	-0.248553	0.956318	-0.00289	-1.419058	-1.463603620750207	-0.714184	wb97m	def2-svp	neutral	0.04454562075020707	-3.1390979614791696
ETHANE01_4_0_0	ETHANE01	4	0	0	-0.764901	3.112962	-0.007613	-3.648686	-3.718244649367413	-1.308238	wb97m	def2-svp	neutral	0.06955864936741296	-1.906402726006375
DCLBEN06_1_0_0	DCLBEN06	1	0	0	-2.213016	4.294557	-0.202335	-6.289174	-6.286453403598075	-4.409968	wb97m	def2-svp	neutral	-0.002720596401925235	0.0432584056654377
PYRIDO04_5_0_0	PYRIDO04	5	0	0	-47.816761	54.926085	-11.117995	-6.806858	-6.75761564288276	-10.81553	wb97m	def2-svp	neutral	-0.04924235711724023	0.7234227174599533
NTRGUA03_1_0_0	NTRGUA03	1	0	0	15.863819	0.048657	-1.108216	-1.011444	-1.04027158847744	13.792817	wb97m	def2-svp	neutral	0.028827588477440047	-2.8501418247021135
FORMAC01_3_0_0	FORMAC01	3	0	0	-1.537787	1.828463	-0.193828	-1.911869	-1.9227677934536056	-1.815022	wb97m	def2-svp	neutral	0.01089879345360556	-0.5700596355506344
PYRIDO04_1_0_0	PYRIDO04	1	0	0	2.732037	3.004436	-1.545862	-6.285429	-6.305956093702811	-2.094817	wb97m	def2-svp	neutral	0.02052709370281125	-0.3265822221969455
JAGREP_0_0_1	JAGREP	0	0	1	-59.133832	72.58298	-9.264422	-7.513962	-7.507728569538164	-3.329236	wb97m	def2-svp	neutral	-0.006233430461835887	0.0829579715978852
IMAZOL13_8_0_0	IMAZOL13	8	0	0	0.475598	2.374053	-0.418194	-2.551343	-2.613945509452699	-0.119886	wb97m	def2-svp	neutral	0.06260250945269874	-2.453708084436265
VAMZIT01_1_0_0	VAMZIT01	1	0	0	-4.116851	12.000038	-0.314381	-16.03753	-16.019657067373824	-8.468724	wb97m	def2-svp	neutral	-0.017872932626175952	0.11144442209103242
URACIL_4_0_0	URACIL	4	0	0	-2.527963	1.102563	-0.785482	-4.019057	-4.061621323014131	-6.229939	wb97m	def2-svp	neutral	0.0425643230141306	-1.0590624371371344
URACIL_7_0_0	URACIL	7	0	0	-2.220326	3.866029	-1.665234	-4.933179	-4.972942890621583	-4.952709	wb97m	def2-svp	neutral	0.039763890621583364	-0.8060500261916984
QEWXIA01_6_0_0	QEWXIA01	6	0	0	-3.897817	0.433711	-0.493292	-1.719999	-1.7458889130185444	-5.677398	wb97m	def2-svp	neutral	0.025889913018544375	-1.5052283762109382
DCLBEN07_2_0_0	DCLBEN07	2	0	0	-4.994764	22.036712	-0.371633	-25.869957	-25.88164717735161	-9.199642	wb97m	def2-svp	neutral	0.011690177351610487	-0.04518823650000844
PYRIDO04_6_0_0	PYRIDO04	6	0	0	-3.459728	20.32645	-1.902007	-13.780949	-13.73333498611327	1.183766	wb97m	def2-svp	neutral	-0.04761401388672937	0.34550605975487875
JOYHUA_0_0_0	JOYHUA	0	0	0	2.180777	5.037973	-0.74264	-7.998957	-8.015912933407856	-1.522848	wb97m	def2-svp	neutral	0.016955933407856172	-0.2119768040740333
MEADEN05_8_0_0	MEADEN05	8	0	0	-7.967263	12.004511	-2.402207	-7.6991	-7.672442272870155	-6.064059	wb97m	def2-svp	neutral	-0.02665772712984449	0.3462447186014533
DCLBEN03_2_0_0	DCLBEN03	2	0	0	-1.106371	3.48878	-0.098875	-5.119141	-5.129672503660129	-2.835607	wb97m	def2-svp	neutral	0.010531503660129005	-0.2057279465466766
IMAZOL13_7_0_0	IMAZOL13	7	0	0	-66.002595	66.312035	-12.583227	-6.107189	-6.122713676033703	-18.380976	wb97m	def2-svp	neutral	0.015524676033702889	-0.25420330095732896
QEWXIA01_8_0_0	QEWXIA01	8	0	0	-1.256419	5.568364	-0.271498	-9.565333	-9.59017845640506	-5.524886	wb97m	def2-svp	neutral	0.02484545640505864	-0.25974481395533894
EBIHIH_5_0_1	EBIHIH	5	0	1	-2.154624	11.175625	-1.806492	-13.533274	-13.423667775569298	-6.318765	wb97m	def2-svp	neutral	-0.10960622443070278	0.8099017608799082
NTRGUA03_2_0_0	NTRGUA03	2	0	0	-27.320726	6.837151	-3.824865	-5.579515	-5.590978171522685	-29.887955	wb97m	def2-svp	neutral	0.011463171522684945	-0.20545103871366857
15318-ICSD_0_0_0	15318-ICSD	0	0	0	-36.860411	68.400962	-1.73403	-7.452144	-7.848394818805258	22.354376	wb97m	def2-svp	neutral	0.3962508188052585	-5.317272704409073
NTRGUA03_5_0_0	NTRGUA03	5	0	0	-54.117227	26.598669	-10.754567	-7.713323	-7.577976705611679	-45.986448	wb97m	def2-svp	neutral	-0.13534629438832102	1.7547079823873708
ETHLEN10_0_0_0	ETHLEN10	0	0	0	0.143868	0.2558	-0.012205	-0.855335	-0.8790866575361086	-0.467872	wb97m	def2-svp	neutral	0.02375165753610864	-2.776883622920685
NTRGUA03_3_0_0	NTRGUA03	3	0	0	-24.405709	5.413394	-3.091323	-3.260522	-3.2429129068901124	-25.34416	wb97m	def2-svp	neutral	-0.017609093109887564	0.5400697529379518
IMAZOL13_0_0_0	IMAZOL13	0	0	0	1.179989	2.801615	-0.517809	-4.358293	-4.365832913781778	-0.894498	wb97m	def2-svp	neutral	0.007539913781778651	-0.17300153481600827
JAGREP_2_0_1	JAGREP	2	0	1	-54.075973	64.846691	-8.456205	-7.477133	-7.455781713274924	-5.16262	wb97m	def2-svp	neutral	-0.02135128672507669	0.2855544595111079
PYRIDO04_3_0_0	PYRIDO04	3	0	0	-4.244293	8.009028	-2.193807	-6.554053	-6.548257931057825	-4.983124	wb97m	def2-svp	neutral	-0.00579506894217463	0.08841962282231515
VITRUL_2_0_0	VITRUL	2	0	0	-46.73052	44.80477	-8.439753	-8.21498	-8.18822513992444	-18.580483	wb97m	def2-svp	neutral	-0.026754860075561382	0.3256838126880574
SUCACB09_0_0_0	SUCACB09	0	0	0	4.136423	7.891113	-1.002406	-12.174495	-12.259377447856238	-1.149366	wb97m	def2-svp	neutral	0.08488244785623777	-0.6972153494353381
MEADEN05_2_0_0	MEADEN05	2	0	0	-4.914787	28.860937	-2.178629	-35.291187	-35.267195997115934	-13.523666	wb97m	def2-svp	neutral	-0.02399100288406686	0.06798015290351911
MEADEN05_3_0_0	MEADEN05	3	0	0	-10.736893	38.460917	-2.872532	-38.056676	-38.24026777278239	-13.205184	wb97m	def2-svp	neutral	0.18359177278238548	-0.4824167323031193
NAPHQU_7_0_0	NAPHQU	7	0	0	-2.466691	3.104385	-0.556849	-5.504877	-5.598659419959854	-5.424033	wb97m	def2-svp	neutral	0.09378241995985448	-1.703624258268704
MTHMAD13_1_0_1	MTHMAD13	1	0	1	-10.374795	16.971935	-2.195565	-9.008206	-9.03151577894296	-4.606631	wb97m	def2-svp	neutral	0.023309778942961046	-0.25876161072427795
LALNIN03_2_0_0	LALNIN03	2	0	0	-15.52315	0.03733	-1.374654	-1.334577	-1.3937203972214804	-18.195051	wb97m	def2-svp	neutral	0.05914339722148054	-4.431621196939596
EBIHIH_4_0_1	EBIHIH	4	0	1	-4.359933	13.776366	-1.406464	-15.896157	-15.808676035983678	-7.886187	wb97m	def2-svp	neutral	-0.0874809640163221	0.5503277554211505
DCLBEN07_3_0_0	DCLBEN07	3	0	0	-1.537454	2.737205	-0.175908	-4.033359	-4.034940641372978	-3.009516	wb97m	def2-svp	neutral	0.0015816413729776713	-0.03921399937316939
VAMZIT01_3_0_0	VAMZIT01	3	0	0	-3.337169	10.222287	-0.024194	-14.811931	-14.887808706923623	-7.951008	wb97m	def2-svp	neutral	0.07587770692362383	-0.5122742397572865
PVVAWA01_2_0_0	PVVAWA01	2	0	0	-3.621142	3.949593	-0.279934	-4.930805	-4.948229091724705	-4.882288	wb97m	def2-svp	neutral	0.017424091724704383	-0.35337215170148445
PYRIDO04_2_0_0	PYRIDO04	2	0	0	-9.011619	9.948483	-1.954194	-8.490702	-8.499070596537173	-9.508033	wb97m	def2-svp	neutral	0.008368596537172479	-0.09856189202226716
JUPPAL_1_0_0	JUPPAL	1	0	0	-20.160723	13.461268	-5.388437	-12.606639	-12.577846445849104	-24.694531	wb97m	def2-svp	neutral	-0.0287925541508951	0.22839199370185106
JUPPAL_0_0_0	JUPPAL	0	0	0	-3.176384	2.058597	-2.851578	-3.876671	-3.849579422398424	-7.846037	wb97m	def2-svp	neutral	-0.027091577601575878	0.6988361303184066
ETHLEN10_2_0_0	ETHLEN10	2	0	0	-1.474054	3.477587	-0.074227	-4.020541	-4.05478374681659	-2.091235	wb97m	def2-svp	neutral	0.034242746816590675	-0.8516950036472872
EBIHIH_3_0_0	EBIHIH	3	0	0	-16.60926	6.204194	-2.047927	-7.119887	-7.140842670697812	-19.57288	wb97m	def2-svp	neutral	0.02095567069781179	-0.2943258888492442
URACIL_1_0_0	URACIL	1	0	0	-5.733693	3.134054	-1.41605	-7.537301	-7.59371878591792	-11.55299	wb97m	def2-svp	neutral	0.056417785917919794	-0.748514433985319
DCLBEN03_1_0_0	DCLBEN03	1	0	0	-4.557903	10.356338	-0.425331	-11.294938	-11.261590767988414	-5.921835	wb97m	def2-svp	neutral	-0.03334723201158596	0.29524050518547296
FORMAC01_0_0_0	FORMAC01	0	0	0	4.337757	4.375621	-0.521619	-4.628092	-4.670752159665172	3.563667	wb97m	def2-svp	neutral	0.04266015966517234	-0.9217655929305714
201698-ICSD_0_0_0	201698-ICSD	0	0	0	-0.109569	2.108538	-0.017603	-2.870145	-2.886135954223128	-0.88878	wb97m	def2-svp	neutral	0.015990954223128018	-0.5571479567453218
MTHMAD13_10_1_1	MTHMAD13	10	1	1	-13.937549	10.188045	-2.089451	-7.496159	-7.453438823866725	-13.335114	wb97m	def2-svp	neutral	-0.04272017613327428	0.5698942102652076
FORMAM02_6_0_0	FORMAM02	6	0	0	-4.263961	0.342572	-0.852581	-1.33842	-1.377459065662838	-6.11239	wb97m	def2-svp	neutral	0.0390390656628381	-2.91680232384738
260950-ICSD_0_0_0	260950-ICSD	0	0	0	4.752512	0.504362	-0.248054	-1.039951	-1.0353998425322126	3.968869	wb97m	def2-svp	neutral	-0.004551157467787448	0.4376319141755186
30501-ICSD_5_0_0	30501-ICSD	5	0	0	-0.643536	2.145776	-0.029646	-2.647781	-2.762867531561465	-1.175187	wb97m	def2-svp	neutral	0.11508653156146487	-4.346527585229476
AEPHOS02_3_0_0	AEPHOS02	3	0	0	-42.739339	0.507177	-8.090795	-3.108186	-3.203643767708506	-53.431142	wb97m	def2-svp	neutral	0.09545776770850622	-3.0711729513132813
JOYHUA_2_0_0	JOYHUA	2	0	0	-14.684303	13.196732	-3.139593	-7.392084	-7.448936702482819	-12.019248	wb97m	def2-svp	neutral	0.056852702482819595	-0.7691024950855483
LALNIN03_0_0_0	LALNIN03	0	0	0	27.747206	6.398309	-5.829501	-5.155207	-5.155291408979441	23.160807	wb97m	def2-svp	neutral	8.4408979440731e-05	-0.0016373538335265878
LALNIN03_5_0_0	LALNIN03	5	0	0	22.796855	0.54715	-4.916268	-3.161827	-3.2245541720263997	15.26591	wb97m	def2-svp	neutral	0.06272717202639955	-1.9838900745170291
IMAZOL13_2_0_0	IMAZOL13	2	0	0	-10.701093	3.206675	-1.209827	-8.578692	-8.489591521171194	-17.282937	wb97m	def2-svp	neutral	-0.08910047882880612	1.0386254551253982
VAMZIT01_8_0_0	VAMZIT01	8	0	0	-3.232867	8.477967	-0.048861	-9.625837	-9.710022910515658	-4.429599	wb97m	def2-svp	neutral	0.08418591051565727	-0.8745827559271704
IMAZOL13_1_0_0	IMAZOL13	1	0	0	1.878668	2.413114	-1.1858	-3.685321	-3.748246162654525	-0.579339	wb97m	def2-svp	neutral	0.06292516265452486	-1.7074540495800734
SUCACB09_1_0_0	SUCACB09	1	0	0	-104.474377	115.28489	-18.854499	-7.808973	-7.876219040761668	-15.852958	wb97m	def2-svp	neutral	0.06724604076166774	-0.8611380877058704
MTHMAD13_5_0_1	MTHMAD13	5	0	1	-2.853585	8.396535	-1.564041	-15.198536	-15.13177277084005	-11.219627	wb97m	def2-svp	neutral	-0.06676322915995136	0.4392740798189468
IMAZOL13_3_0_0	IMAZOL13	3	0	0	1.68946	0.032503	-0.303861	-1.131744	-1.1728093581650894	0.286358	wb97m	def2-svp	neutral	0.04106535816508927	-3.628502396751321
UREAXX12_2_0_0	UREAXX12	2	0	0	-34.667713	23.808002	-5.882993	-5.250177	-5.237271648407424	-21.992881	wb97m	def2-svp	neutral	-0.012905351592575443	0.24580793357205752
MTHMAD13_2_0_1	MTHMAD13	2	0	1	-96.028429	97.687471	-15.309285	-12.225325	-12.231951407053293	-25.875567	wb97m	def2-svp	neutral	0.006626407053293093	-0.05420229771636413
ARSACP02_1_0_0	ARSACP02	1	0	0	-5.514645	7.506251	-1.403817	-12.154539	-12.2218964223683	-11.566749	wb97m	def2-svp	neutral	0.06735742236829978	-0.5541750482539879
JOYHUA_1_0_0	JOYHUA	1	0	0	2.422935	0.008402	-0.199122	-1.034906	-1.0724850779703057	1.19731	wb97m	def2-svp	neutral	0.037579077970305574	-3.631158575784233
ETHANE01_0_0_0	ETHANE01	0	0	0	-1.134951	3.978442	-0.013481	-4.323246	-4.411908157835373	-1.493236	wb97m	def2-svp	neutral	0.08866215783537257	-2.0508237984924422
ACOKEI_5_0_0	ACOKEI	5	0	0	-7.912837	17.1186	-1.439477	-15.612654	-15.787274232091953	-7.846369	wb97m	def2-svp	neutral	0.17462023209195365	-1.1184532244931173
NAPHQU_2_0_0	NAPHQU	2	0	0	-4.667815	22.772869	-1.742427	-29.524959	-29.652586082577056	-13.162331	wb97m	def2-svp	neutral	0.12762708257705668	-0.4322684498124339
JUPPAL_5_0_0	JUPPAL	5	0	0	-47.155562	14.283866	-7.643505	-9.156896	-9.148351875498689	-49.672096	wb97m	def2-svp	neutral	-0.008544124501311146	0.09330808716524842
JUPPAL_7_0_0	JUPPAL	7	0	0	-25.304072	18.812395	-4.984174	-22.282276	-22.4294238962417	-33.758127	wb97m	def2-svp	neutral	0.14714789624170166	-0.6603809065182644
NAPHQU_3_0_0	NAPHQU	3	0	0	-2.610094	17.121878	-1.412187	-25.683246	-25.762215933626464	-12.583649	wb97m	def2-svp	neutral	0.07896993362646398	-0.307476452261774
DCLBEN03_3_0_0	DCLBEN03	3	0	0	-6.121007	17.814719	-0.674105	-17.133766	-17.08551752839374	-6.114159	wb97m	def2-svp	neutral	-0.04824847160626078	0.2815987542158611
LALNIN03_1_0_0	LALNIN03	1	0	0	-132.106887	75.944981	-27.473709	-7.585773	-7.655421015402071	-91.221389	wb97m	def2-svp	neutral	0.06964801540207155	-0.9181399891885975
NAPHQU_1_0_0	NAPHQU	1	0	0	-0.308362	1.932061	-0.358651	-4.235516	-4.289475149751075	-2.970467	wb97m	def2-svp	neutral	0.05395914975107541	-1.2739687384270397
PVVAWA01_5_0_0	PVVAWA01	5	0	0	-5.352077	18.134932	-0.05545	-19.782584	-19.901266180386628	-7.055179	wb97m	def2-svp	neutral	0.11868218038662803	-0.5999326497823946
FORMAC01_5_0_0	FORMAC01	5	0	0	-54.402048	51.469969	-8.567319	-5.298358	-5.308997751614995	-16.797756	wb97m	def2-svp	neutral	0.01063975161499453	-0.20081224437824943
MTHMAD13_8_0_0	MTHMAD13	8	0	0	-15.314688	37.158482	-3.091373	-32.138303	-32.30058356256674	-13.385882	wb97m	def2-svp	neutral	0.1622805625667425	-0.5049444040861227
200455-ICSD_2_0_0	200455-ICSD	2	0	0	-4.63095	15.455454	-0.028253	-8.253046	-8.52308025112109	2.543205	wb97m	def2-svp	neutral	0.2700342511210909	-3.2719343999911175
201693-ICSD_1_0_0	201693-ICSD	1	0	0	-10.29771	24.179949	-0.639716	-5.415895	-5.545039027500799	7.826628	wb97m	def2-svp	neutral	0.12914402750079912	-2.3845371356128418
DCLBEN03_0_0_0	DCLBEN03	0	0	0	-4.441946	6.222127	-0.39634	-6.405392	-6.327148704083919	-5.021551	wb97m	def2-svp	neutral	-0.07824329591608059	1.2215223660953238
BENZEN01_2_0_0	BENZEN01	2	0	0	-1.708096	5.33624	-0.162397	-5.992272	-6.029575614990599	-2.526525	wb97m	def2-svp	neutral	0.03730361499059942	-0.6225287335187625
DCLBEN07_0_0_0	DCLBEN07	0	0	0	-3.951303	8.490544	-0.518089	-6.980415	-6.924597653501118	-2.959262	wb97m	def2-svp	neutral	-0.05581734649888137	0.7996279089263514
VAMZIT01_0_0_0	VAMZIT01	0	0	0	-0.043549	0.059415	-0.006524	-1.996839	-2.0905526759995405	-1.987497	wb97m	def2-svp	neutral	0.0937136759995405	-4.693101246497114
MEADEN05_6_0_0	MEADEN05	6	0	0	-8.886402	6.267964	-1.290037	-7.062331	-7.00222547285318	-10.970807	wb97m	def2-svp	neutral	-0.06010552714682049	0.851072077290352
201693-ICSD_0_0_0	201693-ICSD	0	0	0	-1.693303	8.040309	-0.07135	-5.433333	-5.475982402260282	0.842323	wb97m	def2-svp	neutral	0.04264940226028191	-0.7849583719658249
SUCACB09_3_0_0	SUCACB09	3	0	0	2.141602	1.832312	-0.503109	-2.964054	-2.989450108438212	0.506751	wb97m	def2-svp	neutral	0.02539610843821194	-0.8568031634447935
MEADEN05_5_0_0	MEADEN05	5	0	0	-5.773487	6.705008	-1.100995	-9.122328	-9.0144638745975	-9.291803	wb97m	def2-svp	neutral	-0.10786412540250012	1.182418845304621
URACIL_6_0_0	URACIL	6	0	0	-6.71092	0.252166	-0.914102	-2.708867	-2.8057419149737526	-10.081723	wb97m	def2-svp	neutral	0.09687491497375245	-3.576215258030477
200455-ICSD_0_0_0	200455-ICSD	0	0	0	-10.302781	40.490169	-0.321334	-33.491099	-33.64220232876543	-3.625045	wb97m	def2-svp	neutral	0.15110332876542998	-0.4511745904947162
AEPHOS02_5_0_0	AEPHOS02	5	0	0	-56.484236	60.027989	-50.059897	-8.464833	-8.370028538985164	-54.980977	wb97m	def2-svp	neutral	-0.09480446101483686	1.119980288032107
AEPHOS02_7_0_0	AEPHOS02	7	0	0	42.612336	0.117449	-4.936335	-1.409006	-1.4527352588403606	36.384445	wb97m	def2-svp	neutral	0.04372925884036061	-3.1035537705560237
LALNIN03_3_0_0	LALNIN03	3	0	0	11.440977	11.878877	-5.733595	-9.115441	-9.156868599319289	8.470818	wb97m	def2-svp	neutral	0.04142759931928808	-0.45447718129367604
AEPHOS02_1_0_0	AEPHOS02	1	0	0	-236.035853	231.890045	-56.976445	-14.992094	-15.116157577007986	-76.114346	wb97m	def2-svp	neutral	0.12406357700798587	-0.827526675112802
30501-ICSD_3_0_0	30501-ICSD	3	0	0	-1.442184	1.521505	-0.125104	-3.041793	-3.182108696086276	-3.087575	wb97m	def2-svp	neutral	0.14031569608627592	-4.612927180984239
EBIHIH_2_0_1	EBIHIH	2	0	1	-1.742236	6.167124	-0.815985	-7.04074	-7.035924513045289	-3.431837	wb97m	def2-svp	neutral	-0.004815486954711012	0.06839461412736463
PAXNIN_10_0_1	PAXNIN	10	0	1	-294.395369	22.157898	-33.755332	-9.527102	-9.422875122455718	-315.519905	wb97m	def2-svp	organic_salts	-0.1042268775442814	1.0940040060900094
PAMBZA03_9_1_1	PAMBZA03	9	1	1	161.551713	26.50656	-32.887596	-24.617585	-24.411804320536632	130.553091	wb97m	def2-svp	organic_salts	-0.2057806794633663	0.8359092878662401
DEZYEO_8_0_1	DEZYEO	8	0	1	-179.763136	0.137395	-6.409924	-1.529442	-1.5772968332053894	-187.565107	wb97m	def2-svp	organic_salts	0.04785483320538941	-3.1289080073248554
BEPTUN_2_0_1	BEPTUN	2	0	1	-183.664774	1.628874	-7.024564	-2.784434	-2.867359553122498	-191.844897	wb97m	def2-svp	organic_salts	0.08292555312249794	-2.978183470051649
TUYKAB_10_0_1	TUYKAB	10	0	1	-125.744617	3.921638	-5.878388	-7.079476	-7.148279995890296	-134.780844	wb97m	def2-svp	organic_salts	0.0688039958902964	-0.9718797816433928
PAMBZA03_3_0_1	PAMBZA03	3	0	1	-419.072936	27.370608	-48.402399	-5.869934	-5.138882665184172	-445.974662	wb97m	def2-svp	organic_salts	-0.7310513348158274	12.454166176584394
LARASC20_12_1_1	LARASC20	12	1	1	211.248415	67.492367	-38.854122	-20.193607	-20.31465258316099	219.693053	wb97m	def2-svp	organic_salts	0.12104558316098846	-0.5994252693983222
HEZXAM_10_0_1	HEZXAM	10	0	1	-180.555092	0.007694	-7.25894	-0.835861	-0.8690765251005311	-188.642199	wb97m	def2-svp	organic_salts	0.03321552510053116	-3.973809652625396
TUYKAB_6_0_0	TUYKAB	6	0	0	121.385085	5.86534	-5.362185	-5.77335	-5.77645774701854	116.11489	wb97m	def2-svp	organic_salts	0.00310774701854033	-0.05382918095283207
DEZYEO_3_0_1	DEZYEO	3	0	1	-398.766002	54.827578	-59.940676	-17.817783	-17.724864454834336	-421.696883	wb97m	def2-svp	organic_salts	-0.09291854516566289	0.5214933034354661
BEPTUN_5_0_1	BEPTUN	5	0	1	-473.767922	64.359124	-70.468416	-8.512287	-8.435201918164562	-488.389501	wb97m	def2-svp	organic_salts	-0.07708508183543827	0.905574281452661
YABFOY_10_1_1	YABFOY	10	1	1	207.494411	4.79869	-11.375731	-6.28679	-6.385220336717335	194.63058	wb97m	def2-svp	organic_salts	0.09843033671733536	-1.5656692321094767
MATPHB_5_0_0	MATPHB	5	0	0	147.33198	10.041967	-12.247406	-18.803429	-18.81764339132389	126.323113	wb97m	def2-svp	organic_salts	0.014214391323889686	-0.07559467650230012
RIRMUA_11_1_1	RIRMUA	11	1	1	193.345095	0.148223	-9.743292	-2.461893	-2.5360512812948683	181.288133	wb97m	def2-svp	organic_salts	0.07415828129486846	-3.0122463200012533
LIHMAM_4_0_1	LIHMAM	4	0	1	-544.452346	24.46792	-68.740557	-0.618362	-0.1922831050738653	-589.343345	wb97m	def2-svp	organic_salts	-0.42607889492613465	68.90444350172467
BOGCAC_8_1_1	BOGCAC	8	1	1	272.9232	17.226767	-23.179827	-18.623769	-18.512934949784885	248.34637	wb97m	def2-svp	organic_salts	-0.11083405021511439	0.595121482741299
LARASC20_4_0_1	LARASC20	4	0	1	-229.086063	21.258848	-35.812576	-18.246169	-18.093148745404587	-261.88596	wb97m	def2-svp	organic_salts	-0.15302025459541113	0.8386431946092966
HISREG_5_0_0	HISREG	5	0	0	210.355016	2.205708	-10.998933	-4.517531	-4.584398408062964	197.04426	wb97m	def2-svp	organic_salts	0.0668674080629641	-1.4801759647684565
MIBTOH_9_1_1	MIBTOH	9	1	1	270.783253	0.021498	-10.268699	-0.844392	-0.8772981077443551	259.691659	wb97m	def2-svp	organic_salts	0.032906107744355095	-3.8970179424195273
ZOWWEP_1_0_1	ZOWWEP	1	0	1	-460.328368	32.830003	-47.623881	-3.543717	-3.66227911109912	-478.665963	wb97m	def2-svp	organic_salts	0.11856211109911996	-3.3456991937877647
RIRMUA_5_0_1	RIRMUA	5	0	1	-444.773826	28.575612	-56.41178	-7.271653	-4.227283819590995	-479.881646	wb97m	def2-svp	organic_salts	-3.0443691804090047	41.86626040061324
ANLINC02_8_1_1	ANLINC02	8	1	1	247.916467	5.984716	-15.305782	-9.538204	-9.443251840263118	229.057196	wb97m	def2-svp	organic_salts	-0.09495215973688254	0.9954930691027633
FENYEC_5_0_1	FENYEC	5	0	1	-219.464514	15.196851	-20.254277	-12.682832	-12.61032399100883	-237.204773	wb97m	def2-svp	organic_salts	-0.0725080089911696	0.5717020377717659
DUVCAZ_10_0_1	DUVCAZ	10	0	1	-183.101116	1.450956	-10.350352	-3.630119	-3.648155476806709	-195.630632	wb97m	def2-svp	organic_salts	0.018036476806708723	-0.49685635117495386
ANLINC02_7_1_1	ANLINC02	7	1	1	252.421479	4.236676	-15.564715	-8.796809	-8.688636208863498	232.296632	wb97m	def2-svp	organic_salts	-0.1081727911365018	1.2296821624352854
BOGCAC_12_1_1	BOGCAC	12	1	1	308.220454	0.391706	-21.645166	-2.53242	-2.567022879144128	284.434574	wb97m	def2-svp	organic_salts	0.03460287914412774	-1.3663957457344256
ANLINC02_5_0_1	ANLINC02	5	0	1	-233.730982	3.833361	-22.93089	-3.820621	-3.367817071169588	-256.649131	wb97m	def2-svp	organic_salts	-0.452803928830412	11.85157933305638
ZOWWEP_14_1_1	ZOWWEP	14	1	1	314.060796	0.008238	-6.408001	-0.387895	-0.4058940690303478	307.273139	wb97m	def2-svp	organic_salts	0.017999069030347814	-4.640191038901717
HISREG_7_0_1	HISREG	7	0	1	-144.39983	0.67558	-4.939082	-2.181703	-2.2032243151872906	-150.845035	wb97m	def2-svp	organic_salts	0.02152131518729039	-0.9864456888628007
LARASC20_13_1_1	LARASC20	13	1	1	150.706801	5.393752	-8.818441	-8.19699	-8.24630793184909	139.085122	wb97m	def2-svp	organic_salts	0.04931793184909061	-0.6016590461753719
CUZHEK_7_0_1	CUZHEK	7	0	1	-1481.019239	54.53297	-173.902142	-3.31651	-0.6108710336711412	-1603.704921	wb97m	def2-svp	organic_salts	-2.705638966328859	81.58090783169233
LARASC20_1_0_1	LARASC20	1	0	1	-409.426293	97.706423	-63.44475	-9.721751	-9.80523647622551	-384.886372	wb97m	def2-svp	organic_salts	0.08348547622551017	-0.8587493778179484
KUDFIA_3_0_0	KUDFIA	3	0	0	140.539066	0.930166	-5.474873	-4.758419	-4.794224816690126	131.235941	wb97m	def2-svp	organic_salts	0.03580581669012606	-0.7524729682301213
LIHMAM_0_0_1	LIHMAM	0	0	1	-288.686527	0.151244	-23.975805	-0.464413	-0.0778567932526834	-312.975501	wb97m	def2-svp	organic_salts	-0.3865562067473166	83.23544059863022
COXYIY_10_0_0	COXYIY	10	0	0	211.388046	5.650625	-22.19717	-10.405608	-10.485194997606426	184.435893	wb97m	def2-svp	organic_salts	0.07958699760642496	-0.76484716324529
ZOWWEP_7_0_1	ZOWWEP	7	0	1	-398.159402	16.66361	-35.816288	-2.88533	-2.948721004470245	-420.197411	wb97m	def2-svp	organic_salts	0.06339100447024482	-2.197010548888509
RIRMUA_7_1_1	RIRMUA	7	1	1	17.533265	296.822113	-82.688144	-15.248469	-15.865815563440432	216.418764	wb97m	def2-svp	organic_salts	0.6173465634404316	-4.048580637442563
YABFOY_7_0_0	YABFOY	7	0	0	264.559527	6.839068	-19.743555	-8.215227	-8.300769268344034	243.439813	wb97m	def2-svp	organic_salts	0.08554226834403345	-1.0412648164686555
TRPPAC_9_0_1	TRPPAC	9	0	1	-146.232039	5.340572	-7.557385	-8.103455	-8.188182790119317	-156.552307	wb97m	def2-svp	organic_salts	0.08472779011931664	-1.0455761168454274
TRPPAC_8_0_1	TRPPAC	8	0	1	-427.399711	77.990912	-80.099289	-27.26961	-27.302321757553884	-456.777698	wb97m	def2-svp	organic_salts	0.03271175755388356	-0.11995682209567192
PAXNIN_4_0_1	PAXNIN	4	0	1	-271.258625	9.467954	-24.136493	-4.816645	-4.706655914276609	-290.743809	wb97m	def2-svp	organic_salts	-0.10998908572339161	2.283520702135856
DEZYEO_10_0_1	DEZYEO	10	0	1	-152.847948	3.236022	-5.840865	-4.640411	-4.686992177476085	-160.093201	wb97m	def2-svp	organic_salts	0.046581177476085145	-1.003815771406566
PAXNIN_15_1_1	PAXNIN	15	1	1	250.315776	2.225802	-15.812344	-4.296139	-4.327896590072256	232.433093	wb97m	def2-svp	organic_salts	0.03175759007225576	-0.7392123502581215
CUZHEK_2_0_1	CUZHEK	2	0	1	-1411.444136	24.046982	-155.162782	-3.341624	-0.599555763866819	-1545.90156	wb97m	def2-svp	organic_salts	-2.742068236133181	82.05795254442694
PAMBZA03_8_1_1	PAMBZA03	8	1	1	156.2224	0.114576	-8.509749	-2.575899	-2.632100634944843	145.251328	wb97m	def2-svp	organic_salts	0.05620163494484265	-2.181826032186924
ANLINC02_9_1_1	ANLINC02	9	1	1	185.005781	0.040138	-8.905326	-1.362674	-1.3956897766433765	174.777919	wb97m	def2-svp	organic_salts	0.033015776643376515	-2.4228668517471177
HEZXAM_5_0_1	HEZXAM	5	0	1	-388.249513	43.375445	-63.797077	-8.076639	-7.998239685371348	-416.747784	wb97m	def2-svp	organic_salts	-0.07839931462865213	0.9706923217523047
FENYEC_10_0_1	FENYEC	10	0	1	-133.252054	0.21003	-4.695971	-1.789577	-1.8474862872558548	-139.527573	wb97m	def2-svp	organic_salts	0.05790928725585487	-3.2359204021874928
COXYIY_3_0_0	COXYIY	3	0	0	91.151187	5.593448	-3.949862	-13.983663	-13.853450729836169	78.81111	wb97m	def2-svp	organic_salts	-0.13021227016383108	0.9311742578738567
HEZXAM_7_0_1	HEZXAM	7	0	1	-159.208325	2.501465	-8.093762	-4.947545	-5.068728417920386	-169.748167	wb97m	def2-svp	organic_salts	0.12118341792038656	-2.449364642876145
DUVCAZ_2_0_0	DUVCAZ	2	0	0	147.749712	3.685053	-3.500021	-5.571579	-5.544874431833774	142.363166	wb97m	def2-svp	organic_salts	-0.026704568166225684	0.4792998208627336
NAASCB_10_0_0	NAASCB	10	0	0	173.876652	70.402373	-37.177054	-13.19012	-13.127264786471985	193.91185	wb97m	def2-svp	organic_salts	-0.0628552135280156	0.47653253744481167
FENYEC_6_0_1	FENYEC	6	0	1	-155.658453	1.115738	-6.430571	-3.571427	-3.675920398788624	-164.544713	wb97m	def2-svp	organic_salts	0.10449339878862407	-2.9258164534407136
RIRMUA_6_1_1	RIRMUA	6	1	1	143.792277	0.909056	-3.801572	-2.757533	-2.7711829746313645	138.142228	wb97m	def2-svp	organic_salts	0.013649974631364525	-0.49500675536301925
NAASCB_12_0_1	NAASCB	12	0	1	-266.452132	-0.052452	-12.40549	-0.726302	-0.1787745180552549	-279.636376	wb97m	def2-svp	organic_salts	-0.5475274819447451	75.38564976342417
FENYEC_1_0_1	FENYEC	1	0	1	-448.267745	70.605526	-67.06698	-8.485738	-8.570025449629645	-453.214937	wb97m	def2-svp	organic_salts	0.0842874496296453	-0.9932836676037523
COXYIY_5_0_1	COXYIY	5	0	1	-147.287328	4.513494	-11.995379	-9.478455	-9.344254903050498	-164.247668	wb97m	def2-svp	organic_salts	-0.13420009694950252	1.4158435836800674
HISREG_12_1_1	HISREG	12	1	1	284.225178	0.413289	-22.54911	-3.275596	-3.308546091963833	258.813761	wb97m	def2-svp	organic_salts	0.03295009196383303	-1.0059266149987063
YABFOY_1_0_1	YABFOY	1	0	1	-388.627007	40.28931	-53.538435	-7.224092	-7.082248157121322	-409.100224	wb97m	def2-svp	organic_salts	-0.14184384287867768	1.9634833398948641
PAMBZA03_11_1_1	PAMBZA03	11	1	1	161.877861	0.018144	-7.310294	-1.113506	-1.1434272562321663	153.472204	wb97m	def2-svp	organic_salts	0.029921256232166238	-2.6871212397747506
FENYEC_8_0_0	FENYEC	8	0	0	167.633388	2.283229	-7.107609	-6.161953	-6.2313681410481445	156.647055	wb97m	def2-svp	organic_salts	0.06941514104814495	-1.126512017344906
YABFOY_2_0_1	YABFOY	2	0	1	-428.476491	47.575769	-60.88621	-8.195041	-8.052164190959974	-449.981973	wb97m	def2-svp	organic_salts	-0.14287680904002542	1.74345447496877
MEDHOU01_2_0_1	MEDHOU01	2	0	1	-404.561782	45.031466	-58.748812	-24.614892	-24.092657395250782	-442.89402	wb97m	def2-svp	organic_salts	-0.5222346047492188	2.1216205407247726
MEDHOU01_5_0_1	MEDHOU01	5	0	1	-168.515264	28.920617	-9.994879	-10.035522	-10.011541661359509	-159.625048	wb97m	def2-svp	organic_salts	-0.02398033864049154	0.2389545719743481
COXYIY_11_0_1	COXYIY	11	0	1	-102.413531	4.57309	-2.6103	-8.447067	-8.475740593450613	-108.897808	wb97m	def2-svp	organic_salts	0.0286735934506126	-0.33945029026776513
DUBWAZ_10_0_1	DUBWAZ	10	0	1	-335.132178	15.923048	-36.380879	-10.388218	-10.363615531780336	-365.978227	wb97m	def2-svp	organic_salts	-0.02460246821966372	0.23683049604526704
DEZYEO_2_0_1	DEZYEO	2	0	1	-134.20415	0.063219	-3.833693	-1.226456	-1.2708769577234884	-139.201081	wb97m	def2-svp	organic_salts	0.04442095772348842	-3.6218957486846994
LIHMAM_11_1_1	LIHMAM	11	1	1	35.45819	126.51628	-24.616045	-8.7197	-9.030367579892594	128.638724	wb97m	def2-svp	organic_salts	0.31066757989259486	-3.5628241784992016
TUYKAB_13_1_1	TUYKAB	13	1	1	146.729539	7.607676	-8.956149	-14.62858	-14.536250049998342	130.752486	wb97m	def2-svp	organic_salts	-0.09232995000165722	0.6311613977683223
TUYKAB_5_0_0	TUYKAB	5	0	0	160.520269	4.558945	-12.785871	-8.869725	-8.823403055807004	143.423618	wb97m	def2-svp	organic_salts	-0.04632194419299651	0.5222478058000277
BEPTUN_16_1_1	BEPTUN	16	1	1	280.991613	6.545653	-23.358776	-8.179844	-8.236251665602122	255.998647	wb97m	def2-svp	organic_salts	0.05640766560212285	-0.6895934152548979
MATPHB_3_0_0	MATPHB	3	0	0	117.616735	0.461461	-5.0261	-3.486014	-3.535562931585902	109.566083	wb97m	def2-svp	organic_salts	0.0495489315859019	-1.4213635282561086
LARASC20_0_0_0	LARASC20	0	0	0	285.139798	21.39263	-35.260836	-19.60148	-19.530782944953884	251.670112	wb97m	def2-svp	organic_salts	-0.07069705504611434	0.3606720260210675
PAMBZA03_7_1_1	PAMBZA03	7	1	1	236.854708	6.316589	-15.612289	-9.710843	-9.752977014184667	217.848165	wb97m	def2-svp	organic_salts	0.04213401418466667	-0.43388626697668436
COXYIY_1_0_1	COXYIY	1	0	1	-122.378109	0.230361	-10.044912	-3.256513	-3.3087636640842195	-135.449172	wb97m	def2-svp	organic_salts	0.05225066408421952	-1.6044973284067812
KUDFIA_4_0_0	KUDFIA	4	0	0	171.751724	12.747845	-16.061872	-13.76858	-13.698362852946085	154.669117	wb97m	def2-svp	organic_salts	-0.07021714705391524	0.5099810369254871
BEPTUN_1_0_0	BEPTUN	1	0	0	184.367999	0.011775	-6.712105	-1.061098	-1.125017883535949	176.606571	wb97m	def2-svp	organic_salts	0.06391988353594891	-6.023937801781636
MATPHB_2_0_0	MATPHB	2	0	0	157.98137	5.273929	-12.084032	-13.299121	-13.426797605447938	137.872146	wb97m	def2-svp	organic_salts	0.12767660544793813	-0.9600379261752573
NAASCB_3_0_1	NAASCB	3	0	1	-339.780553	10.321259	-60.051229	-3.063552	-1.1100302976790617	-392.574076	wb97m	def2-svp	organic_salts	-1.9535217023209384	63.7665592854614
DUBWAZ_0_0_0	DUBWAZ	0	0	0	175.742215	4.58184	-6.292471	-4.551345	-4.641839972893581	169.480239	wb97m	def2-svp	organic_salts	0.09049497289358044	-1.9883127491671237
PAMBZA03_1_0_1	PAMBZA03	1	0	1	-159.453321	3.799523	-17.548822	-3.172432	-2.93065714933386	-176.375052	wb97m	def2-svp	organic_salts	-0.24177485066614013	7.62112003239597
CUZHEK_4_0_1	CUZHEK	4	0	1	-1651.845726	75.296084	-241.066885	-3.373198	-0.8632958138388243	-1820.989725	wb97m	def2-svp	organic_salts	-2.5099021861611757	74.40720011577072
NAASCB_5_0_1	NAASCB	5	0	1	-280.338848	10.334546	-56.868242	-2.930358	-0.9465629372800672	-329.802902	wb97m	def2-svp	organic_salts	-1.9837950627199328	67.69804449558494
LIHMAM_14_1_1	LIHMAM	14	1	1	293.043855	7.480659	-30.472174	-9.180262	-9.232076785583605	260.872079	wb97m	def2-svp	organic_salts	0.05181478558360375	-0.5644151069283616
ZOWWEP_2_0_0	ZOWWEP	2	0	0	86.233157	1.901661	-1.424133	-3.693434	-3.75149100892036	83.017251	wb97m	def2-svp	organic_salts	0.058057008920360254	-1.5718978305923499
ZOWWEP_12_1_1	ZOWWEP	12	1	1	350.45283	0.048998	-9.816736	-0.690377	-0.7180230701011217	339.994715	wb97m	def2-svp	organic_salts	0.027646070101121634	-4.004488866390629
ANLINC02_2_0_1	ANLINC02	2	0	1	-425.999956	36.069552	-50.605221	-5.667526	-4.937379057899471	-446.203151	wb97m	def2-svp	organic_salts	-0.7301469421005287	12.882992369166523
YABFOY_0_0_0	YABFOY	0	0	0	227.085963	0.139938	-7.375098	-0.9332	-0.9650118393529944	218.917603	wb97m	def2-svp	organic_salts	0.031811839352994364	-3.408898344727214
ZOWWEP_13_1_1	ZOWWEP	13	1	1	327.56616	0.031611	-7.600835	-0.493557	-0.5158661630149294	319.50338	wb97m	def2-svp	organic_salts	0.022309163014929356	-4.52007833237688
BEPTUN_12_0_1	BEPTUN	12	0	1	-297.297694	7.053173	-24.490907	-5.876458	-5.897232757478406	-320.611885	wb97m	def2-svp	organic_salts	0.020774757478405625	-0.35352515883557106
DUVCAZ_15_1_1	DUVCAZ	15	1	1	248.527642	15.83444	-25.121559	-20.422048	-20.264619028117583	218.818475	wb97m	def2-svp	organic_salts	-0.15742897188241756	0.7708774941789264
HISREG_0_0_0	HISREG	0	0	0	238.080851	3.887318	-12.667349	-2.750928	-2.790875620244233	226.549893	wb97m	def2-svp	organic_salts	0.03994762024423304	-1.4521507012990904
DUVCAZ_0_0_1	DUVCAZ	0	0	1	-259.406095	16.626949	-28.179149	-6.113321	-5.988025367011829	-277.071616	wb97m	def2-svp	organic_salts	-0.1252956329881707	2.0495510212562156
LARASC20_6_0_0	LARASC20	6	0	0	54.759681	23.782411	-28.889944	-14.23937	-14.087422022641872	35.412778	wb97m	def2-svp	organic_salts	-0.1519479773581267	1.0670976128728076
CUZHEK_12_1_1	CUZHEK	12	1	1	963.46639	1.926694	-52.347889	-3.135642	-3.177789946629241	909.909553	wb97m	def2-svp	organic_salts	0.04214794662924115	-1.344156846643882
DUBWAZ_5_0_0	DUBWAZ	5	0	0	125.257795	0.01462	-2.947622	-0.990576	-1.0367815330308168	121.334216	wb97m	def2-svp	organic_salts	0.04620553303081676	-4.664511660974702
MEDHOU01_7_0_0	MEDHOU01	7	0	0	175.966746	7.815903	-12.180292	-9.296964	-9.416553402326564	162.305394	wb97m	def2-svp	organic_salts	0.11958940232656445	-1.2863274755776668
KUDFIA_0_0_0	KUDFIA	0	0	0	207.571393	1.583083	-10.27235	-5.283921	-5.345480921951698	193.598205	wb97m	def2-svp	organic_salts	0.061559921951698016	-1.1650424363213987
MEDHOU01_8_0_0	MEDHOU01	8	0	0	301.112581	0.259086	-21.027992	-2.356975	-2.4136920262468533	277.986699	wb97m	def2-svp	organic_salts	0.056717026246853486	-2.4063482322406258
TUYKAB_12_1_1	TUYKAB	12	1	1	288.4968	0.694494	-23.614698	-3.768783	-3.8068270533315656	261.807813	wb97m	def2-svp	organic_salts	0.038044053331565575	-1.0094519459349496
LARASC20_3_0_1	LARASC20	3	0	1	-268.296743	6.642575	-22.697841	-8.368522	-8.378806744381672	-292.72053	wb97m	def2-svp	organic_salts	0.010284744381671374	-0.12289797865944993
BEPTUN_15_1_1	BEPTUN	15	1	1	247.51202	1.324841	-12.407025	-1.85963	-1.906371993634636	234.570206	wb97m	def2-svp	organic_salts	0.04674199363463605	-2.5135104098469077
CUZHEK_6_0_1	CUZHEK	6	0	1	-1384.585615	32.757119	-146.105035	-2.660258	-0.5672126222649849	-1500.593788	wb97m	def2-svp	organic_salts	-2.093045377735015	78.67828525409998
LIHMAM_8_1_1	LIHMAM	8	1	1	269.792383	17.002686	-32.45113	-12.156046	-12.219569433029584	242.187894	wb97m	def2-svp	organic_salts	0.06352343302958374	-0.522566573288582
MIBTOH_0_0_1	MIBTOH	0	0	1	-172.921557	7.107044	-16.574567	-15.263294	-15.2590313479586	-197.652375	wb97m	def2-svp	organic_salts	-0.004262652041399306	0.027927471235234716
NAASCB_9_0_0	NAASCB	9	0	0	216.114277	32.332787	-21.849255	-9.991547	-9.892307867685986	216.606262	wb97m	def2-svp	organic_salts	-0.09923913231401471	0.9932309012209491
ZOWWEP_10_0_0	ZOWWEP	10	0	0	267.738663	21.144339	-30.033927	-23.669749	-23.5322012446358	235.179326	wb97m	def2-svp	organic_salts	-0.13754775536419928	0.5811120150205196
LIHMAM_2_0_0	LIHMAM	2	0	0	444.53335	-0.000619	-0.432341	-0.049172	-0.0040210825815316	444.051218	wb97m	def2-svp	organic_salts	-0.0451509174184684	91.82241401299194
DUVCAZ_5_0_1	DUVCAZ	5	0	1	-220.700337	0.599299	-14.954452	-2.909125	-2.882254638164815	-237.964615	wb97m	def2-svp	organic_salts	-0.026870361835185097	0.9236578639688944
MIBTOH_6_0_0	MIBTOH	6	0	0	142.865483	8.973017	-17.482644	-13.941151	-13.936134958324786	120.414705	wb97m	def2-svp	organic_salts	-0.005016041675213856	0.03598011150739172
MIBTOH_1_0_1	MIBTOH	1	0	1	-401.274466	56.611677	-65.365215	-16.456765	-16.613450354667783	-426.484769	wb97m	def2-svp	organic_salts	0.15668535466778266	-0.9521030085061228
TRPPAC_6_0_0	TRPPAC	6	0	0	120.003719	3.930541	-3.178696	-5.170173	-5.237239403823148	115.58539	wb97m	def2-svp	organic_salts	0.06706640382314788	-1.2971791045125158
TRPPAC_14_1_1	TRPPAC	14	1	1	131.054768	1.120615	-5.08332	-3.935107	-4.009443193662762	123.156956	wb97m	def2-svp	organic_salts	0.07433619366276245	-1.889051394606613
LARASC20_9_0_1	LARASC20	9	0	1	-188.352544	3.013547	-16.73255	-7.711858	-7.780300822733457	-209.783405	wb97m	def2-svp	organic_salts	0.06844282273345659	-0.8875010760501112
PAMBZA03_4_0_1	PAMBZA03	4	0	1	-227.901921	21.514459	-31.507217	-4.603384	-4.006373290197647	-242.498064	wb97m	def2-svp	organic_salts	-0.5970107098023529	12.968953052848795
KUDFIA_5_0_1	KUDFIA	5	0	1	-140.574007	0.008409	-5.037099	-0.642775	-0.671880989483455	-146.245472	wb97m	def2-svp	organic_salts	0.029105989483454997	-4.528176964482906
HEZXAM_4_0_1	HEZXAM	4	0	1	-160.932249	0.32633	-11.040868	-2.803608	-2.912333636063943	-174.450395	wb97m	def2-svp	organic_salts	0.10872563606394303	-3.878061271901886
CUZHEK_3_0_0	CUZHEK	3	0	0	1574.041629	-0.020129	-4.252385	-1.449569	-0.0686442412082731	1568.319546	wb97m	def2-svp	organic_salts	-1.380924758791727	95.26450681490338
LIHMAM_9_1_1	LIHMAM	9	1	1	270.940454	33.401365	-35.911373	-12.314152	-12.330124196758597	256.116294	wb97m	def2-svp	organic_salts	0.015972196758596624	-0.12970602245771065
YABFOY_15_1_1	YABFOY	15	1	1	169.077783	4.161921	-10.184151	-7.904505	-8.008003189884707	155.151047	wb97m	def2-svp	organic_salts	0.10349818988470716	-1.3093570044513496
ANLINC02_11_1_1	ANLINC02	11	1	1	186.853169	0.118493	-9.933304	-1.552529	-1.582551454408056	175.485829	wb97m	def2-svp	organic_salts	0.030022454408055843	-1.9337773663523092
NAASCB_11_0_1	NAASCB	11	0	1	-386.791028	6.304925	-42.844262	-2.492586	-0.7573847704193376	-425.822952	wb97m	def2-svp	organic_salts	-1.7352012295806625	69.61449793831235
BEPTUN_7_0_0	BEPTUN	7	0	0	270.516074	0.863476	-19.862249	-4.441604	-4.556942119764073	247.075698	wb97m	def2-svp	organic_salts	0.11533811976407282	-2.596767288665825
DUVCAZ_14_1_1	DUVCAZ	14	1	1	164.626687	7.464612	-11.640629	-12.089931	-12.143718801027813	148.360739	wb97m	def2-svp	organic_salts	0.053787801027812776	-0.4448975021264619
DEZYEO_12_1_1	DEZYEO	12	1	1	149.613436	0.122218	-5.213727	-1.994909	-2.054776166587005	142.527017	wb97m	def2-svp	organic_salts	0.05986716658700497	-3.0009973681508764
NAASCB_1_0_0	NAASCB	1	0	0	172.699733	3.885817	-11.876665	-6.049314	-6.024277709143484	158.659571	wb97m	def2-svp	organic_salts	-0.02503629085651582	0.4138699174239562
COXYIY_0_0_0	COXYIY	0	0	0	147.651431	25.262855	-20.80791	-27.318817	-27.102394703563814	124.787558	wb97m	def2-svp	organic_salts	-0.2164222964361855	0.7922096203367279
BEPTUN_13_0_1	BEPTUN	13	0	1	-288.377918	4.878539	-23.421954	-6.431759	-6.454385705183527	-313.353093	wb97m	def2-svp	organic_salts	0.022626705183527385	-0.35179653316499243
FENYEC_12_1_1	FENYEC	12	1	1	258.788121	1.842117	-16.945846	-4.259624	-4.345593706624224	239.424768	wb97m	def2-svp	organic_salts	0.08596970662422443	-2.018246366914649
FENYEC_3_0_1	FENYEC	3	0	1	-366.425305	35.125328	-49.528118	-8.30611	-8.346449224770332	-389.134205	wb97m	def2-svp	organic_salts	0.04033922477033158	-0.4856572423232004
BEPTUN_0_0_0	BEPTUN	0	0	0	235.568801	0.238608	-11.697639	-2.476583	-2.5632607387532933	221.633187	wb97m	def2-svp	organic_salts	0.0866777387532931	-3.499892341718129
YABFOY_6_0_0	YABFOY	6	0	0	165.748546	0.041692	-2.835785	-0.640642	-0.6684872152935397	162.313811	wb97m	def2-svp	organic_salts	0.02784521529353967	-4.3464548520920685
YABFOY_9_0_1	YABFOY	9	0	1	-264.195543	4.309316	-20.980789	-7.211506	-7.304128858974408	-288.078522	wb97m	def2-svp	organic_salts	0.09262285897440758	-1.284376092516703
PAXNIN_9_0_1	PAXNIN	9	0	1	-311.119052	7.312855	-29.002609	-4.795782	-4.808188378823272	-337.604589	wb97m	def2-svp	organic_salts	0.01240637882327178	-0.25869355244403897
YABFOY_5_0_1	YABFOY	5	0	1	-202.212252	5.024463	-18.544383	-6.278028	-6.274456144853523	-222.0102	wb97m	def2-svp	organic_salts	-0.0035718551464771764	0.05689453991726664
MEDHOU01_1_0_0	MEDHOU01	1	0	0	160.746891	0.529155	-14.288218	-2.656646	-2.684931995501609	144.331182	wb97m	def2-svp	organic_salts	0.02828599550160904	-1.0647258047029615
MEDHOU01_6_0_0	MEDHOU01	6	0	0	287.284534	0.040982	-17.861596	-1.920519	-1.9771591188485929	267.543401	wb97m	def2-svp	organic_salts	0.05664011884859277	-2.9492089819779324
NAASCB_2_0_0	NAASCB	2	0	0	156.135584	0.178806	-7.13871	-1.824015	-1.867610063292244	147.351664	wb97m	def2-svp	organic_salts	0.04359506329224416	-2.390060569252126
RIRMUA_4_0_1	RIRMUA	4	0	1	-238.800364	7.25055	-22.305089	-3.014296	-1.7595628184279062	-256.869199	wb97m	def2-svp	organic_salts	-1.2547331815720937	41.626077252270306
CUZHEK_14_1_1	CUZHEK	14	1	1	911.921205	6.124654	-61.908556	-6.578559	-6.6639135811809895	849.558744	wb97m	def2-svp	organic_salts	0.08535458118098926	-1.2974662259772887
PAXNIN_8_0_1	PAXNIN	8	0	1	-304.580472	24.037385	-32.078038	-6.610657	-6.5877401594923874	-319.231782	wb97m	def2-svp	organic_salts	-0.022916840507612335	0.3466650970941668
ANLINC02_6_1_1	ANLINC02	6	1	1	239.364633	5.91284	-13.497653	-8.142505	-8.120234580199192	223.637315	wb97m	def2-svp	organic_salts	-0.022270419800808128	0.27350821154924837
BEPTUN_8_0_0	BEPTUN	8	0	0	193.464825	0.081074	-7.91937	-1.773191	-1.853541458574421	183.853338	wb97m	def2-svp	organic_salts	0.08035045857442102	-4.531404601896865
HISREG_4_0_1	HISREG	4	0	1	-202.597672	3.688116	-12.638301	-7.190719	-7.182440973844218	-218.738577	wb97m	def2-svp	organic_salts	-0.008278026155781326	0.11512097963752062
HEZXAM_3_0_1	HEZXAM	3	0	1	-509.126203	95.927421	-82.196063	-9.432606	-9.599412928803924	-504.827451	wb97m	def2-svp	organic_salts	0.16680692880392378	-1.7684076786831102
RIRMUA_12_1_1	RIRMUA	12	1	1	172.47693	0.568048	-8.160848	-2.414066	-2.4173317710245588	162.470065	wb97m	def2-svp	organic_salts	0.003265771024558717	-0.13528093368444427
DUBWAZ_8_0_1	DUBWAZ	8	0	1	-129.332194	0.031945	-3.240862	-0.981456	-1.0442715908223938	-133.522566	wb97m	def2-svp	organic_salts	0.06281559082239385	-6.400245229780433
BOGCAC_5_0_1	BOGCAC	5	0	1	-416.447409	27.93731	-41.94256	-4.560518	-3.949691817389108	-435.013177	wb97m	def2-svp	organic_salts	-0.610826182610892	13.3937895346733
DUBWAZ_3_0_0	DUBWAZ	3	0	0	132.098382	0.054766	-3.504292	-1.198414	-1.2395237987544845	127.450443	wb97m	def2-svp	organic_salts	0.041109798754484395	-3.430350342576471
PAXNIN_6_0_0	PAXNIN	6	0	0	207.596436	12.264736	-14.305783	-16.919548	-16.81861610141517	188.63584	wb97m	def2-svp	organic_salts	-0.10093189858482887	0.5965401592573801
MATPHB_7_0_1	MATPHB	7	0	1	-218.551434	9.860355	-29.285247	-15.829421	-15.773333585902469	-253.805747	wb97m	def2-svp	organic_salts	-0.05608741409753115	0.3543238511221045
CUZHEK_8_1_1	CUZHEK	8	1	1	930.417664	7.913494	-70.438773	-7.17219	-7.213998418846716	860.720194	wb97m	def2-svp	organic_salts	0.041808418846716044	-0.5829240280404736
DEZYEO_4_0_0	DEZYEO	4	0	0	134.827192	0.710464	-3.930188	-2.90733	-2.9576592351178816	128.700138	wb97m	def2-svp	organic_salts	0.05032923511788168	-1.7311153229210883
PAXNIN_1_0_1	PAXNIN	1	0	1	-188.858037	9.685758	-7.455983	-8.972015	-9.014394149328572	-195.600278	wb97m	def2-svp	organic_salts	0.04237914932857123	-0.4723481774001852
TRPPAC_12_1_1	TRPPAC	12	1	1	333.315492	10.887656	-54.349714	-12.509612	-12.29583039854239	277.343821	wb97m	def2-svp	organic_salts	-0.21378160145760994	1.7089387061533956
PAXNIN_3_0_1	PAXNIN	3	0	1	-210.377968	0.101802	-10.243603	-1.738423	-1.7796958687392548	-222.258192	wb97m	def2-svp	organic_salts	0.04127286873925473	-2.3741556996918893
MATPHB_0_0_0	MATPHB	0	0	0	119.5352	0.25648	-4.666706	-2.798102	-2.8562763776849045	112.326871	wb97m	def2-svp	organic_salts	0.05817437768490441	-2.0790656553944213
DUBWAZ_11_0_1	DUBWAZ	11	0	1	-152.086664	5.274594	-7.573145	-3.809599	-3.9034597901814494	-158.194813	wb97m	def2-svp	organic_salts	0.09386079018144944	-2.4637971130675287
FENYEC_2_0_1	FENYEC	2	0	1	-253.847521	3.104578	-21.732198	-6.412993	-6.532194457622729	-278.888134	wb97m	def2-svp	organic_salts	0.11920145762272849	-1.8587492240008447
MEDHOU01_9_0_0	MEDHOU01	9	0	0	155.584849	4.838768	-13.678586	-15.075836	-14.814137009701737	131.669195	wb97m	def2-svp	organic_salts	-0.2616989902982638	1.735883769883566
PAMBZA03_2_0_1	PAMBZA03	2	0	1	-421.134988	22.948003	-46.149634	-5.4928	-4.738924352482085	-449.82942	wb97m	def2-svp	organic_salts	-0.7538756475179147	13.724796961802992
DEZYEO_6_0_1	DEZYEO	6	0	1	-135.009959	2.786312	-4.864417	-4.627639	-4.676905007292348	-141.715704	wb97m	def2-svp	organic_salts	0.049266007292347425	-1.0646035114741539
ZOWWEP_11_1_1	ZOWWEP	11	1	1	325.074824	0.031758	-7.353159	-0.482196	-0.5057750791139249	317.271227	wb97m	def2-svp	organic_salts	0.023579079113924928	-4.889936688384999
MIBTOH_2_0_0	MIBTOH	2	0	0	139.081803	12.701345	-9.947836	-17.785452	-17.70033417827426	124.049861	wb97m	def2-svp	organic_salts	-0.08511782172573845	0.4785811556868977
DUBWAZ_7_0_1	DUBWAZ	7	0	1	-167.499212	3.966897	-12.65066	-7.509217	-7.640690171431477	-183.692192	wb97m	def2-svp	organic_salts	0.13147317143147763	-1.7508239731449715
DEZYEO_1_0_1	DEZYEO	1	0	1	-375.691439	45.908964	-66.211507	-21.78933	-21.34248662121855	-417.783311	wb97m	def2-svp	organic_salts	-0.4468433787814483	2.0507440053523824
BOGCAC_14_1_1	BOGCAC	14	1	1	125.687281	0.914144	-4.053497	-3.079841	-3.1297475430956734	119.468087	wb97m	def2-svp	organic_salts	0.04990654309567333	-1.6204259601607138
BEPTUN_9_0_0	BEPTUN	9	0	0	183.880355	9.088643	-11.849579	-10.983049	-10.909359377354804	170.13637	wb97m	def2-svp	organic_salts	-0.07368962264519574	0.6709395783010323
COXYIY_7_0_1	COXYIY	7	0	1	-268.431235	13.940403	-32.345367	-10.769502	-10.613921972102911	-297.605701	wb97m	def2-svp	organic_salts	-0.1555800278970878	1.4446353034438157
DUFBIP_1_0_1	DUFBIP	1	0	1	-451.907586	20.78002	-58.507524	-7.546222	-4.737601258789356	-497.181311	wb97m	def2-svp	organic_salts	-2.8086207412106443	37.21889895646648
ZOWWEP_6_0_0	ZOWWEP	6	0	0	93.822385	0.980244	-2.16174	-3.948479	-3.9985797940597454	88.692411	wb97m	def2-svp	organic_salts	0.050100794059745546	-1.268863125769329
KUDFIA_7_0_1	KUDFIA	7	0	1	-153.96831	2.208676	-6.725875	-4.64572	-4.698359998573888	-163.131228	wb97m	def2-svp	organic_salts	0.05263999857388857	-1.1330859064663512
ZOWWEP_8_0_1	ZOWWEP	8	0	1	-337.563083	2.570361	-26.247698	-2.886703	-2.923811345167265	-364.127123	wb97m	def2-svp	organic_salts	0.037108345167265355	-1.2854923131082538
DUVCAZ_4_0_1	DUVCAZ	4	0	1	-148.054913	0.356386	-4.485297	-2.067974	-2.11989291196572	-154.251798	wb97m	def2-svp	organic_salts	0.05191891196571996	-2.510617249816485
DEZYEO_11_1_1	DEZYEO	11	1	1	207.807684	1.823799	-11.73008	-6.271676	-6.314592411850243	191.629727	wb97m	def2-svp	organic_salts	0.04291641185024275	-0.6842893646011489
DUFBIP_4_1_1	DUFBIP	4	1	1	287.242743	3.082724	-25.558299	-5.071021	-5.086745920544301	259.696147	wb97m	def2-svp	organic_salts	0.015724920544300858	-0.310093776860732
YABFOY_8_0_1	YABFOY	8	0	1	-207.778172	8.0834	-11.011686	-6.341366	-6.493392469307341	-217.047824	wb97m	def2-svp	organic_salts	0.15202646930734076	-2.3973773049425118
TRPPAC_4_0_1	TRPPAC	4	0	1	-405.212285	55.324224	-70.691922	-19.017769	-18.595837496009707	-439.597752	wb97m	def2-svp	organic_salts	-0.4219315039902938	2.2186172520567147
ZOWWEP_3_0_0	ZOWWEP	3	0	0	99.907815	7.806367	-3.562555	-7.980744	-8.036410042134694	96.170883	wb97m	def2-svp	organic_salts	0.05566604213469439	-0.6975044198221919
MATPHB_1_0_1	MATPHB	1	0	1	-255.991201	29.094472	-43.396045	-25.88231	-25.60653524262952	-296.175083	wb97m	def2-svp	organic_salts	-0.2757747573704812	1.065495148502901
MIBTOH_5_0_0	MIBTOH	5	0	0	132.434978	5.591242	-7.914303	-11.907538	-11.953743262044464	118.204378	wb97m	def2-svp	organic_salts	0.04620526204446307	-0.3880337148154645
HISREG_8_0_1	HISREG	8	0	1	-394.313975	33.220262	-49.23566	-9.20543	-9.073482182651729	-419.534802	wb97m	def2-svp	organic_salts	-0.1319478173482711	1.4333694064076432
TRPPAC_11_1_1	TRPPAC	11	1	1	207.574168	5.687004	-14.785163	-9.588903	-9.590629269784264	188.887106	wb97m	def2-svp	organic_salts	0.001726269784263934	-0.018002787016032324
DEZYEO_7_0_0	DEZYEO	7	0	0	179.809238	11.114823	-15.650666	-16.627022	-16.548962770503557	158.646373	wb97m	def2-svp	organic_salts	-0.07805922949644284	0.46947210087556773
LIHMAM_6_0_1	LIHMAM	6	0	1	-285.853064	0.26905	-29.257982	-0.607152	-0.0943094886485015	-315.449148	wb97m	def2-svp	organic_salts	-0.5128425113514985	84.46690636800975
COXYIY_4_0_0	COXYIY	4	0	0	118.051704	31.300598	-19.155877	-35.571515	-35.28565711404538	94.62491	wb97m	def2-svp	organic_salts	-0.2858578859546199	0.8036145943028289
PAXNIN_2_0_1	PAXNIN	2	0	1	-253.043411	31.416502	-29.202514	-8.584855	-8.457865916801634	-259.414278	wb97m	def2-svp	organic_salts	-0.12698908319836555	1.4792222256329963
HEZXAM_2_0_1	HEZXAM	2	0	1	-158.087909	0.078741	-5.913624	-1.681459	-1.7399170342708197	-165.604251	wb97m	def2-svp	organic_salts	0.05845803427081964	-3.4766256132810636
BOGCAC_0_0_1	BOGCAC	0	0	1	-319.938592	4.59557	-26.333514	-3.786872	-3.389546838145715	-345.463408	wb97m	def2-svp	organic_salts	-0.397325161854285	10.492173008601426
KUDFIA_11_0_1	KUDFIA	11	0	1	-169.325577	0.375414	-6.453427	-2.806622	-2.88913303511596	-178.210212	wb97m	def2-svp	organic_salts	0.08251103511596014	-2.939869890422014
BEPTUN_10_0_0	BEPTUN	10	0	0	243.756207	0.0126	-10.067439	-1.086157	-1.1401671487272	232.61521	wb97m	def2-svp	organic_salts	0.0540101487272	-4.972591322175339
KUDFIA_2_0_1	KUDFIA	2	0	1	-405.840632	55.211028	-61.054982	-10.016339	-10.042169738510934	-421.700925	wb97m	def2-svp	organic_salts	0.025830738510933315	-0.25788602513286857
BOGCAC_10_1_1	BOGCAC	10	1	1	308.073627	0.34803	-21.049505	-2.410457	-2.447711128544438	284.961695	wb97m	def2-svp	organic_salts	0.0372541285444381	-1.5455213905262821
MEDHOU01_11_0_1	MEDHOU01	11	0	1	-116.453787	4.299062	-4.065939	-6.98062	-6.969605454033797	-123.201284	wb97m	def2-svp	organic_salts	-0.011014545966203215	0.15778750263161748
FENYEC_4_0_1	FENYEC	4	0	1	-258.245624	6.196851	-25.948146	-13.185274	-13.155206317268746	-291.182193	wb97m	def2-svp	organic_salts	-0.030067682731253598	0.22803987790662217
COXYIY_2_0_1	COXYIY	2	0	1	-187.254459	27.677215	-32.085095	-10.64722	-10.509174600154417	-202.30956	wb97m	def2-svp	organic_salts	-0.13804539984558417	1.2965393769038693
TUYKAB_4_0_1	TUYKAB	4	0	1	-155.494416	2.313648	-8.539257	-5.597339	-5.605746270559622	-167.317364	wb97m	def2-svp	organic_salts	0.008407270559621871	-0.15020120381527494
RIRMUA_1_0_1	RIRMUA	1	0	1	-323.011915	17.920096	-40.188603	-4.932583	-3.273680992848578	-350.213004	wb97m	def2-svp	organic_salts	-1.658902007151422	33.63150720730745
BOGCAC_11_1_1	BOGCAC	11	1	1	227.645374	0.002251	-8.07708	-0.581196	-0.5954959538332315	218.989349	wb97m	def2-svp	organic_salts	0.01429995383323146	-2.4604356935064002
MIBTOH_3_0_0	MIBTOH	3	0	0	237.281969	0.744583	-22.118321	-6.823293	-6.890321881840273	209.084937	wb97m	def2-svp	organic_salts	0.06702888184027334	-0.9823538552466285
YABFOY_11_1_1	YABFOY	11	1	1	167.430426	1.932176	-9.125001	-6.822671	-6.937512092618727	153.414929	wb97m	def2-svp	organic_salts	0.1148410926187271	-1.6832277654708414
CUZHEK_1_0_0	CUZHEK	1	0	0	1523.46879	-0.023431	-3.731635	-1.247283	-0.0583515108267004	1518.466442	wb97m	def2-svp	organic_salts	-1.1889314891732996	95.32171040359724
BOGCAC_3_0_1	BOGCAC	3	0	1	-413.297972	26.572956	-52.315287	-6.866792	-5.980709628989196	-445.907095	wb97m	def2-svp	organic_salts	-0.8860823710108043	12.903876672117116
LIHMAM_3_0_1	LIHMAM	3	0	1	-543.577441	30.402153	-88.044623	-0.93058	-0.2594538782038076	-602.150491	wb97m	def2-svp	organic_salts	-0.6711261217961924	72.11912160117264
DUFBIP_5_1_1	DUFBIP	5	1	1	135.165013	45.631605	-24.462599	-11.993954	-11.856439809933152	144.340065	wb97m	def2-svp	organic_salts	-0.13751419006684884	1.1465292435409444
TUYKAB_9_0_1	TUYKAB	9	0	1	-121.891871	0.220556	-4.389538	-3.255043	-3.295141452757321	-129.315896	wb97m	def2-svp	organic_salts	0.040098452757320935	-1.23188703674025
DEZYEO_15_1_1	DEZYEO	15	1	1	288.601917	0.182102	-22.243847	-3.030121	-3.0832217305057084	263.510051	wb97m	def2-svp	organic_salts	0.053100730505708515	-1.7524293751209445
BOGCAC_13_1_1	BOGCAC	13	1	1	132.54623	5.032054	-5.410433	-7.041976	-7.03149175861708	125.125875	wb97m	def2-svp	organic_salts	-0.010484241382919812	0.14888209478305253
BOGCAC_1_0_1	BOGCAC	1	0	1	-403.758474	26.564332	-51.139915	-6.568691	-5.824760259221428	-434.902747	wb97m	def2-svp	organic_salts	-0.7439307407785725	11.325403201011776
HISREG_6_0_1	HISREG	6	0	1	-184.446909	3.238144	-11.817809	-6.500884	-6.495261702503569	-199.527458	wb97m	def2-svp	organic_salts	-0.005622297496430839	0.08648512258380305
CUZHEK_5_0_1	CUZHEK	5	0	1	-1438.195773	39.860516	-157.776029	-2.857562	-0.5916680035064145	-1558.968848	wb97m	def2-svp	organic_salts	-2.2658939964935856	79.29465735104209
TRPPAC_1_0_1	TRPPAC	1	0	1	-138.264674	10.21459	-7.846158	-11.751989	-11.64228875875034	-147.648232	wb97m	def2-svp	organic_salts	-0.10970024124966038	0.9334610613544684
PAXNIN_13_1_1	PAXNIN	13	1	1	202.011138	8.050539	-14.804649	-8.289575	-8.41207956364761	186.967453	wb97m	def2-svp	organic_salts	0.12250456364761142	-1.4778147691240073
DUBWAZ_12_0_1	DUBWAZ	12	0	1	-142.132507	0.214474	-4.62126	-1.493103	-1.5599403351823655	-148.032395	wb97m	def2-svp	organic_salts	0.06683733518236545	-4.476404855014386
YABFOY_4_0_1	YABFOY	4	0	1	-170.622395	1.774255	-7.734157	-4.027185	-4.126143169754783	-180.609482	wb97m	def2-svp	organic_salts	0.09895816975478233	-2.4572541304852478
DUVCAZ_1_0_1	DUVCAZ	1	0	1	-385.796286	23.462911	-45.862985	-7.440924	-7.31417375650741	-415.637284	wb97m	def2-svp	organic_salts	-0.12675024349259	1.70342075114045
DUBWAZ_2_0_1	DUBWAZ	2	0	1	-318.17052	13.541321	-36.343618	-9.943739	-9.943500778787866	-350.916557	wb97m	def2-svp	organic_salts	-0.00023822121213434855	0.0023956905157541696
TRPPAC_13_1_1	TRPPAC	13	1	1	257.512797	0.044399	-18.872687	-2.341204	-2.386583766834176	236.343305	wb97m	def2-svp	organic_salts	0.045379766834176216	-1.9383089570228063
KUDFIA_6_0_1	KUDFIA	6	0	1	-135.558607	2.263344	-5.024217	-4.889691	-4.965994346840946	-143.209172	wb97m	def2-svp	organic_salts	0.07630334684094642	-1.5604942488379412
HEZXAM_0_0_0	HEZXAM	0	0	0	212.305061	4.363326	-18.801118	-9.475483	-9.482564357539136	188.391786	wb97m	def2-svp	organic_salts	0.007081357539135524	-0.07473347310248485
BEPTUN_11_0_0	BEPTUN	11	0	0	245.873351	1.318554	-14.341183	-3.119823	-3.2030096086177458	229.730899	wb97m	def2-svp	organic_salts	0.08318660861774596	-2.6663887219802525
FENYEC_9_0_1	FENYEC	9	0	1	-152.389645	0.168489	-10.008719	-2.43522	-2.53214171597812	-164.665095	wb97m	def2-svp	organic_salts	0.09692171597811994	-3.9799983565394474
TRPPAC_3_0_1	TRPPAC	3	0	1	-113.41092	2.488429	-3.510034	-4.253363	-4.307733526964242	-118.685888	wb97m	def2-svp	organic_salts	0.054370526964241606	-1.2782950094840624
LIHMAM_13_1_1	LIHMAM	13	1	1	333.950217	3.003851	-23.661939	-3.505356	-3.540251892679985	309.786773	wb97m	def2-svp	organic_salts	0.03489589267998516	-0.9955021024964416
DUVCAZ_8_0_1	DUVCAZ	8	0	1	-341.527638	20.846195	-43.350099	-8.955881	-8.662610503504924	-372.987424	wb97m	def2-svp	organic_salts	-0.29327049649507586	3.274613591840667
MIBTOH_4_0_1	MIBTOH	4	0	1	-365.380693	30.220092	-50.287794	-10.192482	-10.4160230602836	-395.640877	wb97m	def2-svp	organic_salts	0.22354106028359944	-2.1931955365101397
CUZHEK_13_1_1	CUZHEK	13	1	1	633.449251	3.907748	-27.053988	-6.932587	-7.029714014981219	603.370425	wb97m	def2-svp	organic_salts	0.09712701498121934	-1.4010212202345147
MIBTOH_8_1_0	MIBTOH	8	1	0	-374.784336	51.207068	-68.787934	-18.223847	-17.99321898309276	-410.589048	wb97m	def2-svp	organic_salts	-0.23062801690723944	1.26552871579332
DUVCAZ_11_0_1	DUVCAZ	11	0	1	-290.678455	10.332922	-34.415767	-8.716445	-8.787205387697554	-323.477746	wb97m	def2-svp	organic_salts	0.070760387697554	-0.811803294778479
MEDHOU01_13_1_1	MEDHOU01	13	1	1	175.061804	22.47649	-15.625552	-20.504992	-20.61803392346613	161.40775	wb97m	def2-svp	organic_salts	0.11304192346612751	-0.5512897711256239
LARASC20_5_0_1	LARASC20	5	0	1	-155.739909	0.091686	-8.502495	-1.72368	-1.7939173261945238	-165.874398	wb97m	def2-svp	organic_salts	0.07023732619452372	-4.074847198698349
RIRMUA_9_1_1	RIRMUA	9	1	1	144.252597	12.16525	-13.166447	-10.089397	-10.075673143613942	133.162003	wb97m	def2-svp	organic_salts	-0.013723856386057776	0.1360225629545331
TUYKAB_0_0_0	TUYKAB	0	0	0	236.619652	13.859612	-21.467016	-24.402728	-24.22724708673315	204.609519	wb97m	def2-svp	organic_salts	-0.17548091326684911	0.7191036726174594
TUYKAB_2_0_1	TUYKAB	2	0	1	-241.819279	13.739869	-24.353903	-13.681773	-13.306648483475623	-266.115087	wb97m	def2-svp	organic_salts	-0.3751245165243766	2.741782929188904
NAASCB_4_0_1	NAASCB	4	0	1	-440.857234	22.404798	-72.118923	-2.97366	-1.213842277725843	-493.545019	wb97m	def2-svp	organic_salts	-1.7598177222741571	59.18019283556819
DUFBIP_2_0_1	DUFBIP	2	0	1	-386.514753	11.811952	-33.143963	-4.32945	-2.438292396812829	-412.176215	wb97m	def2-svp	organic_salts	-1.8911576031871706	43.68124364958992
HEZXAM_13_1_1	HEZXAM	13	1	1	211.674822	30.059971	-27.647717	-6.835452	-6.822977362588838	207.251624	wb97m	def2-svp	organic_salts	-0.01247463741116217	0.18249908581264518
LARASC20_7_0_0	LARASC20	7	0	0	84.234741	27.166669	-25.969545	-8.912112	-8.819752425298159	76.519753	wb97m	def2-svp	organic_salts	-0.09235957470184175	1.0363376795740644
TRPPAC_5_0_0	TRPPAC	5	0	0	161.358487	6.29739	-10.352124	-11.678386	-11.726280900799187	145.625368	wb97m	def2-svp	organic_salts	0.04789490079918757	-0.41011575400220174
DUVCAZ_3_0_0	DUVCAZ	3	0	0	297.675481	14.926989	-39.637794	-12.848656	-12.9720466086045	260.11602	wb97m	def2-svp	organic_salts	0.12339060860450068	-0.960338642458018
ZOWWEP_5_0_1	ZOWWEP	5	0	1	-413.663156	25.206053	-38.831768	-3.095455	-3.168914490561413	-430.384326	wb97m	def2-svp	organic_salts	0.07345949056141299	-2.3731403157665993
BOGCAC_9_1_1	BOGCAC	9	1	1	230.259433	0.001517	-8.138553	-0.584246	-0.6027727945227093	221.53815	wb97m	def2-svp	organic_salts	0.018526794522709222	-3.171060567416674
KUDFIA_1_0_1	KUDFIA	1	0	1	-338.965043	14.167324	-38.483685	-6.330307	-6.282551004369523	-369.61171	wb97m	def2-svp	organic_salts	-0.047755995630477166	0.75440252155981
HISREG_3_0_1	HISREG	3	0	1	-365.772855	22.951561	-51.430887	-11.864726	-11.66165571257628	-406.116908	wb97m	def2-svp	organic_salts	-0.2030702874237189	1.7115463721936681
CUZHEK_15_1_1	CUZHEK	15	1	1	1020.089374	8.708189	-83.987789	-7.967563	-8.059257183837547	936.842211	wb97m	def2-svp	organic_salts	0.09169418383754646	-1.1508435369453176
DUVCAZ_13_1_1	DUVCAZ	13	1	1	150.677288	2.200612	-8.334169	-9.128357	-9.197934250780284	135.415373	wb97m	def2-svp	organic_salts	0.06957725078028432	-0.762210009756239
LIHMAM_1_0_1	LIHMAM	1	0	1	-553.132639	23.846132	-76.125185	-0.592859	-0.2264381250955873	-606.004551	wb97m	def2-svp	organic_salts	-0.3664208749044127	61.80573709843532
DEZYEO_13_1_1	DEZYEO	13	1	1	183.881194	11.155261	-17.416348	-20.210638	-19.810621238914408	157.409469	wb97m	def2-svp	organic_salts	-0.4000167610855918	1.9792386617661046
RIRMUA_3_0_1	RIRMUA	3	0	1	-301.017906	2.153633	-38.173007	-6.313654	-3.223648849241911	-343.350934	wb97m	def2-svp	organic_salts	-3.090005150758089	48.94162953430912
ANLINC02_1_0_1	ANLINC02	1	0	1	-425.945616	32.546186	-49.879022	-5.762076	-4.976374972759147	-449.040529	wb97m	def2-svp	organic_salts	-0.7857010272408536	13.635728290304632
MEDHOU01_0_0_0	MEDHOU01	0	0	0	205.336567	1.218838	-8.996729	-5.335374	-5.402152442306512	192.223302	wb97m	def2-svp	organic_salts	0.06677844230651253	-1.2516168933332983
TUYKAB_1_0_1	TUYKAB	1	0	1	-392.117742	40.814649	-56.770577	-17.921635	-17.88180971740265	-425.995305	wb97m	def2-svp	organic_salts	-0.03982528259734863	0.22221902520249204
PAXNIN_11_1_1	PAXNIN	11	1	1	243.509434	13.05943	-14.708457	-6.821564	-6.936188299642203	235.038844	wb97m	def2-svp	organic_salts	0.11462429964220266	-1.6803228649940491
PAMBZA03_5_0_1	PAMBZA03	5	0	1	-290.765329	2.804165	-21.64414	-3.036191	-2.7041380306199665	-312.641496	wb97m	def2-svp	organic_salts	-0.3320529693800336	10.936498045743287
PAMBZA03_0_0_1	PAMBZA03	0	0	1	-192.869623	1.778273	-19.469098	-3.586048	-3.3344781198618807	-214.146497	wb97m	def2-svp	organic_salts	-0.2515698801381192	7.0152401791085675
DUVCAZ_7_0_1	DUVCAZ	7	0	1	-159.820223	2.206506	-8.287778	-4.743402	-4.76429494530169	-170.644897	wb97m	def2-svp	organic_salts	0.02089294530169017	-0.44046330675093887
CUZHEK_11_1_1	CUZHEK	11	1	1	659.639821	5.724605	-34.245056	-8.512701	-8.668916896471524	622.606669	wb97m	def2-svp	organic_salts	0.15621589647152412	-1.8350920168760083
HEZXAM_8_0_0	HEZXAM	8	0	0	141.093583	7.294236	-9.569678	-12.636458	-12.527615927044137	126.181683	wb97m	def2-svp	organic_salts	-0.10884207295586279	0.8613337135759308
PAMBZA03_12_1_1	PAMBZA03	12	1	1	126.658094	25.385012	-20.466824	-4.777585	-4.69547667647512	126.798696	wb97m	def2-svp	organic_salts	-0.08210832352488051	1.7186156504778147
ZOWWEP_0_0_0	ZOWWEP	0	0	0	204.064319	1.079338	-10.079937	-5.948102	-6.0440727925944815	189.115617	wb97m	def2-svp	organic_salts	0.09597079259448194	-1.6134691804962649
BOGCAC_7_1_1	BOGCAC	7	1	1	222.523418	5.462203	-11.878109	-7.673027	-7.716664197130052	208.434485	wb97m	def2-svp	organic_salts	0.04363719713005132	-0.5687090261776913
PAXNIN_14_1_1	PAXNIN	14	1	1	266.655941	13.771787	-33.84849	-12.509413	-12.682173872891251	234.069824	wb97m	def2-svp	organic_salts	0.17276087289125108	-1.381046999497507
DUVCAZ_12_1_1	DUVCAZ	12	1	1	140.753729	3.37845	-7.21437	-6.263934	-6.348894708624877	130.653874	wb97m	def2-svp	organic_salts	0.0849607086248767	-1.3563474427552509
DEZYEO_5_0_1	DEZYEO	5	0	1	-133.319746	5.038534	-5.23538	-6.207817	-6.269097948080786	-139.724409	wb97m	def2-svp	organic_salts	0.061280948080785436	-0.9871577735101635
MEDHOU01_3_0_1	MEDHOU01	3	0	1	-241.103082	53.046998	-39.023763	-8.429119	-8.28014122936932	-235.508965	wb97m	def2-svp	organic_salts	-0.14897777063067963	1.7674180496286698
DUVCAZ_9_0_0	DUVCAZ	9	0	0	229.850259	7.585655	-22.027085	-9.058363	-9.169124591783396	206.350466	wb97m	def2-svp	organic_salts	0.11076159178339573	-1.222755058318989
DUFBIP_6_1_1	DUFBIP	6	1	1	262.58185	11.757391	-26.857923	-15.686497	-15.681990697908184	231.794821	wb97m	def2-svp	organic_salts	-0.004506302091815684	0.028727268374932172
BEPTUN_14_0_1	BEPTUN	14	0	1	-216.801721	2.247833	-9.638496	-3.110828	-3.2182007948209463	-227.303212	wb97m	def2-svp	organic_salts	0.1073727948209462	-3.4515824989663906
NAASCB_0_0_0	NAASCB	0	0	0	245.457705	22.429409	-25.474214	-21.027881	-21.09194265027689	221.385019	wb97m	def2-svp	organic_salts	0.0640616502768907	-0.30465100252798033
NAASCB_7_0_0	NAASCB	7	0	0	96.201107	0.002788	-0.945153	-0.540428	-0.5525116407902589	94.718314	wb97m	def2-svp	organic_salts	0.01208364079025892	-2.235939068712006
MATPHB_4_0_1	MATPHB	4	0	1	-225.450044	23.203156	-34.80567	-18.124629	-18.166129966435395	-255.177187	wb97m	def2-svp	organic_salts	0.04150096643539669	-0.22897553619109498
TRPPAC_10_0_1	TRPPAC	10	0	1	-132.93729	11.210005	-5.411205	-14.158415	-14.19835657160002	-141.296905	wb97m	def2-svp	organic_salts	0.03994157160001954	-0.28210482317420094
BOGCAC_6_1_1	BOGCAC	6	1	1	185.234789	0.077342	-6.21596	-2.122896	-2.173122962771183	176.973275	wb97m	def2-svp	organic_salts	0.050226962771183103	-2.365964360533116
CUZHEK_9_1_1	CUZHEK	9	1	1	1380.928273	53.473626	-164.719279	-23.571404	-24.031284474200334	1246.111215	wb97m	def2-svp	organic_salts	0.4598804742003324	-1.9510101061452783
LIHMAM_12_1_1	LIHMAM	12	1	1	141.169797	10.704306	-7.395715	-7.37986	-7.376878380645569	137.098528	wb97m	def2-svp	organic_salts	-0.0029816193544309755	0.04040211270174469
DUBWAZ_1_0_1	DUBWAZ	1	0	1	-348.66578	20.703269	-46.043309	-8.911024	-8.935702264318481	-382.916844	wb97m	def2-svp	organic_salts	0.024678264318481524	-0.2769408355143194
HISREG_10_1_1	HISREG	10	1	1	157.227557	5.358454	-9.119315	-10.247391	-10.138763928512352	143.219304	wb97m	def2-svp	organic_salts	-0.10862707148764805	1.060046127718246
LIHMAM_10_1_1	LIHMAM	10	1	1	140.467397	1.373099	-5.603672	-6.109694	-6.183071985181565	130.12713	wb97m	def2-svp	organic_salts	0.07337798518156458	-1.2010091697156122
ANLINC02_4_0_1	ANLINC02	4	0	1	-221.416785	1.432621	-18.51992	-3.049199	-2.785026417724379	-241.553282	wb97m	def2-svp	organic_salts	-0.26417258227562135	8.663671419137332
BOGCAC_4_0_1	BOGCAC	4	0	1	-376.099818	6.235356	-28.045563	-3.484947	-2.9701141047465995	-401.394973	wb97m	def2-svp	organic_salts	-0.5148328952534005	14.773048062234533
ANLINC02_0_0_1	ANLINC02	0	0	1	-420.782976	32.739227	-48.631356	-5.456327	-4.755271535501781	-442.131432	wb97m	def2-svp	organic_salts	-0.7010554644982188	12.84848698580966
BEPTUN_17_1_1	BEPTUN	17	1	1	174.977959	1.33941	-4.995614	-2.308853	-2.363916976786325	169.012903	wb97m	def2-svp	organic_salts	0.0550639767863248	-2.3849061324529885
RIRMUA_10_1_1	RIRMUA	10	1	1	230.169491	34.301417	-37.412021	-24.759418	-24.80738551751608	202.299469	wb97m	def2-svp	organic_salts	0.047967517516081415	-0.1937344307369479
CUZHEK_0_0_1	CUZHEK	0	0	1	-1808.704408	101.538965	-301.960162	-5.422062	-1.1038482008056865	-2014.547667	wb97m	def2-svp	organic_salts	-4.318213799194314	79.64154226186115
LIHMAM_5_0_1	LIHMAM	5	0	1	-424.022851	23.993486	-77.555232	-0.736999	-0.2075680245807057	-478.321596	wb97m	def2-svp	organic_salts	-0.5294309754192943	71.83605071639099
TRPPAC_7_0_1	TRPPAC	7	0	1	-276.489577	32.373998	-36.055982	-5.87957	-5.706660426013818	-286.051132	wb97m	def2-svp	organic_salts	-0.1729095739861819	2.9408540758283666
TRPPAC_15_1_1	TRPPAC	15	1	1	134.036466	6.166597	-9.900916	-8.915958	-8.903160737451968	121.386189	wb97m	def2-svp	organic_salts	-0.012797262548032151	0.14353210892236315
MEDHOU01_14_1_1	MEDHOU01	14	1	1	117.988699	0.774556	-3.650225	-3.899198	-3.93053371420652	111.213832	wb97m	def2-svp	organic_salts	0.03133571420652004	-0.8036451138546962
HEZXAM_12_1_1	HEZXAM	12	1	1	265.617098	0.14504	-12.878472	-1.708233	-1.772691879293004	251.175432	wb97m	def2-svp	organic_salts	0.06445887929300409	-3.7734243099743474
KUDFIA_14_1_1	KUDFIA	14	1	1	214.905534	3.134719	-14.740626	-6.122096	-6.242199108610107	197.17753	wb97m	def2-svp	organic_salts	0.12010310861010698	-1.961797211446978
ANLINC02_10_1_1	ANLINC02	10	1	1	181.177443	0.045208	-8.455298	-1.220687	-1.249667950406171	171.546666	wb97m	def2-svp	organic_salts	0.02898095040617088	-2.374150818856175
TUYKAB_8_0_1	TUYKAB	8	0	1	-360.778451	34.098034	-54.179278	-9.612072	-9.50754226253814	-390.471767	wb97m	def2-svp	organic_salts	-0.1045297374618599	1.0874839208638876
DUFBIP_3_0_1	DUFBIP	3	0	1	-410.283576	14.794672	-51.405673	-7.667342	-3.897952236604405	-454.561919	wb97m	def2-svp	organic_salts	-3.7693897633955946	49.16162293785245
MATPHB_6_0_0	MATPHB	6	0	0	142.411505	10.467298	-12.221923	-16.035116	-15.91423361800656	124.621765	wb97m	def2-svp	organic_salts	-0.12088238199343948	0.7538603524504561
PAXNIN_7_0_1	PAXNIN	7	0	1	-341.257168	12.977617	-35.70368	-7.49616	-7.344415579604887	-371.479391	wb97m	def2-svp	organic_salts	-0.15174442039511238	2.02429537783495
YABFOY_3_0_1	YABFOY	3	0	1	-416.055731	39.987169	-59.283222	-9.289225	-9.171250872709471	-444.641009	wb97m	def2-svp	organic_salts	-0.11797412729052859	1.2700104399508956
ZOWWEP_9_0_0	ZOWWEP	9	0	0	248.920036	12.060914	-16.084414	-16.723296	-16.661961108145437	228.17324	wb97m	def2-svp	organic_salts	-0.06133489185456398	0.366763177872137
LARASC20_10_0_1	LARASC20	10	0	1	-257.255632	73.765648	-26.200956	-9.016457	-8.88607062288283	-218.707398	wb97m	def2-svp	organic_salts	-0.13038637711717094	1.4460932616566677
DUBWAZ_9_0_1	DUBWAZ	9	0	1	-303.306336	10.439612	-33.603527	-9.257193	-9.240218681527564	-335.727443	wb97m	def2-svp	organic_salts	-0.016974318472435357	0.1833635581804912
HEZXAM_1_0_0	HEZXAM	1	0	0	170.514424	4.124856	-13.927728	-7.607259	-7.666452504232337	153.104293	wb97m	def2-svp	organic_salts	0.05919350423233727	-0.7781186920589567
COXYIY_9_0_1	COXYIY	9	0	1	-254.333194	30.476927	-31.097922	-28.247685	-27.86500291468588	-283.201873	wb97m	def2-svp	organic_salts	-0.3826820853141193	1.3547378672415784
DUBWAZ_15_1_1	DUBWAZ	15	1	1	242.661992	2.354866	-16.150889	-5.576804	-5.688385518766988	223.289164	wb97m	def2-svp	organic_salts	0.11158151876698774	-2.000814781494701
DUBWAZ_14_1_1	DUBWAZ	14	1	1	252.811805	6.57323	-19.485834	-7.155997	-7.263074674720046	232.743204	wb97m	def2-svp	organic_salts	0.10707767472004548	-1.4963348184752658
HISREG_1_0_1	HISREG	1	0	1	-413.090082	48.983663	-59.395935	-8.193713	-8.048325384581748	-431.696067	wb97m	def2-svp	organic_salts	-0.14538761541825274	1.774380130451881
BEPTUN_3_0_1	BEPTUN	3	0	1	-426.339804	64.398432	-68.780686	-9.345251	-9.337515159144354	-440.067309	wb97m	def2-svp	organic_salts	-0.007735840855644938	0.082778310134687
LARASC20_2_0_1	LARASC20	2	0	1	-263.788592	41.768646	-40.74071	-11.74471	-11.6853015254815	-274.505365	wb97m	def2-svp	organic_salts	-0.0594084745185004	0.5058317703757725
RIRMUA_2_0_1	RIRMUA	2	0	1	-157.066619	0.590064	-14.594725	-2.191834	-0.8615359550482392	-173.263113	wb97m	def2-svp	organic_salts	-1.330298044951761	60.6933757278955
YABFOY_13_1_1	YABFOY	13	1	1	292.070725	1.011271	-26.703352	-4.414291	-4.465700148752665	261.964353	wb97m	def2-svp	organic_salts	0.05140914875266489	-1.1646071532815776
PAXNIN_5_0_0	PAXNIN	5	0	0	182.971856	5.758968	-11.678711	-6.230848	-6.321419011950782	170.821264	wb97m	def2-svp	organic_salts	0.09057101195078232	-1.453590457523315
KUDFIA_13_1_1	KUDFIA	13	1	1	287.707694	17.294432	-43.160795	-9.568687	-9.350760107210462	252.272644	wb97m	def2-svp	organic_salts	-0.21792689278953858	2.2775004845444164
MEDHOU01_12_1_1	MEDHOU01	12	1	1	208.267653	5.521078	-14.781023	-8.50313	-8.501247287899764	190.504578	wb97m	def2-svp	organic_salts	-0.0018827121002367164	0.022141400875168513
COXYIY_6_0_1	COXYIY	6	0	1	-298.621756	25.62397	-58.753839	-28.381112	-27.7389166542441	-360.132737	wb97m	def2-svp	organic_salts	-0.6421953457559013	2.2627561096122704
RIRMUA_8_1_1	RIRMUA	8	1	1	153.085339	13.379416	-12.350057	-17.075559	-17.00520783247815	137.039139	wb97m	def2-svp	organic_salts	-0.07035116752184933	0.4119992061275964
TRPPAC_2_0_1	TRPPAC	2	0	1	-375.844483	40.176939	-47.709315	-7.048647	-6.9281937489347145	-390.425507	wb97m	def2-svp	organic_salts	-0.12045325106528537	1.7088847131270068
TRPPAC_0_0_0	TRPPAC	0	0	0	216.439372	5.432895	-12.942593	-7.232865	-7.3647790940602365	201.696809	wb97m	def2-svp	organic_salts	0.13191409406023613	-1.8238152386396833
YABFOY_14_1_1	YABFOY	14	1	1	166.495764	0.081365	-8.184775	-1.216211	-1.248271758776573	157.176142	wb97m	def2-svp	organic_salts	0.032060758776573106	-2.636118138758251
LARASC20_11_0_1	LARASC20	11	0	1	-193.566869	10.307954	-21.803738	-7.703601	-7.683203270095891	-212.766253	wb97m	def2-svp	organic_salts	-0.020397729904108708	0.2647817547158622
ZOWWEP_4_0_1	ZOWWEP	4	0	1	-403.476269	17.619909	-50.936525	-5.249065	-5.132152815415595	-442.041951	wb97m	def2-svp	organic_salts	-0.11691218458440478	2.2272954246976324
DUBWAZ_13_1_1	DUBWAZ	13	1	1	181.868899	0.007725	-4.923426	-0.716359	-0.7620455634173626	176.236839	wb97m	def2-svp	organic_salts	0.04568656341736266	-6.3776072356685205
DUFBIP_0_0_1	DUFBIP	0	0	1	-400.197901	12.206785	-44.564058	-5.936687	-3.367274950517122	-438.491861	wb97m	def2-svp	organic_salts	-2.569412049482878	43.28023440486046
BOGCAC_2_0_1	BOGCAC	2	0	1	-314.235363	4.085241	-23.487567	-3.226698	-2.8867559298123178	-336.864387	wb97m	def2-svp	organic_salts	-0.3399420701876821	10.535292431695872
KUDFIA_12_1_1	KUDFIA	12	1	1	202.463329	5.171411	-11.0612	-4.392701	-4.494855361849503	192.180838	wb97m	def2-svp	organic_salts	0.10215436184950288	-2.3255478087286816
MEDHOU01_4_0_1	MEDHOU01	4	0	1	-382.367677	40.640832	-57.603088	-15.157898	-15.049249895888034	-414.48783	wb97m	def2-svp	organic_salts	-0.1086481041119658	0.7167755325439306
DUBWAZ_4_0_0	DUBWAZ	4	0	0	122.876702	52.675524	-57.239312	-25.453324	-25.065313319509183	92.85959	wb97m	def2-svp	organic_salts	-0.3880106804908152	1.5244008228191148
PAMBZA03_10_1_1	PAMBZA03	10	1	1	280.055852	0.362259	-21.017949	-2.781954	-2.7777977475084024	256.618209	wb97m	def2-svp	organic_salts	-0.004156252491597456	0.14940047504730333
TUYKAB_11_1_1	TUYKAB	11	1	1	221.642495	12.150322	-21.268248	-16.328802	-16.2464593021399	196.195768	wb97m	def2-svp	organic_salts	-0.08234269786009918	0.5042788678563142
YABFOY_12_1_1	YABFOY	12	1	1	180.907477	9.019361	-13.189895	-11.896485	-11.974177130822197	164.840458	wb97m	def2-svp	organic_salts	0.0776921308221965	-0.6530679509300142
HEZXAM_6_0_1	HEZXAM	6	0	1	-283.469024	13.300393	-36.519675	-15.163013	-14.957203903494127	-321.851319	wb97m	def2-svp	organic_salts	-0.2058090965058721	1.3573100313629758
FENYEC_0_0_0	FENYEC	0	0	0	228.861033	5.6211	-19.111266	-10.676174	-10.75170727433611	204.694694	wb97m	def2-svp	organic_salts	0.07553327433611123	-0.7074938487899433
PAMBZA03_6_0_1	PAMBZA03	6	0	1	-393.037113	14.423245	-45.350883	-6.154509	-5.532295026124423	-430.11926	wb97m	def2-svp	organic_salts	-0.622213973875577	10.10988811415463
DUBWAZ_6_0_0	DUBWAZ	6	0	0	166.704742	14.748637	-21.328789	-18.5557	-18.62913850443962	141.56889	wb97m	def2-svp	organic_salts	0.07343850443961841	-0.39577329036155146
DUVCAZ_6_0_0	DUVCAZ	6	0	0	161.427467	84.411232	-37.41697	-6.366173	-6.471078142932937	202.055556	wb97m	def2-svp	organic_salts	0.10490514293293707	-1.647852531386393
LARASC20_14_1_1	LARASC20	14	1	1	120.614559	16.916262	-19.152821	-7.294853	-7.237329296882254	111.083147	wb97m	def2-svp	organic_salts	-0.05752370311774602	0.7885519162311566
MIBTOH_7_0_1	MIBTOH	7	0	1	-167.574143	6.692223	-16.943762	-14.903714	-14.980360849501334	-192.729396	wb97m	def2-svp	organic_salts	0.07664684950133349	-0.5142801955360489
KUDFIA_10_0_1	KUDFIA	10	0	1	-195.16815	0.217394	-9.978882	-1.802691	-1.8723299267558533	-206.732329	wb97m	def2-svp	organic_salts	0.06963892675585326	-3.8630539984863326
HEZXAM_11_1_1	HEZXAM	11	1	1	236.115385	0.474657	-9.900204	-2.139487	-2.2184671302708305	224.550351	wb97m	def2-svp	organic_salts	0.07898013027083062	-3.6915452288717163
DUFBIP_8_1_1	DUFBIP	8	1	1	123.292544	2.702	-4.871482	-6.674688	-6.681462507368603	114.448374	wb97m	def2-svp	organic_salts	0.006774507368603189	-0.10149549115409123
CUZHEK_10_1_1	CUZHEK	10	1	1	895.586502	1.318601	-41.818044	-2.583809	-2.619458632121331	852.50325	wb97m	def2-svp	organic_salts	0.0356496321213311	-1.379731710870699
RIRMUA_0_0_1	RIRMUA	0	0	1	-406.993524	17.611597	-33.209081	-3.574697	-2.259810159847138	-426.165704	wb97m	def2-svp	organic_salts	-1.314886840152862	36.78316903930213
BEPTUN_6_0_0	BEPTUN	6	0	0	179.306462	6.097577	-10.30594	-8.358984	-8.3641066883839	166.739116	wb97m	def2-svp	organic_salts	0.005122688383901064	-0.061283624707273804
HISREG_2_0_1	HISREG	2	0	1	-191.553435	1.462883	-8.181052	-3.452297	-3.512926459171509	-201.723901	wb97m	def2-svp	organic_salts	0.06062945917150886	-1.7562063510615933
LIHMAM_7_1_1	LIHMAM	7	1	1	222.108504	0.223147	-10.82734	-1.799224	-1.866541891365905	209.705087	wb97m	def2-svp	organic_salts	0.06731789136590516	-3.741495854096275
MEDHOU01_10_0_1	MEDHOU01	10	0	1	-410.972152	40.105646	-54.374998	-6.942311	-7.025003971777752	-432.183815	wb97m	def2-svp	organic_salts	0.08269297177775226	-1.1911447323197168
HISREG_11_1_1	HISREG	11	1	1	162.547373	3.299011	-8.15229	-7.272744	-7.268216015655641	150.42135	wb97m	def2-svp	organic_salts	-0.004527984344359304	0.062259641537764886
LARASC20_8_0_1	LARASC20	8	0	1	-176.101632	0.519267	-11.353854	-2.801898	-2.835117010029206	-189.738117	wb97m	def2-svp	organic_salts	0.0332190100292058	-1.1855895549804383
NAASCB_6_0_1	NAASCB	6	0	1	-256.413721	-0.059609	-22.831353	-1.778354	-0.3489433112435685	-281.083037	wb97m	def2-svp	organic_salts	-1.4294106887564315	80.37829862650695
COXYIY_12_1_1	COXYIY	12	1	1	139.177219	15.569805	-14.170917	-13.812361	-13.778007773197942	126.763745	wb97m	def2-svp	organic_salts	-0.034353226802057435	0.2487136471603764
DEZYEO_9_0_1	DEZYEO	9	0	1	-396.919542	41.942598	-55.934575	-11.318768	-11.220342752834208	-422.230287	wb97m	def2-svp	organic_salts	-0.09842524716579248	0.869575621355544
KUDFIA_9_0_1	KUDFIA	9	0	1	-245.264492	12.742578	-21.888977	-15.840937	-15.708098214477609	-270.251828	wb97m	def2-svp	organic_salts	-0.1328387855223916	0.8385790911383056
DUFBIP_7_1_1	DUFBIP	7	1	1	129.79428	8.985261	-7.182543	-12.127478	-12.06706882245797	119.46952	wb97m	def2-svp	organic_salts	-0.06040917754203079	0.4981182199797088
TUYKAB_3_0_1	TUYKAB	3	0	1	-124.687521	0.109208	-4.076879	-1.205736	-1.245455267232712	-129.860929	wb97m	def2-svp	organic_salts	0.03971926723271202	-3.2941926949773435
PAXNIN_0_0_0	PAXNIN	0	0	0	242.71791	15.516458	-16.209341	-10.867288	-10.916266248948334	231.157741	wb97m	def2-svp	organic_salts	0.04897824894833391	-0.450694312585936
KUDFIA_8_0_1	KUDFIA	8	0	1	-415.932352	61.685451	-62.518796	-15.146175	-15.166624038085269	-431.911872	wb97m	def2-svp	organic_salts	0.020449038085269322	-0.13501123607293145
PAXNIN_12_1_1	PAXNIN	12	1	1	220.401299	0.174708	-8.702733	-1.456003	-1.4979879773625806	210.417271	wb97m	def2-svp	organic_salts	0.04198497736258067	-2.8835776686298495
ANLINC02_3_0_1	ANLINC02	3	0	1	-226.431496	2.17781	-20.571689	-3.477345	-3.142812566401489	-248.30272	wb97m	def2-svp	organic_salts	-0.33453243359851115	9.6203406218972
COXYIY_8_0_1	COXYIY	8	0	1	-143.012509	2.161276	-6.8254	-7.140696	-7.127278892356192	-154.817328	wb97m	def2-svp	organic_salts	-0.013417107643808102	0.1878963569350677
FENYEC_11_1_1	FENYEC	11	1	1	239.970624	2.802864	-17.090659	-4.478936	-4.575447425023668	221.203893	wb97m	def2-svp	organic_salts	0.09651142502366827	-2.1547846413449148
HEZXAM_9_0_0	HEZXAM	9	0	0	171.869246	30.265004	-31.775731	-12.048571	-11.822713872498191	158.309947	wb97m	def2-svp	organic_salts	-0.22585712750180953	1.874555310350161
DEZYEO_14_1_1	DEZYEO	14	1	1	131.101078	0.324722	-3.864053	-3.089827	-3.122166871351529	124.47192	wb97m	def2-svp	organic_salts	0.03233987135152905	-1.04665637757483
TUYKAB_7_0_1	TUYKAB	7	0	1	-364.787927	29.100981	-44.187429	-5.550716	-5.508261763251937	-385.425091	wb97m	def2-svp	organic_salts	-0.042454236748063146	0.7648425310908203
FENYEC_7_0_0	FENYEC	7	0	0	98.991341	70.349803	-35.700396	-11.83392	-11.78190922750652	121.806827	wb97m	def2-svp	organic_salts	-0.05201077249348174	0.4395058652879328
BEPTUN_4_0_1	BEPTUN	4	0	1	-237.360153	5.326925	-19.576813	-5.457723	-5.473123145560487	-257.067763	wb97m	def2-svp	organic_salts	0.015400145560487744	-0.28217162286337627
NAASCB_8_0_0	NAASCB	8	0	0	137.972071	33.537743	-22.879553	-14.555991	-14.549950344773432	134.074269	wb97m	def2-svp	organic_salts	-0.006040655226568603	0.04149944326407321
HISREG_9_1_1	HISREG	9	1	1	198.462202	1.363426	-9.919407	-5.311727	-5.386252034719157	184.594494	wb97m	def2-svp	organic_salts	0.07452503471915684	-1.4030283318242227
DEZYEO_0_0_0	DEZYEO	0	0	0	221.440449	6.028235	-25.05208	-7.4585	-7.5238598533356	194.958103	wb97m	def2-svp	organic_salts	0.06535985333560035	-0.8763136466528169
ISIHIB_13_0_2	ISIHIB	13	0	2	-13.807616	4.354601	-3.538875	-2.589808	-2.5579424684277146	-15.581698	wb97m	def2-svp	organic_salt_solvates	-0.031865531572285555	1.230420616983404
HODPUM_2_0_1	HODPUM	2	0	1	-2.467908	5.095229	-13.2628	-2.791027	-2.590253481474753	-13.426505	wb97m	def2-svp	organic_salt_solvates	-0.20077351852524705	7.193535516684255
IDOPAT_0_0_0	IDOPAT	0	0	0	168.799752	18.133479	-16.054913	-27.525022	-27.1402984782533	143.353297	wb97m	def2-svp	organic_salt_solvates	-0.3847235217467002	1.397722849219522
HORVAL_8_1_2	HORVAL	8	1	2	-45.875685	14.221113	-27.456928	-4.845681	-4.3845180132829	-63.957183	wb97m	def2-svp	organic_salt_solvates	-0.4611629867170999	9.516990217001487
HORVAL_2_0_0	HORVAL	2	0	0	209.400927	1.520217	-10.583758	-2.719449	-2.783777766862072	197.617937	wb97m	def2-svp	organic_salt_solvates	0.06432876686207178	-2.365507382637872
HORVAL_4_0_0	HORVAL	4	0	0	232.687957	3.485487	-18.961358	-7.856524	-7.981333369485837	209.355562	wb97m	def2-svp	organic_salt_solvates	0.12480936948583654	-1.5886080089087304
JAMMIT_4_0_2	JAMMIT	4	0	2	-7.486643	1.107176	-8.767313	-1.724645	-1.602482143613695	-16.871425	wb97m	def2-svp	organic_salt_solvates	-0.12216285638630509	7.083362453508119
ISIHIB_20_1_2	ISIHIB	20	1	2	-8.12435	0.099707	-0.441815	-0.854946	-0.876338446890765	-9.321404	wb97m	def2-svp	organic_salt_solvates	0.021392446890765027	-2.5021986056154457
MUTWUT_14_1_2	MUTWUT	14	1	2	9.244971	7.535	-18.001245	-7.515682	-7.503127391884607	-8.736956	wb97m	def2-svp	organic_salt_solvates	-0.012554608115393329	0.16704549388057302
FOVCAV_1_0_1	FOVCAV	1	0	1	-233.261167	12.445495	-22.829844	-16.046414	-16.155934816037032	-259.691929	wb97m	def2-svp	organic_salt_solvates	0.10952081603703334	-0.6825251799999261
YEFVAH_10_1_2	YEFVAH	10	1	2	15.50377	1.810538	-5.268553	-4.813987	-4.852476553416461	7.231768	wb97m	def2-svp	organic_salt_solvates	0.03848955341646132	-0.7995358819303275
ROJJEG_5_0_0	ROJJEG	5	0	0	196.166546	15.523729	-21.781032	-19.298997	-19.28113754930738	170.610246	wb97m	def2-svp	organic_salt_solvates	-0.01785945069261885	0.09254082319728248
GELSUM_12_0_1	GELSUM	12	0	1	-140.204688	0.378255	-11.710175	-3.171475	-3.229385193168922	-154.708082	wb97m	def2-svp	organic_salt_solvates	0.057910193168921875	-1.8259703503550202
JAMMIT_8_1_1	JAMMIT	8	1	1	172.906865	5.615652	-12.18086	-6.57834	-6.578862931327173	159.763317	wb97m	def2-svp	organic_salt_solvates	0.0005229313271728486	-0.007949290051484852
FOVCAV_0_0_0	FOVCAV	0	0	0	202.122661	3.660719	-11.597937	-3.104906	-3.1444526511521684	191.080537	wb97m	def2-svp	organic_salt_solvates	0.039546651152168266	-1.2736827186448885
ISIHIB_0_0_1	ISIHIB	0	0	1	-209.704113	11.692897	-17.426522	-8.771294	-8.705327526245346	-224.209032	wb97m	def2-svp	organic_salt_solvates	-0.06596647375465281	0.752072314012651
GELSUM_16_1_2	GELSUM	16	1	2	1.437644	0.685096	-4.631073	-3.118323	-3.1805249626958223	-5.626656	wb97m	def2-svp	organic_salt_solvates	0.06220196269582212	-1.9947248150952328
IDOPAT_17_1_2	IDOPAT	17	1	2	-17.020666	6.305296	-16.600338	-2.793413	-2.513046247982934	-30.109121	wb97m	def2-svp	organic_salt_solvates	-0.2803667520170663	10.036709645765459
SIMRAI_12_0_1	SIMRAI	12	0	1	-407.334271	34.790201	-48.582687	-7.164422	-7.157740463360755	-428.291179	wb97m	def2-svp	organic_salt_solvates	-0.006681536639245422	0.09325995368845418
SIMRAI_7_0_0	SIMRAI	7	0	0	173.798604	0.845249	-17.100892	-3.879873	-3.983738469823103	153.663088	wb97m	def2-svp	organic_salt_solvates	0.10386546982310296	-2.6770327230582796
KOLDUL_0_0_1	KOLDUL	0	0	1	-898.450569	38.534034	-96.804477	-9.174259	-9.01923641647047	-965.89527	wb97m	def2-svp	organic_salt_solvates	-0.15502258352952936	1.6897559086737073
ISIHIB_6_0_1	ISIHIB	6	0	1	-306.56133	14.381776	-34.870119	-8.087619	-8.070745883478041	-335.137293	wb97m	def2-svp	organic_salt_solvates	-0.016873116521958664	0.20862897376791198
FOVCAV_4_0_1	FOVCAV	4	0	1	-266.161613	2.555056	-17.594203	-6.178306	-6.159769308968656	-287.379066	wb97m	def2-svp	organic_salt_solvates	-0.018536691031344255	0.3000286976939027
KOLDUL_3_0_2	KOLDUL	3	0	2	3.123563	0.136856	-9.628247	-1.606739	-1.6747593429902965	-7.974567	wb97m	def2-svp	organic_salt_solvates	0.06802034299029658	-4.233440713787154
FOVCAV_20_1_2	FOVCAV	20	1	2	7.443903	0.287059	-1.99082	-1.20789	-1.2344982835570597	4.532252	wb97m	def2-svp	organic_salt_solvates	0.026608283557059798	-2.202873072635737
HURMOX_4_0_1	HURMOX	4	0	1	-139.606974	3.106139	-6.44694	-4.854129	-4.898433870067178	-147.801905	wb97m	def2-svp	organic_salt_solvates	0.04430487006717776	-0.9127254357512492
GELSUM_13_0_1	GELSUM	13	0	1	-396.42439	42.523423	-62.748566	-10.100357	-9.977614271882729	-426.74989	wb97m	def2-svp	organic_salt_solvates	-0.12274272811727194	1.2152315815893628
IDOPAT_13_0_1	IDOPAT	13	0	1	3.388034	0.716143	-1.990416	-3.427525	-3.4939278745842843	-1.313764	wb97m	def2-svp	organic_salt_solvates	0.06640287458428418	-1.9373418015706427
ISIHIB_5_0_1	ISIHIB	5	0	1	-213.182847	2.812367	-14.311348	-6.58891	-6.723827184925497	-231.270738	wb97m	def2-svp	organic_salt_solvates	0.13491718492549687	-2.0476404280146014
GELSUM_17_1_1	GELSUM	17	1	1	171.389822	0.233251	-3.481743	-1.414228	-1.444190588310162	166.727102	wb97m	def2-svp	organic_salt_solvates	0.029962588310161964	-2.118653308388885
IDOPAT_10_0_1	IDOPAT	10	0	1	3.444216	2.121871	-2.280497	-3.446588	-3.4946588861976817	-0.160998	wb97m	def2-svp	organic_salt_solvates	0.04807088619768152	-1.3947383962829765
SIMRAI_13_0_1	SIMRAI	13	0	1	-192.489689	2.711226	-17.578261	-3.382259	-3.4626646668406704	-210.738983	wb97m	def2-svp	organic_salt_solvates	0.08040566684067052	-2.377277045923169
KOLDUL_2_0_2	KOLDUL	2	0	2	-55.249857	25.70628	-31.448707	-7.154738	-7.255776334511554	-68.147022	wb97m	def2-svp	organic_salt_solvates	0.10103833451155353	-1.4121877630117767
MUTWUT_7_1_2	MUTWUT	7	1	2	-9.274228	1.003669	-5.20604	-2.4151	-2.456882882219264	-15.8917	wb97m	def2-svp	organic_salt_solvates	0.041782882219264295	-1.7300684120435716
MUTWUT_15_1_2	MUTWUT	15	1	2	-74.920046	38.126408	-41.173873	-10.76841	-10.59598926564034	-88.735921	wb97m	def2-svp	organic_salt_solvates	-0.17242073435966	1.601171708354901
UGULUF_16_1_1	UGULUF	16	1	1	296.350019	0.178677	-19.143571	-2.047114	-2.0889636898882937	275.33801	wb97m	def2-svp	organic_salt_solvates	0.04184968988829363	-2.0443262997709764
VEMJII_5_0_2	VEMJII	5	0	2	-58.719143	28.145072	-15.334598	-3.110672	-3.245963082671776	-49.019342	wb97m	def2-svp	organic_salt_solvates	0.1352910826717757	-4.349255809412747
ROJJEG_14_0_1	ROJJEG	14	0	1	-264.706461	4.501275	-22.763604	-4.699118	-4.686183426877098	-287.667908	wb97m	def2-svp	organic_salt_solvates	-0.01293457312290247	0.27525533776556516
ROJJEG_9_0_1	ROJJEG	9	0	1	-483.96846	117.291982	-93.771873	-11.632491	-11.612185477939358	-472.080841	wb97m	def2-svp	organic_salt_solvates	-0.02030552206064229	0.1745586741536468
YEFVAH_17_2_2	YEFVAH	17	2	2	0.588822	0.116017	-0.117047	-0.963024	-0.9922605690297592	-0.375232	wb97m	def2-svp	organic_salt_solvates	0.02923656902975924	-3.0359128152319403
SIMRAI_17_1_2	SIMRAI	17	1	2	2.022554	1.193654	-1.596413	-1.41256	-1.4341740975841577	0.207234	wb97m	def2-svp	organic_salt_solvates	0.021614097584157665	-1.5301366019254166
GELSUM_7_0_0	GELSUM	7	0	0	167.80006	6.031175	-13.436183	-14.61407	-14.675179707890956	145.780982	wb97m	def2-svp	organic_salt_solvates	0.0611097078909566	-0.4181566660824575
FOVCAV_18_1_1	FOVCAV	18	1	1	154.257752	21.171589	-19.323264	-25.529342	-25.65960952372056	130.576736	wb97m	def2-svp	organic_salt_solvates	0.13026752372056194	-0.5102658882495363
SIMRAI_24_1_2	SIMRAI	24	1	2	-12.053392	1.003169	-1.509959	-1.376268	-1.389506962154643	-13.93645	wb97m	def2-svp	organic_salt_solvates	0.01323896215464293	-0.9619465216544256
JAMMIT_12_1_1	JAMMIT	12	1	1	175.749871	1.841637	-12.281508	-6.275077	-6.324640410375939	159.034923	wb97m	def2-svp	organic_salt_solvates	0.049563410375939476	-0.7898454533058237
JAMMIT_19_2_1	JAMMIT	19	2	1	2.978605	1.153884	-0.481278	-2.444937	-2.4982613335978834	1.206274	wb97m	def2-svp	organic_salt_solvates	0.053324333597883466	-2.18101053719926
HURMOX_15_1_2	HURMOX	15	1	2	-36.675389	32.958314	-13.919614	-17.132518	-16.843114722349284	-34.769207	wb97m	def2-svp	organic_salt_solvates	-0.2894032776507167	1.6892045737276722
HODPUM_19_2_2	HODPUM	19	2	2	234.45466	1.587365	-18.84269	-5.080318	-5.172276274240684	212.119018	wb97m	def2-svp	organic_salt_solvates	0.09195827424068348	-1.8100889401152345
KOLDUL_6_0_0	KOLDUL	6	0	0	659.881936	0.112295	-26.862368	-1.59273	-1.619004754380313	631.539133	wb97m	def2-svp	organic_salt_solvates	0.026274754380313015	-1.6496678269583052
IRURAO_9_0_0	IRURAO	9	0	0	106.004907	0.402899	-2.584416	-3.123312	-3.1562997741056917	100.700077	wb97m	def2-svp	organic_salt_solvates	0.03298777410569187	-1.0561792771805016
KOLDUL_10_0_2	KOLDUL	10	0	2	7.371405	1.933741	-6.059695	-4.523842	-4.581464990146775	-1.278391	wb97m	def2-svp	organic_salt_solvates	0.05762299014677463	-1.273762216867314
VEMJII_6_0_2	VEMJII	6	0	2	1.451736	0.98691	-1.735379	-2.506929	-2.560873039446149	-1.803662	wb97m	def2-svp	organic_salt_solvates	0.053944039446149006	-2.151797655464076
ROJJEG_3_0_2	ROJJEG	3	0	2	-16.224871	5.081137	-4.137036	-3.024121	-2.9920692284320243	-18.304891	wb97m	def2-svp	organic_salt_solvates	-0.032051771567975784	1.0598706721052427
SIMRAI_22_1_1	SIMRAI	22	1	1	189.643108	1.723782	-6.811534	-2.631121	-2.7017566908022377	181.924234	wb97m	def2-svp	organic_salt_solvates	0.07063569080223786	-2.6846234286540933
MUTWUT_6_1_1	MUTWUT	6	1	1	-1.520812	2.920288	-1.018062	-5.475745	-5.500328704440095	-5.094331	wb97m	def2-svp	organic_salt_solvates	0.02458370444009539	-0.4489563418328536
UGULUF_0_0_0	UGULUF	0	0	0	194.915451	3.044256	-17.012374	-8.248039	-8.246888059383439	172.699294	wb97m	def2-svp	organic_salt_solvates	-0.0011509406165615133	0.0139541122024461
KOLDUL_22_1_2	KOLDUL	22	1	2	19.043293	0.194447	-21.167585	-2.69167	-2.7374261732319454	-4.621515	wb97m	def2-svp	organic_salt_solvates	0.045756173231945585	-1.6999176433940857
VEMJII_2_0_1	VEMJII	2	0	1	-280.067692	32.885071	-41.026702	-16.857635	-16.651572929129056	-305.066957	wb97m	def2-svp	organic_salt_solvates	-0.2060620708709422	1.2223664284518097
UGULUF_13_0_1	UGULUF	13	0	1	-131.38502	2.265558	-4.537835	-5.536358	-5.563225684063356	-139.193655	wb97m	def2-svp	organic_salt_solvates	0.02686768406335638	-0.485295280098512
YEFVAH_11_1_2	YEFVAH	11	1	2	-17.017613	4.829996	-2.679882	-3.549528	-3.552669210090131	-18.417027	wb97m	def2-svp	organic_salt_solvates	0.003141210090130908	-0.08849655757415939
UGULUF_17_1_2	UGULUF	17	1	2	-21.353002	5.429623	-6.400913	-2.998288	-2.935162449276884	-25.322582	wb97m	def2-svp	organic_salt_solvates	-0.06312555072311588	2.1053864979987202
IDOPAT_7_0_0	IDOPAT	7	0	0	184.858181	2.57445	-12.887955	-9.087757	-9.105146001404728	165.456919	wb97m	def2-svp	organic_salt_solvates	0.017389001404728432	-0.19134536062890362
VEMJII_13_0_1	VEMJII	13	0	1	-97.686984	0.576881	-2.467377	-2.982269	-3.025034843131254	-102.559749	wb97m	def2-svp	organic_salt_solvates	0.04276584313125387	-1.4340035433173153
IRURAO_4_0_2	IRURAO	4	0	2	-3.626697	6.848555	-2.525544	-7.767939	-7.810793363470822	-7.071624	wb97m	def2-svp	organic_salt_solvates	0.04285436347082161	-0.5516825437329208
HURMOX_10_0_1	HURMOX	10	0	1	-347.28001	48.247982	-47.823266	-20.021644	-19.870811759821844	-366.876938	wb97m	def2-svp	organic_salt_solvates	-0.1508322401781541	0.7533459299254053
SIMRAI_20_1_1	SIMRAI	20	1	1	275.045916	0.218106	-16.851548	-2.529589	-2.602208361126043	255.882885	wb97m	def2-svp	organic_salt_solvates	0.07261936112604284	-2.870796841939257
MUTWUT_1_0_1	MUTWUT	1	0	1	-48.758891	15.05095	-53.736706	-2.791607	-0.7911633498124134	-90.236254	wb97m	def2-svp	organic_salt_solvates	-2.0004436501875866	71.6592145738131
HORVAL_5_0_1	HORVAL	5	0	1	-288.913173	4.026527	-31.977946	-5.109839	-4.602290940820238	-321.97443	wb97m	def2-svp	organic_salt_solvates	-0.5075480591797623	9.932760292051515
SIMRAI_1_0_1	SIMRAI	1	0	1	-382.1686	35.70728	-49.749011	-10.915345	-10.902024018418	-407.125676	wb97m	def2-svp	organic_salt_solvates	-0.013320981581999902	0.12203903387387116
IDOPAT_3_0_1	IDOPAT	3	0	1	5.947149	0.461721	-1.677141	-3.37745	-3.435494819291728	1.354279	wb97m	def2-svp	organic_salt_solvates	0.058044819291728	-1.7185989220189195
UGULUF_14_1_1	UGULUF	14	1	1	198.193032	1.130768	-10.288843	-4.451989	-4.51072472984448	184.582969	wb97m	def2-svp	organic_salt_solvates	0.0587357298444795	-1.3193143524047228
GELSUM_10_0_0	GELSUM	10	0	0	115.545521	11.191095	-6.417655	-13.542127	-13.522761664759628	106.776833	wb97m	def2-svp	organic_salt_solvates	-0.019365335240372872	0.1430006914007886
UGULUF_18_1_2	UGULUF	18	1	2	12.452059	0.194808	-1.303212	-1.544145	-1.5695901499155869	9.79951	wb97m	def2-svp	organic_salt_solvates	0.025445149915586773	-1.64784718504977
JAMMIT_17_2_1	JAMMIT	17	2	1	-4.569656	0.008638	-0.397032	-0.567083	-0.5761122325539149	-5.525132	wb97m	def2-svp	organic_salt_solvates	0.009029232553914857	-1.5922241636435683
UGULUF_6_0_1	UGULUF	6	0	1	-220.07682	4.910789	-19.869198	-10.494389	-10.479037744423191	-245.529618	wb97m	def2-svp	organic_salt_solvates	-0.015351255576808498	0.14628060363312717
KOLDUL_13_0_1	KOLDUL	13	0	1	-475.183052	0.083985	-13.411757	-2.117049	-2.169655910408453	-490.627873	wb97m	def2-svp	organic_salt_solvates	0.052606910408453	-2.4849169957073736
MUTWUT_17_1_2	MUTWUT	17	1	2	-38.899093	16.267492	-37.11142	-13.783964	-13.62941811506268	-73.526985	wb97m	def2-svp	organic_salt_solvates	-0.1545458849373187	1.121200584514866
ISIHIB_14_1_2	ISIHIB	14	1	2	-1.315557	0.012214	-0.334974	-0.49961	-0.5110345984548897	-2.137927	wb97m	def2-svp	organic_salt_solvates	0.011424598454889745	-2.2867033195672115
GELSUM_9_0_1	GELSUM	9	0	1	-185.907619	0.220462	-8.848893	-2.727327	-2.8218442364447465	-197.263378	wb97m	def2-svp	organic_salt_solvates	0.09451723644474663	-3.4655630382695817
JAMMIT_9_1_2	JAMMIT	9	1	2	3.603948	1.502134	-2.905943	-2.898995	-2.954345943472908	-0.698856	wb97m	def2-svp	organic_salt_solvates	0.05535094347290759	-1.9093148995740794
MUTWUT_10_1_1	MUTWUT	10	1	1	-0.33912	3.680014	-1.738581	-10.610622	-10.625567120804538	-9.00831	wb97m	def2-svp	organic_salt_solvates	0.014945120804538803	-0.14085056280903047
IRURAO_10_0_0	IRURAO	10	0	0	163.235817	0.129752	-11.14435	-6.104369	-6.203551287543483	146.116849	wb97m	def2-svp	organic_salt_solvates	0.09918228754348313	-1.6247754279514086
JAMMIT_2_0_2	JAMMIT	2	0	2	6.8313	0.277951	-6.452439	-1.199357	-1.1265237283056984	-0.542545	wb97m	def2-svp	organic_salt_solvates	-0.07283327169430165	6.072693259329928
IRURAO_7_0_0	IRURAO	7	0	0	134.291625	0.377808	-6.667239	-3.960302	-4.006455792640775	124.041891	wb97m	def2-svp	organic_salt_solvates	0.046153792640775126	-1.1654109368622678
IRURAO_0_0_0	IRURAO	0	0	0	154.988688	5.491156	-10.354814	-13.203752	-13.124390452777726	136.921278	wb97m	def2-svp	organic_salt_solvates	-0.07936154722227329	0.6010529978317776
VEMJII_17_1_2	VEMJII	17	1	2	14.430513	0.613564	-2.1944	-1.808561	-1.84168943277932	11.041116	wb97m	def2-svp	organic_salt_solvates	0.03312843277931998	-1.8317564505327706
IDOPAT_8_0_0	IDOPAT	8	0	0	151.430657	8.975346	-10.595705	-20.894751	-20.691361142412607	128.915547	wb97m	def2-svp	organic_salt_solvates	-0.2033898575873927	0.9734016815390272
GELSUM_15_1_2	GELSUM	15	1	2	-2.051663	1.356742	-6.777457	-3.000393	-3.051659594722159	-10.472771	wb97m	def2-svp	organic_salt_solvates	0.05126659472215911	-1.70866265593071
YEFVAH_15_1_1	YEFVAH	15	1	1	256.35691	3.778727	-28.917302	-6.045062	-5.958309713127196	225.173272	wb97m	def2-svp	organic_salt_solvates	-0.08675228687280345	1.4350934179468045
ROJJEG_4_0_0	ROJJEG	4	0	0	191.423286	0.031925	-7.535768	-1.381226	-1.4460851472950844	182.538217	wb97m	def2-svp	organic_salt_solvates	0.06485914729508435	-4.695766463640588
SIMRAI_18_1_2	SIMRAI	18	1	2	3.802867	0.807718	-3.485912	-2.011939	-2.0651539208396805	-0.887266	wb97m	def2-svp	organic_salt_solvates	0.0532149208396806	-2.6449569713435945
SIMRAI_6_0_2	SIMRAI	6	0	2	-41.609429	22.153053	-9.364229	-3.825993	-3.8662932736600393	-32.646598	wb97m	def2-svp	organic_salt_solvates	0.0403002736600393	-1.0533284734195618
ISIHIB_17_1_1	ISIHIB	17	1	1	178.46145	8.226979	-13.400801	-11.146006	-11.192985549626984	162.141622	wb97m	def2-svp	organic_salt_solvates	0.04697954962698425	-0.4214922334241005
HURMOX_8_0_0	HURMOX	8	0	0	255.250975	0.116212	-11.890721	-1.407532	-1.4474692836025456	242.068935	wb97m	def2-svp	organic_salt_solvates	0.03993728360254556	-2.8373979136918774
VEMJII_9_0_1	VEMJII	9	0	1	-354.053216	26.909313	-54.023506	-8.679409	-8.559382777336253	-389.846818	wb97m	def2-svp	organic_salt_solvates	-0.1200262226637463	1.3828847409281704
JAMMIT_14_2_1	JAMMIT	14	2	1	8.797305	0.319633	-0.943893	-1.353855	-1.3724522147115363	6.819191	wb97m	def2-svp	organic_salt_solvates	0.018597214711536303	-1.3736489292824048
ROJJEG_19_1_2	ROJJEG	19	1	2	-42.362544	20.837027	-14.147767	-2.382395	-2.420831700799157	-38.05568	wb97m	def2-svp	organic_salt_solvates	0.038436700799157286	-1.6133638963797896
UGULUF_1_0_1	UGULUF	1	0	1	-273.402227	1.102335	-30.036198	-6.134387	-6.111314546167922	-308.470477	wb97m	def2-svp	organic_salt_solvates	-0.023072453832078565	0.37611669808374604
HURMOX_18_1_2	HURMOX	18	1	2	-0.728688	2.092433	-1.175352	-4.55603	-4.634266326895326	-4.367636	wb97m	def2-svp	organic_salt_solvates	0.07823632689532634	-1.7172039449987453
HODPUM_18_2_2	HODPUM	18	2	2	99.333203	1.366047	-2.478018	-5.01044	-5.0352005952537935	93.210792	wb97m	def2-svp	organic_salt_solvates	0.024760595253793483	-0.49418005711661017
FOVCAV_11_0_1	FOVCAV	11	0	1	-166.288487	4.482685	-9.437224	-6.571152	-6.531185260248646	-177.814178	wb97m	def2-svp	organic_salt_solvates	-0.03996673975135323	0.6082151158785132
GELSUM_11_0_0	GELSUM	11	0	0	212.974142	1.092475	-21.831903	-7.023564	-7.08335789930183	185.211151	wb97m	def2-svp	organic_salt_solvates	0.059793899301829434	-0.8513327322400626
IRURAO_5_0_2	IRURAO	5	0	2	-4.008077	12.435152	-3.484657	-17.507515	-17.2647393197624	-12.565098	wb97m	def2-svp	organic_salt_solvates	-0.2427756802376031	1.3866941152847967
SIMRAI_4_0_1	SIMRAI	4	0	1	-160.267667	1.716214	-9.870688	-3.927564	-4.050286939396639	-172.349705	wb97m	def2-svp	organic_salt_solvates	0.12272293939663959	-3.1246579151005456
ROJJEG_8_0_0	ROJJEG	8	0	0	126.386166	31.731408	-14.582959	-41.948155	-41.61489379382065	101.58646	wb97m	def2-svp	organic_salt_solvates	-0.3332612061793512	0.794459747226907
KOLDUL_15_1_2	KOLDUL	15	1	2	2.441576	0.769967	-4.212031	-3.277105	-3.3275919391301367	-4.277593	wb97m	def2-svp	organic_salt_solvates	0.05048693913013658	-1.5405957126834988
HODPUM_1_0_1	HODPUM	1	0	1	-41.347815	12.043263	-29.022833	-5.400748	-4.912634460409737	-63.728133	wb97m	def2-svp	organic_salt_solvates	-0.4881135395902634	9.037887707226172
HORVAL_14_2_2	HORVAL	14	2	2	-0.049861	1.077487	-0.007914	-2.118775	-2.1440169867325736	-1.099063	wb97m	def2-svp	organic_salt_solvates	0.025241986732573718	-1.1913481484619046
GELSUM_1_0_1	GELSUM	1	0	1	-133.766323	0.895161	-9.453685	-3.846639	-3.855788059105973	-146.171486	wb97m	def2-svp	organic_salt_solvates	0.009149059105972857	-0.2378455349195195
HURMOX_12_0_2	HURMOX	12	0	2	-3.655537	2.234778	-1.530061	-4.985953	-5.084290468292467	-7.936772	wb97m	def2-svp	organic_salt_solvates	0.09833746829246692	-1.9722903182694846
KOLDUL_5_0_0	KOLDUL	5	0	0	827.620759	16.157507	-81.258464	-17.841251	-17.7733808882972	744.678551	wb97m	def2-svp	organic_salt_solvates	-0.06787011170279911	0.3804111701741044
MUTWUT_5_1_1	MUTWUT	5	1	1	-3.189823	3.283587	-1.745053	-9.669588	-9.715318794231228	-11.320878	wb97m	def2-svp	organic_salt_solvates	0.045730794231229055	-0.4729342577080746
GELSUM_5_0_2	GELSUM	5	0	2	-0.175796	1.473635	-1.546538	-5.373989	-5.43723078765042	-5.622688	wb97m	def2-svp	organic_salt_solvates	0.0632417876504201	-1.1768127484150062
VEMJII_3_0_1	VEMJII	3	0	1	-257.6445	10.665466	-28.758564	-14.054856	-14.03420652336691	-289.792454	wb97m	def2-svp	organic_salt_solvates	-0.020649476633089137	0.14692058483622414
JAMMIT_6_0_1	JAMMIT	6	0	1	-257.766396	26.95536	-38.47089	-5.28964	-4.520058310472484	-274.571565	wb97m	def2-svp	organic_salt_solvates	-0.7695816895275165	14.54884811683813
GELSUM_2_0_1	GELSUM	2	0	1	-304.115929	19.255163	-40.830809	-10.134149	-10.014406120314309	-335.825724	wb97m	def2-svp	organic_salt_solvates	-0.11974287968569186	1.181578045533886
HURMOX_7_0_0	HURMOX	7	0	0	123.683338	1.086819	-3.938654	-3.465636	-3.497447646948235	117.365868	wb97m	def2-svp	organic_salt_solvates	0.03181164694823524	-0.917916565624181
UGULUF_8_0_1	UGULUF	8	0	1	-346.7965	39.048917	-41.263022	-19.183802	-18.98894941081832	-368.194407	wb97m	def2-svp	organic_salt_solvates	-0.19485258918167858	1.0157141383218957
YEFVAH_5_1_1	YEFVAH	5	1	1	195.269178	19.035791	-21.641591	-22.079476	-21.904092614501742	170.583903	wb97m	def2-svp	organic_salt_solvates	-0.17538338549825738	0.7943276620253913
IRURAO_2_0_1	IRURAO	2	0	1	-139.387829	2.660871	-6.545259	-4.606612	-4.667361159549938	-147.878829	wb97m	def2-svp	organic_salt_solvates	0.06074915954993809	-1.318738360207851
VEMJII_18_1_2	VEMJII	18	1	2	-52.090478	16.241079	-12.22079	-2.575327	-2.481311263974729	-50.645516	wb97m	def2-svp	organic_salt_solvates	-0.09401573602527113	3.6506329497291463
HODPUM_6_0_2	HODPUM	6	0	2	4.509598	11.959726	-5.166835	-13.511431	-13.528194007620089	-2.208943	wb97m	def2-svp	organic_salt_solvates	0.016763007620088644	-0.12406537560742932
ISIHIB_11_0_2	ISIHIB	11	0	2	17.495634	2.755155	-3.331548	-2.675528	-2.7127234441950265	14.243713	wb97m	def2-svp	organic_salt_solvates	0.03719544419502663	-1.3902094911743264
HODPUM_9_0_2	HODPUM	9	0	2	-4.238137	4.082572	-3.384643	-6.670245	-6.639065340917973	-10.210452	wb97m	def2-svp	organic_salt_solvates	-0.031179659082027023	0.46744398567109635
UGULUF_2_0_1	UGULUF	2	0	1	-388.669245	30.970097	-43.794744	-4.798357	-4.7495876240249295	-406.292248	wb97m	def2-svp	organic_salt_solvates	-0.048769375975070695	1.0163765633751447
KOLDUL_19_1_1	KOLDUL	19	1	1	606.425017	35.928404	-44.259755	-39.319746	-38.2744967633711	558.77392	wb97m	def2-svp	organic_salt_solvates	-1.045249236628905	2.6583316093367055
KOLDUL_23_2_2	KOLDUL	23	2	2	-1.571526	5.262787	-0.196995	-5.404858	-5.506814156153097	-1.910592	wb97m	def2-svp	organic_salt_solvates	0.10195615615309706	-1.88637992252705
IDOPAT_2_0_1	IDOPAT	2	0	1	-20.934592	12.693089	-5.795804	-21.540856	-21.42521736002993	-35.578163	wb97m	def2-svp	organic_salt_solvates	-0.11563863997007218	0.5368340049720965
FOVCAV_10_0_1	FOVCAV	10	0	1	-414.519593	28.088811	-55.151705	-8.024292	-7.908444298714214	-449.606778	wb97m	def2-svp	organic_salt_solvates	-0.11584770128578725	1.4437124332687201
SIMRAI_23_1_2	SIMRAI	23	1	2	6.256299	0.006974	-1.699519	-0.423429	-0.4386796043303532	4.140325	wb97m	def2-svp	organic_salt_solvates	0.01525060433035319	-3.6016910344717035
MUTWUT_8_1_2	MUTWUT	8	1	2	-2.432187	11.597766	-11.59099	-11.384462	-11.565353456926934	-13.809873	wb97m	def2-svp	organic_salt_solvates	0.18089145692693442	-1.5889328536292224
UGULUF_3_0_2	UGULUF	3	0	2	-50.089539	28.096502	-13.385007	-6.035547	-5.9185786018562085	-41.413591	wb97m	def2-svp	organic_salt_solvates	-0.11696839814379167	1.9379916707432097
JAMMIT_16_2_2	JAMMIT	16	2	2	-0.233362	0.930467	-0.153841	-2.121636	-2.175379754954176	-1.578371	wb97m	def2-svp	organic_salt_solvates	0.05374375495417594	-2.53312797078179
KOLDUL_12_0_1	KOLDUL	12	0	1	-487.278203	0.227177	-15.722921	-3.2239	-3.3076896049842124	-505.997847	wb97m	def2-svp	organic_salt_solvates	0.0837896049842124	-2.5990137716496293
YEFVAH_3_0_1	YEFVAH	3	0	1	-338.284583	29.941994	-69.49201	-10.813979	-9.729915788916342	-388.648578	wb97m	def2-svp	organic_salt_solvates	-1.0840632110836577	10.0246469045636
HORVAL_1_0_2	HORVAL	1	0	2	11.325687	2.981612	-5.324098	-6.286039	-6.325592723480023	2.697162	wb97m	def2-svp	organic_salt_solvates	0.03955372348002317	-0.6292312771209847
UGULUF_20_2_2	UGULUF	20	2	2	7.771883	0.420622	-0.576594	-1.164974	-1.1889381224150188	6.450937	wb97m	def2-svp	organic_salt_solvates	0.023964122415018885	-2.057052124340877
HORVAL_0_0_1	HORVAL	0	0	1	-406.204018	32.59155	-65.512391	-9.469165	-8.354479515979982	-448.594024	wb97m	def2-svp	organic_salt_solvates	-1.1146854840200184	11.771740000517664
JAMMIT_1_0_2	JAMMIT	1	0	2	-83.181024	53.673302	-27.339837	-3.600452	-3.210152202707756	-60.448011	wb97m	def2-svp	organic_salt_solvates	-0.3902997972922444	10.840299976009799
FOVCAV_6_0_2	FOVCAV	6	0	2	-41.37598	24.491029	-10.84702	-4.827919	-4.797929711348898	-32.55989	wb97m	def2-svp	organic_salt_solvates	-0.02998928865110173	0.6211638731118259
MUTWUT_16_1_2	MUTWUT	16	1	2	-25.653351	38.306282	-35.92958	-8.659839	-8.552866774200114	-31.936488	wb97m	def2-svp	organic_salt_solvates	-0.10697222579988619	1.235268066760666
IRURAO_12_0_1	IRURAO	12	0	1	-133.170997	3.858642	-6.237034	-4.361466	-4.427814414310424	-139.910856	wb97m	def2-svp	organic_salt_solvates	0.06634841431042382	-1.5212411219168926
JAMMIT_5_0_1	JAMMIT	5	0	1	-315.014754	10.504598	-38.446604	-6.123443	-5.395818042461422	-349.080204	wb97m	def2-svp	organic_salt_solvates	-0.7276249575385778	11.882611751894771
KOLDUL_16_1_2	KOLDUL	16	1	2	-27.52545	4.541517	-9.595454	-6.161676	-6.152908797836242	-38.741063	wb97m	def2-svp	organic_salt_solvates	-0.00876720216375837	0.1422859975720627
GELSUM_8_0_1	GELSUM	8	0	1	-137.741462	0.643804	-6.430022	-2.404275	-2.429956855754517	-145.931954	wb97m	def2-svp	organic_salt_solvates	0.025681855754516647	-1.068174637032646
ISIHIB_12_0_0	ISIHIB	12	0	0	228.980329	1.633378	-13.078705	-3.868766	-3.976103688175927	213.666236	wb97m	def2-svp	organic_salt_solvates	0.10733768817592715	-2.774468349234023
SIMRAI_21_1_1	SIMRAI	21	1	1	205.835007	1.614147	-10.709334	-4.465241	-4.577745071695468	192.274579	wb97m	def2-svp	organic_salt_solvates	0.11250407169546861	-2.51955206215003
HODPUM_16_2_2	HODPUM	16	2	2	224.935489	0.735772	-14.282272	-3.077608	-3.14509630595942	208.311381	wb97m	def2-svp	organic_salt_solvates	0.06748830595942001	-2.192881808190647
UGULUF_15_1_2	UGULUF	15	1	2	-48.047572	29.081756	-14.731937	-4.360103	-4.241673876130751	-38.057857	wb97m	def2-svp	organic_salt_solvates	-0.11842912386924898	2.716200141814287
KOLDUL_9_0_1	KOLDUL	9	0	1	-511.768555	0.087326	-13.549532	-1.897588	-1.9505782757378076	-527.128349	wb97m	def2-svp	organic_salt_solvates	0.05299027573780757	-2.7925068949533602
IDOPAT_15_0_2	IDOPAT	15	0	2	-276.727043	17.723916	-36.293396	-4.875374	-4.109285910983434	-300.171897	wb97m	def2-svp	organic_salt_solvates	-0.7660880890165656	15.71342196550594
FOVCAV_13_0_2	FOVCAV	13	0	2	-34.99132	10.410613	-7.774339	-3.974704	-3.950912394031696	-36.329751	wb97m	def2-svp	organic_salt_solvates	-0.023791605968304097	0.5985755409284338
MUTWUT_13_1_1	MUTWUT	13	1	1	-5.761396	0.407925	-0.409932	-4.399156	-4.4512851403193325	-10.16256	wb97m	def2-svp	organic_salt_solvates	0.05212914031933291	-1.1849804898788068
JAMMIT_13_1_2	JAMMIT	13	1	2	-3.920606	2.0032	-3.570861	-5.074504	-5.129396028855217	-10.562771	wb97m	def2-svp	organic_salt_solvates	0.0548920288552166	-1.0817220531349783
SIMRAI_0_0_0	SIMRAI	0	0	0	150.5578	0.494904	-9.429541	-1.909208	-1.9547991624804275	139.713956	wb97m	def2-svp	organic_salt_solvates	0.045591162480427494	-2.387962049207184
SIMRAI_5_0_2	SIMRAI	5	0	2	-7.99611	19.905479	-5.522585	-6.056844	-5.906937813654967	0.32994	wb97m	def2-svp	organic_salt_solvates	-0.14990618634503328	2.4749883989918393
KOLDUL_17_1_2	KOLDUL	17	1	2	9.020073	1.473603	-5.134448	-4.301638	-4.359232468663645	1.05759	wb97m	def2-svp	organic_salt_solvates	0.05759446866364559	-1.3388962219425622
ISIHIB_16_1_2	ISIHIB	16	1	2	-63.815435	46.949538	-16.505161	-4.422914	-4.487882936652022	-37.793971	wb97m	def2-svp	organic_salt_solvates	0.06496893665202208	-1.468917022850141
HURMOX_2_0_1	HURMOX	2	0	1	-416.512959	42.373074	-62.623855	-8.394386	-8.2297737229526	-445.158125	wb97m	def2-svp	organic_salt_solvates	-0.1646122770474001	1.960980553519937
HODPUM_0_0_0	HODPUM	0	0	0	0.742327	0.457642	-0.153308	-3.225006	-3.294754370044465	-2.178345	wb97m	def2-svp	organic_salt_solvates	0.06974837004446499	-2.1627361327223884
VEMJII_11_0_2	VEMJII	11	0	2	-23.976316	10.542027	-9.376609	-5.045465	-4.948475706680594	-27.856363	wb97m	def2-svp	organic_salt_solvates	-0.09698929331940587	1.922306334885008
SIMRAI_19_1_1	SIMRAI	19	1	1	263.494299	0.008797	-10.149801	-0.860599	-0.9001077502298725	252.492697	wb97m	def2-svp	organic_salt_solvates	0.03950875022987255	-4.59084314876877
ISIHIB_7_0_1	ISIHIB	7	0	1	-313.915997	11.500158	-32.492682	-7.866718	-7.907299375118786	-342.77524	wb97m	def2-svp	organic_salt_solvates	0.040581375118786234	-0.5158615717353315
ROJJEG_10_0_1	ROJJEG	10	0	1	-224.620252	1.367812	-14.339474	-4.771179	-4.904782166676934	-242.363093	wb97m	def2-svp	organic_salt_solvates	0.1336031666769335	-2.8002128337028123
FOVCAV_15_1_2	FOVCAV	15	1	2	-74.862139	31.13528	-16.687316	-4.212405	-4.015613065124987	-64.62658	wb97m	def2-svp	organic_salt_solvates	-0.19679193487501312	4.671723988434471
ISIHIB_18_1_2	ISIHIB	18	1	2	-53.467651	33.278463	-16.220833	-3.711938	-3.844697208235352	-40.121959	wb97m	def2-svp	organic_salt_solvates	0.13275920823535214	-3.5765470284081293
HORVAL_10_1_0	HORVAL	10	1	0	-288.038811	3.288409	-31.162777	-4.965535	-4.495012267387341	-320.878714	wb97m	def2-svp	organic_salt_solvates	-0.4705227326126593	9.475771142740093
JAMMIT_3_0_1	JAMMIT	3	0	1	-320.599951	6.89298	-41.681886	-6.313393	-5.60717564866755	-361.70225	wb97m	def2-svp	organic_salt_solvates	-0.7062173513324499	11.186019171188137
JAMMIT_18_2_1	JAMMIT	18	2	1	-1.173523	0.636244	-1.448599	-2.858856	-2.912583364138877	-4.844735	wb97m	def2-svp	organic_salt_solvates	0.05372736413887713	-1.8793308980542265
GELSUM_3_0_1	GELSUM	3	0	1	-295.109549	22.667583	-45.740623	-12.903417	-12.656259848893908	-331.086007	wb97m	def2-svp	organic_salt_solvates	-0.24715715110609082	1.9154395390468342
JAMMIT_15_2_2	JAMMIT	15	2	2	-0.166493	0.132532	-0.028858	-0.745768	-0.7745007584869904	-0.808587	wb97m	def2-svp	organic_salt_solvates	0.028732758486990417	-3.852774386537156
MUTWUT_9_1_2	MUTWUT	9	1	2	34.262062	20.854219	-36.492064	-8.003572	-8.02876835691092	10.620646	wb97m	def2-svp	organic_salt_solvates	0.025196356910919704	-0.31481389698149403
HURMOX_20_2_2	HURMOX	20	2	2	-0.94187	3.138364	-0.018147	-4.005797	-4.075574381770156	-1.827451	wb97m	def2-svp	organic_salt_solvates	0.06977738177015613	-1.741910081068914
HURMOX_1_0_1	HURMOX	1	0	1	-326.596029	28.530782	-54.48764	-13.288679	-12.987071481566636	-365.841566	wb97m	def2-svp	organic_salt_solvates	-0.3016075184333644	2.2696576419173375
UGULUF_19_2_2	UGULUF	19	2	2	3.945759	0.308971	-0.427269	-0.775428	-0.7877710412583274	3.052032	wb97m	def2-svp	organic_salt_solvates	0.012343041258327414	-1.5917714163439305
IDOPAT_16_0_2	IDOPAT	16	0	2	-293.855957	30.533091	-48.777725	-6.443392	-5.393252920236228	-318.543982	wb97m	def2-svp	organic_salt_solvates	-1.0501390797637722	16.297923201999385
UGULUF_11_0_0	UGULUF	11	0	0	115.630521	6.799843	-4.425006	-7.168339	-7.276912182700183	110.837019	wb97m	def2-svp	organic_salt_solvates	0.10857318270018368	-1.5146212072306247
FOVCAV_9_0_1	FOVCAV	9	0	1	-227.728435	0.292984	-12.692288	-2.163236	-2.1710088838154245	-242.290974	wb97m	def2-svp	organic_salt_solvates	0.007772883815424514	-0.3593174214660127
ROJJEG_15_1_1	ROJJEG	15	1	1	246.827791	10.765414	-22.749202	-6.140085	-6.1821052080651215	228.703918	wb97m	def2-svp	organic_salt_solvates	0.04202020806512152	-0.6843587355080837
ISIHIB_9_0_1	ISIHIB	9	0	1	-281.354311	2.962735	-23.705019	-4.875479	-4.958422042047156	-306.972075	wb97m	def2-svp	organic_salt_solvates	0.0829430420471553	-1.7012285776875522
ROJJEG_1_0_2	ROJJEG	1	0	2	-6.856823	0.537303	-1.963798	-1.46232	-1.4899623867314875	-9.745638	wb97m	def2-svp	organic_salt_solvates	0.027642386731487445	-1.8903103788149955
IRURAO_11_0_0	IRURAO	11	0	0	132.244738	12.162048	-11.658143	-25.101341	-24.853030795903404	107.647301	wb97m	def2-svp	organic_salt_solvates	-0.24831020409659743	0.9892308307217428
HORVAL_15_2_2	HORVAL	15	2	2	-1.208431	4.551083	-0.061233	-4.502605	-4.532873687926771	-1.221185	wb97m	def2-svp	organic_salt_solvates	0.030268687926771065	-0.6722483523820336
MUTWUT_11_1_1	MUTWUT	11	1	1	-2.489089	6.283385	-1.284792	-12.583205	-12.729089302063024	-10.073701	wb97m	def2-svp	organic_salt_solvates	0.14588430206302405	-1.1593572707670585
YEFVAH_1_0_2	YEFVAH	1	0	2	-56.38693	25.020612	-25.774799	-4.253973	-3.818110213357683	-61.39509	wb97m	def2-svp	organic_salt_solvates	-0.43586278664231726	10.246016762267114
HODPUM_13_1_2	HODPUM	13	1	2	-284.687254	3.927795	-28.267002	-4.236696	-3.7697376631171977	-313.263157	wb97m	def2-svp	organic_salt_solvates	-0.4669583368828025	11.021756974840832
FOVCAV_21_1_2	FOVCAV	21	1	2	-3.254552	0.05747	-0.239879	-0.678587	-0.6927842173200085	-4.115548	wb97m	def2-svp	organic_salt_solvates	0.014197217320008448	-2.0921734899148445
SIMRAI_15_0_1	SIMRAI	15	0	1	-173.082671	4.737898	-10.33727	-7.498752	-7.621836210083076	-186.180796	wb97m	def2-svp	organic_salt_solvates	0.12308421008307668	-1.6413959293903397
HORVAL_9_1_0	HORVAL	9	1	0	-407.580668	33.673796	-65.180144	-9.291857	-8.202725909619113	-448.378873	wb97m	def2-svp	organic_salt_solvates	-1.0891310903808868	11.72135010666745
SIMRAI_3_0_1	SIMRAI	3	0	1	-421.270924	32.063943	-53.964881	-9.281564	-9.222784877525362	-452.453426	wb97m	def2-svp	organic_salt_solvates	-0.0587791224746379	0.6332889852899566
FOVCAV_19_1_1	FOVCAV	19	1	1	140.938436	8.582641	-11.644958	-12.950419	-12.9614958932676	124.9257	wb97m	def2-svp	organic_salt_solvates	0.01107689326759953	-0.08553308790703629
HODPUM_4_0_2	HODPUM	4	0	2	-3.903437	2.534681	-1.086402	-6.140898	-6.0735366966077535	-8.596057	wb97m	def2-svp	organic_salt_solvates	-0.06736130339224644	1.0969292014335108
UGULUF_4_0_0	UGULUF	4	0	0	234.709501	11.673822	-26.31105	-10.031791	-10.065182224114904	210.040483	wb97m	def2-svp	organic_salt_solvates	0.03339122411490436	-0.3328540647916644
HODPUM_12_1_2	HODPUM	12	1	2	-298.176304	6.759616	-28.991959	-3.877029	-3.461422276877707	-324.285677	wb97m	def2-svp	organic_salt_solvates	-0.41560672312229263	10.719721805596313
YEFVAH_7_1_2	YEFVAH	7	1	2	-41.662316	30.763549	-10.142179	-6.136597	-5.997607432161828	-27.177543	wb97m	def2-svp	organic_salt_solvates	-0.1389895678381725	2.264929045172308
HORVAL_7_0_0	HORVAL	7	0	0	237.700777	5.452429	-20.512297	-10.608987	-10.755538403721197	212.031922	wb97m	def2-svp	organic_salt_solvates	0.14655140372119568	-1.3813892289734702
ISIHIB_2_0_0	ISIHIB	2	0	0	194.817281	0.017317	-6.471866	-1.102639	-1.1708977818390298	187.260093	wb97m	def2-svp	organic_salt_solvates	0.06825878183902989	-6.190492249868715
VEMJII_10_0_1	VEMJII	10	0	1	-159.153203	0.013947	-5.987271	-1.312609	-1.3503942213632314	-166.439136	wb97m	def2-svp	organic_salt_solvates	0.03778522136323148	-2.8786349448488835
VEMJII_19_1_2	VEMJII	19	1	2	1.140764	0.980833	-2.771952	-2.728762	-2.770821850625388	-3.379116	wb97m	def2-svp	organic_salt_solvates	0.04205985062538797	-1.5413528415225648
HODPUM_3_0_2	HODPUM	3	0	2	-2.437527	2.751582	-0.821869	-5.389698	-5.368498893980963	-5.897512	wb97m	def2-svp	organic_salt_solvates	-0.021199106019037295	0.3933264167869386
FOVCAV_16_1_2	FOVCAV	16	1	2	9.912614	0.246927	-1.898476	-1.661607	-1.699511018515613	6.599459	wb97m	def2-svp	organic_salt_solvates	0.03790401851561298	-2.2811662755159903
IRURAO_1_0_0	IRURAO	1	0	0	126.944755	0.539156	-5.388174	-4.247215	-4.289859831096271	117.848523	wb97m	def2-svp	organic_salt_solvates	0.04264483109627104	-1.0040657488794666
SIMRAI_14_0_1	SIMRAI	14	0	1	-159.698159	5.196737	-9.443722	-5.439754	-5.595635946062988	-169.384898	wb97m	def2-svp	organic_salt_solvates	0.1558819460629879	-2.8656065341004004
FOVCAV_3_0_1	FOVCAV	3	0	1	-370.554248	34.57353	-56.185595	-13.245344	-12.981792329489734	-405.411657	wb97m	def2-svp	organic_salt_solvates	-0.2635516705102656	1.989768408508421
KOLDUL_21_1_1	KOLDUL	21	1	1	816.070492	0.116738	-58.908585	-3.544457	-3.610900823796967	753.734189	wb97m	def2-svp	organic_salt_solvates	0.06644382379696712	-1.874583999663901
JAMMIT_11_1_1	JAMMIT	11	1	1	192.750663	1.392531	-14.015697	-6.541543	-6.61967259725422	173.585954	wb97m	def2-svp	organic_salt_solvates	0.07812959725421997	-1.1943603711573856
IDOPAT_6_0_0	IDOPAT	6	0	0	147.791125	2.000381	-8.955975	-8.473859	-8.497652865781712	132.361672	wb97m	def2-svp	organic_salt_solvates	0.023793865781712498	-0.2807913818451841
VEMJII_16_1_2	VEMJII	16	1	2	16.005766	0.004868	-1.929794	-0.43596	-0.4536690958729495	13.64488	wb97m	def2-svp	organic_salt_solvates	0.0177090958729495	-4.062091905897215
UGULUF_10_0_2	UGULUF	10	0	2	-51.042753	26.659945	-14.370934	-2.955647	-3.098284828738178	-41.709389	wb97m	def2-svp	organic_salt_solvates	0.1426378287381782	-4.825942635848537
MUTWUT_12_1_1	MUTWUT	12	1	1	2.211044	0.105731	-0.454865	-2.411243	-2.4902724503209552	-0.549333	wb97m	def2-svp	organic_salt_solvates	0.07902945032095543	-3.2775398547950347
IRURAO_14_0_1	IRURAO	14	0	1	-188.68467	7.869264	-21.326014	-14.371853	-14.11830512764418	-216.513273	wb97m	def2-svp	organic_salt_solvates	-0.2535478723558189	1.7641975071399554
ISIHIB_10_0_0	ISIHIB	10	0	0	216.995259	1.871192	-11.41473	-3.397643	-3.4983807636092226	204.054077	wb97m	def2-svp	organic_salt_solvates	0.1007377636092226	-2.9649307949429238
HURMOX_17_1_1	HURMOX	17	1	1	235.343474	0.128182	-19.266899	-3.038256	-3.091490204676201	213.166502	wb97m	def2-svp	organic_salt_solvates	0.0532342046762011	-1.7521303233236798
VEMJII_12_0_2	VEMJII	12	0	2	-7.722875	11.222665	-1.086849	-3.232374	-3.171297280478357	-0.819433	wb97m	def2-svp	organic_salt_solvates	-0.061076719521643064	1.8895313327493373
IRURAO_3_0_1	IRURAO	3	0	1	-308.73033	19.640668	-48.983275	-15.716944	-15.97245397135895	-353.789882	wb97m	def2-svp	organic_salt_solvates	0.2555099713589506	-1.6256975361046688
UGULUF_12_0_1	UGULUF	12	0	1	-113.795781	1.501632	-3.828542	-3.748166	-3.749941796681175	-119.870857	wb97m	def2-svp	organic_salt_solvates	0.0017757966811751125	-0.04737774904246804
ISIHIB_19_1_1	ISIHIB	19	1	1	162.895981	6.086534	-7.015685	-7.063386	-7.1319399849928855	154.903445	wb97m	def2-svp	organic_salt_solvates	0.06855398499288512	-0.9705541363998105
IDOPAT_20_1_2	IDOPAT	20	1	2	-3.24293	0.497467	-11.397844	-1.904235	-1.773500294242074	-16.047541	wb97m	def2-svp	organic_salt_solvates	-0.130734705757926	6.865471213265486
HODPUM_7_0_2	HODPUM	7	0	2	-0.360592	8.197583	-3.850205	-9.608931	-9.54395712971026	-5.622145	wb97m	def2-svp	organic_salt_solvates	-0.06497387028974089	0.6761820882025367
SIMRAI_11_0_0	SIMRAI	11	0	0	95.319292	1.2341	-1.422003	-3.658029	-3.7240519255300857	91.47336	wb97m	def2-svp	organic_salt_solvates	0.06602292553008571	-1.8048770397961773
VEMJII_4_0_1	VEMJII	4	0	1	-370.146469	30.752048	-49.875414	-18.323576	-18.2789704756773	-407.593411	wb97m	def2-svp	organic_salt_solvates	-0.04460552432269793	0.24343241910147853
MUTWUT_3_0_1	MUTWUT	3	0	1	-84.890135	11.879902	-42.921993	-2.094119	-0.7276021479554118	-118.026346	wb97m	def2-svp	organic_salt_solvates	-1.3665168520445883	65.25497605649862
MUTWUT_2_0_2	MUTWUT	2	0	2	-510.800689	16.971647	-39.089909	-1.807073	-0.6957406526857642	-534.726024	wb97m	def2-svp	organic_salt_solvates	-1.1113323473142356	61.49902894427816
JAMMIT_10_1_2	JAMMIT	10	1	2	15.217322	0.705567	-3.076018	-2.57578	-2.645483251460913	10.271092	wb97m	def2-svp	organic_salt_solvates	0.06970325146091305	-2.7061026741768726
IRURAO_16_1_2	IRURAO	16	1	2	1.673193	5.077467	-9.579187	-7.960136	-8.080401978966531	-10.788663	wb97m	def2-svp	organic_salt_solvates	0.1202659789665308	-1.5108533191710642
VEMJII_1_0_1	VEMJII	1	0	1	-188.267804	5.143637	-8.051862	-8.829714	-8.942223702775541	-200.005744	wb97m	def2-svp	organic_salt_solvates	0.11250970277554195	-1.2742168407214771
HURMOX_3_0_1	HURMOX	3	0	1	-141.017809	5.003606	-8.224565	-9.712854	-9.498756162208675	-153.951622	wb97m	def2-svp	organic_salt_solvates	-0.21409783779132496	2.2042732011757304
HORVAL_12_2_0	HORVAL	12	2	0	6.449976	1.473988	-4.7249	-4.809388	-4.846907173040579	-1.610324	wb97m	def2-svp	organic_salt_solvates	0.037519173040578835	-0.7801236465134198
KOLDUL_20_1_2	KOLDUL	20	1	2	-14.50957	0.882221	-4.098346	-2.854882	-2.879512671237466	-20.580576	wb97m	def2-svp	organic_salt_solvates	0.024630671237466206	-0.8627561922862733
KOLDUL_1_0_1	KOLDUL	1	0	1	-985.496216	63.277752	-121.321754	-29.854358	-29.43839674091023	-1073.394577	wb97m	def2-svp	organic_salt_solvates	-0.415961259089773	1.393301638205628
VEMJII_20_1_1	VEMJII	20	1	1	97.801546	0.869311	-1.832525	-4.976205	-4.957029132222823	91.862128	wb97m	def2-svp	organic_salt_solvates	-0.019175867777176947	0.3853512421047153
YEFVAH_0_0_2	YEFVAH	0	0	2	-18.800829	3.378513	-11.744417	-2.329042	-2.1424959778438706	-29.495776	wb97m	def2-svp	organic_salt_solvates	-0.18654602215612925	8.009560246493162
IRURAO_8_0_0	IRURAO	8	0	0	126.802478	5.757718	-7.555851	-16.634599	-16.647310229577286	108.369746	wb97m	def2-svp	organic_salt_solvates	0.012711229577284655	-0.076414403360638
SIMRAI_9_0_0	SIMRAI	9	0	0	214.938258	11.410286	-29.888151	-14.221263	-14.250023052329164	182.23913	wb97m	def2-svp	organic_salt_solvates	0.028760052329163344	-0.2022327575909632
FOVCAV_22_2_2	FOVCAV	22	2	2	10.922114	2.401639	-1.138336	-1.62137	-1.6558448748869854	10.564047	wb97m	def2-svp	organic_salt_solvates	0.03447487488698542	-2.1262805458954723
IDOPAT_14_0_2	IDOPAT	14	0	2	-178.207747	1.442727	-16.586044	-2.349854	-2.090228960589327	-195.700917	wb97m	def2-svp	organic_salt_solvates	-0.25962503941067316	11.048560438677177
HODPUM_5_0_2	HODPUM	5	0	2	4.157873	0.80402	-8.872165	-3.206659	-3.221494198119599	-7.116932	wb97m	def2-svp	organic_salt_solvates	0.014835198119598658	-0.46263722209310865
HURMOX_9_0_1	HURMOX	9	0	1	-180.754023	2.378069	-8.924194	-5.232268	-5.325163004192812	-192.532416	wb97m	def2-svp	organic_salt_solvates	0.09289500419281183	-1.7754251921501694
KOLDUL_14_1_1	KOLDUL	14	1	1	555.943675	0.273488	-19.883434	-3.36493	-3.3805558095862085	532.968799	wb97m	def2-svp	organic_salt_solvates	0.015625809586208295	-0.4643725006525632
YEFVAH_2_0_1	YEFVAH	2	0	1	-410.200555	29.058061	-60.502348	-7.91745	-6.81087925206988	-449.562291	wb97m	def2-svp	organic_salt_solvates	-1.1065707479301192	13.976352839994181
ROJJEG_7_0_0	ROJJEG	7	0	0	130.739314	6.919699	-6.91768	-12.656731	-12.689391125994794	118.084603	wb97m	def2-svp	organic_salt_solvates	0.03266012599479318	-0.25804550949840976
IDOPAT_4_0_1	IDOPAT	4	0	1	0.368462	0.05335	-0.866877	-1.486754	-1.5378974100892209	-1.931819	wb97m	def2-svp	organic_salt_solvates	0.051143410089220964	-3.4399376150473424
VEMJII_8_0_1	VEMJII	8	0	1	-255.180505	0.011989	-9.367365	-0.713464	-0.7561403164427809	-265.249345	wb97m	def2-svp	organic_salt_solvates	0.042676316442780915	-5.981565494934702
FOVCAV_14_1_1	FOVCAV	14	1	1	161.118109	1.393338	-6.618149	-3.551545	-3.5593983324037817	152.341753	wb97m	def2-svp	organic_salt_solvates	0.007853332403781721	-0.22112439526408142
VEMJII_21_1_1	VEMJII	21	1	1	109.581689	1.286833	-3.166664	-4.813697	-4.868478070445495	102.888161	wb97m	def2-svp	organic_salt_solvates	0.05478107044549496	-1.1380248994794429
HODPUM_10_1_2	HODPUM	10	1	2	-411.207536	29.931819	-61.211047	-8.219621	-7.255288566760022	-450.706386	wb97m	def2-svp	organic_salt_solvates	-0.9643324332399779	11.732079048899918
SIMRAI_10_0_0	SIMRAI	10	0	0	164.186286	4.666053	-15.418844	-11.453754	-11.447129894733887	141.979741	wb97m	def2-svp	organic_salt_solvates	-0.006624105266112679	0.05783348643695926
HODPUM_14_2_2	HODPUM	14	2	2	224.592195	7.586431	-17.337823	-15.075473	-15.12173922935944	199.765331	wb97m	def2-svp	organic_salt_solvates	0.04626622935943914	-0.30689736474231444
HODPUM_8_0_2	HODPUM	8	0	2	-1.665005	3.419772	-2.462338	-7.42302	-7.408406922727971	-8.130591	wb97m	def2-svp	organic_salt_solvates	-0.014613077272029429	0.19686161794026458
HODPUM_17_2_2	HODPUM	17	2	2	110.058252	1.020568	-3.724716	-4.601414	-4.65261009115229	102.752689	wb97m	def2-svp	organic_salt_solvates	0.05119609115229018	-1.112616494675119
HURMOX_16_1_1	HURMOX	16	1	1	138.09326	19.986771	-10.337025	-24.817113	-24.467575748167377	122.925892	wb97m	def2-svp	organic_salt_solvates	-0.3495372518326221	1.4084525135241237
VEMJII_22_2_2	VEMJII	22	2	2	0.05725	0.002464	-0.050592	-0.199643	-0.2051956622080598	-0.19052	wb97m	def2-svp	organic_salt_solvates	0.005552662208059805	-2.7812957168845416
IDOPAT_1_0_1	IDOPAT	1	0	1	-8.474953	0.223533	-1.636606	-2.457361	-2.522115127201896	-12.345387	wb97m	def2-svp	organic_salt_solvates	0.06475412720189588	-2.6351084436473062
FOVCAV_8_0_0	FOVCAV	8	0	0	270.89807	0.656001	-14.123954	-2.214681	-2.250224108882299	255.215435	wb97m	def2-svp	organic_salt_solvates	0.035543108882298835	-1.6048861611355691
HURMOX_14_1_2	HURMOX	14	1	2	-8.09166	7.093938	-7.89289	-9.532758	-9.48966856813625	-18.42337	wb97m	def2-svp	organic_salt_solvates	-0.04308943186375025	0.4520143264284088
HORVAL_13_2_0	HORVAL	13	2	0	3.444855	4.973806	-4.323088	-5.189499	-5.170394160156479	-1.093927	wb97m	def2-svp	organic_salt_solvates	-0.019104839843520516	0.36814420512501334
HODPUM_20_2_2	HODPUM	20	2	2	110.857665	14.080325	-4.573971	-21.506732	-21.38981010564273	98.857287	wb97m	def2-svp	organic_salt_solvates	-0.11692189435726874	0.5436525379926097
VEMJII_15_1_1	VEMJII	15	1	1	219.180245	13.280632	-32.122589	-23.097223	-22.827150386735457	177.241065	wb97m	def2-svp	organic_salt_solvates	-0.2700726132645421	1.1692860793894666
MUTWUT_4_0_1	MUTWUT	4	0	1	-0.285181	0.395	-35.543495	-2.320525	-0.5789993872817911	-37.754201	wb97m	def2-svp	organic_salt_solvates	-1.7415256127182088	75.04877614842368
SIMRAI_16_0_2	SIMRAI	16	0	2	-39.12198	16.938622	-9.87907	-4.82076	-4.772017976971798	-36.883187	wb97m	def2-svp	organic_salt_solvates	-0.0487420230282023	1.0110858667140097
JAMMIT_0_0_1	JAMMIT	0	0	1	-248.599719	29.343158	-42.817524	-5.895442	-5.077716612311039	-267.969527	wb97m	def2-svp	organic_salt_solvates	-0.8177253876889612	13.870467857863094
SIMRAI_2_0_1	SIMRAI	2	0	1	-144.361599	2.745699	-6.021551	-4.259592	-4.346092180430059	-151.897043	wb97m	def2-svp	organic_salt_solvates	0.08650018043005936	-2.030715158401541
HURMOX_6_0_2	HURMOX	6	0	2	-48.481636	42.00883	-21.321158	-16.808305	-16.432508871405222	-44.60227	wb97m	def2-svp	organic_salt_solvates	-0.3757961285947786	2.2357764723735
GELSUM_0_0_0	GELSUM	0	0	0	141.277136	11.454434	-19.505771	-16.097059	-16.01774029006664	117.12874	wb97m	def2-svp	organic_salt_solvates	-0.07931870993336076	0.49275280617012557
ROJJEG_11_0_2	ROJJEG	11	0	2	2.87258	0.008543	-0.188886	-0.453681	-0.4630082538627386	2.238556	wb97m	def2-svp	organic_salt_solvates	0.009327253862738583	-2.055905771398534
IDOPAT_11_0_1	IDOPAT	11	0	1	3.079272	1.46974	-1.68795	-3.593646	-3.6538338979254426	-0.732584	wb97m	def2-svp	organic_salt_solvates	0.060187897925442435	-1.6748421498790484
IDOPAT_5_0_2	IDOPAT	5	0	2	-360.747715	35.239779	-78.557464	-11.531127	-9.961151155983517	-415.596526	wb97m	def2-svp	organic_salt_solvates	-1.5699758440164828	13.615111896837861
ROJJEG_12_0_1	ROJJEG	12	0	1	-257.544018	2.333696	-17.836713	-5.13312	-5.110862963985582	-278.180154	wb97m	def2-svp	organic_salt_solvates	-0.022257036014417864	0.43359664325824965
IDOPAT_18_1_1	IDOPAT	18	1	1	-2.162187	5.028815	-0.198339	-8.563777	-8.647985233573225	-5.895489	wb97m	def2-svp	organic_salt_solvates	0.08420823357322504	-0.983307173613057
HORVAL_11_2_2	HORVAL	11	2	2	-0.50024	4.617429	-0.093271	-5.798248	-5.83101481804135	-1.77433	wb97m	def2-svp	organic_salt_solvates	0.03276681804134984	-0.5651158426019349
ISIHIB_1_0_2	ISIHIB	1	0	2	-32.013859	9.072771	-5.835539	-4.168905	-4.069526828324965	-32.945532	wb97m	def2-svp	organic_salt_solvates	-0.09937817167503482	2.3837955452339363
IRURAO_13_0_1	IRURAO	13	0	1	-298.54341	17.886056	-51.041764	-22.542335	-22.4893352715234	-354.241453	wb97m	def2-svp	organic_salt_solvates	-0.05299972847659973	0.23511197254676466
HURMOX_0_0_0	HURMOX	0	0	0	226.255329	11.657053	-24.870542	-10.743251	-10.72924198764104	202.29859	wb97m	def2-svp	organic_salt_solvates	-0.01400901235896157	0.13039825988391754
ISIHIB_3_0_0	ISIHIB	3	0	0	244.938633	2.635315	-16.814703	-6.022069	-6.142970789587932	224.737176	wb97m	def2-svp	organic_salt_solvates	0.12090178958793185	-2.007645372179094
FOVCAV_5_0_2	FOVCAV	5	0	2	9.667253	4.413558	-1.961319	-2.514585	-2.548747493166539	9.604907	wb97m	def2-svp	organic_salt_solvates	0.034162493166538965	-1.3585738070711058
FOVCAV_2_0_1	FOVCAV	2	0	1	-202.152752	2.985454	-10.109886	-5.337082	-5.320336827336631	-214.614266	wb97m	def2-svp	organic_salt_solvates	-0.01674517266336828	0.31375145938114274
YEFVAH_8_1_1	YEFVAH	8	1	1	146.020072	3.238111	-8.517871	-8.16622	-8.231899162125606	132.574092	wb97m	def2-svp	organic_salt_solvates	0.06567916212560654	-0.8042786273894965
KOLDUL_7_0_1	KOLDUL	7	0	1	-1183.227656	123.987308	-196.596579	-33.477646	-32.86751967792283	-1289.314574	wb97m	def2-svp	organic_salt_solvates	-0.6101263220771713	1.8224887200168474
IDOPAT_12_0_1	IDOPAT	12	0	1	3.182776	1.143196	-1.515492	-4.764795	-4.806626587818819	-1.954315	wb97m	def2-svp	organic_salt_solvates	0.04183158781881868	-0.8779304842877538
IRURAO_15_0_1	IRURAO	15	0	1	-253.915405	13.787937	-32.526036	-17.601695	-17.372866499609714	-290.2552	wb97m	def2-svp	organic_salt_solvates	-0.22882850039028568	1.300036731634571
SIMRAI_8_0_0	SIMRAI	8	0	0	294.459195	0.364926	-13.082914	-1.50995	-1.5325429085835556	280.231256	wb97m	def2-svp	organic_salt_solvates	0.02259290858355567	-1.496268656813515
FOVCAV_17_1_1	FOVCAV	17	1	1	253.167259	0.004529	-11.754591	-0.901625	-0.9262175783241456	240.515572	wb97m	def2-svp	organic_salt_solvates	0.02459257832414563	-2.7275838984218086
IDOPAT_9_0_1	IDOPAT	9	0	1	-5.516672	2.952455	-2.731954	-5.766166	-5.804936607110359	-11.062337	wb97m	def2-svp	organic_salt_solvates	0.038770607110358846	-0.672381043319926
ROJJEG_0_0_1	ROJJEG	0	0	1	-147.145613	9.179092	-14.665337	-6.632537	-6.61726428377684	-159.264396	wb97m	def2-svp	organic_salt_solvates	-0.015272716223160288	0.23026959703595
ROJJEG_6_0_1	ROJJEG	6	0	1	-164.294985	7.193215	-23.766709	-7.154537	-6.979530029578477	-188.023016	wb97m	def2-svp	organic_salt_solvates	-0.17500697042152336	2.446097775740392
ISIHIB_15_1_1	ISIHIB	15	1	1	175.827538	3.585167	-13.528686	-7.761339	-7.793258347462811	158.122679	wb97m	def2-svp	organic_salt_solvates	0.031919347462810777	-0.41126083350837755
ROJJEG_17_1_1	ROJJEG	17	1	1	200.901557	0.153149	-7.151227	-1.121003	-1.1758001559748632	192.782475	wb97m	def2-svp	organic_salt_solvates	0.05479715597486323	-4.888225631408947
KOLDUL_11_0_2	KOLDUL	11	0	2	-15.565204	2.757201	-7.252466	-4.966003	-5.028156638622804	-25.026471	wb97m	def2-svp	organic_salt_solvates	0.062153638622803875	-1.2515827844406031
YEFVAH_4_0_1	YEFVAH	4	0	1	-391.724543	27.542981	-55.755039	-7.539066	-6.648338976978104	-427.475666	wb97m	def2-svp	organic_salt_solvates	-0.8907270230218964	11.814819276312164
HURMOX_13_1_1	HURMOX	13	1	1	207.98456	16.661411	-18.462446	-23.717584	-23.60801148833712	182.465941	wb97m	def2-svp	organic_salt_solvates	-0.10957251166287918	0.46198850465915575
YEFVAH_13_1_2	YEFVAH	13	1	2	5.86246	0.120127	-3.049937	-2.140766	-2.2137400983167077	0.791885	wb97m	def2-svp	organic_salt_solvates	0.07297409831670754	-3.408784440555742
KOLDUL_18_1_1	KOLDUL	18	1	1	455.321243	2.869602	-16.027713	-4.769918	-4.798879803679252	437.393214	wb97m	def2-svp	organic_salt_solvates	0.028961803679252718	-0.6071761334105266
JAMMIT_7_1_2	JAMMIT	7	1	2	-31.934549	11.400385	-7.539179	-8.97412	-8.84877736669291	-37.047464	wb97m	def2-svp	organic_salt_solvates	-0.1253426333070884	1.3967122493023094
IRURAO_17_1_1	IRURAO	17	1	1	200.673055	1.784923	-10.646216	-6.109856	-6.2363280313630005	185.701906	wb97m	def2-svp	organic_salt_solvates	0.12647203136300078	-2.069967465076113
IDOPAT_19_1_2	IDOPAT	19	1	2	-11.777055	0.852618	-11.280463	-1.823314	-1.664713779952986	-24.028215	wb97m	def2-svp	organic_salt_solvates	-0.15860022004701402	8.698458962472401
HURMOX_19_2_2	HURMOX	19	2	2	-0.063027	2.519155	-0.109906	-5.109771	-5.196826325672196	-2.763549	wb97m	def2-svp	organic_salt_solvates	0.08705532567219532	-1.7037030753862612
VEMJII_14_0_1	VEMJII	14	0	1	-106.312003	5.515213	-2.197902	-6.954712	-6.99841841754582	-109.949404	wb97m	def2-svp	organic_salt_solvates	0.043706417545820386	-0.6284432417305043
YEFVAH_6_1_2	YEFVAH	6	1	2	-1.892763	11.775412	-0.781729	-8.631888	-8.647587272420813	0.469033	wb97m	def2-svp	organic_salt_solvates	0.015699272420812704	-0.18187530260833673
YEFVAH_16_1_1	YEFVAH	16	1	1	155.5701	3.049941	-6.907626	-5.192009	-5.2099454935879015	146.520406	wb97m	def2-svp	organic_salt_solvates	0.017936493587901836	-0.3454634533164684
ROJJEG_18_1_2	ROJJEG	18	1	2	-12.563242	1.206531	-1.418542	-1.68559	-1.7311527840910048	-14.460843	wb97m	def2-svp	organic_salt_solvates	0.04556278409100489	-2.703076316957558
UGULUF_5_0_1	UGULUF	5	0	1	-207.098107	5.544116	-12.154597	-11.855025	-11.86249350879808	-225.563613	wb97m	def2-svp	organic_salt_solvates	0.007468508798080364	-0.06299867607263894
UGULUF_7_0_1	UGULUF	7	0	1	-260.307693	10.156651	-20.882194	-14.116361	-13.937367763877262	-285.149597	wb97m	def2-svp	organic_salt_solvates	-0.17899323612273754	1.2679842639525694
GELSUM_4_0_2	GELSUM	4	0	2	-2.121924	6.571064	-1.425069	-9.177426	-9.261469901527173	-6.153355	wb97m	def2-svp	organic_salt_solvates	0.08404390152717234	-0.9157676839581418
SIMRAI_25_2_2	SIMRAI	25	2	2	-5.289585	0.183792	-0.172344	-0.829476	-0.8433788356937502	-6.107614	wb97m	def2-svp	organic_salt_solvates	0.01390283569375017	-1.6760986084889944
HORVAL_6_0_2	HORVAL	6	0	2	4.944304	0.424732	-3.152941	-2.991544	-3.06734462891082	-0.775449	wb97m	def2-svp	organic_salt_solvates	0.07580062891081996	-2.533829651538468
HODPUM_11_1_2	HODPUM	11	1	2	-405.819397	30.544653	-52.126049	-6.322788	-5.520842188371922	-433.723581	wb97m	def2-svp	organic_salt_solvates	-0.8019458116280784	12.683420852131663
ISIHIB_8_0_1	ISIHIB	8	0	1	-254.563225	8.445474	-25.703703	-12.688884	-12.550940412132476	-284.510339	wb97m	def2-svp	organic_salt_solvates	-0.13794358786752348	1.0871215141341308
IRURAO_18_1_1	IRURAO	18	1	1	246.151732	5.117748	-23.589143	-9.811896	-9.957973281421166	217.868441	wb97m	def2-svp	organic_salt_solvates	0.1460772814211655	-1.4887773109413867
UGULUF_9_0_2	UGULUF	9	0	2	8.092377	0.011734	-0.466045	-0.590745	-0.6023226631806842	7.047321	wb97m	def2-svp	organic_salt_solvates	0.011577663180684206	-1.9598410787538119
GELSUM_6_0_2	GELSUM	6	0	2	-8.20951	3.446705	-7.642225	-8.281505	-8.126685702038325	-20.686535	wb97m	def2-svp	organic_salt_solvates	-0.1548192979616747	1.8694584856457217
KOLDUL_4_0_0	KOLDUL	4	0	0	461.887178	3.89259	-13.555015	-5.638581	-5.713467098584066	446.586172	wb97m	def2-svp	organic_salt_solvates	0.07488609858406559	-1.328101850165238
FOVCAV_7_0_0	FOVCAV	7	0	0	265.057793	9.806176	-25.205831	-15.22029	-15.298873649897107	234.43785	wb97m	def2-svp	organic_salt_solvates	0.07858364989710687	-0.5163084927889473
ISIHIB_4_0_2	ISIHIB	4	0	2	-6.000098	1.557436	-2.440753	-1.942597	-1.9721191055482292	-8.826012	wb97m	def2-svp	organic_salt_solvates	0.029522105548229316	-1.51972362503542
VEMJII_0_0_0	VEMJII	0	0	0	209.80285	13.169407	-26.479803	-16.234756	-16.13934560086171	180.257698	wb97m	def2-svp	organic_salt_solvates	-0.09541039913829152	0.5876922273318522
HODPUM_15_2_2	HODPUM	15	2	2	230.236104	0.122939	-14.168277	-2.208243	-2.2757110160145664	213.982523	wb97m	def2-svp	organic_salt_solvates	0.06746801601456642	-3.0552804204322817
YEFVAH_14_1_2	YEFVAH	14	1	2	-1.739719	4.34426	-2.06158	-4.9862	-5.03419043465205	-4.443238	wb97m	def2-svp	organic_salt_solvates	0.047990434652049885	-0.9624650967079115
MUTWUT_0_0_1	MUTWUT	0	0	1	-16.296368	17.884445	-84.966655	-4.003458	-1.3140850696144888	-87.382036	wb97m	def2-svp	organic_salt_solvates	-2.6893729303855114	67.17624939203837
ROJJEG_16_1_1	ROJJEG	16	1	1	191.635968	1.505118	-5.092673	-2.09492	-2.1553556173804904	185.953493	wb97m	def2-svp	organic_salt_solvates	0.0604356173804903	-2.8848651681443824
IRURAO_6_0_2	IRURAO	6	0	2	-2.609142	3.484197	-2.271146	-8.130486	-8.153283087516321	-9.526578	wb97m	def2-svp	organic_salt_solvates	0.022797087516321923	-0.28039021918642903
GELSUM_14_0_2	GELSUM	14	0	2	-0.247587	1.734544	-1.298398	-3.793236	-3.858315031209432	-3.604677	wb97m	def2-svp	organic_salt_solvates	0.06507903120943226	-1.715659959186095
KOLDUL_8_0_1	KOLDUL	8	0	1	-1128.107163	84.889778	-165.770703	-24.080954	-23.64086164874061	-1233.069042	wb97m	def2-svp	organic_salt_solvates	-0.4400923512593877	1.827553639525194
FOVCAV_12_0_1	FOVCAV	12	0	1	-113.595839	3.139084	-2.568111	-3.387602	-3.400972117041081	-116.412468	wb97m	def2-svp	organic_salt_solvates	0.013370117041081375	-0.39467791792192164
HURMOX_5_0_2	HURMOX	5	0	2	-1.585663	0.753302	-1.662184	-3.519741	-3.5870491473810127	-6.014287	wb97m	def2-svp	organic_salt_solvates	0.06730814738101287	-1.9123039843276217
ROJJEG_2_0_0	ROJJEG	2	0	0	224.034285	2.933852	-14.679204	-3.812814	-3.880594106925903	208.476119	wb97m	def2-svp	organic_salt_solvates	0.0677801069259032	-1.7776924582710616
HURMOX_11_0_2	HURMOX	11	0	2	-4.966766	4.80715	-1.685445	-6.652284	-6.769389644942172	-8.497345	wb97m	def2-svp	organic_salt_solvates	0.11710564494217213	-1.7603825233885404
ROJJEG_13_0_0	ROJJEG	13	0	0	151.23014	27.163664	-25.406307	-30.240685	-30.302626031738864	122.746812	wb97m	def2-svp	organic_salt_solvates	0.06194103173886489	-0.2048268144020709
HORVAL_3_0_2	HORVAL	3	0	2	-7.038051	2.363147	-3.46335	-4.466963	-4.469832796753613	-12.605216	wb97m	def2-svp	organic_salt_solvates	0.0028697967536128743	-0.06424491883216571
YEFVAH_12_1_2	YEFVAH	12	1	2	-0.995789	0.052867	-0.795819	-0.879271	-0.9072030800859024	-2.618011	wb97m	def2-svp	organic_salt_solvates	0.027932080085902422	-3.1767316431341897
YEFVAH_9_1_1	YEFVAH	9	1	1	136.449918	7.211016	-6.476162	-8.911134	-8.83911356445198	128.273638	wb97m	def2-svp	organic_salt_solvates	-0.07202043554802096	0.8082073005301116
VEMJII_7_0_0	VEMJII	7	0	0	223.754277	0.582124	-16.081259	-3.422173	-3.4305468833541912	204.83297	wb97m	def2-svp	organic_salt_solvates	0.008373883354191314	-0.2446949161889628
NIDCAR06_2_0_0	NIDCAR06	2	0	0	-2.962747	0.637482	-0.304987	-3.919664	-3.9639834936407694	-6.549916	wb97m	def2-svp	organometallic	0.04431949364076937	-1.130696244391595
JARNAS_3_0_0	JARNAS	3	0	0	4.603529	3.45794	-1.207414	-7.081895	-7.088969564107576	-0.22784	wb97m	def2-svp	organometallic	0.007074564107576009	-0.09989648402830045
PMCCOC_3_0_0	PMCCOC	3	0	0	-4.591231	12.144724	-0.450753	-25.23118	-24.952942141734784	-18.12844	wb97m	def2-svp	organometallic	-0.2782378582652143	1.102754045848091
VANPAB_6_0_0	VANPAB	6	0	0	-5.037782	15.018506	-0.564333	-28.0277	-27.698962640780483	-18.611308	wb97m	def2-svp	organometallic	-0.32873735921951663	1.172901662353731
JARNAS_2_0_0	JARNAS	2	0	0	-8.522882	2.557273	-3.253782	-8.137165	-8.076344669506115	-17.356557	wb97m	def2-svp	organometallic	-0.060820330493884356	0.7474388253634325
CCRTOL_3_0_0	CCRTOL	3	0	0	-11.487817	5.662572	-2.295303	-13.638833	-13.899954499055422	-21.759381	wb97m	def2-svp	organometallic	0.26112149905542203	-1.9145442946285949
CEFFOI_2_0_0	CEFFOI	2	0	0	-12.238174	3.554304	-5.164422	-8.244058	-8.278760542013549	-22.09235	wb97m	def2-svp	organometallic	0.034702542013548054	-0.42094005177484256
FURRAL_0_0_0	FURRAL	0	0	0	2.683572	5.520629	-2.31374	-9.252104	-9.333521823068992	-3.361643	wb97m	def2-svp	organometallic	0.08141782306899259	-0.8799925192042004
SAYVOE_3_0_0	SAYVOE	3	0	0	2.914578	3.2687	-0.824784	-5.265746	-5.311547052622719	0.092748	wb97m	def2-svp	organometallic	0.04580105262271861	-0.8697922881718679
CPTIBP01_4_0_0	CPTIBP01	4	0	0	-4.632754	8.509004	-1.168611	-16.390819	-16.46659314125425	-13.68318	wb97m	def2-svp	organometallic	0.07577414125425008	-0.46229624800475244
VAACAC02_9_0_0	VAACAC02	9	0	0	-11.172571	21.171396	-2.186454	-36.698483	-36.53870244890669	-28.886112	wb97m	def2-svp	organometallic	-0.1597805510933128	0.43538734582928884
PESKEE01_2_0_0	PESKEE01	2	0	0	-0.408922	0.125877	-0.170531	-3.15269	-3.212875751293713	-3.606266	wb97m	def2-svp	organometallic	0.06018575129371273	-1.9090285214757152
CPCHTI_2_0_0	CPCHTI	2	0	0	-5.539389	14.976941	-0.291813	-21.815736	-21.96678192650878	-12.669998	wb97m	def2-svp	organometallic	0.1510459265087789	-0.6923714446708509
VANPAB_0_0_0	VANPAB	0	0	0	-0.595991	2.614652	-0.020142	-8.3562	-8.382988446896718	-6.357681	wb97m	def2-svp	organometallic	0.026788446896718554	-0.3205816866125578
ZOSWEJ_1_0_0	ZOSWEJ	1	0	0	-1.714041	0.989711	-0.1085	-2.573354	-2.6688722225062618	-3.406184	wb97m	def2-svp	organometallic	0.09551822250626163	-3.7118182149156946
JAFNAG_6_0_0	JAFNAG	6	0	0	-0.413541	4.367083	-0.507831	-10.94984	-10.821580867617334	-7.504129	wb97m	def2-svp	organometallic	-0.1282591323826665	1.1713333928410508
CPMNCO01_5_0_0	CPMNCO01	5	0	0	-3.630729	4.626943	-0.605242	-8.479081	-8.749263523052067	-8.08811	wb97m	def2-svp	organometallic	0.2701825230520658	-3.186459983718351
DIGWUL_5_0_0	DIGWUL	5	0	0	4.111274	0.018419	-0.436295	-1.866006	-1.9257535269920496	1.827392	wb97m	def2-svp	organometallic	0.05974752699204955	-3.2018936162075335
ACACCS_1_0_0	ACACCS	1	0	0	-0.003447	1.757356	-0.111342	-1.892682	-1.9784547101922705	-0.250115	wb97m	def2-svp	organometallic	0.08577271019227051	-4.531807783466558
BENDAB_1_0_0	BENDAB	1	0	0	-2.889683	3.05921	-3.226267	-7.856729	-7.8815818678513105	-10.913468	wb97m	def2-svp	organometallic	0.02485286785131091	-0.3163258889457803
SAYVOE_0_0_0	SAYVOE	0	0	0	-10.409911	10.784497	-3.496547	-14.983453	-14.851447369421908	-18.105414	wb97m	def2-svp	organometallic	-0.13200563057809234	0.8810094080322629
PESKEE01_3_0_0	PESKEE01	3	0	0	-45.304422	37.513847	-14.349369	-58.86581	-57.933703256341545	-81.005755	wb97m	def2-svp	organometallic	-0.9321067436584585	1.5834433326551667
FOHCOU_1_0_0	FOHCOU	1	0	0	-3.338532	7.989957	-0.457186	-12.704077	-13.0226227623798	-8.509839	wb97m	def2-svp	organometallic	0.3185457623798005	-2.507429405377506
BZCRCO_3_0_0	BZCRCO	3	0	0	1.799644	0.03253	-0.304964	-1.92923	-2.037820028583098	-0.402019	wb97m	def2-svp	organometallic	0.10859002858309807	-5.628671987430119
RUJBUT_9_0_0	RUJBUT	9	0	0	-12.786546	47.630093	-2.891998	-52.081266	-51.92945953185752	-20.129718	wb97m	def2-svp	organometallic	-0.15180646814248178	0.29147998849045215
TITODC10_4_0_0	TITODC10	4	0	0	-4.634277	10.384551	-0.888432	-17.49394	-17.39545929393657	-12.632099	wb97m	def2-svp	organometallic	-0.09848070606342674	0.5629418305048877
QENJAV_8_0_0	QENJAV	8	0	0	-4.342001	13.940979	-2.007048	-25.533497	-25.126386196653623	-17.941566	wb97m	def2-svp	organometallic	-0.4071108033463773	1.5944185136347648
TESBUO_2_0_0	TESBUO	2	0	0	-1.21353	1.982617	-0.598873	-8.323336	-8.35666447019512	-8.153122	wb97m	def2-svp	organometallic	0.033328470195121085	-0.40042202063116383
TCBMNI_1_0_0	TCBMNI	1	0	0	-2.422751	14.13935	-0.26938	-16.123354	-16.310954337019083	-4.676135	wb97m	def2-svp	organometallic	0.1876003370190844	-1.1635317131850136
GIHWIE01_2_0_0	GIHWIE01	2	0	0	-24.445468	31.305948	-4.279619	-48.902129	-48.08092427314073	-46.321267	wb97m	def2-svp	organometallic	-0.8212047268592713	1.6792821573458923
PVVBAY01_4_0_0	PVVBAY01	4	0	0	-25.905797	23.076684	-6.166857	-22.882654	-22.50616406339246	-31.878624	wb97m	def2-svp	organometallic	-0.3764899366075376	1.645307124809638
RUJBUT_8_0_0	RUJBUT	8	0	0	-147.205486	109.158284	-46.031332	-68.820406	-67.44411900395608	-152.89894	wb97m	def2-svp	organometallic	-1.3762869960439303	1.9998239999396838
VANPAB_4_0_0	VANPAB	4	0	0	-0.998662	3.984503	-0.040059	-8.381813	-8.461882909200003	-5.436031	wb97m	def2-svp	organometallic	0.08006990920000412	-0.955281502939807
QENJAV_5_0_0	QENJAV	5	0	0	4.791209	7.649587	-1.68953	-20.245397	-20.18303828414883	-9.49413	wb97m	def2-svp	organometallic	-0.06235871585117181	0.3080142901182516
CPTIBP01_5_0_0	CPTIBP01	5	0	0	-1.540824	5.805139	-0.311841	-7.934512	-7.978270525365215	-3.982038	wb97m	def2-svp	organometallic	0.04375852536521485	-0.5514961142564893
FOHCOU_0_0_0	FOHCOU	0	0	0	-2.584704	7.20297	-0.434104	-12.722213	-13.049760181583896	-8.538051	wb97m	def2-svp	organometallic	0.3275471815838955	-2.574608533781784
COACAC03_8_0_0	COACAC03	8	0	0	0.667184	0.824075	-0.131519	-3.242051	-3.274208344500359	-1.88231	wb97m	def2-svp	organometallic	0.03215734450035912	-0.9918827464576936
RUJBUT_6_0_0	RUJBUT	6	0	0	-0.884481	3.787304	-0.609813	-6.854453	-6.88262434372128	-4.561444	wb97m	def2-svp	organometallic	0.028171343721279385	-0.4109933166261317
FURRAL_1_0_0	FURRAL	1	0	0	-2.336054	3.641731	-1.416205	-9.742425	-9.777533428250928	-9.852953	wb97m	def2-svp	organometallic	0.035108428250927304	-0.360366420587557
CPMNCO01_2_0_0	CPMNCO01	2	0	0	-6.678768	7.892843	-1.092484	-20.058845	-20.36608074226752	-19.937253	wb97m	def2-svp	organometallic	0.30723574226751893	-1.5316721489573248
DIGWUL_0_0_0	DIGWUL	0	0	0	-16.976752	13.4791	-5.346814	-9.150334	-9.093962810971462	-17.9948	wb97m	def2-svp	organometallic	-0.05637118902853899	0.6160560808877467
COSRUX_3_0_0	COSRUX	3	0	0	-2.960839	4.544636	-1.16076	-9.01926	-9.115264207931189	-8.596223	wb97m	def2-svp	organometallic	0.09600420793118936	-1.0644355294246908
NEZWEU_2_0_0	NEZWEU	2	0	0	6.756694	1.183686	-2.642619	-6.882169	-6.924416979255846	-1.584408	wb97m	def2-svp	organometallic	0.04224797925584589	-0.6138759344015803
DADHIZ_3_0_0	DADHIZ	3	0	0	-11.680068	7.936477	-2.548482	-5.825049	-5.956345673799397	-12.117123	wb97m	def2-svp	organometallic	0.13129667379939747	-2.254001190365909
NCKLCN_2_0_0	NCKLCN	2	0	0	-4.82987	11.201488	-0.251389	-17.913088	-17.883457024423276	-11.792858	wb97m	def2-svp	organometallic	-0.029630975576722562	0.16541522922637664
RUJBUT_7_0_0	RUJBUT	7	0	0	-33.919443	15.443744	-10.080141	-17.240458	-17.193566912129448	-45.796298	wb97m	def2-svp	organometallic	-0.046891087870552184	0.2719828433244185
CEHPIO01_3_0_0	CEHPIO01	3	0	0	2.798888	2.533492	-0.982587	-5.656917	-5.672796852429655	-1.307124	wb97m	def2-svp	organometallic	0.01587985242965484	-0.28071566950080473
VIPGEG_3_0_0	VIPGEG	3	0	0	-4.953755	10.834288	-1.355711	-19.29868	-19.190996269013997	-14.773858	wb97m	def2-svp	organometallic	-0.10768373098600392	0.5579849553752065
CEHPIO01_4_0_0	CEHPIO01	4	0	0	-12.587056	7.272851	-2.532784	-17.70496	-17.9675507443009	-25.551949	wb97m	def2-svp	organometallic	0.26259074430090124	-1.4831479105341172
HEPSOL_0_0_0	HEPSOL	0	0	0	-16.181468	10.884483	-4.393269	-15.189106	-15.013715882570072	-24.879361	wb97m	def2-svp	organometallic	-0.17539011742992905	1.1547099442846014
RUJBUT_10_0_0	RUJBUT	10	0	0	9.294733	0.216627	-0.984858	-2.485644	-2.545228957464391	6.040858	wb97m	def2-svp	organometallic	0.059584957464390964	-2.3971637718189314
CEHPIO01_2_0_0	CEHPIO01	2	0	0	3.964237	3.128465	-1.360165	-9.621747	-9.77733009313743	-3.889211	wb97m	def2-svp	organometallic	0.15558309313743024	-1.6169942229558754
PMCCOC_5_0_0	PMCCOC	5	0	0	-4.754853	6.27821	-0.951499	-16.979483	-16.71712190334724	-16.407625	wb97m	def2-svp	organometallic	-0.2623610966527572	1.5451654014009568
CPMNCO01_1_0_0	CPMNCO01	1	0	0	-3.946652	4.028623	-0.841468	-9.371735	-9.504241783736273	-10.131232	wb97m	def2-svp	organometallic	0.13250678373627345	-1.413898106767567
PMCCOC_8_0_0	PMCCOC	8	0	0	-1.542852	1.31179	-0.360405	-3.828504	-3.785687502803216	-4.419972	wb97m	def2-svp	organometallic	-0.04281649719678393	1.1183610412000073
NEZWEU_3_0_0	NEZWEU	3	0	0	-39.076693	14.616621	-8.873253	-22.329063	-21.445737869240467	-55.662388	wb97m	def2-svp	organometallic	-0.883325130759534	3.9559435644905205
JAFNAG_5_0_0	JAFNAG	5	0	0	-3.577457	3.203879	-0.608228	-9.418337	-9.362720389240538	-10.400144	wb97m	def2-svp	organometallic	-0.05561661075946134	0.5905141296118555
PMCCOC_2_0_0	PMCCOC	2	0	0	-1.863066	1.586068	-0.640203	-6.222166	-6.293617509650321	-7.139367	wb97m	def2-svp	organometallic	0.07145150965032165	-1.1483382097218502
CPMNCO01_4_0_0	CPMNCO01	4	0	0	-3.225557	7.080665	-0.650187	-15.840042	-15.86897236934953	-12.635122	wb97m	def2-svp	organometallic	0.028930369349529528	-0.18264073636628947
CPTIBP01_1_0_0	CPTIBP01	1	0	0	0.886219	0.283367	-0.154804	-4.240378	-4.402342485858755	-3.225596	wb97m	def2-svp	organometallic	0.16196448585875522	-3.8195766004529603
RUJBUT_1_0_0	RUJBUT	1	0	0	7.007943	0.89757	-0.614968	-2.609526	-2.657071002953613	4.68102	wb97m	def2-svp	organometallic	0.0475450029536133	-1.8219785107951907
TITODC10_1_0_0	TITODC10	1	0	0	-1.352478	3.695328	-0.397063	-7.483525	-7.608596507341951	-5.537738	wb97m	def2-svp	organometallic	0.12507150734195083	-1.6712913679308992
CCRTOL_1_0_0	CCRTOL	1	0	0	-6.152997	13.272249	-2.016458	-19.155812	-19.06404085064524	-14.053018	wb97m	def2-svp	organometallic	-0.09177114935475927	0.4790773126963204
TROPSC_1_0_0	TROPSC	1	0	0	-23.320793	22.957973	-6.460471	-25.390978	-25.444097609559467	-32.214268	wb97m	def2-svp	organometallic	0.053119609559466596	-0.20920663063654577
CPCHTI_4_0_0	CPCHTI	4	0	0	-4.68549	14.267825	-1.608648	-22.78373	-22.754345146138835	-14.810043	wb97m	def2-svp	organometallic	-0.029384853861163407	0.1289729726483039
CCRTOL_5_0_0	CCRTOL	5	0	0	2.807555	0.47357	-0.473584	-1.918837	-1.9959035415220068	0.888703	wb97m	def2-svp	organometallic	0.07706654152200687	-4.016315170178961
YABGAK_0_0_0	YABGAK	0	0	0	-19.189117	7.638788	-4.565583	-7.785317	-7.826330031915156	-23.901229	wb97m	def2-svp	organometallic	0.04101303191515626	-0.5267997682709165
CEHPIO01_6_0_0	CEHPIO01	6	0	0	1.732943	3.296261	-0.512559	-3.584241	-3.618225130308689	0.932404	wb97m	def2-svp	organometallic	0.033984130308688965	-0.9481541645410831
GIHWIE01_5_0_0	GIHWIE01	5	0	0	-15.893588	8.281741	-6.754579	-19.799854	-19.84523391052672	-34.166279	wb97m	def2-svp	organometallic	0.045379910526719414	-0.2291931573168136
BENDAB_3_0_0	BENDAB	3	0	0	-5.232405	1.022235	-0.572652	-2.720993	-2.7763126470304638	-7.503815	wb97m	def2-svp	organometallic	0.05531964703046377	-2.033068333158658
CPTIBP01_0_0_0	CPTIBP01	0	0	0	-3.155142	15.006164	-1.506459	-24.649737	-24.615807261283443	-14.305174	wb97m	def2-svp	organometallic	-0.033929738716555136	0.1376474674620469
JARNAS_4_0_0	JARNAS	4	0	0	-21.940247	9.461646	-4.533454	-13.51105	-13.261089040569727	-30.523105	wb97m	def2-svp	organometallic	-0.24996095943027186	1.8500483636006964
VAACAC02_7_0_0	VAACAC02	7	0	0	-0.741259	2.599703	-0.032387	-3.800436	-3.838943796028121	-1.974379	wb97m	def2-svp	organometallic	0.038507796028121266	-1.0132467966338932
YABGAK_2_0_0	YABGAK	2	0	0	-10.662765	7.063612	-5.112308	-9.273642	-9.434234914269537	-17.985102	wb97m	def2-svp	organometallic	0.16059291426953592	-1.7317135411258695
DCPVCL_2_0_0	DCPVCL	2	0	0	-0.433409	3.731467	-0.204769	-8.11105	-8.089630860187079	-5.017762	wb97m	def2-svp	organometallic	-0.021419139812921983	0.26407357633009265
CEFFOI_1_0_0	CEFFOI	1	0	0	-20.788349	6.231673	-5.216867	-8.447144	-8.495676215624302	-28.220687	wb97m	def2-svp	organometallic	0.04853221562430221	-0.5745399347318124
JAFNAG_1_0_0	JAFNAG	1	0	0	-4.756893	5.541795	-0.855	-10.997118	-11.120821867638163	-11.067216	wb97m	def2-svp	organometallic	0.12370386763816299	-1.124875332229435
DADHIZ_1_0_0	DADHIZ	1	0	0	-9.023034	6.51862	-2.313582	-11.910141	-12.058787967963871	-16.728138	wb97m	def2-svp	organometallic	0.148646967963872	-1.2480705976853843
BZCRCO_0_0_0	BZCRCO	0	0	0	-4.533809	5.4582	-1.073594	-4.910156	-4.944869764877329	-5.059359	wb97m	def2-svp	organometallic	0.03471376487732947	-0.7069788592730958
PESKEE01_6_0_0	PESKEE01	6	0	0	-0.779641	0.199988	-0.458431	-2.694548	-2.7642510901168804	-3.732632	wb97m	def2-svp	organometallic	0.06970309011688025	-2.5868193892586158
HEPSOL_2_0_0	HEPSOL	2	0	0	0.168866	0.182182	-0.303953	-3.719634	-3.797606532465664	-3.672539	wb97m	def2-svp	organometallic	0.07797253246566394	-2.0962420621400906
CEFFOI_5_0_0	CEFFOI	5	0	0	-38.110462	7.399566	-6.850638	-9.139004	-9.090941213609687	-46.700538	wb97m	def2-svp	organometallic	-0.048062786390312695	0.5259083636500509
NCKLCN_0_0_0	NCKLCN	0	0	0	-0.181854	0.056751	-0.017154	-1.360409	-1.407295659363907	-1.502665	wb97m	def2-svp	organometallic	0.04688665936390701	-3.446511994841773
COACAC03_5_0_0	COACAC03	5	0	0	-0.615295	2.276601	-0.099892	-6.545576	-6.592534216264183	-4.984161	wb97m	def2-svp	organometallic	0.046958216264183505	-0.7174038810974543
NCKLCN_3_0_0	NCKLCN	3	0	0	-2.325441	4.634264	-0.199503	-10.092048	-10.14787341705813	-7.982728	wb97m	def2-svp	organometallic	0.05582541705813071	-0.5531624211273144
CPCHTI_1_0_0	CPCHTI	1	0	0	-0.425943	0.019961	-0.034521	-1.585043	-1.698494092452461	-2.025546	wb97m	def2-svp	organometallic	0.11345109245246099	-7.157603450030125
PESKEE01_5_0_0	PESKEE01	5	0	0	-25.350132	18.567044	-6.196679	-30.161565	-29.91723994741017	-43.141333	wb97m	def2-svp	organometallic	-0.24432505258982928	0.81005429456273
TESBUO_0_0_0	TESBUO	0	0	0	-11.608934	6.201748	-3.770133	-14.581523	-14.530571708096607	-23.758842	wb97m	def2-svp	organometallic	-0.050951291903393425	0.3494236637928248
CPTIBP01_6_0_0	CPTIBP01	6	0	0	-7.53547	13.740952	-1.035714	-31.431182	-31.011077768027523	-26.261413	wb97m	def2-svp	organometallic	-0.42010423197247704	1.3365842619996824
ACACSC_2_0_0	ACACSC	2	0	0	-3.977391	9.347841	-1.480582	-17.356932	-17.54500634121089	-13.467064	wb97m	def2-svp	organometallic	0.18807434121088917	-1.0835690386462835
FOHCOU_5_0_0	FOHCOU	5	0	0	-1.822404	5.166893	-0.32761	-12.187585	-12.528389334353031	-9.170707	wb97m	def2-svp	organometallic	0.3408043343530309	-2.7963237536643306
BENDAB_2_0_0	BENDAB	2	0	0	0.335841	11.604838	-5.83643	-20.354546	-20.06772168034775	-14.250297	wb97m	def2-svp	organometallic	-0.28682431965225064	1.4091413272113789
RUJBUT_5_0_0	RUJBUT	5	0	0	-4.600598	2.267652	-0.506563	-7.432024	-7.701531002711445	-10.271534	wb97m	def2-svp	organometallic	0.26950700271144523	-3.6262934930167776
TESBUO_5_0_0	TESBUO	5	0	0	-1.527649	0.182268	-0.620752	-3.719823	-3.773502879426087	-5.685956	wb97m	def2-svp	organometallic	0.05367987942608732	-1.4430761739493336
NCKLCN_4_0_0	NCKLCN	4	0	0	-2.892767	9.537757	-0.622819	-14.716727	-14.653313610066808	-8.694557	wb97m	def2-svp	organometallic	-0.06341338993319212	0.4308932953175806
RUJBUT_0_0_0	RUJBUT	0	0	0	1.223502	3.326748	-0.885481	-4.274734	-4.316231068318684	-0.609965	wb97m	def2-svp	organometallic	0.041497068318684605	-0.9707520589277511
SAYVOE_2_0_0	SAYVOE	2	0	0	-31.240705	23.651667	-11.229799	-40.048563	-39.304207039448094	-58.867399	wb97m	def2-svp	organometallic	-0.744355960551907	1.8586333810576599
CPTIBP01_2_0_0	CPTIBP01	2	0	0	-0.652401	2.072055	-0.208723	-5.951045	-6.016320302088441	-4.740113	wb97m	def2-svp	organometallic	0.06527530208844112	-1.096871256870703
TESBUO_4_0_0	TESBUO	4	0	0	0.154393	0.027122	-0.025579	-1.180197	-1.2000464137451825	-1.024261	wb97m	def2-svp	organometallic	0.019849413745182565	-1.6818729199601903
CPCHTI_3_0_0	CPCHTI	3	0	0	-3.467557	8.299764	-0.360457	-13.156901	-13.31305671153514	-8.685151	wb97m	def2-svp	organometallic	0.15615571153514018	-1.1868730450669212
COACAC03_6_0_0	COACAC03	6	0	0	-0.170546	0.288459	-0.056666	-2.238496	-2.2764668870782407	-2.17725	wb97m	def2-svp	organometallic	0.0379708870782407	-1.6962678100939514
COSRUX_4_0_0	COSRUX	4	0	0	-18.094213	43.822098	-6.93959	-48.710455	-48.36665851306426	-29.922161	wb97m	def2-svp	organometallic	-0.3437964869357444	0.7057960902556635
BZCRCO_5_0_0	BZCRCO	5	0	0	-12.205839	12.966648	-3.114161	-20.208188	-20.174948787710743	-22.56154	wb97m	def2-svp	organometallic	-0.033239212289256415	0.16448388291546187
YABGAK_1_0_0	YABGAK	1	0	0	9.452962	1.017807	-1.022095	-4.020175	-4.070600353149088	5.428499	wb97m	def2-svp	organometallic	0.05042535314908836	-1.2543074156992757
VAACAC02_8_0_0	VAACAC02	8	0	0	0.350685	0.169674	-0.028317	-2.28523	-2.3356880804645965	-1.793188	wb97m	def2-svp	organometallic	0.050458080464596655	-2.2080088421995447
NIDCAR06_0_0_0	NIDCAR06	0	0	0	-2.042386	0.184134	-0.142514	-2.372552	-2.402750677718964	-4.373318	wb97m	def2-svp	organometallic	0.030198677718963562	-1.2728352305434638
NEZWEU_6_0_0	NEZWEU	6	0	0	2.507064	5.404551	-4.723074	-12.499258	-12.065530029096644	-9.310717	wb97m	def2-svp	organometallic	-0.43372797090335524	3.4700297481926947
DIGWUL_4_0_0	DIGWUL	4	0	0	-41.292912	74.295442	-7.053846	-85.023615	-85.30510466673596	-59.074931	wb97m	def2-svp	organometallic	0.28148966673595055	-0.3310723341226441
TESBUO_7_0_0	TESBUO	7	0	0	-3.501368	11.071896	-0.207575	-8.168462	-8.191901060815606	-0.805509	wb97m	def2-svp	organometallic	0.02343906081560654	-0.286945826712624
PMCCOC_6_0_0	PMCCOC	6	0	0	0.412017	0.21445	-0.068981	-2.491798	-2.549253162240933	-1.934312	wb97m	def2-svp	organometallic	0.05745516224093272	-2.305771264000241
PVVBAY01_3_0_0	PVVBAY01	3	0	0	-0.635526	1.850999	-0.024747	-5.269203	-5.323573792235568	-4.078478	wb97m	def2-svp	organometallic	0.05437079223556829	-1.0318598891629016
TESBUO_3_0_0	TESBUO	3	0	0	-14.827511	14.487218	-3.06618	-24.715765	-24.510104404852324	-28.122238	wb97m	def2-svp	organometallic	-0.20566059514767687	0.8321028912019388
COACAC03_0_0_0	COACAC03	0	0	0	-8.069655	9.851481	-4.155676	-21.380368	-21.04246495445472	-23.754217	wb97m	def2-svp	organometallic	-0.33790304554528205	1.580436059591126
ACACSC_6_0_0	ACACSC	6	0	0	-15.180789	49.659363	-2.422658	-41.730666	-41.78952134103268	-9.674752	wb97m	def2-svp	organometallic	0.05885534103268242	-0.14103618914848476
COACAC03_2_0_0	COACAC03	2	0	0	-9.909176	19.350299	-2.531439	-29.978938	-29.786909827849023	-23.069253	wb97m	def2-svp	organometallic	-0.19202817215097667	0.6405436114880944
PESKEE01_9_0_0	PESKEE01	9	0	0	-6.555022	1.581778	-1.534765	-6.292621	-6.25309526998159	-12.80063	wb97m	def2-svp	organometallic	-0.03952573001840953	0.6281282476476739
DIGWUL_7_0_0	DIGWUL	7	0	0	5.409765	1.66371	-1.118899	-5.579003	-5.634748830457148	0.375574	wb97m	def2-svp	organometallic	0.05574583045714743	-0.999207751943267
DIGWUL_8_0_0	DIGWUL	8	0	0	1.188993	7.014658	-4.972808	-10.162324	-10.139309190745164	-6.931481	wb97m	def2-svp	organometallic	-0.023014809254835455	0.22647190991780478
DIGWUL_9_0_0	DIGWUL	9	0	0	-1.749881	2.200887	-4.039091	-6.735778	-6.792040349742683	-10.323864	wb97m	def2-svp	organometallic	0.05626234974268307	-0.8352761884771599
CEFFOI_9_0_0	CEFFOI	9	0	0	-30.599049	5.714962	-6.836913	-9.796715	-9.892379949633748	-41.517715	wb97m	def2-svp	organometallic	0.09566494963374694	-0.9765002823267487
HEPSOL_1_0_0	HEPSOL	1	0	0	-6.200124	3.424453	-0.940576	-10.389359	-10.460052515266192	-14.105605	wb97m	def2-svp	organometallic	0.07069351526619094	-0.6804415485709074
HEPSOL_7_0_0	HEPSOL	7	0	0	1.06366	2.267004	-1.372717	-6.843843	-6.9900890357771726	-4.885896	wb97m	def2-svp	organometallic	0.14624603577717288	-2.1368993382398296
HEPSOL_8_0_0	HEPSOL	8	0	0	-10.845898	13.799854	-1.6987	-35.577267	-35.00294172060474	-34.32201	wb97m	def2-svp	organometallic	-0.5743252793952607	1.6143040987247859
VAACAC02_0_0_0	VAACAC02	0	0	0	-1.801577	4.754554	-0.064079	-4.320395	-4.343939073378895	-1.431497	wb97m	def2-svp	organometallic	0.023544073378894304	-0.5449518708102917
JAFNAG_4_0_0	JAFNAG	4	0	0	1.364475	0.350351	-0.224482	-2.065295	-2.110636185181156	-0.574951	wb97m	def2-svp	organometallic	0.04534118518115626	-2.195385413762018
GIHWIE01_3_0_0	GIHWIE01	3	0	0	-12.253823	4.712784	-3.712897	-17.061067	-17.193029949253933	-28.315003	wb97m	def2-svp	organometallic	0.13196294925393204	-0.7734741868954154
DCPVCL_1_0_0	DCPVCL	1	0	0	0.502095	0.950717	-0.099551	-4.589779	-4.614058188456023	-3.236518	wb97m	def2-svp	organometallic	0.02427918845602317	-0.5289838237532389
FOHCOU_2_0_0	FOHCOU	2	0	0	-0.507573	0.285154	-0.018791	-2.219789	-2.3838303313179665	-2.460998	wb97m	def2-svp	organometallic	0.1640413313179665	-7.3899515367436495
FOMKIB01_3_0_0	FOMKIB01	3	0	0	-2.694069	9.204097	-0.87303	-17.726367	-17.970301770767357	-12.089369	wb97m	def2-svp	organometallic	0.24393477076735692	-1.376112605405027
CPMNCO01_6_0_0	CPMNCO01	6	0	0	0.142533	0.990463	-0.374059	-6.685119	-6.916884264759552	-5.926183	wb97m	def2-svp	organometallic	0.2317652647595514	-3.46688315884207
JARNAS_5_0_0	JARNAS	5	0	0	-28.644165	18.051996	-7.582108	-30.138373	-29.54693715643131	-48.31265	wb97m	def2-svp	organometallic	-0.5914358435686928	1.9624013664197892
ZOSWEJ_5_0_0	ZOSWEJ	5	0	0	-0.803151	5.965231	-0.625248	-8.205595	-8.447444340487694	-3.668763	wb97m	def2-svp	organometallic	0.24184934048769335	-2.947371159406397
BZCRCO_4_0_0	BZCRCO	4	0	0	-14.791996	11.30603	-2.674957	-10.904583	-10.954219261486095	-17.065506	wb97m	def2-svp	organometallic	0.04963626148609457	-0.4551871583360369
CEFFOI_7_0_0	CEFFOI	7	0	0	-41.814715	37.803217	-13.886407	-50.798006	-50.16526955684832	-68.695911	wb97m	def2-svp	organometallic	-0.6327364431516784	1.2455930714124457
NISALO01_0_0_0	NISALO01	0	0	0	0.780181	1.126559	-0.167258	-4.198819	-4.246536559873855	-2.459338	wb97m	def2-svp	organometallic	0.0477175598738544	-1.136451937410362
PMCCOC_0_0_0	PMCCOC	0	0	0	-2.104468	2.555674	-0.367088	-9.914115	-9.908252834950044	-9.829998	wb97m	def2-svp	organometallic	-0.005862165049956403	0.05912948407352953
TITODC10_2_0_0	TITODC10	2	0	0	-5.636075	12.083448	-0.884487	-23.54857	-23.673095772551743	-17.985684	wb97m	def2-svp	organometallic	0.12452577255174191	-0.5288039679341119
JARNAS_0_0_0	JARNAS	0	0	0	-16.274991	12.181228	-3.909822	-12.398733	-12.205935777424024	-20.402317	wb97m	def2-svp	organometallic	-0.19279722257597598	1.5549751944491101
ACACSC_3_0_0	ACACSC	3	0	0	-12.515708	23.946346	-1.252101	-29.782215	-29.895800468311236	-19.603678	wb97m	def2-svp	organometallic	0.11358546831123562	-0.38138690594784713
CEFFOI_0_0_0	CEFFOI	0	0	0	13.373056	2.115276	-1.627276	-4.864249	-4.901233906140855	8.996807	wb97m	def2-svp	organometallic	0.036984906140855145	-0.7603415479112016
VAACAC02_2_0_0	VAACAC02	2	0	0	-5.503555	6.390131	-2.006478	-16.824954	-16.787713133228472	-17.944857	wb97m	def2-svp	organometallic	-0.037240866771529824	0.22134305253690334
CPTIBP01_3_0_0	CPTIBP01	3	0	0	-3.411853	7.672728	-0.547431	-22.326982	-22.35315926091845	-18.613538	wb97m	def2-svp	organometallic	0.026177260918448297	-0.11724495911918725
TCBMNI_4_0_0	TCBMNI	4	0	0	-1.587346	4.479021	-0.233527	-10.564122	-10.900331967099408	-7.905975	wb97m	def2-svp	organometallic	0.33620996709940876	-3.182564221611685
QENJAV_3_0_0	QENJAV	3	0	0	-15.93644	13.721463	-4.102416	-19.296889	-18.725050226609586	-25.614282	wb97m	def2-svp	organometallic	-0.5718387733904144	2.9633728700538953
GIHWIE01_6_0_0	GIHWIE01	6	0	0	-15.394285	7.40634	-6.367538	-6.698644	-6.69569940255332	-21.054127	wb97m	def2-svp	organometallic	-0.002944597446679964	0.04395811221912919
PESKEE01_0_0_0	PESKEE01	0	0	0	-4.124457	21.864417	-9.269553	-27.683647	-27.58536485679068	-19.21324	wb97m	def2-svp	organometallic	-0.09828214320932105	0.3550187705013037
DADHIZ_5_0_0	DADHIZ	5	0	0	-1.379444	6.123401	-0.430235	-10.165139	-10.159554304476409	-5.851417	wb97m	def2-svp	organometallic	-0.005584695523591421	0.054939686743008836
PESKEE01_1_0_0	PESKEE01	1	0	0	-37.537346	37.968461	-12.380137	-56.997911	-56.07695178513841	-68.946933	wb97m	def2-svp	organometallic	-0.9209592148615897	1.615777137624552
NEZWEU_4_0_0	NEZWEU	4	0	0	10.577434	0.714458	-2.676747	-6.43747	-6.520365280997832	2.177675	wb97m	def2-svp	organometallic	0.08289528099783183	-1.28769968633379
VIPGEG_6_0_0	VIPGEG	6	0	0	-0.659937	1.548869	-0.249858	-6.514874	-6.568481010106769	-5.875801	wb97m	def2-svp	organometallic	0.05360701010676916	-0.8228403205767166
JAFNAG_7_0_0	JAFNAG	7	0	0	-0.981551	3.987272	-0.601724	-11.003614	-10.89219216208657	-8.599617	wb97m	def2-svp	organometallic	-0.11142183791343108	1.0125931163473298
TCBMNI_0_0_0	TCBMNI	0	0	0	2.828724	6.632732	-1.28429	-16.854881	-17.229561347482193	-8.677715	wb97m	def2-svp	organometallic	0.3746803474821938	-2.222978302144013
ACACSC_8_0_0	ACACSC	8	0	0	-1.334225	6.478508	-0.076103	-5.53042	-5.621134704795063	-0.46224	wb97m	def2-svp	organometallic	0.0907147047950625	-1.6402859962726608
COACAC03_4_0_0	COACAC03	4	0	0	-5.605975	10.475409	-1.367731	-28.647972	-28.500970136902712	-25.146269	wb97m	def2-svp	organometallic	-0.14700186309728736	0.5131318304042163
VANPAB_8_0_0	VANPAB	8	0	0	-7.561859	17.55419	-0.963785	-31.074365	-31.045845976383976	-22.045819	wb97m	def2-svp	organometallic	-0.028519023616023986	0.09177668993726497
VAACAC02_4_0_0	VAACAC02	4	0	0	-5.319695	10.744068	-2.954415	-21.446043	-21.4185237218996	-18.976086	wb97m	def2-svp	organometallic	-0.027519278100399447	0.1283186744538349
NISALO01_3_0_0	NISALO01	3	0	0	1.228154	0.253177	-0.18616	-3.914864	-3.975597395857497	-2.619692	wb97m	def2-svp	organometallic	0.06073339585749693	-1.551353913124362
PMCCOC_7_0_0	PMCCOC	7	0	0	0.370048	2.565915	-0.301655	-8.186501	-8.185596902499942	-5.552193	wb97m	def2-svp	organometallic	-0.0009040975000580431	0.011043759721742452
NEZWEU_5_0_0	NEZWEU	5	0	0	3.862082	5.24364	-5.098388	-12.031965	-11.469238815857125	-8.024631	wb97m	def2-svp	organometallic	-0.5627261841428748	4.676926704348581
DIGWUL_3_0_0	DIGWUL	3	0	0	-36.579911	85.793235	-4.882628	-84.975566	-85.29177712219143	-40.64487	wb97m	def2-svp	organometallic	0.316211122191433	-0.37212005412406784
HEPSOL_4_0_0	HEPSOL	4	0	0	1.888929	3.407897	-0.460433	-6.138983	-6.2331607376847495	-1.30259	wb97m	def2-svp	organometallic	0.09417773768474991	-1.5340934758208309
NISALO01_5_0_0	NISALO01	5	0	0	-2.061463	4.55082	-0.320244	-8.621552	-8.605455373034768	-6.452439	wb97m	def2-svp	organometallic	-0.016096626965230953	0.18670219660254853
ZOSWEJ_0_0_0	ZOSWEJ	0	0	0	-15.450601	14.049344	-3.615015	-15.926316	-16.23729301366929	-20.942588	wb97m	def2-svp	organometallic	0.31097701366929087	-1.9525985398587524
GIHWIE01_4_0_0	GIHWIE01	4	0	0	2.203592	2.76893	-0.682124	-5.56904	-5.616285122400651	-1.278642	wb97m	def2-svp	organometallic	0.04724512240065071	-0.8483530806144454
ACACSC_5_0_0	ACACSC	5	0	0	0.056294	0.598491	-0.022478	-3.185589	-3.2345319992261152	-2.553282	wb97m	def2-svp	organometallic	0.04894299922611545	-1.5363877520331546
DADHIZ_0_0_0	DADHIZ	0	0	0	-5.583023	11.502582	-3.635151	-15.878084	-15.918943183722694	-13.593676	wb97m	def2-svp	organometallic	0.040859183722695036	-0.2573306938210872
BENDAB_4_0_0	BENDAB	4	0	0	4.594177	6.10719	-1.753628	-15.227175	-15.08454390054448	-6.279436	wb97m	def2-svp	organometallic	-0.14263109945552088	0.9366878587493798
NIDCAR06_3_0_0	NIDCAR06	3	0	0	-10.810531	13.862586	-2.041019	-17.322404	-17.270995033200453	-16.311368	wb97m	def2-svp	organometallic	-0.05140896679954565	0.2967773225907077
CEHPIO01_5_0_0	CEHPIO01	5	0	0	-11.872964	9.658818	-1.363593	-8.873974	-8.829291066251558	-12.451713	wb97m	def2-svp	organometallic	-0.04468293374844201	0.5035278866992624
DIGWUL_2_0_0	DIGWUL	2	0	0	-10.920052	0.085601	-1.660599	-2.96763	-3.0505131763089475	-15.462681	wb97m	def2-svp	organometallic	0.08288317630894726	-2.7929080211801085
FOMKIB01_0_0_0	FOMKIB01	0	0	0	-1.392487	9.261179	-0.300404	-20.402157	-20.3411580815753	-12.833869	wb97m	def2-svp	organometallic	-0.060998918424697735	0.2989826929804419
COSRUX_0_0_0	COSRUX	0	0	0	-7.477862	8.113371	-2.20602	-12.519788	-12.106484302901633	-14.090298	wb97m	def2-svp	organometallic	-0.41330369709836745	3.3012036393776594
NISALO01_1_0_0	NISALO01	1	0	0	-3.574072	5.99895	-0.515704	-10.126162	-10.148047850402689	-8.216988	wb97m	def2-svp	organometallic	0.02188585040268798	-0.2161317427341966
ACACSC_7_0_0	ACACSC	7	0	0	-6.096839	19.110482	-2.397475	-23.004293	-23.14846494640004	-12.388125	wb97m	def2-svp	organometallic	0.14417194640003927	-0.6267175713682628
JAFNAG_8_0_0	JAFNAG	8	0	0	-0.731934	4.578875	-0.729003	-13.513631	-13.339394764270413	-10.395693	wb97m	def2-svp	organometallic	-0.17423623572958746	1.2893369349036352
GIHWIE01_1_0_0	GIHWIE01	1	0	0	-23.238613	10.63851	-9.367077	-9.346872	-9.369611918061986	-31.314053	wb97m	def2-svp	organometallic	0.02273991806198694	-0.24328907106021075
TESBUO_6_0_0	TESBUO	6	0	0	-15.720727	14.822743	-2.467057	-24.027404	-23.802920656409803	-27.392444	wb97m	def2-svp	organometallic	-0.2244833435901974	0.9342804723731177
CEFFOI_10_0_0	CEFFOI	10	0	0	4.490587	0.217407	-1.0936	-2.699026	-2.739700998641483	0.915367	wb97m	def2-svp	organometallic	0.04067499864148294	-1.5070250765084494
PESKEE01_4_0_0	PESKEE01	4	0	0	-0.039857	1.174975	-1.332585	-7.420205	-7.545871499712813	-7.617671	wb97m	def2-svp	organometallic	0.12566649971281318	-1.6935718044557149
DADHIZ_4_0_0	DADHIZ	4	0	0	-7.696893	11.362896	-2.404262	-10.725483	-10.817671193810954	-9.463742	wb97m	def2-svp	organometallic	0.09218819381095322	-0.85952486998444
PVVBAY01_2_0_0	PVVBAY01	2	0	0	-51.014462	24.230493	-8.133489	-38.867197	-37.91703147291528	-73.784655	wb97m	def2-svp	organometallic	-0.9501655270847138	2.4446463867325288
GIHWIE01_0_0_0	GIHWIE01	0	0	0	3.224236	1.700114	-0.81496	-5.201633	-5.301943917577868	-1.092242	wb97m	def2-svp	organometallic	0.10031091757786825	-1.9284504996386376
CEFFOI_4_0_0	CEFFOI	4	0	0	-26.886833	12.542865	-10.227222	-12.091221	-12.17017807506616	-36.662411	wb97m	def2-svp	organometallic	0.07895707506615857	-0.6530115946616025
VIPGEG_5_0_0	VIPGEG	5	0	0	0.375757	3.045084	-0.269806	-5.985025	-6.026306735831481	-2.83399	wb97m	def2-svp	organometallic	0.04128173583148076	-0.6897504326461587
ACACCS_2_0_0	ACACCS	2	0	0	-0.41394	1.035982	-0.116923	-4.690823	-5.100368925884872	-4.185705	wb97m	def2-svp	organometallic	0.4095459258848724	-8.730790436664789
FEROCE27_3_0_0	FEROCE27	3	0	0	-1.759813	4.302686	-0.159201	-10.042251	-10.090502765264375	-7.658579	wb97m	def2-svp	organometallic	0.048251765264375024	-0.48048754471855987
FEROCE27_4_0_0	FEROCE27	4	0	0	-3.237915	7.842691	-0.63414	-14.755806	-14.637333163797866	-10.78517	wb97m	def2-svp	organometallic	-0.11847283620213389	0.8028896300353494
VANPAB_3_0_0	VANPAB	3	0	0	-1.029933	3.766921	-0.03941	-9.911358	-9.96875190811212	-7.21378	wb97m	def2-svp	organometallic	0.05739390811211997	-0.5790720919587404
FOMKIB01_1_0_0	FOMKIB01	1	0	0	-1.272021	5.889723	-0.261465	-7.106774	-7.115010772134716	-2.750537	wb97m	def2-svp	organometallic	0.008236772134716297	-0.11590029645963551
BZCRCO_2_0_0	BZCRCO	2	0	0	-8.764677	14.488716	-0.750663	-17.960907	-18.03689686862431	-12.987531	wb97m	def2-svp	organometallic	0.0759898686243119	-0.42308480648728874
NEZWEU_0_0_0	NEZWEU	0	0	0	-43.19237	20.936446	-13.100722	-22.539347	-21.60213600665569	-57.895992	wb97m	def2-svp	organometallic	-0.9372109933443085	4.158110673500472
VIPGEG_2_0_0	VIPGEG	2	0	0	0.780093	5.214697	-0.604439	-13.022672	-13.01125316508942	-7.632321	wb97m	def2-svp	organometallic	-0.0114188349105806	0.08768427025253035
RUJBUT_4_0_0	RUJBUT	4	0	0	-36.027939	8.828277	-12.797221	-19.459926	-19.55768946100147	-59.456809	wb97m	def2-svp	organometallic	0.09776346100147038	-0.5023835188349143
DBENCR10_0_0_0	DBENCR10	0	0	0	-3.179716	9.099395	-0.481084	-15.640756	-15.60269973985517	-10.202161	wb97m	def2-svp	organometallic	-0.038056260144829324	0.2433147102661107
QENJAV_2_0_0	QENJAV	2	0	0	-9.309813	5.425239	-3.792885	-11.3182	-10.69789832904155	-18.995659	wb97m	def2-svp	organometallic	-0.6203016709584492	5.480568208358655
JAFNAG_2_0_0	JAFNAG	2	0	0	-0.372213	2.48461	-0.323716	-8.493628	-8.51600055597449	-6.704948	wb97m	def2-svp	organometallic	0.022372555974490282	-0.26340400091092153
ACACSC_4_0_0	ACACSC	4	0	0	-1.047554	3.972002	-0.031444	-4.136254	-4.183123923397309	-1.24325	wb97m	def2-svp	organometallic	0.04686992339730889	-1.1331490618639206
HEPSOL_5_0_0	HEPSOL	5	0	0	0.101463	3.278598	-1.044915	-11.659249	-11.677562879171427	-9.324103	wb97m	def2-svp	organometallic	0.01831387917142635	-0.15707597608925197
TITODC10_3_0_0	TITODC10	3	0	0	-2.332369	2.234219	-0.334478	-4.391808	-4.539419202335601	-4.824435	wb97m	def2-svp	organometallic	0.1476112023356011	-3.3610577314764463
VAACAC02_5_0_0	VAACAC02	5	0	0	-0.034762	0.088309	-0.017278	-1.958732	-1.9959502221330707	-1.922462	wb97m	def2-svp	organometallic	0.0372182221330708	-1.9001181444460395
TESBUO_1_0_0	TESBUO	1	0	0	-4.117943	9.788665	-0.593897	-16.656748	-16.5482122521655	-11.579923	wb97m	def2-svp	organometallic	-0.1085357478345017	0.6516022685490691
YABGAK_3_0_0	YABGAK	3	0	0	9.711911	0.439118	-1.25057	-3.955359	-4.00322351407722	4.9451	wb97m	def2-svp	organometallic	0.04786451407722003	-1.2101180721451588
DCPVCL_3_0_0	DCPVCL	3	0	0	-3.768647	8.664114	-3.157103	-20.334003	-20.36534468448324	-18.595639	wb97m	def2-svp	organometallic	0.03134168448324104	-0.15413435555822944
CEFFOI_3_0_0	CEFFOI	3	0	0	0.631722	0.064828	-0.63474	-1.36885	-1.4007216417780164	-1.30704	wb97m	def2-svp	organometallic	0.03187164177801649	-2.3283516658521015
VANPAB_1_0_0	VANPAB	1	0	0	-1.031097	3.717206	-0.021998	-6.165693	-6.204864011909226	-3.501583	wb97m	def2-svp	organometallic	0.03917101190922612	-0.6353059081797636
RUJBUT_3_0_0	RUJBUT	3	0	0	7.218796	2.671131	-1.429511	-7.530935	-7.601342206503347	0.929481	wb97m	def2-svp	organometallic	0.07040720650334631	-0.9349065753899921
HEPSOL_6_0_0	HEPSOL	6	0	0	-0.727745	3.235375	-0.883429	-12.063001	-12.049822509277387	-10.438801	wb97m	def2-svp	organometallic	-0.013178490722612679	0.10924719912244622
SAYVOE_1_0_0	SAYVOE	1	0	0	-38.400764	31.688459	-10.731041	-42.918016	-42.18648970692201	-60.361361	wb97m	def2-svp	organometallic	-0.7315262930779909	1.704473694865091
JAFNAG_0_0_0	JAFNAG	0	0	0	-7.080719	12.563006	-0.524419	-27.731522	-27.423923593319262	-22.773653	wb97m	def2-svp	organometallic	-0.3075984066807358	1.1092013149539206
VANPAB_7_0_0	VANPAB	7	0	0	-5.472768	15.202554	-0.529069	-33.230898	-32.699410371282504	-24.030181	wb97m	def2-svp	organometallic	-0.5314876287174997	1.5993778703106356
PESKEE01_7_0_0	PESKEE01	7	0	0	-4.501249	9.206406	-0.953407	-11.145978	-11.06764432673071	-7.394228	wb97m	def2-svp	organometallic	-0.07833367326928986	0.7027976662908348
QENJAV_1_0_0	QENJAV	1	0	0	6.045851	5.491335	-1.908857	-13.73754	-13.538786952867133	-4.109211	wb97m	def2-svp	organometallic	-0.19875304713286646	1.4467877591829867
BZCRCO_1_0_0	BZCRCO	1	0	0	1.78636	9.192672	-2.50131	-17.450061	-17.594697061571786	-8.97234	wb97m	def2-svp	organometallic	0.14463606157178432	-0.8288570542635026
VIPGEG_1_0_0	VIPGEG	1	0	0	-8.484938	13.813758	-0.970025	-22.909416	-22.773618548402297	-18.550621	wb97m	def2-svp	organometallic	-0.1357974515977034	0.5927582422777752
ACACCS_0_0_0	ACACCS	0	0	0	-28.516178	83.098709	-9.630302	-49.670703	-53.61154758130304	-4.718474	wb97m	def2-svp	organometallic	3.9408445813030397	-7.933941626119203
TCBMNI_2_0_0	TCBMNI	2	0	0	1.030196	1.643663	-0.102887	-1.962265	-1.9856046746772529	0.608707	wb97m	def2-svp	organometallic	0.023339674677252953	-1.189425214089481
YABGAK_6_0_0	YABGAK	6	0	0	-18.444847	7.266786	-5.019748	-15.421295	-15.307271819110865	-31.619104	wb97m	def2-svp	organometallic	-0.1140231808891361	0.7393878457622145
DADHIZ_6_0_0	DADHIZ	6	0	0	-2.435889	4.537225	-0.656395	-7.550745	-7.8199077087574915	-6.105804	wb97m	def2-svp	organometallic	0.2691627087574915	-3.564717239921246
COACAC03_7_0_0	COACAC03	7	0	0	-8.73359	10.528919	-1.525787	-23.945399	-23.652982124554555	-23.675857	wb97m	def2-svp	organometallic	-0.2924168754454435	1.2211818873656834
FURRAL_2_0_0	FURRAL	2	0	0	-16.335736	26.08569	-4.461014	-48.980242	-48.47251470399317	-43.691303	wb97m	def2-svp	organometallic	-0.5077272960068271	1.0365961360640625
PVVBAY01_1_0_0	PVVBAY01	1	0	0	-0.538872	1.924852	-0.072574	-7.616191	-7.696820640444778	-6.302785	wb97m	def2-svp	organometallic	0.08062964044477816	-1.05866095591324
PVVBAY01_0_0_0	PVVBAY01	0	0	0	-0.19956	0.871039	-0.011935	-2.561608	-2.609721985744661	-1.902064	wb97m	def2-svp	organometallic	0.04811398574466086	-1.8782727780620945
ACACSC_1_0_0	ACACSC	1	0	0	-0.518688	2.113827	-0.017691	-3.753528	-3.788208438142167	-2.17608	wb97m	def2-svp	organometallic	0.034680438142166814	-0.9239424387447439
CPMNCO01_0_0_0	CPMNCO01	0	0	0	-2.919664	3.533122	-0.299164	-8.006307	-8.168930377073892	-7.692013	wb97m	def2-svp	organometallic	0.16262337707389207	-2.031190873318898
FOMKIB01_2_0_0	FOMKIB01	2	0	0	-2.578093	8.124581	-0.42772	-17.285244	-17.56354319562724	-12.166476	wb97m	def2-svp	organometallic	0.27829919562724115	-1.61003915031365
TITODC10_0_0_0	TITODC10	0	0	0	-3.88649	8.994495	-0.308935	-10.054437	-10.2918202731877	-5.255367	wb97m	def2-svp	organometallic	0.23738327318769947	-2.3609802636159487
JAFNAG_3_0_0	JAFNAG	3	0	0	1.910872	1.434706	-0.207839	-5.28539	-5.351045720821731	-2.147651	wb97m	def2-svp	organometallic	0.06565572082173166	-1.2422114701418752
PMCCOC_4_0_0	PMCCOC	4	0	0	-0.55144	3.286409	-0.202055	-8.092872	-8.079846250786009	-5.559958	wb97m	def2-svp	organometallic	-0.013025749213991134	0.160953357645977
NIDCAR06_1_0_0	NIDCAR06	1	0	0	6.180121	20.523404	-4.835941	-26.740548	-26.900018884133697	-4.872964	wb97m	def2-svp	organometallic	0.1594708841336967	-0.5963635604389884
NEZWEU_7_0_0	NEZWEU	7	0	0	-16.804203	6.298322	-5.195103	-15.014125	-14.673605626560056	-30.715109	wb97m	def2-svp	organometallic	-0.3405193734399443	2.267993462422514
CEHPIO01_1_0_0	CEHPIO01	1	0	0	-8.844789	8.628289	-1.531885	-14.972421	-15.142851554652232	-16.720806	wb97m	def2-svp	organometallic	0.17043055465223134	-1.1382965697546932
FOMKIB01_4_0_0	FOMKIB01	4	0	0	-3.196903	10.154289	-0.316873	-23.476117	-23.515273772570925	-16.835604	wb97m	def2-svp	organometallic	0.039156772570926535	-0.16679407659676657
DCPVCL_0_0_0	DCPVCL	0	0	0	-11.424542	7.121188	-2.869949	-8.89935	-8.863083446152334	-16.072653	wb97m	def2-svp	organometallic	-0.03626655384766586	0.40751913170811194
CPMNCO01_7_0_0	CPMNCO01	7	0	0	-3.681834	4.141263	-0.660691	-6.990381	-7.226273467771164	-7.191644	wb97m	def2-svp	organometallic	0.2358924677711638	-3.374529482315253
VANPAB_5_0_0	VANPAB	5	0	0	-1.053471	4.314337	-0.210838	-10.683824	-10.788783834105775	-7.633796	wb97m	def2-svp	organometallic	0.10495983410577558	-0.9824182250266907
DIGWUL_6_0_0	DIGWUL	6	0	0	-21.012279	13.927874	-5.691054	-11.225034	-11.102241750069645	-24.000492	wb97m	def2-svp	organometallic	-0.12279224993035598	1.0939142806191586
COSRUX_1_0_0	COSRUX	1	0	0	-0.32246	2.910532	-1.033961	-10.805009	-10.864544416373118	-9.250898	wb97m	def2-svp	organometallic	0.059535416373117656	-0.5509983043338293
TESBUO_8_0_0	TESBUO	8	0	0	-0.804999	4.542126	-0.169766	-5.796862	-5.779623436632767	-2.229502	wb97m	def2-svp	organometallic	-0.01723856336723273	0.2973775012624542
QENJAV_4_0_0	QENJAV	4	0	0	-43.15396	32.330495	-10.74963	-46.877956	-45.67502828740719	-68.45105	wb97m	def2-svp	organometallic	-1.2029277125928104	2.5660839661883093
TROPSC_0_0_0	TROPSC	0	0	0	-7.941529	14.980473	-1.467219	-21.513173	-21.5728083364132	-15.941447	wb97m	def2-svp	organometallic	0.0596353364132014	-0.2772038156026608
CCRTOL_4_0_0	CCRTOL	4	0	0	1.363517	0.445967	-0.430118	-4.945972	-5.036478621623673	-3.566606	wb97m	def2-svp	organometallic	0.09050662162367296	-1.8299056610848778
COACAC03_1_0_0	COACAC03	1	0	0	-6.079129	15.35487	-1.467917	-28.458801	-28.28062248313881	-20.650977	wb97m	def2-svp	organometallic	-0.17817851686119113	0.6260928450962889
YABGAK_5_0_0	YABGAK	5	0	0	-29.475494	14.09635	-7.430172	-28.769162	-28.36761118056593	-51.578478	wb97m	def2-svp	organometallic	-0.4015508194340711	1.3957682167943268
GIHWIE01_8_0_0	GIHWIE01	8	0	0	-20.576687	28.576633	-8.536233	-44.808998	-44.16728318442582	-45.345285	wb97m	def2-svp	organometallic	-0.6417148155741828	1.4321115048682471
ACACSC_0_0_0	ACACSC	0	0	0	-1.676995	6.141366	-0.043334	-4.8124	-4.86102944828324	-0.391364	wb97m	def2-svp	organometallic	0.048629448283239896	-1.0105030397149009
NCKLCN_1_0_0	NCKLCN	1	0	0	-2.636208	5.819131	-0.167162	-5.610157	-5.65922769957318	-2.594396	wb97m	def2-svp	organometallic	0.04907069957318022	-0.8746760486948979
VAACAC02_3_0_0	VAACAC02	3	0	0	-8.417551	12.396807	-1.047746	-26.029596	-25.898793414152173	-23.098085	wb97m	def2-svp	organometallic	-0.1308025858478281	0.5025148521238213
VIPGEG_0_0_0	VIPGEG	0	0	0	-0.084302	2.451947	-0.657474	-5.134348	-5.139649384247418	-3.424176	wb97m	def2-svp	organometallic	0.005301384247418106	-0.10325330981495812
DIGWUL_1_0_0	DIGWUL	1	0	0	-15.96601	2.925287	-3.550907	-7.124279	-7.125689991980661	-23.715909	wb97m	def2-svp	organometallic	0.0014109919806610804	-0.01980540038733857
GIHWIE01_7_0_0	GIHWIE01	7	0	0	-0.539104	2.473427	-0.591568	-7.444522	-7.440075191518312	-6.101767	wb97m	def2-svp	organometallic	-0.004446808481688436	0.059732625972338256
CPCHTI_0_0_0	CPCHTI	0	0	0	-3.104824	5.51472	-0.260659	-7.949075	-8.043550271610574	-5.799838	wb97m	def2-svp	organometallic	0.09447527161057412	-1.1885064817047786
ZOSWEJ_3_0_0	ZOSWEJ	3	0	0	-2.091219	3.599102	-0.67757	-6.857809	-7.055843516295463	-6.027495	wb97m	def2-svp	organometallic	0.1980345162954631	-2.887722832401181
NEZWEU_1_0_0	NEZWEU	1	0	0	-43.44621	17.601667	-10.370569	-23.296935	-22.27098880988343	-59.512047	wb97m	def2-svp	organometallic	-1.0259461901165707	4.4037818284532735
VAACAC02_1_0_0	VAACAC02	1	0	0	-0.554038	1.916852	-0.034294	-3.508463	-3.5562117433455365	-2.179943	wb97m	def2-svp	organometallic	0.04774874334553658	-1.3609590109839147
NISALO01_4_0_0	NISALO01	4	0	0	-7.29835	10.890723	-1.055654	-12.027336	-12.028636092679308	-9.490616	wb97m	def2-svp	organometallic	0.0013000926793083067	-0.010809481661677256
ZOSWEJ_2_0_0	ZOSWEJ	2	0	0	-0.397157	4.816383	-1.055183	-10.810539	-11.081818076121984	-7.446496	wb97m	def2-svp	organometallic	0.2712790761219832	-2.509394546580732
QENJAV_7_0_0	QENJAV	7	0	0	2.807164	0.47508	-0.259222	-4.536384	-4.563869582099656	-1.513362	wb97m	def2-svp	organometallic	0.027485582099656014	-0.6058918755479257
FEROCE27_0_0_0	FEROCE27	0	0	0	-0.184714	0.021146	-0.015546	-1.294538	-1.3454579707162508	-1.473651	wb97m	def2-svp	organometallic	0.05091997071625087	-3.9334473546740902
PESKEE01_8_0_0	PESKEE01	8	0	0	-15.956507	12.74971	-4.645413	-18.039886	-17.900641808631256	-25.892096	wb97m	def2-svp	organometallic	-0.13924419136874278	0.7718684661795688
CEFFOI_6_0_0	CEFFOI	6	0	0	-46.430657	33.761258	-16.082637	-50.780643	-50.02196668445299	-79.532679	wb97m	def2-svp	organometallic	-0.7586763155470067	1.4940266029065576
DCPVCL_5_0_0	DCPVCL	5	0	0	-2.051593	7.904186	-0.438846	-9.878047	-9.957716638064223	-4.464299	wb97m	def2-svp	organometallic	0.07966963806422278	-0.8065322838028891
PMCCOC_1_0_0	PMCCOC	1	0	0	-9.649715	15.805217	-0.987657	-26.887592	-26.64196278816152	-21.719747	wb97m	def2-svp	organometallic	-0.2456292118384802	0.9135411301929908
JARNAS_1_0_0	JARNAS	1	0	0	2.56348	17.26989	-1.611982	-23.535338	-23.495659369453254	-5.313951	wb97m	def2-svp	organometallic	-0.03967863054674581	0.16859171747074891
VIPGEG_4_0_0	VIPGEG	4	0	0	-2.483149	3.035146	-0.844809	-5.880042	-5.953754137931651	-6.172854	wb97m	def2-svp	organometallic	0.07371213793165055	-1.253598833675857
CCRTOL_2_0_0	CCRTOL	2	0	0	0.271616	2.656535	-1.188004	-9.516755	-9.580629006901493	-7.776608	wb97m	def2-svp	organometallic	0.06387400690149292	-0.6711742279957078
CPMNCO01_3_0_0	CPMNCO01	3	0	0	0.811144	0.094402	-0.124498	-1.363103	-1.4684506503748125	-0.582055	wb97m	def2-svp	organometallic	0.10534765037481253	-7.72851724152999
ZOSWEJ_4_0_0	ZOSWEJ	4	0	0	-13.134193	7.850433	-3.043222	-12.87603	-13.165280769774824	-21.203012	wb97m	def2-svp	organometallic	0.28925076977482433	-2.2464282063246537
NISALO01_2_0_0	NISALO01	2	0	0	-30.917302	71.825918	-2.27669	-78.411131	-78.81899570825844	-39.779204	wb97m	def2-svp	organometallic	0.4078647082584439	-0.520161746242946
YABGAK_4_0_0	YABGAK	4	0	0	-28.77954	21.126785	-7.808753	-33.100254	-32.80824442545991	-48.561762	wb97m	def2-svp	organometallic	-0.2920095745400886	0.882197382956906
FEROCE27_1_0_0	FEROCE27	1	0	0	-2.515389	4.6744	-0.161598	-6.083116	-6.137148045218167	-4.085703	wb97m	def2-svp	organometallic	0.0540320452181664	-0.8882297365061984
RUJBUT_2_0_0	RUJBUT	2	0	0	-15.365197	2.750098	-4.473726	-4.465645	-4.57866073269622	-21.554469	wb97m	def2-svp	organometallic	0.11301573269622	-2.530781839940703
COACAC03_3_0_0	COACAC03	3	0	0	-7.181111	11.379752	-1.474119	-21.53235	-21.13982608067252	-18.807828	wb97m	def2-svp	organometallic	-0.39252391932748054	1.822949744581899
CCRTOL_0_0_0	CCRTOL	0	0	0	-5.691151	6.165961	-0.995661	-13.217898	-13.368870360421312	-13.738749	wb97m	def2-svp	organometallic	0.1509723604213118	-1.1421813091711843
FEROCE27_2_0_0	FEROCE27	2	0	0	-3.989148	9.346718	-0.138047	-17.233672	-17.19687963267094	-12.014149	wb97m	def2-svp	organometallic	-0.03679236732905977	0.21349116618361877
TITODC10_5_0_0	TITODC10	5	0	0	-3.830814	7.571312	-0.340734	-12.78982	-12.978436262142443	-9.390056	wb97m	def2-svp	organometallic	0.18861626214244254	-1.474737425096229
DADHIZ_2_0_0	DADHIZ	2	0	0	-3.481799	2.681419	-0.331825	-3.681379	-3.738120927532617	-4.813584	wb97m	def2-svp	organometallic	0.05674192753261664	-1.5413226275430114
TCBMNI_3_0_0	TCBMNI	3	0	0	-7.392798	19.667018	-2.324637	-32.000948	-32.650011033936615	-22.051365	wb97m	def2-svp	organometallic	0.6490630339366135	-2.0282618937933132
QENJAV_0_0_0	QENJAV	0	0	0	-5.636983	3.428698	-2.413111	-9.648666	-9.322275582864076	-14.270062	wb97m	def2-svp	organometallic	-0.326390417135924	3.382751741390198
CEFFOI_8_0_0	CEFFOI	8	0	0	-47.026537	10.2644	-8.465759	-11.711107	-11.58706389809282	-56.939003	wb97m	def2-svp	organometallic	-0.12404310190717993	1.0591919440850461
NIDCAR06_4_0_0	NIDCAR06	4	0	0	-17.959656	25.841675	-3.649332	-31.536035	-31.26857064181826	-27.303348	wb97m	def2-svp	organometallic	-0.2674643581817371	0.8481229748182899
QENJAV_6_0_0	QENJAV	6	0	0	1.167788	5.478393	-0.634022	-4.743011	-4.792282800503442	1.269149	wb97m	def2-svp	organometallic	0.049271800503442265	-1.038829564246051
CEHPIO01_0_0_0	CEHPIO01	0	0	0	-4.628822	3.184833	-1.30724	-8.194684	-8.26977784890612	-10.945913	wb97m	def2-svp	organometallic	0.07509384890611948	-0.9163727229276867
COSRUX_2_0_0	COSRUX	2	0	0	-5.034785	6.387909	-2.036437	-14.357045	-14.14412748263742	-15.040358	wb97m	def2-svp	organometallic	-0.21291751736257858	1.4830176917504863
HEPSOL_3_0_0	HEPSOL	3	0	0	-4.653772	2.118043	-0.800467	-9.654974	-9.71741329902976	-12.99117	wb97m	def2-svp	organometallic	0.06243929902976042	-0.6467060297600017
CPCHTI_5_0_0	CPCHTI	5	0	0	-5.806919	13.297326	-0.653059	-14.5805	-14.69811236122226	-7.743152	wb97m	def2-svp	organometallic	0.1176123612222586	-0.8066414815833379
DCPVCL_4_0_0	DCPVCL	4	0	0	-1.150283	5.237829	-0.289692	-10.928187	-10.883729295521483	-7.130332	wb97m	def2-svp	organometallic	-0.044457704478515936	0.406816835020447
VANPAB_2_0_0	VANPAB	2	0	0	-6.305315	16.886016	-1.01545	-30.034394	-29.692468868188705	-20.469144	wb97m	def2-svp	organometallic	-0.34192513181129414	1.1384452498402138
FOHCOU_4_0_0	FOHCOU	4	0	0	-1.456937	2.589753	-0.099783	-6.45191	-6.751769562915434	-5.418876	wb97m	def2-svp	organometallic	0.2998595629154339	-4.647609202785437
VAACAC02_6_0_0	VAACAC02	6	0	0	-0.579754	2.47781	-0.039493	-4.486126	-4.564625951235175	-2.627564	wb97m	def2-svp	organometallic	0.07849995123517495	-1.7498383067077241
BENDAB_0_0_0	BENDAB	0	0	0	-40.724938	23.012003	-13.034286	-32.67155	-32.319911940722484	-63.41877	wb97m	def2-svp	organometallic	-0.35163805927751923	1.0762821454063831
FOHCOU_3_0_0	FOHCOU	3	0	0	-3.024433	4.754655	-0.271358	-7.619536	-7.917343244879357	-6.160672	wb97m	def2-svp	organometallic	0.2978072448793565	-3.908469556143005
CCRTOL_6_0_0	CCRTOL	6	0	0	-6.610145	3.501048	-1.596273	-9.747036	-9.71982231393562	-14.452406	wb97m	def2-svp	organometallic	-0.027213686064380127	0.27919960554552303
