# Supplementary material for: A transferable quantum mechanical energy model for intermolecular interactions using a single empirical parameter
Source: IUCrJ. 2023 Oct 31;10(Pt 6):754–65. doi: 10.1107/S2052252523008941 (PMC10619445; doi:10.1107/S2052252523008941)
Supplement: Supplementary file 2 [file m-10-00754-sup2.zip › s66x8.csv]

id	dimer	scaled	scaled_err	scaled_pct_err	separation	ref	polarization	dispersion	coulomb	exchange_repulsion	method	scaled_abs_err	group
Benzene-MeNH2_NH-pi_1.05	Benzene-MeNH2_NH-pi	-13.250739	-0.24268299999999954	1.865636187298083	1.05	-13.008056	-1.146315	-13.118485	-5.605002	8.009008	CE-B3LYP	0.24268299999999954	Mixed influence
Benzene-MeNH2_NH-pi_1.00	Benzene-MeNH2_NH-pi	-14.463211	-1.0367549999999977	7.721732376734393	1.0	-13.426456000000002	-1.367918	-15.807544	-7.089594	12.643593	CE-B3LYP	1.0367549999999977	Mixed influence
Benzene-MeNH2_NH-pi_1.25	Benzene-MeNH2_NH-pi	-8.23315	-0.03251000000000026	0.3964324735630422	1.25	-8.20064	-0.568613	-6.301969	-2.935959	1.261957	CE-B3LYP	0.03251000000000026	Mixed influence
Benzene-MeNH2_NH-pi_1.10	Benzene-MeNH2_NH-pi	-11.900763	0.06966100000000175	-0.5819426279303201	1.1	-11.970424000000001	-0.96098	-10.867498	-4.589971	5.061779	CE-B3LYP	0.06966100000000175	Mixed influence
Benzene-MeNH2_NH-pi_1.50	Benzene-MeNH2_NH-pi	-4.327185	-0.348201	8.75100276854594	1.5	-3.978984	-0.243595	-2.760544	-1.716891	0.116888	CE-B3LYP	0.348201	Mixed influence
Benzene-MeNH2_NH-pi_2.00	Benzene-MeNH2_NH-pi	-1.323339	-0.20621099999999992	18.459030657185203	2.0	-1.1171280000000001	-0.05257	-0.680882	-0.654363	0.000532	CE-B3LYP	0.20621099999999992	Mixed influence
Benzene-MeNH2_NH-pi_0.90	Benzene-MeNH2_NH-pi	-14.642037	-4.361949000000001	42.43104728286374	0.9	-10.280088	-1.949958	-21.891422	-12.693056	31.219291	CE-B3LYP	4.361949000000001	Mixed influence
Benzene-MeNH2_NH-pi_0.95	Benzene-MeNH2_NH-pi	-15.157283	-2.3918989999999987	18.737383849949193	0.95	-12.765384000000001	-1.6328	-18.829345	-9.313617	19.904009	CE-B3LYP	2.3918989999999987	Mixed influence
MeNH2-Pyridine_0.95	MeNH2-Pyridine	-16.74333	-0.5512499999999996	3.404442171728398	0.95	-16.19208	-2.522148	-16.803026	-17.372018	29.338379	CE-B3LYP	0.5512499999999996	Mixed influence
MeNH2-Pyridine_1.00	MeNH2-Pyridine	-16.383219	0.2021569999999997	-1.2188870484455685	1.0	-16.585376	-2.002775	-14.77447	-13.24051	19.367709	CE-B3LYP	0.2021569999999997	Mixed influence
MeNH2-Pyridine_2.00	MeNH2-Pyridine	-1.997624	0.10274399999999995	-4.891714213890134	2.0	-2.100368	-0.077055	-0.874322	-1.116441	0.001882	CE-B3LYP	0.10274399999999995	Mixed influence
MeNH2-Pyridine_1.05	MeNH2-Pyridine	-15.485878	0.6308900000000008	-3.914494519000341	1.05	-16.116768	-1.599958	-12.905433	-10.341767	12.741351	CE-B3LYP	0.6308900000000008	Mixed influence
MeNH2-Pyridine_1.25	MeNH2-Pyridine	-10.189325	1.2078910000000018	-10.598123260978836	1.25	-11.397216000000002	-0.709254	-6.826596	-4.871756	2.316593	CE-B3LYP	1.2078910000000018	Mixed influence
MeNH2-Pyridine_1.50	MeNH2-Pyridine	-5.639764	0.7031799999999997	-11.086019362617732	1.5	-6.342944	-0.303104	-3.180749	-2.652262	0.256655	CE-B3LYP	0.7031799999999997	Mixed influence
MeNH2-Pyridine_0.90	MeNH2-Pyridine	-16.20669	-1.8346499999999981	12.765411173361596	0.9	-14.37204	-3.182795	-19.020794	-23.298116	44.268522	CE-B3LYP	1.8346499999999981	Mixed influence
MeNH2-Pyridine_1.10	MeNH2-Pyridine	-14.234	0.9246320000000008	-6.099706094850781	1.1	-15.158632	-1.288579	-11.120095	-8.283962	8.355887	CE-B3LYP	0.9246320000000008	Mixed influence
Peptide-Pentane_0.95	Peptide-Pentane	-21.321831	-3.4812549999999973	19.513131190383074	0.95	-17.840576000000002	-2.496798	-33.62323	-9.543605	32.208372	CE-B3LYP	3.4812549999999973	London dispersion
Peptide-Pentane_1.05	Peptide-Pentane	-17.680604	-0.542939999999998	3.1681097260396633	1.05	-17.137664	-1.752218	-23.976221	-4.277862	14.598252	CE-B3LYP	0.542939999999998	London dispersion
Peptide-Pentane_0.90	Peptide-Pentane	-22.341738	-6.383961999999999	40.005336583243164	0.9	-15.957776	-3.016508	-39.532738	-14.358806	47.752712	CE-B3LYP	6.383961999999999	London dispersion
Peptide-Pentane_1.25	Peptide-Pentane	-10.952224	0.18558400000000042	-1.6662524618847838	1.25	-11.137808	-0.927138	-12.623778	-1.030722	2.94048	CE-B3LYP	0.18558400000000042	London dispersion
Peptide-Pentane_1.00	Peptide-Pentane	-19.59588	-1.6130479999999991	8.969933100637313	1.0	-17.982832000000002	-2.083797	-28.394331	-6.366162	21.697664	CE-B3LYP	1.6130479999999991	London dispersion
Peptide-Pentane_2.00	Peptide-Pentane	-1.779697	-0.5328650000000001	42.7375139553685	2.0	-1.246832	-0.136671	-1.801678	-0.105653	0.003292	CE-B3LYP	0.5328650000000001	London dispersion
Peptide-Pentane_1.10	Peptide-Pentane	-15.794419	0.000181000000001319	-0.0011459612779134577	1.1	-15.7946	-1.482684	-20.30368	-2.908472	9.80766	CE-B3LYP	0.000181000000001319	London dispersion
Peptide-Pentane_1.50	Peptide-Pentane	-5.813791	-0.7427830000000002	14.647640074714932	1.5	-5.071008	-0.458206	-6.153212	-0.325778	0.368944	CE-B3LYP	0.7427830000000002	London dispersion
Pyridine-Pyridine_pi-pi_1.05	Pyridine-Pyridine_pi-pi	-12.437258	3.7339020000000005	-23.08988347156296	1.05	-16.17116	-0.650922	-17.331188	-2.225683	8.887116	CE-B3LYP	3.7339020000000005	Pi stack
Pyridine-Pyridine_pi-pi_1.00	Pyridine-Pyridine_pi-pi	-13.568851	2.368005	-14.85867099508209	1.0	-15.936856	-0.803463	-21.852171	-3.798208	16.302973	CE-B3LYP	2.368005	Pi stack
Pyridine-Pyridine_pi-pi_1.10	Pyridine-Pyridine_pi-pi	-11.004774	4.086914000000002	-27.08056249241305	1.1	-15.091688000000001	-0.53027	-13.840408	-1.432428	4.782753	CE-B3LYP	4.086914000000002	Pi stack
Pyridine-Pyridine_pi-pi_1.25	Pyridine-Pyridine_pi-pi	-6.958233	3.066631000000001	-30.590250401401963	1.25	-10.024864	-0.294846	-7.366954	-0.705051	0.68078	CE-B3LYP	3.066631000000001	Pi stack
Pyridine-Pyridine_pi-pi_1.50	Pyridine-Pyridine_pi-pi	-3.13399	1.0081700000000007	-24.339233636556788	1.5	-4.1421600000000005	-0.121078	-2.918692	-0.485247	0.016584	CE-B3LYP	1.0081700000000007	Pi stack
Pyridine-Pyridine_pi-pi_0.90	Pyridine-Pyridine_pi-pi	-12.208169	-7.183184999999999	142.94941038618228	0.9	-5.024984000000001	-1.244256	-34.781908	-12.914405	52.865373	CE-B3LYP	7.183184999999999	Pi stack
Pyridine-Pyridine_pi-pi_0.95	Pyridine-Pyridine_pi-pi	-13.863704	-0.8472799999999996	6.509314693497996	0.95	-13.016424	-0.996885	-27.654249	-6.895263	29.537919	CE-B3LYP	0.8472799999999996	Pi stack
Pyridine-Pyridine_pi-pi_2.00	Pyridine-Pyridine_pi-pi	-0.86722	0.16204399999999997	-15.743677035240713	2.0	-1.029264	-0.026864	-0.639054	-0.275093	1e-06	CE-B3LYP	0.16204399999999997	Pi stack
AcNH2-Uracil_1.05	AcNH2-Uracil	-73.75979	6.644137999999998	-8.263449517043494	1.05	-80.403928	-20.30504	-12.023651	-90.185221	76.229461	CE-B3LYP	6.644137999999998	Hydrogen bonding
AcNH2-Uracil_1.50	AcNH2-Uracil	-38.537985	4.640895	-10.7480671105874	1.5	-43.17888	-4.080639	-5.784156	-31.009501	3.730725	CE-B3LYP	4.640895	Hydrogen bonding
AcNH2-Uracil_1.10	AcNH2-Uracil	-69.948686	7.459498000000011	-9.63657537812799	1.1	-77.408184	-16.811416	-11.060032	-77.319872	54.834801	CE-B3LYP	7.459498000000011	Hydrogen bonding
AcNH2-Uracil_1.25	AcNH2-Uracil	-56.998363	7.376660999999999	-11.458886601735479	1.25	-64.375024	-9.567681	-8.855444	-51.722471	20.201156	CE-B3LYP	7.376660999999999	Hydrogen bonding
AcNH2-Uracil_2.00	AcNH2-Uracil	-17.89971	1.7274340000000024	-8.801249942426685	2.0	-19.627144	-1.03371	-1.795901	-14.79265	0.112145	CE-B3LYP	1.7274340000000024	Hydrogen bonding
AcNH2-Uracil_1.00	AcNH2-Uracil	-76.348168	5.4783199999999965	-6.695044763500049	1.0	-81.826488	-24.400971	-12.956794	-106.236049	105.734598	CE-B3LYP	5.4783199999999965	Hydrogen bonding
AcNH2-Uracil_0.90	AcNH2-Uracil	-73.093966	2.979522000000003	-3.916636502851037	0.9	-76.073488	-34.051978	-14.40305	-151.366739	201.850933	CE-B3LYP	2.979522000000003	Hydrogen bonding
AcNH2-Uracil_0.95	AcNH2-Uracil	-76.641152	4.151888	-5.13891790678999	0.95	-80.79304	-29.041168	-13.760598	-126.298057	146.291197	CE-B3LYP	4.151888	Hydrogen bonding
Water-Water_2.00	Water-Water	-4.378849	-0.7304009999999996	20.01949870191379	2.0	-3.648448	-0.142198	-0.228513	-3.856812	0.005115	CE-B3LYP	0.7304009999999996	Hydrogen bonding
Water-Water_1.50	Water-Water	-10.227878	-1.387086	15.689612423864288	1.5	-8.840792	-0.697166	-1.020696	-8.594705	0.427326	CE-B3LYP	1.387086	Hydrogen bonding
Water-Water_1.10	Water-Water	-22.409087	-3.635479	19.36483919340385	1.1	-18.773608	-3.857607	-2.524786	-22.966136	11.212295	CE-B3LYP	3.635479	Hydrogen bonding
Water-Water_0.90	Water-Water	-30.869513	-11.376257000000003	58.359963055941	0.9	-19.493256	-10.338082	-3.798954	-49.717479	52.863936	CE-B3LYP	11.376257000000003	Hydrogen bonding
Water-Water_1.25	Water-Water	-16.953075	-2.4220429999999986	16.66807285263702	1.25	-14.531032	-1.913589	-2.220712	-14.847435	3.391255	CE-B3LYP	2.4220429999999986	Hydrogen bonding
Water-Water_1.00	Water-Water	-26.930175	-6.215191000000001	30.00335892125237	1.0	-20.714983999999998	-6.347596	-3.023368	-32.854242	24.503725	CE-B3LYP	6.215191000000001	Hydrogen bonding
Water-Water_0.95	Water-Water	-29.166026	-8.438489999999998	40.711496050471204	0.95	-20.727536	-8.137978	-3.403053	-40.151291	36.054075	CE-B3LYP	8.438489999999998	Hydrogen bonding
Water-Water_1.05	Water-Water	-24.60092	-4.6516079999999995	23.317134946809194	1.05	-19.949312	-4.941193	-2.717563	-27.269911	16.600289	CE-B3LYP	4.6516079999999995	Hydrogen bonding
Uracil-Neopentane_1.25	Uracil-Neopentane	-8.681449	0.11331899999999884	-1.288481970189536	1.25	-8.794768	-0.302666	-9.518472	-1.185411	1.755729	CE-B3LYP	0.11331899999999884	London dispersion
Uracil-Neopentane_0.90	Uracil-Neopentane	-17.305405	-4.945868999999998	40.016623601403786	0.9	-12.359536000000002	-1.167028	-31.560474	-11.844266	38.147777	CE-B3LYP	4.945868999999998	London dispersion
Uracil-Neopentane_1.10	Uracil-Neopentane	-12.604951	0.8549770000000017	-6.35201763337814	1.1	-13.459928000000001	-0.494227	-15.63896	-2.664532	6.793497	CE-B3LYP	0.8549770000000017	London dispersion
Uracil-Neopentane_0.95	Uracil-Neopentane	-16.729363	-1.3155069999999984	8.53457434661384	0.95	-15.413856000000001	-0.916447	-26.551194	-7.907716	24.980287	CE-B3LYP	1.3155069999999984	London dispersion
Uracil-Neopentane_2.00	Uracil-Neopentane	-1.282423	-0.26152700000000006	25.617398833965467	2.0	-1.020896	-0.058745	-1.252774	-0.140259	0.000412	CE-B3LYP	0.26152700000000006	London dispersion
Uracil-Neopentane_1.50	Uracil-Neopentane	-4.466078	-0.4703580000000005	11.771545553742516	1.5	-3.99572	-0.159332	-4.498498	-0.499245	0.156962	CE-B3LYP	0.4703580000000005	London dispersion
Uracil-Neopentane_1.00	Uracil-Neopentane	-15.51667	0.30721800000000066	-1.9414823967409314	1.0	-15.823888	-0.73359	-22.220634	-5.367438	16.271384	CE-B3LYP	0.30721800000000066	London dispersion
Uracil-Neopentane_1.05	Uracil-Neopentane	-14.07782	0.8423240000000014	-5.645548729288413	1.05	-14.920144	-0.59745	-18.610732	-3.727871	10.542231	CE-B3LYP	0.8423240000000014	London dispersion
MeNH2-Water_1.25	MeNH2-Water	-23.796276	-1.8972199999999972	8.66347846226795	1.25	-21.899056	-3.777469	-4.476261	-20.535277	7.460822	CE-B3LYP	1.8972199999999972	Hydrogen bonding
MeNH2-Water_0.95	MeNH2-Water	-41.570067	-11.144019	36.626574046027926	0.95	-30.426048	-15.02775	-7.566708	-60.881657	65.579133	CE-B3LYP	11.144019	Hydrogen bonding
MeNH2-Water_1.50	MeNH2-Water	-13.740435	-0.5273629999999994	3.991221723456887	1.5	-13.213072	-1.329243	-2.277078	-10.838899	1.11044	CE-B3LYP	0.5273629999999994	Hydrogen bonding
MeNH2-Water_1.10	MeNH2-Water	-32.392114	-4.409521999999999	15.758089886741011	1.1	-27.982592	-7.60103	-5.70474	-33.75842	22.490453	CE-B3LYP	4.409521999999999	Hydrogen bonding
MeNH2-Water_0.90	MeNH2-Water	-42.861437	-14.267981000000002	49.89946300999782	0.9	-28.593456	-18.351192	-8.093074	-75.29186	92.877033	CE-B3LYP	14.267981000000002	Hydrogen bonding
MeNH2-Water_1.00	MeNH2-Water	-38.948959	-8.405759000000003	27.520885172477026	1.0	-30.5432	-12.088139	-6.964037	-49.573406	46.09568	CE-B3LYP	8.405759000000003	Hydrogen bonding
MeNH2-Water_1.05	MeNH2-Water	-35.724782	-6.1439019999999935	20.769841870830053	1.05	-29.580880000000004	-9.613166	-6.313913	-40.709567	32.262231	CE-B3LYP	6.1439019999999935	Hydrogen bonding
MeNH2-Water_2.00	MeNH2-Water	-5.253452	-0.23683599999999938	4.721031069549659	2.0	-5.016616000000001	-0.258123	-0.566197	-4.332943	0.0191	CE-B3LYP	0.23683599999999938	Hydrogen bonding
Benzene-AcNH2_NH-pi_0.90	Benzene-AcNH2_NH-pi	-18.180524	-2.0763079999999974	12.892946791076307	0.9	-16.104216	-6.009817	-16.744293	-21.946117	38.935892	CE-B3LYP	2.0763079999999974	Mixed influence
Benzene-AcNH2_NH-pi_1.00	Benzene-AcNH2_NH-pi	-18.719416	-0.27634399999999815	1.4983620949915402	1.0	-18.443072	-4.020526	-13.427057	-14.115408	17.600572	CE-B3LYP	0.27634399999999815	Mixed influence
Benzene-AcNH2_NH-pi_1.05	Benzene-AcNH2_NH-pi	-17.645712	0.21996799999999794	-1.231232172522949	1.05	-17.865679999999998	-3.312401	-11.628322	-11.653524	11.74089	CE-B3LYP	0.21996799999999794	Mixed influence
Benzene-AcNH2_NH-pi_2.00	Benzene-AcNH2_NH-pi	-2.174559	-0.116031	5.636600522314975	2.0	-2.058528	-0.191938	-0.77414	-1.285331	0.000902	CE-B3LYP	0.116031	Mixed influence
Benzene-AcNH2_NH-pi_1.50	Benzene-AcNH2_NH-pi	-6.563327	0.4155850000000001	-5.9548680367369595	1.5	-6.978912	-0.7214	-2.779368	-3.549332	0.232183	CE-B3LYP	0.4155850000000001	Mixed influence
Benzene-AcNH2_NH-pi_1.10	Benzene-AcNH2_NH-pi	-16.179019	0.5904530000000001	-3.5209993492937652	1.1	-16.769472	-2.74266	-9.882398	-9.79661	7.79314	CE-B3LYP	0.5904530000000001	Mixed influence
Benzene-AcNH2_NH-pi_0.95	Benzene-AcNH2_NH-pi	-18.991967	-0.9170869999999987	5.073820683733439	0.95	-18.07488	-4.903838	-15.098679	-17.431194	26.249495	CE-B3LYP	0.9170869999999987	Mixed influence
Benzene-AcNH2_NH-pi_1.25	Benzene-AcNH2_NH-pi	-11.723361	0.8495589999999993	-6.757054049496849	1.25	-12.57292	-1.604825	-5.972087	-6.336121	2.207742	CE-B3LYP	0.8495589999999993	Mixed influence
Water-Peptide_0.95	Water-Peptide	-36.960223	-2.864806999999999	8.402323057152314	0.95	-34.095416	-11.940427	-8.71539	-54.763717	60.491401	CE-B3LYP	2.864806999999999	Hydrogen bonding
Water-Peptide_2.00	Water-Peptide	-7.141075	-1.1077469999999998	18.360463744056347	2.0	-6.033328	-0.343573	-0.908678	-5.786974	0.0372	CE-B3LYP	1.1077469999999998	Hydrogen bonding
Water-Peptide_0.90	Water-Peptide	-36.467227	-4.0495949999999965	12.491951910614556	0.9	-32.417632000000005	-14.385783	-9.028852	-66.825059	85.305606	CE-B3LYP	4.0495949999999965	Hydrogen bonding
Water-Peptide_1.50	Water-Peptide	-16.170858	-0.08756199999999836	0.54442820675562	1.5	-16.083296	-1.43655	-3.142177	-12.455768	1.291464	CE-B3LYP	0.08756199999999836	Hydrogen bonding
Water-Peptide_1.00	Water-Peptide	-35.901402	-1.7892499999999956	5.245198250758251	1.0	-34.112152	-9.769426	-8.23142	-45.352491	42.813836	CE-B3LYP	1.7892499999999956	Hydrogen bonding
Water-Peptide_1.10	Water-Peptide	-31.729222	-0.29064599999999885	0.9244884373897814	1.1	-31.438576	-6.43622	-6.97744	-32.236157	21.356938	CE-B3LYP	0.29064599999999885	Hydrogen bonding
Water-Peptide_1.25	Water-Peptide	-25.116423	0.08380899999999869	-0.33257233504833883	1.25	-25.200232	-3.50539	-5.516885	-21.130973	7.484372	CE-B3LYP	0.08380899999999869	Hydrogen bonding
Water-Peptide_1.05	Water-Peptide	-33.995626	-0.9127379999999974	2.7589429314635328	1.05	-33.082888000000004	-7.936499	-7.618195	-38.000989	30.255722	CE-B3LYP	0.9127379999999974	Hydrogen bonding
Uracil-Uracil_pi-pi_1.25	Uracil-Uracil_pi-pi	-24.421777	1.5901510000000023	-6.1131608545126	1.25	-26.011928	-1.112406	-15.799738	-10.764378	2.494547	CE-B3LYP	1.5901510000000023	Pi stack
Uracil-Uracil_pi-pi_1.10	Uracil-Uracil_pi-pi	-34.961614	2.0584180000000103	-5.560281525418481	1.1	-37.02003200000001	-1.935545	-26.94016	-16.731107	12.33574	CE-B3LYP	2.0584180000000103	Pi stack
Uracil-Uracil_pi-pi_0.90	Uracil-Uracil_pi-pi	-41.06742	-7.695836	23.061044989653475	0.9	-33.371584	-4.61841	-52.665493	-46.705545	93.237212	CE-B3LYP	7.695836	Pi stack
Uracil-Uracil_pi-pi_1.00	Uracil-Uracil_pi-pi	-41.808987	-0.06940299999999411	0.16627621396512743	1.0	-41.73958400000001	-2.925008	-38.729841	-25.720996	34.443876	CE-B3LYP	0.06940299999999411	Pi stack
Uracil-Uracil_pi-pi_0.95	Uracil-Uracil_pi-pi	-43.227839	-2.894078999999998	7.175326575057713	0.95	-40.333760000000005	-3.652656	-45.736533	-33.899542	56.895127	CE-B3LYP	2.894078999999998	Pi stack
Uracil-Uracil_pi-pi_1.50	Uracil-Uracil_pi-pi	-13.182554	0.18951000000000207	-1.4172082933494936	1.5	-13.372064000000002	-0.505226	-7.089559	-6.357929	0.140989	CE-B3LYP	0.18951000000000207	Pi stack
Uracil-Uracil_pi-pi_1.05	Uracil-Uracil_pi-pi	-38.685924	1.4386360000000025	-3.585424986591759	1.05	-40.12456	-2.367927	-32.364478	-20.365015	20.691311	CE-B3LYP	1.4386360000000025	Pi stack
Uracil-Uracil_pi-pi_2.00	Uracil-Uracil_pi-pi	-4.615543	-0.28928699999999985	6.686774892655448	2.0	-4.326256	-0.144364	-1.841835	-2.747497	0.000115	CE-B3LYP	0.28928699999999985	Pi stack
Benzene-Uracil_pi-pi_1.50	Benzene-Uracil_pi-pi	-4.484181	1.4236269999999998	-24.097380957539578	1.5	-5.907808	-0.254155	-4.413288	-0.452443	0.041004	CE-B3LYP	1.4236269999999998	Pi stack
Benzene-Uracil_pi-pi_1.25	Benzene-Uracil_pi-pi	-10.449786	3.6210060000000013	-25.73420174216207	1.25	-14.070792	-0.647813	-10.705942	-1.326227	1.221442	CE-B3LYP	3.6210060000000013	Pi stack
Benzene-Uracil_pi-pi_0.95	Benzene-Uracil_pi-pi	-21.962526	-0.11367799999999662	0.5202928776839704	0.95	-21.848848000000004	-2.497055	-37.090387	-13.035456	42.036168	CE-B3LYP	0.11367799999999662	Pi stack
Benzene-Uracil_pi-pi_1.05	Benzene-Uracil_pi-pi	-19.072073	4.375063000000001	-18.659263971514477	1.05	-23.447136	-1.543432	-24.135526	-4.974716	13.512865	CE-B3LYP	4.375063000000001	Pi stack
Benzene-Uracil_pi-pi_2.00	Benzene-Uracil_pi-pi	-0.951272	0.1825920000000002	-16.103518587767155	2.0	-1.1338640000000002	-0.057035	-1.022252	-0.017874	6e-06	CE-B3LYP	0.1825920000000002	Pi stack
Benzene-Uracil_pi-pi_1.10	Benzene-Uracil_pi-pi	-16.747893	4.774602999999999	-22.184243872086206	1.1	-21.522496	-1.228274	-19.515793	-3.313804	7.542407	CE-B3LYP	4.774602999999999	Pi stack
Benzene-Uracil_pi-pi_0.90	Benzene-Uracil_pi-pi	-20.163	-5.552472	38.00322616677508	0.9	-14.610528	-3.217018	-45.181688	-22.244848	72.981973	CE-B3LYP	5.552472	Pi stack
Benzene-Uracil_pi-pi_1.00	Benzene-Uracil_pi-pi	-21.065831	2.9545129999999986	-12.300044495615877	1.0	-24.020343999999998	-1.954982	-29.960294	-7.877072	23.957442	CE-B3LYP	2.9545129999999986	Pi stack
Ethyne-Ethyne_TS_1.50	Ethyne-Ethyne_TS	-1.768997	0.16819500000000032	-8.68241248157128	1.5	-1.9371920000000002	-0.075136	-0.551774	-1.18493	0.032228	CE-B3LYP	0.16819500000000032	Mixed influence
Ethyne-Ethyne_TS_1.00	Ethyne-Ethyne_TS	-6.797497	-0.45455299999999976	7.1662779933103575	1.0	-6.342944	-0.855339	-3.986202	-6.261754	6.357625	CE-B3LYP	0.45455299999999976	Mixed influence
Ethyne-Ethyne_TS_1.25	Ethyne-Ethyne_TS	-3.579303	0.3285530000000003	-8.407500174008467	1.25	-3.907856	-0.230299	-1.377202	-2.378735	0.494414	CE-B3LYP	0.3285530000000003	Mixed influence
Ethyne-Ethyne_TS_1.10	Ethyne-Ethyne_TS	-5.43036	0.1803840000000001	-3.2149746985426546	1.1	-5.610744	-0.49364	-2.585674	-4.028139	2.340037	CE-B3LYP	0.1803840000000001	Mixed influence
Ethyne-Ethyne_TS_1.05	Ethyne-Ethyne_TS	-6.144552	-0.052647999999999584	0.8642289832538329	1.05	-6.091904	-0.647287	-3.222315	-4.967004	3.872398	CE-B3LYP	0.052647999999999584	Mixed influence
Ethyne-Ethyne_TS_2.00	Ethyne-Ethyne_TS	-0.522408	0.042432000000000025	-7.51221584873593	2.0	-0.56484	-0.011948	-0.12702	-0.381149	4.9e-05	CE-B3LYP	0.042432000000000025	Mixed influence
Ethyne-Ethyne_TS_0.95	Ethyne-Ethyne_TS	-7.147201	-1.0218249999999998	16.681833082573213	0.95	-6.125376	-1.137292	-4.767103	-8.084551	10.350121	CE-B3LYP	1.0218249999999998	Mixed influence
Ethyne-Ethyne_TS_0.90	Ethyne-Ethyne_TS	-6.715928	-1.6825759999999992	33.42853827826862	0.9	-5.033352000000001	-1.51727	-5.290718	-10.688129	16.698099	CE-B3LYP	1.6825759999999992	Mixed influence
MeNH2-MeNH2_0.90	MeNH2-MeNH2	-24.832524	-9.251307999999998	59.37474969861144	0.9	-15.581216000000001	-8.21072	-13.888522	-36.261823	51.281105	CE-B3LYP	9.251307999999998	Hydrogen bonding
MeNH2-MeNH2_2.00	MeNH2-MeNH2	-2.198938	-0.567178	34.75866549002304	2.0	-1.63176	-0.101925	-0.579074	-1.532945	0.002454	CE-B3LYP	0.567178	Hydrogen bonding
MeNH2-MeNH2_1.05	MeNH2-MeNH2	-19.494042	-2.691098	16.015633927007077	1.05	-16.802944	-3.691656	-9.441861	-16.803552	14.935699	CE-B3LYP	2.691098	Hydrogen bonding
MeNH2-MeNH2_1.25	MeNH2-MeNH2	-12.053289	-0.3673769999999976	3.143759768172117	1.25	-11.685912000000002	-1.390799	-5.114528	-7.811466	2.733621	CE-B3LYP	0.3673769999999976	Hydrogen bonding
MeNH2-MeNH2_0.95	MeNH2-MeNH2	-23.377169	-6.168376999999996	35.84433468659506	0.95	-17.208792000000003	-6.288692	-12.226453	-27.590421	34.149233	CE-B3LYP	6.168376999999996	Hydrogen bonding
MeNH2-MeNH2_1.50	MeNH2-MeNH2	-6.403977	-0.9271210000000005	16.927978387600486	1.5	-5.476856	-0.500773	-2.25687	-4.024495	0.302615	CE-B3LYP	0.9271210000000005	Hydrogen bonding
MeNH2-MeNH2_1.00	MeNH2-MeNH2	-21.470559	-4.044198999999999	23.207365164038837	1.0	-17.426360000000003	-4.809551	-10.720849	-21.33363	22.632007	CE-B3LYP	4.044198999999999	Hydrogen bonding
MeNH2-MeNH2_1.10	MeNH2-MeNH2	-17.529384	-1.8142800000000001	11.544817011710517	1.1	-15.715104	-2.852939	-8.283334	-13.497397	9.81938	CE-B3LYP	1.8142800000000001	Hydrogen bonding
Uracil-Pentane_1.25	Uracil-Pentane	-11.045817	-0.552344999999999	5.26370108959169	1.25	-10.493472	-0.667978	-12.879776	-0.651768	2.190777	CE-B3LYP	0.552344999999999	London dispersion
Uracil-Pentane_2.00	Uracil-Pentane	-1.358471	-0.40451899999999996	42.40454446345308	2.0	-0.953952	-0.09235	-1.491502	0.007984	0.000352	CE-B3LYP	0.40451899999999996	London dispersion
Uracil-Pentane_1.10	Uracil-Pentane	-16.857061	0.5609310000000001	-3.2204113998904127	1.1	-17.417992	-1.112269	-21.98558	-2.435894	9.205796	CE-B3LYP	0.5609310000000001	London dispersion
Uracil-Pentane_1.50	Uracil-Pentane	-5.280192	-1.0459839999999998	24.703179437571315	1.5	-4.234208000000001	-0.317439	-5.774494	-0.117478	0.173741	CE-B3LYP	1.0459839999999998	London dispersion
Uracil-Pentane_1.05	Uracil-Pentane	-19.138892	0.479884000000002	-2.4460445442671954	1.05	-19.618776	-1.33618	-26.530743	-3.916407	14.721606	CE-B3LYP	0.479884000000002	London dispersion
Uracil-Pentane_0.95	Uracil-Pentane	-23.349505	-3.299776999999999	16.457963918513002	0.95	-20.049728	-1.979198	-38.950066	-10.333275	37.166898	CE-B3LYP	3.299776999999999	London dispersion
Uracil-Pentane_0.90	Uracil-Pentane	-24.118327	-7.6668389999999995	46.602708520955666	0.9	-16.451488	-2.447697	-46.822015	-16.802068	58.653329	CE-B3LYP	7.6668389999999995	London dispersion
Uracil-Pentane_1.00	Uracil-Pentane	-21.416523	-0.7726669999999984	3.742842422462152	1.0	-20.643856000000003	-1.618778	-32.137172	-6.350409	23.442688	CE-B3LYP	0.7726669999999984	London dispersion
AcOH-Uracil_1.05	AcOH-Uracil	-72.645622	8.892169999999993	-10.905581058658044	1.05	-81.537792	-21.155151	-11.521825	-96.844724	89.742927	CE-B3LYP	8.892169999999993	Hydrogen bonding
AcOH-Uracil_0.90	AcOH-Uracil	-67.689503	9.383961	-12.175346108746323	0.9	-77.073464	-35.509496	-13.398896	-163.764902	232.152117	CE-B3LYP	9.383961	Hydrogen bonding
AcOH-Uracil_1.00	AcOH-Uracil	-74.516714	8.648654000000008	-10.39934555451015	1.0	-83.165368	-25.463781	-12.303811	-114.662468	123.475348	CE-B3LYP	8.648654000000008	Hydrogen bonding
AcOH-Uracil_2.00	AcOH-Uracil	-15.676682	1.8082540000000016	-10.341782206123039	2.0	-17.484936	-0.898517	-1.834268	-12.777895	0.154574	CE-B3LYP	1.8082540000000016	Hydrogen bonding
AcOH-Uracil_1.10	AcOH-Uracil	-69.103097	9.125150999999988	-11.664777408794825	1.1	-78.228248	-17.448025	-10.63619	-82.417743	65.094658	CE-B3LYP	9.125150999999988	Hydrogen bonding
AcOH-Uracil_1.50	AcOH-Uracil	-36.9183	4.725051999999998	-11.34647374207532	1.5	-41.643352	-3.929776	-5.97234	-30.021692	4.746624	CE-B3LYP	4.725051999999998	Hydrogen bonding
AcOH-Uracil_0.95	AcOH-Uracil	-73.454758	8.685530000000014	-10.574019414200269	0.95	-82.14028800000001	-30.297847	-12.921541	-136.660985	169.510048	CE-B3LYP	8.685530000000014	Hydrogen bonding
AcOH-Uracil_1.25	AcOH-Uracil	-55.727423	8.392376999999996	-13.088588860227258	1.25	-64.1198	-9.710148	-8.372662	-53.391252	24.605147	CE-B3LYP	8.392376999999996	Hydrogen bonding
Uracil-Cyclopentane_1.25	Uracil-Cyclopentane	-9.798976	0.04179200000000094	-0.42468230121877615	1.25	-9.840768	-0.414749	-11.842937	-0.498084	2.181238	CE-B3LYP	0.04179200000000094	London dispersion
Uracil-Cyclopentane_1.50	Uracil-Cyclopentane	-5.01095	-0.6093820000000001	13.844657176715208	1.5	-4.401568	-0.218443	-5.565949	-0.131475	0.221001	CE-B3LYP	0.6093820000000001	London dispersion
Uracil-Cyclopentane_1.00	Uracil-Cyclopentane	-17.924535	-0.2638709999999982	1.4941170954840552	1.0	-17.660664	-0.915771	-27.715493	-4.870432	19.487134	CE-B3LYP	0.2638709999999982	London dispersion
Uracil-Cyclopentane_1.10	Uracil-Cyclopentane	-14.40111	0.7240500000000019	-4.787056798076859	1.1	-15.125160000000001	-0.651005	-19.505561	-1.871921	8.167707	CE-B3LYP	0.7240500000000019	London dispersion
Uracil-Cyclopentane_0.95	Uracil-Cyclopentane	-19.364188	-2.3687799999999974	13.937764836242808	0.95	-16.995408	-1.105469	-33.028397	-7.876125	30.0183	CE-B3LYP	2.3687799999999974	London dispersion
Uracil-Cyclopentane_0.90	Uracil-Cyclopentane	-19.835434	-6.672569999999999	50.69238731023885	0.9	-13.162864	-1.355498	-38.946549	-12.695362	46.146932	CE-B3LYP	6.672569999999999	London dispersion
Uracil-Cyclopentane_1.05	Uracil-Cyclopentane	-16.174748	0.5654360000000018	-3.377716756279392	1.05	-16.740184000000003	-0.768243	-23.221676	-3.012247	12.627424	CE-B3LYP	0.5654360000000018	London dispersion
Uracil-Cyclopentane_2.00	Uracil-Cyclopentane	-1.459563	-0.3591709999999999	32.64027728300459	2.0	-1.100392	-0.076132	-1.5295	-0.068053	0.000985	CE-B3LYP	0.3591709999999999	London dispersion
Pyridine-Ethyne_0.95	Pyridine-Ethyne	-19.307368	-2.3705359999999978	13.996336504961478	0.95	-16.936832000000003	-5.855266	-5.332994	-26.885661	29.294356	CE-B3LYP	2.3705359999999978	Mixed influence
Pyridine-Ethyne_1.05	Pyridine-Ethyne	-16.840274	-0.1879540000000013	1.1286955811562671	1.05	-16.65232	-3.481777	-4.524152	-17.159956	12.657836	CE-B3LYP	0.1879540000000013	Mixed influence
Pyridine-Ethyne_1.00	Pyridine-Ethyne	-18.149438	-0.9783019999999993	5.697363296173295	1.0	-17.171136	-4.510211	-4.855153	-21.295118	19.314979	CE-B3LYP	0.9783019999999993	Mixed influence
Pyridine-Ethyne_1.25	Pyridine-Ethyne	-11.084515	0.9988770000000002	-8.266528140442686	1.25	-12.083392	-1.332363	-2.778898	-8.562624	2.225073	CE-B3LYP	0.9988770000000002	Mixed influence
Pyridine-Ethyne_1.10	Pyridine-Ethyne	-15.445596	0.26532399999999967	-1.6887871620503425	1.1	-15.71092	-2.703375	-4.201544	-14.07625	8.25021	CE-B3LYP	0.26532399999999967	Mixed influence
Pyridine-Ethyne_0.90	Pyridine-Ethyne	-19.990713	-4.505728999999999	29.097408172975825	0.9	-15.484984	-7.573993	-5.973246	-34.471277	44.133508	CE-B3LYP	4.505728999999999	Mixed influence
Pyridine-Ethyne_1.50	Pyridine-Ethyne	-6.199487	0.8882089999999998	-12.531702826983546	1.5	-7.087696	-0.486925	-1.255158	-4.627053	0.236302	CE-B3LYP	0.8882089999999998	Mixed influence
Pyridine-Ethyne_2.00	Pyridine-Ethyne	-2.333698	0.2896700000000001	-11.0419125338115	2.0	-2.623368	-0.101359	-0.349347	-1.849627	0.001813	CE-B3LYP	0.2896700000000001	Mixed influence
Pentane-Pentane_0.95	Pentane-Pentane	-20.454799	-5.082783000000001	33.06516855043607	0.95	-15.372016	-0.032859	-34.839691	-7.72121	29.256195	CE-B3LYP	5.082783000000001	London dispersion
Pentane-Pentane_1.05	Pentane-Pentane	-16.840436	-1.5646520000000006	10.242695235805904	1.05	-15.275784	-0.021883	-25.366295	-3.570926	14.635365	CE-B3LYP	1.5646520000000006	London dispersion
Pentane-Pentane_1.10	Pentane-Pentane	-15.099335	-1.137326999999999	8.145869849093334	1.1	-13.962008	-0.018372	-21.744582	-2.409363	10.355935	CE-B3LYP	1.137326999999999	London dispersion
Pentane-Pentane_1.50	Pentane-Pentane	-5.883598	-1.4234539999999996	31.914978529841175	1.5	-4.4601440000000006	-0.005867	-7.091599	-0.05669	0.576406	CE-B3LYP	1.4234539999999996	London dispersion
Pentane-Pentane_1.00	Pentane-Pentane	-18.663436	-2.680556000000001	16.771420419849246	1.0	-15.98288	-0.026473	-29.690422	-5.262408	20.680776	CE-B3LYP	2.680556000000001	London dispersion
Pentane-Pentane_1.25	Pentane-Pentane	-10.676942	-1.2336539999999996	13.063818449675574	1.25	-9.443288	-0.011544	-13.971123	-0.701253	3.62488	CE-B3LYP	1.2336539999999996	London dispersion
Pentane-Pentane_2.00	Pentane-Pentane	-1.891894	-0.7287419999999998	62.65234466346614	2.0	-1.1631520000000002	-0.001812	-2.191803	0.012202	0.008367	CE-B3LYP	0.7287419999999998	London dispersion
Pentane-Pentane_0.90	Pentane-Pentane	-21.900388	-9.687292	79.31888851115228	0.9	-12.213096	-0.042597	-40.832198	-11.289157	41.482652	CE-B3LYP	9.687292	London dispersion
Ethyne-Water_CH-O_1.25	Ethyne-Water_CH-O	-9.109286	-0.7287339999999993	8.695537000426693	1.25	-8.380552000000002	-1.016875	-1.479877	-7.366682	1.166536	CE-B3LYP	0.7287339999999993	Mixed influence
Ethyne-Water_CH-O_1.05	Ethyne-Water_CH-O	-13.877127	-2.1326389999999993	18.15863748168502	1.05	-11.744488	-2.496205	-2.429586	-13.624453	7.269925	CE-B3LYP	2.1326389999999993	Mixed influence
Ethyne-Water_CH-O_0.90	Ethyne-Water_CH-O	-17.124381	-6.212508999999999	56.933484923576806	0.9	-10.911872	-5.342898	-2.853702	-26.166617	27.488743	CE-B3LYP	6.212508999999999	Mixed influence
Ethyne-Water_CH-O_2.00	Ethyne-Water_CH-O	-2.093811	-0.164987	8.553761255562975	2.0	-1.928824	-0.088131	-0.143466	-1.800874	0.000635	CE-B3LYP	0.164987	Mixed influence
Ethyne-Water_CH-O_0.95	Ethyne-Water_CH-O	-16.163056	-4.142424	34.46095013972643	0.95	-12.020632	-4.1245	-2.609447	-20.615737	17.739981	CE-B3LYP	4.142424	Mixed influence
Ethyne-Water_CH-O_1.00	Ethyne-Water_CH-O	-15.029902	-2.8670139999999993	23.57181945603708	1.0	-12.162888	-3.196732	-2.482014	-16.585007	11.384207	CE-B3LYP	2.8670139999999993	Mixed influence
Ethyne-Water_CH-O_1.50	Ethyne-Water_CH-O	-5.231269	-0.28578100000000006	5.778620835800229	1.5	-4.945488	-0.39528	-0.602479	-4.241086	0.113222	CE-B3LYP	0.28578100000000006	Mixed influence
Ethyne-Water_CH-O_1.10	Ethyne-Water_CH-O	-12.686549	-1.6658929999999987	15.116096537266008	1.1	-11.020656	-1.966857	-2.318996	-11.413605	4.623142	CE-B3LYP	1.6658929999999987	Mixed influence
Benzene-Benzene_pi-pi_1.50	Benzene-Benzene_pi-pi	-1.258838	0.8959220000000001	-41.5787373071711	1.5	-2.15476	-0.148233	-2.582532	1.03507	0.008626	CE-B3LYP	0.8959220000000001	Pi stack
Benzene-Benzene_pi-pi_0.90	Benzene-Benzene_pi-pi	-8.224564	-7.7852440000000005	1772.112355458436	0.9	-0.43932	-2.358802	-31.982152	-5.314069	43.693276	CE-B3LYP	7.7852440000000005	Pi stack
Benzene-Benzene_pi-pi_1.10	Benzene-Benzene_pi-pi	-6.958854	3.9488340000000024	-36.202300615859215	1.1	-10.907688000000002	-0.868048	-12.402041	2.143728	3.58839	CE-B3LYP	3.9488340000000024	Pi stack
Benzene-Benzene_pi-pi_0.95	Benzene-Benzene_pi-pi	-9.395849	-0.9609050000000003	11.391954706516136	0.95	-8.434944	-1.82505	-25.115908	-0.871426	23.873721	CE-B3LYP	0.9609050000000003	Pi stack
Benzene-Benzene_pi-pi_1.00	Benzene-Benzene_pi-pi	-9.070712	2.3306880000000003	-20.442121143017523	1.0	-11.4014	-1.417892	-19.716285	1.131407	12.872092	CE-B3LYP	2.3306880000000003	Pi stack
Benzene-Benzene_pi-pi_1.25	Benzene-Benzene_pi-pi	-3.861413	2.7409390000000005	-41.514584499584394	1.25	-6.602352000000001	-0.431565	-6.561011	1.78289	0.463299	CE-B3LYP	2.7409390000000005	Pi stack
Benzene-Benzene_pi-pi_1.05	Benzene-Benzene_pi-pi	-8.117088	3.6525040000000004	-31.033395210301258	1.05	-11.769592000000001	-1.10662	-15.574822	1.925183	6.845975	CE-B3LYP	3.6525040000000004	Pi stack
Benzene-Benzene_pi-pi_2.00	Benzene-Benzene_pi-pi	-0.105911	0.195337	-64.84258816656045	2.0	-0.301248	-0.023703	-0.561803	0.379121	0.0	CE-B3LYP	0.195337	Pi stack
Peptide-Ethene_1.50	Peptide-Ethene	-3.600494	0.12326600000000054	-3.3102563000838003	1.5	-3.7237600000000004	-0.290432	-2.522806	-1.197312	0.124937	CE-B3LYP	0.12326600000000054	Mixed influence
Peptide-Ethene_1.25	Peptide-Ethene	-6.969135	0.8507610000000003	-10.879441363414557	1.25	-7.819896	-0.685207	-5.529847	-2.326355	1.316002	CE-B3LYP	0.8507610000000003	Mixed influence
Peptide-Ethene_0.90	Peptide-Ethene	-13.007963	-2.1337469999999996	19.622076662814123	0.9	-10.874216	-2.912211	-18.162773	-13.787291	31.633849	CE-B3LYP	2.1337469999999996	Mixed influence
Peptide-Ethene_0.95	Peptide-Ethene	-13.12663	-0.775462000000001	6.2784507505687	0.95	-12.351168	-2.316403	-15.64912	-9.732156	20.243384	CE-B3LYP	0.775462000000001	Mixed influence
Peptide-Ethene_2.00	Peptide-Ethene	-1.092093	-0.2803969999999999	34.54458319370797	2.0	-0.8116960000000001	-0.069582	-0.663618	-0.438056	0.00069	CE-B3LYP	0.2803969999999999	Mixed influence
Peptide-Ethene_1.10	Peptide-Ethene	-10.173291	0.8766529999999992	-7.933551518451128	1.1	-11.049944	-1.221559	-9.295618	-4.156766	5.21307	CE-B3LYP	0.8766529999999992	Mixed influence
Peptide-Ethene_1.00	Peptide-Ethene	-12.441298	0.08559800000000095	-0.6833137275187801	1.0	-12.526896	-1.856648	-13.266941	-7.085243	12.913252	CE-B3LYP	0.08559800000000095	Mixed influence
Peptide-Ethene_1.05	Peptide-Ethene	-11.362036	0.6125720000000019	-5.115591257768119	1.05	-11.974608000000002	-1.500583	-11.121106	-5.335891	8.214573	CE-B3LYP	0.6125720000000019	Mixed influence
Benzene-Pyridine_TS_1.50	Benzene-Pyridine_TS	-4.266438	0.23136199999999985	-5.143892569700739	1.5	-4.4978	-0.243196	-2.880985	-1.575647	0.142781	CE-B3LYP	0.23136199999999985	Mixed influence
Benzene-Pyridine_TS_1.25	Benzene-Pyridine_TS	-7.880508	1.0481480000000003	-11.739146406805238	1.25	-8.928656	-0.537324	-6.400032	-2.642278	1.430933	CE-B3LYP	1.0481480000000003	Mixed influence
Benzene-Pyridine_TS_1.05	Benzene-Pyridine_TS	-12.475738	1.293806	-9.396142675458243	1.05	-13.769544	-1.026632	-13.062731	-5.341908	8.591375	CE-B3LYP	1.293806	Mixed influence
Benzene-Pyridine_TS_1.10	Benzene-Pyridine_TS	-11.240448	1.5458560000000006	-12.089936231767995	1.1	-12.786304000000001	-0.873968	-10.864476	-4.285634	5.501357	CE-B3LYP	1.5458560000000006	Mixed influence
Benzene-Pyridine_TS_1.00	Benzene-Pyridine_TS	-13.608948	0.4241880000000009	-3.0227598449840496	1.0	-14.033136	-1.203903	-15.722272	-6.90569	13.395112	CE-B3LYP	0.4241880000000009	Mixed influence
Benzene-Pyridine_TS_2.00	Benzene-Pyridine_TS	-1.429854	0.013625999999999916	-0.943968742206329	2.0	-1.4434799999999999	-0.059535	-0.751246	-0.692342	0.000637	CE-B3LYP	0.013625999999999916	Mixed influence
Benzene-Pyridine_TS_0.95	Benzene-Pyridine_TS	-14.342263	-1.522487	11.8760811421354	0.95	-12.819776000000001	-1.408577	-18.815581	-9.259563	20.842944	CE-B3LYP	1.522487	Mixed influence
Benzene-Pyridine_TS_0.90	Benzene-Pyridine_TS	-14.0395	-5.2572839999999985	59.86284099593995	0.9	-8.782216000000002	-1.643673	-22.088348	-12.834296	32.347237	CE-B3LYP	5.2572839999999985	Mixed influence
Water-MeOH_1.50	Water-MeOH	-10.439679	-0.42318299999999986	4.224860669839032	1.5	-10.016496	-0.777121	-1.759546	-8.230182	0.597858	CE-B3LYP	0.42318299999999986	Hydrogen bonding
Water-MeOH_0.95	Water-MeOH	-28.804642	-5.248722000000001	22.281965637512783	0.95	-23.55592	-8.451898	-5.898624	-42.135049	43.92881	CE-B3LYP	5.248722000000001	Hydrogen bonding
Water-MeOH_1.00	Water-MeOH	-27.065988	-3.4933319999999988	14.819424675776876	1.0	-23.572656000000002	-6.656484	-5.365894	-34.154764	30.182285	CE-B3LYP	3.4933319999999988	Hydrogen bonding
Water-MeOH_0.90	Water-MeOH	-29.627365	-7.481452999999998	33.78254641308065	0.9	-22.145912000000003	-10.614557	-6.345817	-52.58992	63.71314	CE-B3LYP	7.481452999999998	Hydrogen bonding
Water-MeOH_1.25	Water-MeOH	-17.356189	-0.758261000000001	4.56840757472861	1.25	-16.597928	-2.073143	-3.498953	-14.667048	4.423002	CE-B3LYP	0.758261000000001	Hydrogen bonding
Water-MeOH_1.05	Water-MeOH	-24.962723	-2.2268669999999986	9.794515763998499	1.05	-22.735856000000002	-5.223923	-4.826079	-28.056171	20.671519	CE-B3LYP	2.2268669999999986	Hydrogen bonding
Water-MeOH_1.10	Water-MeOH	-22.831488	-1.4135920000000013	6.600050723936662	1.1	-21.417896	-4.106691	-4.363012	-23.374274	14.116858	CE-B3LYP	1.4135920000000013	Hydrogen bonding
Water-MeOH_2.00	Water-MeOH	-4.301849	-0.3061289999999999	7.661422722312872	2.0	-3.99572	-0.167201	-0.444873	-3.590264	0.008491	CE-B3LYP	0.3061289999999999	Hydrogen bonding
Water-Pyridine_0.90	Water-Pyridine	-30.895098	-3.5861300000000007	13.131693588714159	0.9	-27.308968	-13.840755	-6.737414	-62.875513	83.682849	CE-B3LYP	3.5861300000000007	Hydrogen bonding
Water-Pyridine_1.05	Water-Pyridine	-28.316068	-0.279084000000001	0.9954137720376807	1.05	-28.036984	-7.422135	-4.994305	-34.282659	28.770706	CE-B3LYP	0.279084000000001	Hydrogen bonding
Water-Pyridine_1.25	Water-Pyridine	-20.191222	0.582338	-2.8032653045505924	1.25	-20.77356	-3.046437	-3.754658	-17.709385	6.567145	CE-B3LYP	0.582338	Hydrogen bonding
Water-Pyridine_1.00	Water-Pyridine	-30.179571	-1.192819	4.115048833342901	1.0	-28.986752	-9.25181	-5.564643	-41.582044	41.243693	CE-B3LYP	1.192819	Hydrogen bonding
Water-Pyridine_1.50	Water-Pyridine	-12.185159	0.4756249999999991	-3.756678891291401	1.5	-12.660784	-1.140399	-1.962706	-9.669305	0.956942	CE-B3LYP	0.4756249999999991	Hydrogen bonding
Water-Pyridine_2.00	Water-Pyridine	-4.959692	0.04018799999999967	-0.8037792907029702	2.0	-4.99988	-0.249182	-0.518124	-4.09868	0.01521	CE-B3LYP	0.04018799999999967	Hydrogen bonding
Water-Pyridine_0.95	Water-Pyridine	-31.289061	-2.344148999999998	8.098656509993873	0.95	-28.944912000000002	-11.412237	-6.169866	-50.923269	58.877684	CE-B3LYP	2.344148999999998	Hydrogen bonding
Water-Pyridine_1.10	Water-Pyridine	-26.187447	0.322377000000003	-1.216066164754632	1.1	-26.509824000000002	-5.926532	-4.529104	-28.570171	19.991549	CE-B3LYP	0.322377000000003	Hydrogen bonding
Neopentane-Pentane_1.50	Neopentane-Pentane	-4.256554	-1.2817300000000005	43.085910292508075	1.5	-2.974824	-0.009802	-5.191935	-0.031716	0.494364	CE-B3LYP	1.2817300000000005	London dispersion
Neopentane-Pentane_1.25	Neopentane-Pentane	-7.417098	-1.074154	16.934628462745373	1.25	-6.342944	-0.02068	-9.857264	-0.535252	2.829579	CE-B3LYP	1.074154	London dispersion
Neopentane-Pentane_0.90	Neopentane-Pentane	-14.36668	-6.362688	79.4939325276687	0.9	-8.003992	-0.064683	-26.58224	-7.582296	27.271741	CE-B3LYP	6.362688	London dispersion
Neopentane-Pentane_1.05	Neopentane-Pentane	-11.295196	-0.7598840000000013	7.2127337092627295	1.05	-10.535312	-0.038235	-17.208959	-2.567874	10.415524	CE-B3LYP	0.7598840000000013	London dispersion
Neopentane-Pentane_1.00	Neopentane-Pentane	-12.420258	-1.3284740000000017	11.977099445860123	1.0	-11.091783999999999	-0.045015	-19.903986	-3.702117	14.343028	CE-B3LYP	1.3284740000000017	London dispersion
Neopentane-Pentane_2.00	Neopentane-Pentane	-1.441044	-0.6418999999999999	80.32344608731341	2.0	-0.7991440000000001	-0.002346	-1.684474	0.021249	0.008201	CE-B3LYP	0.6418999999999999	London dispersion
Neopentane-Pentane_1.10	Neopentane-Pentane	-10.213031	-0.6651430000000005	6.9663887971874034	1.1	-9.547888	-0.032628	-14.913309	-1.767799	7.554985	CE-B3LYP	0.6651430000000005	London dispersion
Neopentane-Pentane_0.95	Neopentane-Pentane	-13.514313	-2.8785849999999993	27.065237095194604	0.95	-10.635728	-0.053512	-23.04444	-5.30843	19.758754	CE-B3LYP	2.8785849999999993	London dispersion
MeOH-Peptide_2.00	MeOH-Peptide	-6.803119	-2.1839829999999996	47.28120150608251	2.0	-4.619136	-0.427727	-1.232617	-5.148257	0.048519	CE-B3LYP	2.1839829999999996	Hydrogen bonding
MeOH-Peptide_1.00	MeOH-Peptide	-36.619051	-1.7663309999999939	5.0679860854475445	1.0	-34.852720000000005	-10.459664	-10.382608	-45.387177	45.570814	CE-B3LYP	1.7663309999999939	Hydrogen bonding
MeOH-Peptide_1.05	MeOH-Peptide	-34.673222	-0.7158780000000036	2.1081684127003677	1.05	-33.957344	-8.579843	-9.536581	-37.893346	32.449562	CE-B3LYP	0.7158780000000036	Hydrogen bonding
MeOH-Peptide_1.25	MeOH-Peptide	-25.439094	0.6188579999999995	-2.374929541661599	1.25	-26.057952	-3.924915	-6.767917	-20.597308	8.314695	CE-B3LYP	0.6188579999999995	Hydrogen bonding
MeOH-Peptide_0.90	MeOH-Peptide	-37.064679	-4.496423	13.80615222380959	0.9	-32.568256	-15.097346	-11.75345	-67.145166	89.579627	CE-B3LYP	4.496423	Hydrogen bonding
MeOH-Peptide_0.95	MeOH-Peptide	-37.661496	-3.059815999999998	8.842969474314536	0.95	-34.60168	-12.656325	-11.1352	-54.944766	63.934843	CE-B3LYP	3.059815999999998	Hydrogen bonding
MeOH-Peptide_1.50	MeOH-Peptide	-16.141246	-0.7943339999999974	5.17585557276928	1.5	-15.346912000000001	-1.670399	-3.952111	-11.725384	1.511136	CE-B3LYP	0.7943339999999974	Hydrogen bonding
MeOH-Peptide_1.10	MeOH-Peptide	-32.333708	0.03790000000000049	-0.11707790357525795	1.1	-32.371608	-7.023628	-8.693134	-31.997553	23.092226	CE-B3LYP	0.03790000000000049	Hydrogen bonding
Benzene-MeOH_OH-pi_1.50	Benzene-MeOH_OH-pi	-6.735211	-0.2834829999999995	4.393908112679261	1.5	-6.451728	-0.594004	-3.089429	-3.497766	0.150164	CE-B3LYP	0.2834829999999995	Mixed influence
Benzene-MeOH_OH-pi_0.90	Benzene-MeOH_OH-pi	-17.944551	-3.7063989999999993	26.031461105345688	0.9	-14.238152000000001	-4.718399	-20.533531	-17.638823	35.740196	CE-B3LYP	3.7063989999999993	Mixed influence
Benzene-MeOH_OH-pi_1.10	Benzene-MeOH_OH-pi	-16.556904	-0.6409679999999991	4.027208955854052	1.1	-15.915936	-2.251053	-11.646501	-8.100621	6.176476	CE-B3LYP	0.6409679999999991	Mixed influence
Benzene-MeOH_OH-pi_2.00	Benzene-MeOH_OH-pi	-2.33081	-0.13002599999999997	5.908167271299681	2.0	-2.200784	-0.139042	-0.789436	-1.457571	0.000968	CE-B3LYP	0.13002599999999997	Mixed influence
Benzene-MeOH_OH-pi_1.25	Benzene-MeOH_OH-pi	-11.96587	-0.1962779999999995	1.6676703831364714	1.25	-11.769592000000001	-1.33919	-6.89669	-5.622729	1.57932	CE-B3LYP	0.1962779999999995	Mixed influence
Benzene-MeOH_OH-pi_1.05	Benzene-MeOH_OH-pi	-18.068402	-1.093913999999998	6.444459473534625	1.05	-16.974488	-2.692893	-13.821445	-9.460053	9.651768	CE-B3LYP	1.093913999999998	Mixed influence
Benzene-MeOH_OH-pi_1.00	Benzene-MeOH_OH-pi	-19.141705	-1.7027929999999998	9.76433048116763	1.0	-17.438912000000002	-3.232486	-16.141546	-11.319398	15.013872	CE-B3LYP	1.7027929999999998	Mixed influence
Benzene-MeOH_OH-pi_0.95	Benzene-MeOH_OH-pi	-19.261095	-2.466518999999998	14.686402324178935	0.95	-16.794576000000003	-3.895728	-18.382088	-13.925302	23.234091	CE-B3LYP	2.466518999999998	Mixed influence
Pentane-AcNH2_1.50	Pentane-AcNH2	-4.906283	-0.4670589999999999	10.521185684705252	1.5	-4.439224	-0.557033	-5.00491	-0.336407	0.355875	CE-B3LYP	0.4670589999999999	Mixed influence
Pentane-AcNH2_2.00	Pentane-AcNH2	-1.525631	-0.34155899999999995	28.84613435669452	2.0	-1.184072	-0.15998	-1.507036	-0.091826	0.003485	CE-B3LYP	0.34155899999999995	Mixed influence
Pentane-AcNH2_1.25	Pentane-AcNH2	-9.035291	-0.08153100000000002	0.9105783492074838	1.25	-8.95376	-1.157574	-10.034219	-1.013753	2.640177	CE-B3LYP	0.08153100000000002	Mixed influence
Pentane-AcNH2_1.05	Pentane-AcNH2	-14.188216	-0.15926399999999852	1.135252298247214	1.05	-14.028952000000002	-2.233169	-18.516393	-3.666578	12.084918	CE-B3LYP	0.15926399999999852	Mixed influence
Pentane-AcNH2_1.10	Pentane-AcNH2	-12.773692	0.07955600000000018	-0.6189563914117285	1.1	-12.853248	-1.881401	-15.816088	-2.58816	8.300902	CE-B3LYP	0.07955600000000018	Mixed influence
Pentane-AcNH2_0.95	Pentane-AcNH2	-16.824057	-2.021065	13.653084457520482	0.95	-14.802992	-3.199896	-25.423033	-7.599669	25.444476	CE-B3LYP	2.021065	Mixed influence
Pentane-AcNH2_1.00	Pentane-AcNH2	-15.594112	-0.7827520000000003	5.284808417322922	1.0	-14.81136	-2.665194	-21.711824	-5.256546	17.552643	CE-B3LYP	0.7827520000000003	Mixed influence
Pentane-AcNH2_0.90	Pentane-AcNH2	-17.508588	-4.149075999999999	31.057092504576506	0.9	-13.359512	-3.867603	-29.529688	-11.046317	36.824955	CE-B3LYP	4.149075999999999	Mixed influence
Peptide-MeOH_1.00	Peptide-MeOH	-28.903387	-2.636234999999999	10.03624222374774	1.0	-26.267152	-6.396441	-9.975483	-30.032102	26.337918	CE-B3LYP	2.636234999999999	Hydrogen bonding
Peptide-MeOH_1.05	Peptide-MeOH	-27.020911	-1.4608550000000022	5.715382626704739	1.05	-25.560056	-5.21032	-8.910623	-25.051718	17.938734	CE-B3LYP	1.4608550000000022	Hydrogen bonding
Peptide-MeOH_0.90	Peptide-MeOH	-31.190088	-6.876863999999998	28.284459518819872	0.9	-24.313224	-9.658953	-12.458722	-45.397127	56.34452	CE-B3LYP	6.876863999999998	Hydrogen bonding
Peptide-MeOH_2.00	Peptide-MeOH	-5.649862	-0.1479019999999993	2.6881693069378785	2.0	-5.50196	-0.316542	-0.939559	-4.352693	0.007477	CE-B3LYP	0.1479019999999993	Hydrogen bonding
Peptide-MeOH_1.10	Peptide-MeOH	-25.093883	-0.7848430000000022	3.228605489974109	1.1	-24.30904	-4.267095	-8.033056	-21.256079	12.194557	CE-B3LYP	0.7848430000000022	Hydrogen bonding
Peptide-MeOH_0.95	Peptide-MeOH	-30.456294	-4.415077999999998	16.954192922481027	0.95	-26.041216000000002	-7.871671	-11.18216	-36.625766	38.578278	CE-B3LYP	4.415077999999998	Hydrogen bonding
Peptide-MeOH_1.25	Peptide-MeOH	-19.689256	-0.2503920000000015	1.2880999630431158	1.25	-19.438864	-2.450587	-5.988041	-14.191828	3.793653	CE-B3LYP	0.2503920000000015	Hydrogen bonding
Peptide-MeOH_1.50	Peptide-MeOH	-12.426025	0.00045500000000231466	-0.0036615356883229573	1.5	-12.426480000000002	-1.113036	-3.075688	-8.744835	0.520857	CE-B3LYP	0.00045500000000231466	Hydrogen bonding
Benzene-AcOH_0.90	Benzene-AcOH	-16.116345	-4.857201	43.1400557626761	0.9	-11.259144	-2.044767	-26.290021	-14.61304	38.433373	CE-B3LYP	4.857201	Mixed influence
Benzene-AcOH_1.05	Benzene-AcOH	-14.148196	1.1652440000000013	-7.609289617486346	1.05	-15.313440000000002	-1.14672	-15.326846	-5.645413	9.738991	CE-B3LYP	1.1652440000000013	Mixed influence
Benzene-AcOH_2.00	Benzene-AcOH	-1.311991	-0.1781269999999997	15.709732384130696	2.0	-1.1338640000000002	-0.042008	-0.852413	-0.509593	0.000267	CE-B3LYP	0.1781269999999997	Mixed influence
Benzene-AcOH_1.10	Benzene-AcOH	-12.70954	1.3235960000000002	-9.43193310461753	1.1	-14.033136	-0.946229	-12.736948	-4.424332	6.086702	CE-B3LYP	1.3235960000000002	Mixed influence
Benzene-AcOH_1.25	Benzene-AcOH	-8.73799	0.7178500000000003	-7.591604764886043	1.25	-9.45584	-0.535421	-7.489025	-2.558353	1.432018	CE-B3LYP	0.7178500000000003	Mixed influence
Benzene-AcOH_1.50	Benzene-AcOH	-4.469243	-0.11788299999999907	2.709107037799655	1.5	-4.351360000000001	-0.215093	-3.351611	-1.381305	0.111608	CE-B3LYP	0.11788299999999907	Mixed influence
Benzene-AcOH_1.00	Benzene-AcOH	-15.462065	0.42876700000000056	-2.6982035931158324	1.0	-15.890832000000001	-1.390566	-18.479842	-7.479027	15.487511	CE-B3LYP	0.42876700000000056	Mixed influence
Benzene-AcOH_0.95	Benzene-AcOH	-16.341782	-1.358877999999999	9.069523504922671	0.95	-14.982904	-1.686386	-22.209865	-10.283291	24.476039	CE-B3LYP	1.358877999999999	Mixed influence
Benzene-Neopentane_0.90	Benzene-Neopentane	-12.462878	-4.684822	60.23127115567179	0.9	-7.778056	-1.057308	-25.976664	-9.319791	33.663134	CE-B3LYP	4.684822	London dispersion
Benzene-Neopentane_1.50	Benzene-Neopentane	-2.858706	0.42991800000000024	-13.072883978223116	1.5	-3.2886240000000004	-0.10918	-3.011058	-0.198321	0.087083	CE-B3LYP	0.42991800000000024	London dispersion
Benzene-Neopentane_1.10	Benzene-Neopentane	-9.055726	1.7850180000000009	-16.4658255927822	1.1	-10.840744	-0.495362	-11.758815	-1.458489	5.006361	CE-B3LYP	1.7850180000000009	London dispersion
Benzene-Neopentane_1.25	Benzene-Neopentane	-5.971336	1.2628000000000004	-17.456127449083073	1.25	-7.234136	-0.278395	-6.802848	-0.524243	1.15404	CE-B3LYP	1.2628000000000004	London dispersion
Benzene-Neopentane_0.95	Benzene-Neopentane	-12.274434	-1.048762	9.342532010555805	0.95	-11.225672	-0.8784	-21.318398	-5.714007	21.015015	CE-B3LYP	1.048762	London dispersion
Benzene-Neopentane_1.05	Benzene-Neopentane	-10.233815	1.5818010000000005	-13.387376502418496	1.05	-11.815616	-0.600496	-14.272505	-2.237866	8.102776	CE-B3LYP	1.5818010000000005	London dispersion
Benzene-Neopentane_1.00	Benzene-Neopentane	-11.373418	0.7978380000000005	-6.555099983107746	1.0	-12.171256	-0.727122	-17.416657	-3.540184	13.071138	CE-B3LYP	0.7978380000000005	London dispersion
Benzene-Neopentane_2.00	Benzene-Neopentane	-0.740227	0.07983700000000005	-9.735459671440283	2.0	-0.820064	-0.020017	-0.771152	-0.051068	0.000155	CE-B3LYP	0.07983700000000005	London dispersion
Uracil-Ethyne_1.05	Uracil-Ethyne	-12.75651	2.1845540000000003	-14.62114077016202	1.05	-14.941064	-0.872924	-11.354719	-6.840011	8.109115	CE-B3LYP	2.1845540000000003	Pi stack
Uracil-Ethyne_1.50	Uracil-Ethyne	-3.697776	0.7121599999999999	-16.148987196186066	1.5	-4.409936	-0.148582	-2.201325	-1.606444	0.044628	CE-B3LYP	0.7121599999999999	Pi stack
Uracil-Ethyne_1.00	Uracil-Ethyne	-13.861827	1.6273410000000013	-10.506316414154725	1.0	-15.489168000000001	-1.117436	-13.847754	-8.959279	13.754626	CE-B3LYP	1.6273410000000013	Pi stack
Uracil-Ethyne_0.90	Uracil-Ethyne	-13.262094	-1.9318219999999986	17.050093766504446	0.9	-11.330272	-1.910455	-19.742692	-17.5372	38.668397	CE-B3LYP	1.9318219999999986	Pi stack
Uracil-Ethyne_1.25	Uracil-Ethyne	-7.599902	1.738786000000001	-18.619167917377695	1.25	-9.338688000000001	-0.364858	-5.215162	-3.1657	0.904182	CE-B3LYP	1.738786000000001	Pi stack
Uracil-Ethyne_1.10	Uracil-Ethyne	-11.408597	2.3191070000000007	-16.893626202895987	1.1	-13.727704000000001	-0.690664	-9.291635	-5.42626	4.744643	CE-B3LYP	2.3191070000000007	Pi stack
Uracil-Ethyne_2.00	Uracil-Ethyne	-1.040186	0.12296600000000013	-10.571791133059145	2.0	-1.1631520000000002	-0.035926	-0.52083	-0.529726	2.2e-05	CE-B3LYP	0.12296600000000013	Pi stack
Uracil-Ethyne_0.95	Uracil-Ethyne	-14.276137	0.3971510000000009	-2.7066258087485293	0.95	-14.673288000000001	-1.450177	-16.701504	-12.258712	23.153075	CE-B3LYP	0.3971510000000009	Pi stack
Pyridine-Ethene_0.90	Pyridine-Ethene	-4.919333	-1.7185729999999997	53.69265424461689	0.9	-3.2007600000000003	-1.000663	-19.686017	-5.406544	30.241185	CE-B3LYP	1.7185729999999997	Pi stack
Pyridine-Ethene_1.25	Pyridine-Ethene	-2.66401	1.6455099999999998	-38.18313872542649	1.25	-4.30952	-0.205266	-4.113111	0.746597	0.453595	CE-B3LYP	1.6455099999999998	Pi stack
Pyridine-Ethene_1.10	Pyridine-Ethene	-4.516253	2.3915310000000005	-34.62081327383717	1.1	-6.907784	-0.390971	-7.765397	0.664033	2.967544	CE-B3LYP	2.3915310000000005	Pi stack
Pyridine-Ethene_1.50	Pyridine-Ethene	-0.972121	0.592695	-37.876338176501264	1.5	-1.564816	-0.077605	-1.613563	0.456447	0.012609	CE-B3LYP	0.592695	Pi stack
Pyridine-Ethene_2.00	Pyridine-Ethene	-0.138147	0.06686900000000001	-32.61647871385648	2.0	-0.205016	-0.01507	-0.346877	0.165575	1e-06	CE-B3LYP	0.06686900000000001	Pi stack
Pyridine-Ethene_1.00	Pyridine-Ethene	-5.664495	1.9001770000000011	-25.11909306841065	1.0	-7.564672000000001	-0.618184	-12.291938	-0.461167	9.688053	CE-B3LYP	1.9001770000000011	Pi stack
Pyridine-Ethene_1.05	Pyridine-Ethene	-5.16589	2.3611259999999996	-31.36868581121655	1.05	-7.527016	-0.490166	-9.736615	0.325306	5.393366	CE-B3LYP	2.3611259999999996	Pi stack
Pyridine-Ethene_0.95	Pyridine-Ethene	-5.75707	0.690474	-10.709101015828663	0.95	-6.447544	-0.784208	-15.584387	-2.115389	17.210053	CE-B3LYP	0.690474	Pi stack
Ethyne-Pentane_0.95	Ethyne-Pentane	-7.157796	-0.6182040000000004	9.453250294513794	0.95	-6.539592	-0.751237	-12.758545	-3.082609	12.574757	CE-B3LYP	0.6182040000000004	London dispersion
Ethyne-Pentane_1.25	Ethyne-Pentane	-3.510551	0.5311930000000005	-13.142668115546172	1.25	-4.0417440000000004	-0.173665	-3.967411	-0.306873	0.643065	CE-B3LYP	0.5311930000000005	London dispersion
Ethyne-Pentane_1.10	Ethyne-Pentane	-5.332108	0.9020520000000003	-14.469503509694976	1.1	-6.23416	-0.352748	-6.95071	-0.783815	2.930704	CE-B3LYP	0.9020520000000003	London dispersion
Ethyne-Pentane_1.00	Ethyne-Pentane	-6.658208	0.44622399999999995	-6.280924358203442	1.0	-7.104432	-0.581041	-10.374742	-1.89536	7.786942	CE-B3LYP	0.44622399999999995	London dispersion
Ethyne-Pentane_0.90	Ethyne-Pentane	-7.277011	-2.904731	66.43515511357919	0.9	-4.37228	-0.975242	-15.673484	-5.082389	20.182372	CE-B3LYP	2.904731	London dispersion
Ethyne-Pentane_1.05	Ethyne-Pentane	-6.013012	0.8403799999999997	-12.262249116933626	1.05	-6.8533919999999995	-0.451547	-8.469413	-1.195424	4.792253	CE-B3LYP	0.8403799999999997	London dispersion
Ethyne-Pentane_1.50	Ethyne-Pentane	-1.664196	0.09726799999999991	-5.521997611078053	1.5	-1.761464	-0.059118	-1.710083	-0.148715	0.041966	CE-B3LYP	0.09726799999999991	London dispersion
Ethyne-Pentane_2.00	Ethyne-Pentane	-0.432903	-0.022870999999999975	5.577857337963859	2.0	-0.410032	-0.009457	-0.413979	-0.061894	4.4e-05	CE-B3LYP	0.022870999999999975	London dispersion
Benzene-AcOH_OH-pi_1.05	Benzene-AcOH_OH-pi	-20.196358	-1.0210859999999968	5.325014424827959	1.05	-19.175272000000003	-3.858671	-13.743502	-12.047151	11.921591	CE-B3LYP	1.0210859999999968	Mixed influence
Benzene-AcOH_OH-pi_0.90	Benzene-AcOH_OH-pi	-18.989145	-2.244776999999999	13.40616140304608	0.9	-16.744368	-7.123024	-17.945834	-21.182828	39.347608	CE-B3LYP	2.244776999999999	Mixed influence
Benzene-AcOH_OH-pi_1.00	Benzene-AcOH_OH-pi	-20.932835	-1.1132269999999984	5.616796255506155	1.0	-19.819608000000002	-4.702163	-15.371343	-14.264039	17.829091	CE-B3LYP	1.1132269999999984	Mixed influence
Benzene-AcOH_OH-pi_1.10	Benzene-AcOH_OH-pi	-18.808718	-0.8886459999999978	4.958942129250361	1.1	-17.920072	-3.182385	-11.959323	-10.351189	7.939807	CE-B3LYP	0.8886459999999978	Mixed influence
Benzene-AcOH_OH-pi_1.25	Benzene-AcOH_OH-pi	-13.943559	-0.7388549999999992	5.595392369264764	1.25	-13.204704000000001	-1.829502	-7.482965	-7.081314	2.288051	CE-B3LYP	0.7388549999999992	Mixed influence
Benzene-AcOH_OH-pi_1.50	Benzene-AcOH_OH-pi	-7.966038	-0.76119	10.564969587144656	1.5	-7.204848	-0.774548	-3.587585	-4.18914	0.259506	CE-B3LYP	0.76119	Mixed influence
Benzene-AcOH_OH-pi_0.95	Benzene-AcOH_OH-pi	-20.624022	-1.3232299999999988	6.85583265184143	0.95	-19.300792	-5.765198	-16.719282	-17.212865	26.550041	CE-B3LYP	1.3232299999999988	Mixed influence
Benzene-AcOH_OH-pi_2.00	Benzene-AcOH_OH-pi	-2.597412	-0.23763600000000018	10.07027785688134	2.0	-2.3597759999999997	-0.166258	-1.02939	-1.493757	0.002175	CE-B3LYP	0.23763600000000018	Mixed influence
Benzene-Water_OH-pi_1.10	Benzene-Water_OH-pi	-13.626045	-1.5091809999999999	12.455211183355692	1.1	-12.116864	-2.119684	-7.335463	-7.860329	4.275144	CE-B3LYP	1.5091809999999999	Mixed influence
Benzene-Water_OH-pi_0.95	Benzene-Water_OH-pi	-16.262682	-2.9324580000000022	21.998565065373263	0.95	-13.330224	-3.654967	-11.63204	-12.772624	16.310999	CE-B3LYP	2.9324580000000022	Mixed influence
Benzene-Water_OH-pi_1.25	Benzene-Water_OH-pi	-9.85658	-1.0492599999999985	11.913499225644106	1.25	-8.80732	-1.26845	-4.254873	-5.554051	1.067489	CE-B3LYP	1.0492599999999985	Mixed influence
Benzene-Water_OH-pi_1.00	Benzene-Water_OH-pi	-15.958325	-2.3603249999999996	17.357883512281212	1.0	-13.598	-3.036535	-10.2773	-10.636834	10.497338	CE-B3LYP	2.3603249999999996	Mixed influence
Benzene-Water_OH-pi_1.50	Benzene-Water_OH-pi	-5.642886	-0.7894459999999999	16.26570020439111	1.5	-4.85344	-0.571868	-1.853663	-3.465769	0.095137	CE-B3LYP	0.7894459999999999	Mixed influence
Benzene-Water_OH-pi_0.90	Benzene-Water_OH-pi	-15.393705	-3.820761000000001	33.014598532577374	0.9	-11.572944	-4.419152	-12.712682	-15.709542	25.183629	CE-B3LYP	3.820761000000001	Mixed influence
Benzene-Water_OH-pi_1.05	Benzene-Water_OH-pi	-14.934518	-1.8762539999999994	14.368326448293582	1.05	-13.058264000000001	-2.532476	-8.766584	-9.057002	6.717129	CE-B3LYP	1.8762539999999994	Mixed influence
Benzene-Water_OH-pi_2.00	Benzene-Water_OH-pi	-2.047667	-0.29457100000000014	16.802901837663207	2.0	-1.753096	-0.13999	-0.453188	-1.465764	0.000483	CE-B3LYP	0.29457100000000014	Mixed influence
Peptide-Water_1.50	Peptide-Water	-11.231058	-0.9049460000000007	8.763666324750309	1.5	-10.326112	-1.009366	-1.471892	-8.885781	0.311529	CE-B3LYP	0.9049460000000007	Hydrogen bonding
Peptide-Water_0.90	Peptide-Water	-29.298514	-9.21113	45.855299027489096	0.9	-20.087384	-9.448018	-6.011562	-41.53198	43.449416	CE-B3LYP	9.21113	Hydrogen bonding
Peptide-Water_0.95	Peptide-Water	-28.035921	-6.488320999999996	30.1115715903395	0.95	-21.547600000000003	-7.611723	-5.375796	-33.840609	29.232494	CE-B3LYP	6.488320999999996	Hydrogen bonding
Peptide-Water_1.25	Peptide-Water	-17.650481	-1.6466809999999974	10.289312538272142	1.25	-16.003800000000002	-2.276632	-3.117345	-14.030861	2.563401	CE-B3LYP	1.6466809999999974	Hydrogen bonding
Peptide-Water_1.05	Peptide-Water	-24.455388	-3.351292000000001	15.879817832519342	1.05	-21.104096	-4.952789	-4.390096	-23.709058	13.112615	CE-B3LYP	3.351292000000001	Hydrogen bonding
Peptide-Water_2.00	Peptide-Water	-5.326972	-0.5613959999999993	11.780233910864066	2.0	-4.765576	-0.275808	-0.411556	-4.508073	0.003022	CE-B3LYP	0.5613959999999993	Hydrogen bonding
Peptide-Water_1.10	Peptide-Water	-22.675384	-2.634024	13.142940399254341	1.1	-20.04136	-4.029876	-4.092109	-20.367932	8.74979	CE-B3LYP	2.634024	Hydrogen bonding
Peptide-Water_1.00	Peptide-Water	-26.299416	-4.580272000000001	21.088639589110883	1.0	-21.719144	-6.127592	-4.817837	-28.071591	19.604753	CE-B3LYP	4.580272000000001	Hydrogen bonding
Pentane-AcOH_0.90	Pentane-AcOH	-14.812183	-3.343838999999999	29.15712155128935	0.9	-11.468344	-1.533328	-27.472198	-9.574873	32.974955	CE-B3LYP	3.343838999999999	Mixed influence
Pentane-AcOH_1.10	Pentane-AcOH	-10.88961	-0.24551399999999823	2.306574461560645	1.1	-10.644096000000001	-0.65704	-14.387691	-2.076729	6.995404	CE-B3LYP	0.24551399999999823	Mixed influence
Pentane-AcOH_1.00	Pentane-AcOH	-13.33593	-1.147938	9.418598239972589	1.0	-12.187992	-0.984924	-19.96081	-4.397033	15.256065	CE-B3LYP	1.147938	Mixed influence
Pentane-AcOH_1.25	Pentane-AcOH	-7.615442	-0.03403399999999923	0.44891397481838763	1.25	-7.581408000000001	-0.377818	-9.022508	-0.751249	2.12919	CE-B3LYP	0.03403399999999923	Mixed influence
Pentane-AcOH_1.50	Pentane-AcOH	-4.034886	-0.6793179999999999	20.244501079995988	1.5	-3.3555680000000003	-0.166974	-4.435527	-0.20482	0.271444	CE-B3LYP	0.6793179999999999	Mixed influence
Pentane-AcOH_1.05	Pentane-AcOH	-12.123091	-0.5710669999999993	4.943436751862698	1.05	-11.552024000000001	-0.801175	-16.927284	-3.006486	10.34278	CE-B3LYP	0.5710669999999993	Mixed influence
Pentane-AcOH_2.00	Pentane-AcOH	-1.199682	-0.4591139999999999	61.99484719836664	2.0	-0.740568	-0.042686	-1.308247	-0.028833	0.002604	CE-B3LYP	0.4591139999999999	Mixed influence
Pentane-AcOH_0.95	Pentane-AcOH	-14.359163	-2.0665709999999997	16.81151542327281	0.95	-12.292592	-1.222158	-23.516099	-6.475533	22.453476	CE-B3LYP	2.0665709999999997	Mixed influence
Benzene-Benzene_TS_1.25	Benzene-Benzene_TS	-6.301525	1.246411000000001	-16.513269322898353	1.25	-7.547936000000001	-0.319511	-6.140109	-1.431177	1.286824	CE-B3LYP	1.246411000000001	Mixed influence
Benzene-Benzene_TS_2.00	Benzene-Benzene_TS	-0.964922	0.0266860000000001	-2.69118441964971	2.0	-0.991608	-0.024453	-0.719574	-0.303152	0.000485	CE-B3LYP	0.0266860000000001	Mixed influence
Benzene-Benzene_TS_1.10	Benzene-Benzene_TS	-9.229026	1.8292859999999997	-16.54218112131399	1.1	-11.058311999999999	-0.548987	-10.451532	-2.685014	5.046509	CE-B3LYP	1.8292859999999997	Mixed influence
Benzene-Benzene_TS_1.00	Benzene-Benzene_TS	-11.331034	0.7941979999999997	-6.549961270844134	1.0	-12.125232	-0.778171	-15.190472	-4.93534	12.450596	CE-B3LYP	0.7941979999999997	Mixed influence
Benzene-Benzene_TS_0.90	Benzene-Benzene_TS	-11.765047	-4.832158999999999	69.69907778691937	0.9	-6.932888	-1.083926	-21.613936	-10.363392	30.460708	CE-B3LYP	4.832158999999999	Mixed influence
Benzene-Benzene_TS_0.95	Benzene-Benzene_TS	-12.004082	-1.11313	10.220685941871748	0.95	-10.890952	-0.920765	-18.266316	-7.057526	19.500442	CE-B3LYP	1.11313	Mixed influence
Benzene-Benzene_TS_1.50	Benzene-Benzene_TS	-3.238455	0.34304900000000016	-9.578350324333021	1.5	-3.5815040000000002	-0.129603	-2.758822	-0.772415	0.123838	CE-B3LYP	0.34304900000000016	Mixed influence
Benzene-Benzene_TS_1.05	Benzene-Benzene_TS	-10.319915	1.6170370000000016	-13.546481547383296	1.05	-11.936952000000002	-0.654845	-12.58703	-3.570376	7.933219	CE-B3LYP	1.6170370000000016	Mixed influence
Peptide-MeNH2_1.00	Peptide-MeNH2	-39.810514	-8.279889999999998	26.259835517368757	1.0	-31.530624	-11.310968	-12.263992	-42.141404	38.520417	CE-B3LYP	8.279889999999998	Hydrogen bonding
Peptide-MeNH2_1.25	Peptide-MeNH2	-24.805965	-1.2123889999999982	5.1386402807272535	1.25	-23.593576000000002	-3.834134	-7.061065	-18.365222	5.823596	CE-B3LYP	1.2123889999999982	Hydrogen bonding
Peptide-MeNH2_0.90	Peptide-MeNH2	-45.340141	-16.311549000000003	56.19131992347408	0.9	-29.028592	-17.437956	-15.575626	-64.467151	79.790475	CE-B3LYP	16.311549000000003	Hydrogen bonding
Peptide-MeNH2_1.05	Peptide-MeNH2	-36.420339	-5.626098999999996	18.26997191682599	1.05	-30.794240000000002	-9.031141	-10.867811	-34.708831	26.587566	CE-B3LYP	5.626098999999996	Hydrogen bonding
Peptide-MeNH2_1.50	Peptide-MeNH2	-14.913615	0.01071300000000086	-0.07178212647162982	1.5	-14.924328000000001	-1.569256	-3.539471	-10.56757	0.813892	CE-B3LYP	0.01071300000000086	Hydrogen bonding
Peptide-MeNH2_0.95	Peptide-MeNH2	-42.993605	-11.839541	38.0031991973824	0.95	-31.154064	-14.116464	-13.86369	-51.831551	55.569316	CE-B3LYP	11.839541	Hydrogen bonding
Peptide-MeNH2_2.00	Peptide-MeNH2	-6.368159	-0.10052700000000048	1.6039071853612412	2.0	-6.267632	-0.39949	-1.055106	-4.8813	0.011669	CE-B3LYP	0.10052700000000048	Hydrogen bonding
Peptide-MeNH2_1.10	Peptide-MeNH2	-33.17185	-3.795985999999999	12.922125456463169	1.1	-29.375864	-7.222311	-9.724133	-28.990699	18.280038	CE-B3LYP	3.795985999999999	Hydrogen bonding
Pyridine-Pyridine_CH-N_1.05	Pyridine-Pyridine_CH-N	-15.688248	0.9347839999999987	-5.623426580662294	1.05	-16.623032	-3.036804	-9.497724	-13.080843	14.019228	CE-B3LYP	0.9347839999999987	Mixed influence
Pyridine-Pyridine_CH-N_0.95	Pyridine-Pyridine_CH-N	-17.044162	-0.43368199999999746	2.6108938453313657	0.95	-16.610480000000003	-3.970539	-11.513665	-18.466688	25.003348	CE-B3LYP	0.43368199999999746	Mixed influence
Pyridine-Pyridine_CH-N_2.00	Pyridine-Pyridine_CH-N	0.074139	1.2749469999999998	-106.17409277752978	2.0	-1.2008079999999999	-0.283818	-0.997377	1.085783	0.007533	CE-B3LYP	1.2749469999999998	Mixed influence
Pyridine-Pyridine_CH-N_1.10	Pyridine-Pyridine_CH-N	-14.533302	0.18182599999999915	-1.2356399482219873	1.1	-14.715128	-2.645658	-8.428131	-11.005648	10.360546	CE-B3LYP	0.18182599999999915	Mixed influence
Pyridine-Pyridine_CH-N_1.50	Pyridine-Pyridine_CH-N	-5.208256	-0.8527120000000004	19.577623369204865	1.5	-4.355544	-0.894259	-2.973498	-2.223369	0.637034	CE-B3LYP	0.8527120000000004	Mixed influence
Pyridine-Pyridine_CH-N_1.00	Pyridine-Pyridine_CH-N	-16.582296	1.2373600000000025	-6.943792854362633	1.0	-17.819656000000002	-3.47747	-10.550368	-15.54228	18.796823	CE-B3LYP	1.2373600000000025	Mixed influence
Pyridine-Pyridine_CH-N_1.25	Pyridine-Pyridine_CH-N	-10.639492	-1.325908	14.23628111369372	1.25	-9.313584	-1.742528	-5.656338	-6.482345	3.932535	CE-B3LYP	1.325908	Mixed influence
Pyridine-Pyridine_CH-N_0.90	Pyridine-Pyridine_CH-N	-16.792142	-4.286165999999998	34.27294279151022	0.9	-12.505976	-4.518625	-12.245564	-21.943939	33.051567	CE-B3LYP	4.286165999999998	Mixed influence
Benzene-Ethene_1.05	Benzene-Ethene	-3.268114	2.4472300000000007	-42.81859499620671	1.05	-5.715344000000001	-0.64542	-8.831256	2.160462	4.234149	CE-B3LYP	2.4472300000000007	Pi stack
Benzene-Ethene_1.50	Benzene-Ethene	-0.339502	0.42617	-55.659603590049	1.5	-0.765672	-0.073713	-1.347736	0.837381	0.005318	CE-B3LYP	0.42617	Pi stack
Benzene-Ethene_1.10	Benzene-Ethene	-2.778382	2.3972260000000003	-46.317765951362624	1.1	-5.175608	-0.495973	-6.962727	2.154143	2.224634	CE-B3LYP	2.3972260000000003	Pi stack
Benzene-Ethene_0.90	Benzene-Ethene	-2.758284	-2.29386	493.9150431502248	0.9	-0.464424	-1.471957	-18.741082	-1.885256	26.944849	CE-B3LYP	2.29386	Pi stack
Benzene-Ethene_0.95	Benzene-Ethene	-3.615333	0.6816349999999995	-15.863162118032987	0.95	-4.296968	-1.111985	-14.541147	0.733588	14.722735	CE-B3LYP	0.6816349999999995	Pi stack
Benzene-Ethene_1.25	Benzene-Ethene	-1.420982	1.4743459999999997	-50.92155362017705	1.25	-2.8953279999999997	-0.233127	-3.578686	1.597916	0.288734	CE-B3LYP	1.4743459999999997	Pi stack
Benzene-Ethene_1.00	Benzene-Ethene	-3.625489	2.0229110000000006	-35.813876495998876	1.0	-5.6484000000000005	-0.844638	-11.29363	1.821176	7.946287	CE-B3LYP	2.0229110000000006	Pi stack
Benzene-Ethene_2.00	Benzene-Ethene	0.027633	0.002529	10.074091778202677	2.0	0.025104	-0.010332	-0.273065	0.258264	1e-06	CE-B3LYP	0.002529	Pi stack
MeNH2-MeOH_0.90	MeNH2-MeOH	-17.023901	-5.049292999999997	42.16666633262648	0.9	-11.974608000000002	-4.813749	-9.37569	-24.86318	33.980869	CE-B3LYP	5.049292999999997	Hydrogen bonding
MeNH2-MeOH_1.05	MeNH2-MeOH	-13.666493	-1.4617649999999998	11.97703873449699	1.05	-12.204728	-2.127519	-6.332017	-11.684646	9.35042	CE-B3LYP	1.4617649999999998	Hydrogen bonding
MeNH2-MeOH_0.95	MeNH2-MeOH	-16.015207	-3.1368550000000006	24.357580845747968	0.95	-12.878352	-3.64299	-8.099014	-18.887811	22.18382	CE-B3LYP	3.1368550000000006	Hydrogen bonding
MeNH2-MeOH_1.50	MeNH2-MeOH	-4.956119	-0.33698300000000003	7.295368657688364	1.5	-4.619136	-0.314381	-1.607376	-3.234798	0.155976	CE-B3LYP	0.33698300000000003	Hydrogen bonding
MeNH2-MeOH_1.25	MeNH2-MeOH	-8.866772	-0.5657159999999983	6.814988358107671	1.25	-8.301056	-0.827585	-3.545796	-5.814678	1.588306	CE-B3LYP	0.5657159999999983	Hydrogen bonding
MeNH2-MeOH_2.00	MeNH2-MeOH	-1.889607	-0.23274299999999992	14.047200011588151	2.0	-1.6568640000000001	-0.069767	-0.435875	-1.379866	0.00082	CE-B3LYP	0.23274299999999992	Hydrogen bonding
MeNH2-MeOH_1.00	MeNH2-MeOH	-14.843002	-2.0274099999999997	15.819870045800458	1.0	-12.815592	-2.770983	-7.103694	-14.677776	14.427648	CE-B3LYP	2.0274099999999997	Hydrogen bonding
MeNH2-MeOH_1.10	MeNH2-MeOH	-12.464919	-1.1513829999999992	10.177039256338594	1.1	-11.313536000000001	-1.651905	-5.629176	-9.525088	6.038671	CE-B3LYP	1.1513829999999992	Hydrogen bonding
Benzene-Cyclopentane_1.25	Benzene-Cyclopentane	-8.110999	0.6502970000000001	-7.4223836290886664	1.25	-8.761296	-0.379705	-9.514941	-0.601974	1.767884	CE-B3LYP	0.6502970000000001	London dispersion
Benzene-Cyclopentane_0.90	Benzene-Cyclopentane	-16.733472	-7.767159999999999	86.62602862804684	0.9	-8.966312	-1.18762	-33.006801	-10.929429	39.571403	CE-B3LYP	7.767159999999999	London dispersion
Benzene-Cyclopentane_0.95	Benzene-Cyclopentane	-16.113096	-2.544383999999999	18.751846159016413	0.95	-13.568712	-1.027412	-27.565945	-6.911675	25.836532	CE-B3LYP	2.544383999999999	London dispersion
Benzene-Cyclopentane_1.50	Benzene-Cyclopentane	-4.103356	-0.26244399999999946	6.832856363280373	1.5	-3.8409120000000003	-0.163862	-4.383804	-0.244671	0.152165	CE-B3LYP	0.26244399999999946	London dispersion
Benzene-Cyclopentane_2.00	Benzene-Cyclopentane	-1.162307	-0.32969099999999996	39.59700510199179	2.0	-0.832616	-0.035154	-1.175281	-0.106943	0.000337	CE-B3LYP	0.32969099999999996	London dispersion
Benzene-Cyclopentane_1.10	Benzene-Cyclopentane	-11.93702	1.422492	-10.64778414061831	1.1	-13.359512	-0.63322	-15.912806	-1.799946	6.947473	CE-B3LYP	1.422492	London dispersion
Benzene-Cyclopentane_1.00	Benzene-Cyclopentane	-14.85836	0.13709600000000144	-0.9142502902212605	1.0	-14.995456	-0.879718	-22.906541	-4.370586	16.772833	CE-B3LYP	0.13709600000000144	London dispersion
Benzene-Cyclopentane_1.05	Benzene-Cyclopentane	-13.403144	1.2073840000000011	-8.263794436450217	1.05	-14.610528	-0.748168	-19.057399	-2.782431	10.826408	CE-B3LYP	1.2073840000000011	London dispersion
Ethyne-AcOH_OH-pi_2.00	Ethyne-AcOH_OH-pi	-2.310646	0.02821000000000007	-1.2061452265552075	2.0	-2.3388560000000003	-0.089795	-0.514681	-1.700942	0.003861	CE-B3LYP	0.02821000000000007	Mixed influence
Ethyne-AcOH_OH-pi_0.95	Ethyne-AcOH_OH-pi	-20.210682	0.05661400000000327	-0.2793367205965871	0.95	-20.267296	-6.364549	-9.068836	-29.830623	38.749406	CE-B3LYP	0.05661400000000327	Mixed influence
Ethyne-AcOH_OH-pi_1.50	Ethyne-AcOH_OH-pi	-7.479539	-0.04875499999999988	0.6561218843126093	1.5	-7.430784	-0.507717	-1.990137	-5.360289	0.480113	CE-B3LYP	0.04875499999999988	Mixed influence
Ethyne-AcOH_OH-pi_0.90	Ethyne-AcOH_OH-pi	-18.85139	-0.592413999999998	3.2445083448272127	0.9	-18.258976	-8.295476	-9.597288	-36.796648	55.931433	CE-B3LYP	0.592413999999998	Mixed influence
Ethyne-AcOH_OH-pi_1.05	Ethyne-AcOH_OH-pi	-19.756735	0.021033000000002744	-0.10634668178938463	1.05	-19.777768000000002	-3.811465	-7.878577	-20.209098	18.279281	CE-B3LYP	0.021033000000002744	Mixed influence
Ethyne-AcOH_OH-pi_1.00	Ethyne-AcOH_OH-pi	-20.374055	0.16101700000000463	-0.7841073067579437	1.0	-20.535072000000003	-4.912248	-8.498896	-24.424296	26.687979	CE-B3LYP	0.16101700000000463	Mixed influence
Ethyne-AcOH_OH-pi_1.25	Ethyne-AcOH_OH-pi	-13.73678	-0.0843879999999988	0.6181187882680104	1.25	-13.652392	-1.462761	-4.538401	-10.467157	3.82788	CE-B3LYP	0.0843879999999988	Mixed influence
Ethyne-AcOH_OH-pi_1.10	Ethyne-AcOH_OH-pi	-18.598769	-0.13059300000000107	0.7071245151659865	1.1	-18.468176	-2.973187	-7.148378	-16.899362	12.455229	CE-B3LYP	0.13059300000000107	Mixed influence
MeOH-Pyridine_1.25	MeOH-Pyridine	-22.331622	0.7849780000000024	-3.3957329365045132	1.25	-23.116600000000002	-3.533209	-5.085654	-18.77238	7.380968	CE-B3LYP	0.7849780000000024	Hydrogen bonding
MeOH-Pyridine_2.00	MeOH-Pyridine	-5.486557	0.13255499999999998	-2.359002632444414	2.0	-5.619112	-0.315259	-0.828004	-4.2976	0.018751	CE-B3LYP	0.13255499999999998	Hydrogen bonding
MeOH-Pyridine_1.10	MeOH-Pyridine	-29.00111	0.13208200000000048	-0.45337290881136705	1.1	-29.133192	-6.719652	-6.403573	-30.371673	22.112615	CE-B3LYP	0.13208200000000048	Hydrogen bonding
MeOH-Pyridine_0.90	MeOH-Pyridine	-34.177529	-5.123832999999998	17.6357355704417	0.9	-29.053696000000002	-15.171057	-9.658018	-66.702786	90.630716	CE-B3LYP	5.123832999999998	Hydrogen bonding
MeOH-Pyridine_1.00	MeOH-Pyridine	-33.398091	-1.9344110000000008	6.148076130954805	1.0	-31.46368	-10.317873	-7.934808	-44.202763	45.137308	CE-B3LYP	1.9344110000000008	Hydrogen bonding
MeOH-Pyridine_1.50	MeOH-Pyridine	-13.54616	0.6919920000000008	-4.860125106123328	1.5	-14.238152000000001	-1.367619	-2.805143	-10.190666	1.105797	CE-B3LYP	0.6919920000000008	Hydrogen bonding
MeOH-Pyridine_0.95	MeOH-Pyridine	-34.600775	-3.4508949999999956	11.0783572842014	0.95	-31.149880000000003	-12.618304	-8.805462	-54.090574	64.097893	CE-B3LYP	3.4508949999999956	Hydrogen bonding
MeOH-Pyridine_1.05	MeOH-Pyridine	-31.358126	-0.7145099999999971	2.331676522770671	1.05	-30.643616	-8.348399	-7.111019	-36.452979	31.654305	CE-B3LYP	0.7145099999999971	Hydrogen bonding
AcNH2-AcNH2_1.10	AcNH2-AcNH2	-59.063026	5.6885580000000076	-8.785202845385228	1.1	-64.75158400000001	-13.932248	-9.820424	-65.00558	46.183374	CE-B3LYP	5.6885580000000076	Hydrogen bonding
AcNH2-AcNH2_0.90	AcNH2-AcNH2	-64.705245	-0.5436049999999994	0.8472429944122367	0.9	-64.16164	-30.733289	-13.218763	-136.59312	184.499142	CE-B3LYP	0.5436049999999994	Hydrogen bonding
AcNH2-AcNH2_1.00	AcNH2-AcNH2	-66.033983	3.2488730000000032	-4.689288501617201	1.0	-69.28285600000001	-21.09813	-11.769126	-92.18889	92.757635	CE-B3LYP	3.2488730000000032	Hydrogen bonding
AcNH2-AcNH2_0.95	AcNH2-AcNH2	-67.132576	1.380424000000005	-2.01483514077621	0.95	-68.513	-25.673558	-12.613316	-111.674266	131.002373	CE-B3LYP	1.380424000000005	Hydrogen bonding
AcNH2-AcNH2_1.50	AcNH2-AcNH2	-30.400764	3.297172000000007	-9.784492438943461	1.5	-33.697936000000006	-2.988979	-4.68796	-24.376766	2.698094	CE-B3LYP	3.297172000000007	Hydrogen bonding
AcNH2-AcNH2_1.05	AcNH2-AcNH2	-62.991799	4.738793000000001	-6.996532674629511	1.05	-67.730592	-17.176673	-10.784458	-76.952404	65.51741	CE-B3LYP	4.738793000000001	Hydrogen bonding
AcNH2-AcNH2_2.00	AcNH2-AcNH2	-13.307511	-0.6718309999999992	5.316935851493541	2.0	-12.63568	-0.672378	-1.331163	-11.057624	0.065379	CE-B3LYP	0.6718309999999992	Hydrogen bonding
AcNH2-AcNH2_1.25	AcNH2-AcNH2	-47.057549	5.426546999999999	-10.339412152588089	1.25	-52.484096	-7.522052	-7.953837	-42.066351	16.04496	CE-B3LYP	5.426546999999999	Hydrogen bonding
MeNH2-Peptide_2.00	MeNH2-Peptide	-3.500412	-1.5757719999999997	81.87359714024439	2.0	-1.9246400000000001	-0.169913	-1.114689	-2.280313	0.011253	CE-B3LYP	1.5757719999999997	Hydrogen bonding
MeNH2-Peptide_1.10	MeNH2-Peptide	-21.438853	-0.6192690000000027	2.9744542446189257	1.1	-20.819584	-3.268603	-11.786915	-15.429257	12.234072	CE-B3LYP	0.6192690000000027	Hydrogen bonding
MeNH2-Peptide_1.00	MeNH2-Peptide	-24.59349	-1.7781379999999984	7.7936031843821585	1.0	-22.815352	-5.034553	-14.692249	-22.838664	26.020571	CE-B3LYP	1.7781379999999984	Hydrogen bonding
MeNH2-Peptide_0.90	MeNH2-Peptide	-25.724712	-4.767055999999997	22.7461315330302	0.9	-20.957656000000004	-7.854739	-17.809723	-36.426774	55.220567	CE-B3LYP	4.767055999999997	Hydrogen bonding
MeNH2-Peptide_1.50	MeNH2-Peptide	-9.213567	-3.301574999999999	55.84539018320726	1.5	-5.911992000000001	-0.728692	-3.841419	-5.380551	0.58209	CE-B3LYP	3.301574999999999	Hydrogen bonding
MeNH2-Peptide_0.95	MeNH2-Peptide	-25.59948	-2.9682239999999993	13.115595528591076	0.95	-22.631256	-6.286521	-16.258355	-28.576862	37.921333	CE-B3LYP	2.9682239999999993	Hydrogen bonding
MeNH2-Peptide_1.25	MeNH2-Peptide	-15.885468	-2.371148	17.545448087658126	1.25	-13.51432	-1.784837	-7.787885	-9.657413	3.930074	CE-B3LYP	2.371148	Hydrogen bonding
MeNH2-Peptide_1.05	MeNH2-Peptide	-23.146212	-1.0672439999999987	4.833758534366274	1.05	-22.078968	-4.046026	-13.215762	-18.601567	17.8455	CE-B3LYP	1.0672439999999987	Hydrogen bonding
Pyridine-Uracil_pi-pi_0.95	Pyridine-Uracil_pi-pi	-25.88928	-0.07399999999999807	0.2866519363725594	0.95	-25.81528	-2.293751	-36.873688	-17.913248	43.47928	CE-B3LYP	0.07399999999999807	Pi stack
Pyridine-Uracil_pi-pi_2.00	Pyridine-Uracil_pi-pi	-2.738354	-0.4287860000000001	18.565636517305407	2.0	-2.309568	-0.077254	-1.053753	-1.668014	8e-06	CE-B3LYP	0.4287860000000001	Pi stack
Pyridine-Uracil_pi-pi_1.00	Pyridine-Uracil_pi-pi	-25.40362	3.244228000000003	-11.324508563435561	1.0	-28.647848000000003	-1.819405	-30.084709	-12.547293	24.941842	CE-B3LYP	3.244228000000003	Pi stack
Pyridine-Uracil_pi-pi_1.25	Pyridine-Uracil_pi-pi	-14.477233	1.9951750000000015	-12.1122242722497	1.25	-16.472408	-0.66995	-10.940604	-4.993125	1.33523	CE-B3LYP	1.9951750000000015	Pi stack
Pyridine-Uracil_pi-pi_0.90	Pyridine-Uracil_pi-pi	-23.143758	-7.750821999999998	50.353110023974615	0.9	-15.392936	-2.931469	-44.176278	-27.32482	75.092231	CE-B3LYP	7.750821999999998	Pi stack
Pyridine-Uracil_pi-pi_1.10	Pyridine-Uracil_pi-pi	-21.183186	4.08399	-16.163222989383538	1.1	-25.267176	-1.186219	-19.788348	-7.572026	7.984611	CE-B3LYP	4.08399	Pi stack
Pyridine-Uracil_pi-pi_1.50	Pyridine-Uracil_pi-pi	-7.5934	0.03821600000000025	-0.5007589480393176	1.5	-7.631616	-0.295113	-4.544118	-3.260823	0.047985	CE-B3LYP	0.03821600000000025	Pi stack
Pyridine-Uracil_pi-pi_1.05	Pyridine-Uracil_pi-pi	-23.530216	4.238992	-15.26508066056475	1.05	-27.769208	-1.46143	-24.377664	-9.437771	14.177953	CE-B3LYP	4.238992	Pi stack
MeOH-Water_0.90	MeOH-Water	-31.577156	-11.979299999999999	61.12556393923906	0.9	-19.597856	-11.026516	-4.659591	-49.921315	54.105136	CE-B3LYP	11.979299999999999	Hydrogen bonding
MeOH-Water_1.00	MeOH-Water	-27.673849	-6.490257	30.638132569773813	1.0	-21.183592	-6.921018	-3.710806	-33.01343	25.228237	CE-B3LYP	6.490257	Hydrogen bonding
MeOH-Water_1.10	MeOH-Water	-23.055995	-3.688259000000002	19.043315129863412	1.1	-19.367735999999997	-4.304633	-3.061423	-23.060052	11.617748	CE-B3LYP	3.688259000000002	Hydrogen bonding
MeOH-Water_1.50	MeOH-Water	-10.512323	-1.274051	13.791009833873694	1.5	-9.238272	-0.85312	-1.271629	-8.564728	0.456082	CE-B3LYP	1.274051	Hydrogen bonding
MeOH-Water_1.25	MeOH-Water	-17.44875	-2.3403259999999992	15.490205993689344	1.25	-15.108424000000001	-2.211989	-2.623183	-14.86892	3.550394	CE-B3LYP	2.3403259999999992	Hydrogen bonding
MeOH-Water_0.95	MeOH-Water	-29.915875	-8.861987	42.091926203844146	0.95	-21.053888	-8.774128	-4.171738	-40.339389	37.007752	CE-B3LYP	8.861987	Hydrogen bonding
MeOH-Water_2.00	MeOH-Water	-4.441932	-0.6386760000000002	16.792874316112304	2.0	-3.803256	-0.192049	-0.317277	-3.808828	0.005703	CE-B3LYP	0.6386760000000002	Hydrogen bonding
MeOH-Water_1.05	MeOH-Water	-25.305419	-4.799635000000002	23.406249670824593	1.05	-20.505784	-5.449931	-3.327584	-27.395976	17.144909	CE-B3LYP	4.799635000000002	Hydrogen bonding
Ethene-Pentane_1.05	Ethene-Pentane	-8.187882	-0.40145799999999987	5.155871295989017	1.05	-7.786424	-0.143281	-12.311985	-1.772176	7.306347	CE-B3LYP	0.40145799999999987	London dispersion
Ethene-Pentane_1.50	Ethene-Pentane	-2.791294	-0.711846	34.232450150232175	1.5	-2.079448	-0.024928	-3.279212	-0.065203	0.245471	CE-B3LYP	0.711846	London dispersion
Ethene-Pentane_0.95	Ethene-Pentane	-9.879194	-1.6534499999999994	20.100917315199688	0.95	-8.225744	-0.219762	-17.068373	-3.818599	14.867983	CE-B3LYP	1.6534499999999994	London dispersion
Ethene-Pentane_2.00	Ethene-Pentane	-0.838673	-0.324041	62.96557540145192	2.0	-0.514632	-0.004651	-0.955279	-0.004813	0.002775	CE-B3LYP	0.324041	London dispersion
Ethene-Pentane_1.00	Ethene-Pentane	-9.049561	-0.7359530000000003	8.852389961133605	1.0	-8.313608	-0.176875	-14.478392	-2.603111	10.427976	CE-B3LYP	0.7359530000000003	London dispersion
Ethene-Pentane_0.90	Ethene-Pentane	-10.53782	-3.6467719999999995	52.92042661725762	0.9	-6.8910480000000005	-0.275575	-20.115978	-5.592858	21.201879	CE-B3LYP	3.6467719999999995	London dispersion
Ethene-Pentane_1.25	Ethene-Pentane	-5.180309	-0.6071970000000002	13.277544919083553	1.25	-4.573112	-0.064101	-6.643144	-0.380367	1.706542	CE-B3LYP	0.6071970000000002	London dispersion
Ethene-Pentane_1.10	Ethene-Pentane	-7.350998	-0.3469819999999997	4.954043508752688	1.1	-7.004016	-0.116586	-10.502543	-1.205297	5.108045	CE-B3LYP	0.3469819999999997	London dispersion
Cyclopentane-Neopentane_1.10	Cyclopentane-Neopentane	-9.895922	-0.854298	9.448501729335348	1.1	-9.041624	-0.036982	-14.952955	-2.013874	8.550662	CE-B3LYP	0.854298	London dispersion
Cyclopentane-Neopentane_1.00	Cyclopentane-Neopentane	-11.757907	-1.5363949999999988	15.030995414377038	1.0	-10.221512	-0.048878	-19.310971	-3.691051	14.564999	CE-B3LYP	1.5363949999999988	London dispersion
Cyclopentane-Neopentane_0.90	Cyclopentane-Neopentane	-13.327234	-6.344138	90.84993246548521	0.9	-6.983096000000001	-0.068908	-24.933368	-6.782771	25.266558	CE-B3LYP	6.344138	London dispersion
Cyclopentane-Neopentane_1.05	Cyclopentane-Neopentane	-10.816271	-0.967134999999999	9.81949076548439	1.05	-9.849136000000001	-0.042311	-16.979113	-2.728588	11.146805	CE-B3LYP	0.967134999999999	London dispersion
Cyclopentane-Neopentane_1.50	Cyclopentane-Neopentane	-4.518095	-1.5223509999999996	50.817125895937686	1.5	-2.995744	-0.012956	-5.692679	-0.112687	0.919249	CE-B3LYP	1.5223509999999996	London dispersion
Cyclopentane-Neopentane_2.00	Cyclopentane-Neopentane	-1.634422	-0.822726	101.35888312865899	2.0	-0.8116960000000001	-0.003336	-1.918288	0.01662	0.033864	CE-B3LYP	0.822726	London dispersion
Cyclopentane-Neopentane_0.95	Cyclopentane-Neopentane	-12.65521	-3.036194	31.56449682587075	0.95	-9.619016	-0.057278	-21.978938	-4.997017	19.11895	CE-B3LYP	3.036194	London dispersion
Cyclopentane-Neopentane_1.25	Cyclopentane-Neopentane	-7.448326	-1.2476379999999994	20.12096077080478	1.25	-6.200688	-0.025023	-10.306969	-0.779458	3.836196	CE-B3LYP	1.2476379999999994	London dispersion
Benzene-Ethyne_CH-pi_2.00	Benzene-Ethyne_CH-pi	-1.219725	-0.06075699999999973	5.242336285384904	2.0	-1.1589680000000002	-0.045327	-0.466288	-0.738229	0.000624	CE-B3LYP	0.06075699999999973	Mixed influence
Benzene-Ethyne_CH-pi_1.00	Benzene-Ethyne_CH-pi	-12.668724	-0.6815639999999981	5.6857837886538425	1.0	-11.987160000000001	-1.54931	-10.933318	-7.900642	10.282812	CE-B3LYP	0.6815639999999981	Mixed influence
Benzene-Ethyne_CH-pi_1.10	Benzene-Ethyne_CH-pi	-10.605505	0.24360699999999902	-2.2454095782216923	1.1	-10.849112	-1.078708	-7.577622	-5.594304	4.3809	CE-B3LYP	0.24360699999999902	Mixed influence
Benzene-Ethyne_CH-pi_1.25	Benzene-Ethyne_CH-pi	-7.50869	0.030878000000000405	-0.40954601112425015	1.25	-7.539568	-0.621495	-4.410662	-3.731323	1.193276	CE-B3LYP	0.030878000000000405	Mixed influence
Benzene-Ethyne_CH-pi_1.05	Benzene-Ethyne_CH-pi	-11.702107	0.013092999999999577	-0.11176078940179919	1.05	-11.7152	-1.293652	-9.116164	-6.580026	6.719255	CE-B3LYP	0.013092999999999577	Mixed influence
Benzene-Ethyne_CH-pi_0.90	Benzene-Ethyne_CH-pi	-12.718191	-4.990342999999999	64.57610191090714	0.9	-7.727848	-2.218263	-14.765486	-12.300175	23.936964	CE-B3LYP	4.990342999999999	Mixed influence
Benzene-Ethyne_CH-pi_1.50	Benzene-Ethyne_CH-pi	-4.024965	-0.2468129999999995	6.532638178665111	1.5	-3.7781520000000004	-0.248781	-1.923342	-2.121681	0.124992	CE-B3LYP	0.2468129999999995	Mixed influence
Benzene-Ethyne_CH-pi_0.95	Benzene-Ethyne_CH-pi	-13.211631	-2.182606999999999	19.789665885213402	0.95	-11.029024000000001	-1.853506	-12.931311	-9.723323	15.704764	CE-B3LYP	2.182606999999999	Mixed influence
Water-MeNH2_0.90	Water-MeNH2	-42.879601	-15.361433000000002	55.82287672638674	0.9	-27.518168	-18.538325	-6.662954	-72.634046	86.506367	CE-B3LYP	15.361433000000002	Hydrogen bonding
Water-MeNH2_1.25	Water-MeNH2	-22.902535	-2.267046999999998	10.986156469863944	1.25	-20.635488000000002	-3.753299	-3.457709	-20.199858	6.868728	CE-B3LYP	2.267046999999998	Hydrogen bonding
Water-MeNH2_1.00	Water-MeNH2	-37.952195	-8.961259000000002	30.910554250473325	1.0	-28.990936	-12.146782	-5.285215	-48.038643	42.78587	CE-B3LYP	8.961259000000002	Hydrogen bonding
Water-MeNH2_1.05	Water-MeNH2	-34.553889	-6.5671129999999955	23.46505721130578	1.05	-27.986776000000003	-9.631275	-4.680086	-39.554917	29.899829	CE-B3LYP	6.5671129999999955	Hydrogen bonding
Water-MeNH2_0.95	Water-MeNH2	-40.96973	-11.945321999999997	41.15612625070595	0.95	-29.024408	-15.145373	-5.967658	-58.856205	60.970753	CE-B3LYP	11.945321999999997	Hydrogen bonding
Water-MeNH2_1.50	Water-MeNH2	-13.280485	-0.8037969999999994	6.442390801148505	1.5	-12.476688000000001	-1.317868	-1.731852	-10.799541	1.005434	CE-B3LYP	0.8037969999999994	Hydrogen bonding
Water-MeNH2_1.10	Water-MeNH2	-31.210799	-4.788838999999999	18.124465406805548	1.1	-26.421960000000002	-7.59456	-4.209338	-32.897082	20.81268	CE-B3LYP	4.788838999999999	Hydrogen bonding
Water-MeNH2_2.00	Water-MeNH2	-5.193653	-0.4113410000000002	8.601299957008246	2.0	-4.782312	-0.258368	-0.425208	-4.390641	0.016203	CE-B3LYP	0.4113410000000002	Hydrogen bonding
Neopentane-Neopentane_1.00	Neopentane-Neopentane	-7.930029	-0.44066899999999976	5.883934007712271	1.0	-7.4893600000000005	-0.050058	-13.33552	-2.02954	9.495568	CE-B3LYP	0.44066899999999976	London dispersion
Neopentane-Neopentane_1.10	Neopentane-Neopentane	-6.572797	-0.0834129999999993	1.2853762391006494	1.1	-6.489384	-0.036071	-9.959859	-0.915024	5.009539	CE-B3LYP	0.0834129999999993	London dispersion
Neopentane-Neopentane_1.25	Neopentane-Neopentane	-4.810176	-0.37513599999999947	8.458458097333946	1.25	-4.435040000000001	-0.022288	-6.561447	-0.21772	1.862098	CE-B3LYP	0.37513599999999947	London dispersion
Neopentane-Neopentane_2.00	Neopentane-Neopentane	-0.933469	-0.3518929999999999	60.506795328555484	2.0	-0.5815760000000001	-0.001993	-1.104611	0.025471	0.004808	CE-B3LYP	0.3518929999999999	London dispersion
Neopentane-Neopentane_1.50	Neopentane-Neopentane	-2.767586	-0.625378	29.193150244980874	1.5	-2.142208	-0.009923	-3.436916	0.035591	0.315676	CE-B3LYP	0.625378	London dispersion
Neopentane-Neopentane_0.90	Neopentane-Neopentane	-9.172098	-2.9630419999999997	47.7212961197322	0.9	-6.209056	-0.072536	-18.014016	-4.2605	17.925859	CE-B3LYP	2.9630419999999997	London dispersion
Neopentane-Neopentane_1.05	Neopentane-Neopentane	-7.241178	-0.1367459999999996	1.9247984919835899	1.05	-7.104432	-0.042396	-11.508144	-1.375483	6.905911	CE-B3LYP	0.1367459999999996	London dispersion
Neopentane-Neopentane_0.95	Neopentane-Neopentane	-8.60436	-1.248887999999999	16.979032752758748	0.95	-7.355472000000001	-0.059776	-15.494189	-2.954716	13.042301	CE-B3LYP	1.248887999999999	London dispersion
Benzene-Peptide_NH-pi_2.00	Benzene-Peptide_NH-pi	-3.261733	-0.617445	23.35014189074715	2.0	-2.644288	-0.253324	-1.265613	-1.866191	0.001491	CE-B3LYP	0.617445	Mixed influence
Benzene-Peptide_NH-pi_1.00	Benzene-Peptide_NH-pi	-24.059261	-1.829668999999999	8.230780843840945	1.0	-22.229592	-3.903908	-22.312416	-12.261173	18.168416	CE-B3LYP	1.829668999999999	Mixed influence
Benzene-Peptide_NH-pi_0.95	Benzene-Peptide_NH-pi	-24.851277	-4.023325	19.316949645361195	0.95	-20.827952	-4.568274	-25.853665	-15.067974	27.478597	CE-B3LYP	4.023325	Mixed influence
Benzene-Peptide_NH-pi_1.05	Benzene-Peptide_NH-pi	-22.447965	-0.7622929999999997	3.515191966382225	1.05	-21.685672	-3.343841	-18.956215	-10.280352	11.984186	CE-B3LYP	0.7622929999999997	Mixed influence
Benzene-Peptide_NH-pi_1.10	Benzene-Peptide_NH-pi	-20.552521	-0.36472099999999585	1.8066406443495369	1.1	-20.187800000000003	-2.869969	-16.017318	-8.846106	7.887061	CE-B3LYP	0.36472099999999585	Mixed influence
Benzene-Peptide_NH-pi_0.90	Benzene-Peptide_NH-pi	-24.088654	-8.373549999999998	53.28345265802885	0.9	-15.715104	-5.363553	-29.29494	-19.115289	41.444824	CE-B3LYP	8.373549999999998	Mixed influence
Benzene-Peptide_NH-pi_1.50	Benzene-Peptide_NH-pi	-8.810314	-1.1243059999999998	14.627957712248019	1.5	-7.686008	-0.900485	-4.590328	-4.063994	0.242954	CE-B3LYP	1.1243059999999998	Mixed influence
Benzene-Peptide_NH-pi_1.25	Benzene-Peptide_NH-pi	-15.116473	-0.6482009999999985	4.480154921057597	1.25	-14.468272	-1.833031	-9.763359	-6.265487	2.211783	CE-B3LYP	0.6482009999999985	Mixed influence
Benzene-Pyridine_pi-pi_1.10	Benzene-Pyridine_pi-pi	-9.303286	3.913969999999999	-29.612576165582322	1.1	-13.217255999999999	-0.744949	-13.435099	0.192475	4.441771	CE-B3LYP	3.913969999999999	Pi stack
Benzene-Pyridine_pi-pi_1.50	Benzene-Pyridine_pi-pi	-2.263953	0.8824150000000004	-28.04551152312763	1.5	-3.1463680000000003	-0.149274	-2.895108	0.338923	0.014911	CE-B3LYP	0.8824150000000004	Pi stack
Benzene-Pyridine_pi-pi_1.25	Benzene-Pyridine_pi-pi	-5.62892	2.789288	-33.1339876610319	1.25	-8.418208	-0.394013	-7.216643	0.526618	0.631488	CE-B3LYP	2.789288	Pi stack
Benzene-Pyridine_pi-pi_0.95	Benzene-Pyridine_pi-pi	-12.034597	-1.0055729999999983	9.117515747540292	0.95	-11.029024000000001	-1.468644	-26.593665	-4.41414	27.322142	CE-B3LYP	1.0055729999999983	Pi stack
Benzene-Pyridine_pi-pi_1.00	Benzene-Pyridine_pi-pi	-11.695738	2.354134	-16.755554783701946	1.0	-14.049872	-1.166123	-21.075003	-1.712337	15.103841	CE-B3LYP	2.354134	Pi stack
Benzene-Pyridine_pi-pi_2.00	Benzene-Pyridine_pi-pi	-0.45429	0.19422999999999996	-29.949731696786525	2.0	-0.64852	-0.028674	-0.644645	0.12133	1e-06	CE-B3LYP	0.19422999999999996	Pi stack
Benzene-Pyridine_pi-pi_1.05	Benzene-Pyridine_pi-pi	-10.626564	3.6576120000000003	-25.606041258522723	1.05	-14.284176	-0.92962	-16.768972	-0.40589	8.244828	CE-B3LYP	3.6576120000000003	Pi stack
Benzene-Pyridine_pi-pi_0.90	Benzene-Pyridine_pi-pi	-10.67045	-8.151682000000001	323.63766730401534	0.9	-2.518768	-1.857442	-33.407255	-9.797407	48.816104	CE-B3LYP	8.151682000000001	Pi stack
Cyclopentane-Cyclopentane_1.00	Cyclopentane-Cyclopentane	-14.688585	-1.9775930000000006	15.558132677606915	1.0	-12.710992	-0.020488	-23.175492	-4.350454	16.363164	CE-B3LYP	1.9775930000000006	London dispersion
Cyclopentane-Cyclopentane_1.10	Cyclopentane-Cyclopentane	-12.051258	-1.084994	9.893925588514008	1.1	-10.966264	-0.01706	-17.341037	-2.134488	8.610544	CE-B3LYP	1.084994	London dispersion
Cyclopentane-Cyclopentane_1.25	Cyclopentane-Cyclopentane	-8.686317	-1.4438130000000005	19.935273767194335	1.25	-7.242504	-0.012979	-11.427522	-0.680981	3.228708	CE-B3LYP	1.4438130000000005	London dispersion
Cyclopentane-Cyclopentane_0.95	Cyclopentane-Cyclopentane	-15.988555	-3.8800589999999993	32.04410357818179	0.95	-12.108496	-0.023129	-26.847294	-6.153032	22.523527	CE-B3LYP	3.8800589999999993	London dispersion
Cyclopentane-Cyclopentane_1.50	Cyclopentane-Cyclopentane	-4.913889	-1.549953	46.0755793213664	1.5	-3.3639360000000003	-0.007573	-5.978346	-0.056329	0.578299	CE-B3LYP	1.549953	London dispersion
Cyclopentane-Cyclopentane_0.90	Cyclopentane-Cyclopentane	-17.0297	-7.402315999999997	76.88813492844989	0.9	-9.627384000000001	-0.027623	-31.007597	-8.65985	30.999211	CE-B3LYP	7.402315999999997	London dispersion
Cyclopentane-Cyclopentane_2.00	Cyclopentane-Cyclopentane	-1.631926	-0.7491019999999999	84.85292651762978	2.0	-0.882824	-0.00235	-1.906449	0.021685	0.011367	CE-B3LYP	0.7491019999999999	London dispersion
Cyclopentane-Cyclopentane_1.05	Cyclopentane-Cyclopentane	-13.347832	-1.2435200000000002	10.273363740128312	1.05	-12.104312	-0.018605	-20.025393	-3.058158	11.878642	CE-B3LYP	1.2435200000000002	London dispersion
Pyridine-Pyridine_TS_0.90	Pyridine-Pyridine_TS	-14.419405	-3.762756999999999	35.30901086345349	0.9	-10.656648	-1.93482	-22.340442	-14.950776	36.059059	CE-B3LYP	3.762756999999999	Mixed influence
Pyridine-Pyridine_TS_1.05	Pyridine-Pyridine_TS	-12.970956	1.6270200000000017	-11.145517707386295	1.05	-14.597976000000001	-1.084308	-13.268302	-5.929451	9.154234	CE-B3LYP	1.6270200000000017	Mixed influence
Pyridine-Pyridine_TS_1.50	Pyridine-Pyridine_TS	-4.525751	0.5201530000000005	-10.308420453500512	1.5	-5.045904	-0.267374	-2.932387	-1.749307	0.121652	CE-B3LYP	0.5201530000000005	Mixed influence
Pyridine-Pyridine_TS_2.00	Pyridine-Pyridine_TS	-1.661874	-0.05521799999999999	3.436827796367112	2.0	-1.606656	-0.0764	-0.780081	-0.87612	0.000439	CE-B3LYP	0.05521799999999999	Mixed influence
Pyridine-Pyridine_TS_0.95	Pyridine-Pyridine_TS	-14.808344	-0.8505199999999995	6.09349996102544	0.95	-13.957824	-1.580876	-19.066189	-10.602107	22.946075	CE-B3LYP	0.8505199999999995	Mixed influence
Pyridine-Pyridine_TS_1.10	Pyridine-Pyridine_TS	-11.697241	1.9216789999999992	-14.110362642559023	1.1	-13.61892	-0.909139	-11.026513	-4.701913	5.744942	CE-B3LYP	1.9216789999999992	Mixed influence
Pyridine-Pyridine_TS_1.00	Pyridine-Pyridine_TS	-14.11935	0.8007939999999998	-5.367200209327737	1.0	-14.920144	-1.303654	-15.967808	-7.777601	14.52687	CE-B3LYP	0.8007939999999998	Mixed influence
Pyridine-Pyridine_TS_1.25	Pyridine-Pyridine_TS	-8.221246	1.519105999999999	-15.59600720795305	1.25	-9.740352	-0.556055	-6.48647	-2.857225	1.391519	CE-B3LYP	1.519105999999999	Mixed influence
Peptide-Peptide_1.00	Peptide-Peptide	-37.348353	-0.667225000000002	1.8189871369277462	1.0	-36.681128	-9.646947	-14.539984	-38.691516	37.816709	CE-B3LYP	0.667225000000002	Hydrogen bonding
Peptide-Peptide_2.00	Peptide-Peptide	-7.995411	-0.4934989999999999	6.578309636263394	2.0	-7.501912	-0.577445	-1.645623	-5.817187	0.024868	CE-B3LYP	0.4934989999999999	Hydrogen bonding
Peptide-Peptide_1.05	Peptide-Peptide	-35.25752	0.5951760000000021	-1.660059260257589	1.05	-35.852696	-7.990963	-13.079925	-32.474633	26.518411	CE-B3LYP	0.5951760000000021	Hydrogen bonding
Peptide-Peptide_0.90	Peptide-Peptide	-39.173344	-4.8478079999999935	14.12303656379901	0.9	-34.32553600000001	-13.952829	-17.718925	-57.416644	76.552713	CE-B3LYP	4.8478079999999935	Hydrogen bonding
Peptide-Peptide_1.25	Peptide-Peptide	-26.417408	1.7325440000000008	-6.154696107474716	1.25	-28.149952	-3.954232	-8.908816	-18.601499	6.367961	CE-B3LYP	1.7325440000000008	Hydrogen bonding
Peptide-Peptide_0.95	Peptide-Peptide	-38.862721	-2.4786569999999983	6.812479771363633	0.95	-36.384064	-11.639061	-16.115457	-46.801799	53.854462	CE-B3LYP	2.4786569999999983	Hydrogen bonding
Peptide-Peptide_1.10	Peptide-Peptide	-32.981248	1.344288000000006	-3.916291358130593	1.1	-34.32553600000001	-6.641225	-11.806361	-27.676335	18.578214	CE-B3LYP	1.344288000000006	Hydrogen bonding
Peptide-Peptide_1.50	Peptide-Peptide	-17.219833	1.428255	-7.658988953720081	1.5	-18.648088	-1.885053	-4.9305	-11.522405	1.053969	CE-B3LYP	1.428255	Hydrogen bonding
AcOH-AcOH_1.25	AcOH-AcOH	-53.163975	8.491449000000003	-13.772428197071521	1.25	-61.655424000000004	-9.789787	-7.599268	-54.208552	29.159193	CE-B3LYP	8.491449000000003	Hydrogen bonding
AcOH-AcOH_1.50	AcOH-AcOH	-34.594612	4.270564	-10.988150420314579	1.5	-38.865176	-3.694934	-5.684308	-28.860819	5.834075	CE-B3LYP	4.270564	Hydrogen bonding
AcOH-AcOH_0.90	AcOH-AcOH	-61.053974	14.132506000000006	-18.796605453533672	0.9	-75.18648	-37.278374	-11.928231	-175.860074	263.642957	CE-B3LYP	14.132506000000006	Hydrogen bonding
AcOH-AcOH_1.00	AcOH-AcOH	-71.049952	10.408344	-12.777512556854859	1.0	-81.458296	-26.70917	-11.21005	-122.03663	141.65971	CE-B3LYP	10.408344	Hydrogen bonding
AcOH-AcOH_1.10	AcOH-AcOH	-66.57931	9.648986000000008	-12.658010878270199	1.1	-76.22829600000001	-18.135779	-9.81103	-86.357927	75.585292	CE-B3LYP	9.648986000000008	Hydrogen bonding
AcOH-AcOH_1.05	AcOH-AcOH	-69.826335	9.874680999999995	-12.389655108035255	1.05	-79.701016	-22.117788	-10.586513	-102.346832	103.559426	CE-B3LYP	9.874680999999995	Hydrogen bonding
AcOH-AcOH_2.00	AcOH-AcOH	-13.821107	1.2873170000000016	-8.520524708599662	2.0	-15.108424000000001	-0.730479	-1.669953	-11.303276	0.20159	CE-B3LYP	1.2873170000000016	Hydrogen bonding
AcOH-AcOH_0.95	AcOH-AcOH	-68.797973	11.651979000000011	-14.483512681275446	0.95	-80.44995200000001	-31.808997	-11.641073	-146.233358	193.438691	CE-B3LYP	11.651979000000011	Hydrogen bonding
MeOH-MeNH2_0.90	MeOH-MeNH2	-47.78882	-18.220492	61.62165138319623	0.9	-29.568328	-20.204103	-11.495784	-77.472077	95.648294	CE-B3LYP	18.220492	Hydrogen bonding
MeOH-MeNH2_2.00	MeOH-MeNH2	-5.748688	-0.40571999999999964	7.593532283929075	2.0	-5.342968	-0.330831	-0.756181	-4.594634	0.020208	CE-B3LYP	0.40571999999999964	Hydrogen bonding
MeOH-MeNH2_1.25	MeOH-MeNH2	-25.613785	-2.530656999999998	10.963232539368137	1.25	-23.083128000000002	-4.343026	-5.289123	-21.417534	7.851946	CE-B3LYP	2.530656999999998	Hydrogen bonding
MeOH-MeNH2_0.95	MeOH-MeNH2	-45.758697	-14.169496999999996	44.85551074417838	0.95	-31.5892	-16.670448	-10.181102	-62.786119	67.711242	CE-B3LYP	14.169496999999996	Hydrogen bonding
MeOH-MeNH2_1.05	MeOH-MeNH2	-38.71636	-7.817520000000002	25.300367262978163	1.05	-30.89884	-10.795946	-7.866334	-42.164352	33.514542	CE-B3LYP	7.817520000000002	Hydrogen bonding
MeOH-MeNH2_1.10	MeOH-MeNH2	-34.977756	-5.668835999999999	19.341674821180714	1.1	-29.30892	-8.585013	-6.963818	-35.03381	23.441209	CE-B3LYP	5.668835999999999	Hydrogen bonding
MeOH-MeNH2_1.50	MeOH-MeNH2	-14.869609	-0.8448410000000006	6.023921393922528	1.5	-14.024768	-1.581517	-2.762563	-11.371084	1.179929	CE-B3LYP	0.8448410000000006	Hydrogen bonding
MeOH-MeNH2_1.00	MeOH-MeNH2	-42.471816	-10.660863999999997	33.51318753365192	1.0	-31.810952	-13.495806	-8.955378	-51.236978	47.733415	CE-B3LYP	10.660863999999997	Hydrogen bonding
Uracil-Ethene_1.25	Uracil-Ethene	-6.752813	1.6528430000000007	-19.663462316326065	1.25	-8.405656	-0.304996	-5.86271	-1.833796	0.836933	CE-B3LYP	1.6528430000000007	Pi stack
Uracil-Ethene_2.00	Uracil-Ethene	-0.918394	0.17781400000000003	-16.22082670442106	2.0	-1.096208	-0.030219	-0.563413	-0.38345	1.1e-05	CE-B3LYP	0.17781400000000003	Pi stack
Uracil-Ethene_1.05	Uracil-Ethene	-11.456931	2.078308999999999	-15.354799767126398	1.05	-13.53524	-0.697866	-13.111617	-4.179369	7.925956	CE-B3LYP	2.078308999999999	Pi stack
Uracil-Ethene_1.00	Uracil-Ethene	-12.549988	1.5291720000000009	-10.86124456288586	1.0	-14.079160000000002	-0.877358	-16.248128	-5.797928	13.563523	CE-B3LYP	1.5291720000000009	Pi stack
Uracil-Ethene_0.90	Uracil-Ethene	-12.468722	-1.929225999999998	18.304727284872047	0.9	-10.539496000000002	-1.434971	-24.533593	-13.152562	38.632135	CE-B3LYP	1.929225999999998	Pi stack
Uracil-Ethene_1.50	Uracil-Ethene	-3.256224	0.7227600000000001	-18.164435946462717	1.5	-3.978984	-0.125756	-2.429046	-1.012436	0.036399	CE-B3LYP	0.7227600000000001	Pi stack
Uracil-Ethene_1.10	Uracil-Ethene	-10.207379	2.202365000000002	-17.747062308456982	1.1	-12.409744000000002	-0.560658	-10.625508	-3.191325	4.588526	CE-B3LYP	2.202365000000002	Pi stack
Uracil-Ethene_0.95	Uracil-Ethene	-13.141819	0.2846370000000018	-2.1199711971647752	0.95	-13.426456000000002	-1.114597	-20.112937	-8.520048	22.997349	CE-B3LYP	0.2846370000000018	Pi stack
Uracil-Uracil_BP_1.00	Uracil-Uracil_BP	-66.904622	6.662649999999999	-9.0565407943902	1.0	-73.567272	-21.488984	-13.508869	-97.017596	102.534085	CE-B3LYP	6.662649999999999	Hydrogen bonding
Uracil-Uracil_BP_1.50	Uracil-Uracil_BP	-31.319682	4.085326000000002	-11.538836539734723	1.5	-35.405008	-3.144045	-5.898044	-24.449145	3.225991	CE-B3LYP	4.085326000000002	Hydrogen bonding
Uracil-Uracil_BP_0.90	Uracil-Uracil_BP	-62.917776	4.984359999999995	-7.340505459209701	0.9	-67.902136	-30.897195	-15.303555	-141.923333	199.651829	CE-B3LYP	4.984359999999995	Hydrogen bonding
Uracil-Uracil_BP_0.95	Uracil-Uracil_BP	-66.91439	5.711482000000004	-7.8642525627781845	0.95	-72.625872	-25.95976	-14.478559	-116.912966	143.294876	CE-B3LYP	5.711482000000004	Hydrogen bonding
Uracil-Uracil_BP_1.10	Uracil-Uracil_BP	-60.912277	8.010754999999989	-11.622754785366944	1.1	-68.92303199999999	-14.37902	-11.361533	-68.613387	52.072715	CE-B3LYP	8.010754999999989	Hydrogen bonding
Uracil-Uracil_BP_1.25	Uracil-Uracil_BP	-48.633487	7.222912999999998	-12.931218266841396	1.25	-55.8564	-7.850764	-9.046858	-43.894866	18.558101	CE-B3LYP	7.222912999999998	Hydrogen bonding
Uracil-Uracil_BP_2.00	Uracil-Uracil_BP	-12.824181	1.3177390000000013	-9.317963897405736	2.0	-14.14192	-0.718495	-1.862419	-10.141058	0.083161	CE-B3LYP	1.3177390000000013	Hydrogen bonding
Uracil-Uracil_BP_1.05	Uracil-Uracil_BP	-64.529832	7.493544	-10.404322063436737	1.05	-72.023376	-17.619912	-12.435632	-81.202978	73.161725	CE-B3LYP	7.493544	Hydrogen bonding
MeOH-MeOH_0.90	MeOH-MeOH	-30.926282	-8.349418	36.982186719997955	0.9	-22.576864	-11.298727	-7.773292	-53.207916	65.500014	CE-B3LYP	8.349418	Hydrogen bonding
MeOH-MeOH_1.25	MeOH-MeOH	-18.190485	-0.7348369999999989	4.209737730733335	1.25	-17.455648	-2.354086	-4.121597	-14.889019	4.666584	CE-B3LYP	0.7348369999999989	Hydrogen bonding
MeOH-MeOH_1.00	MeOH-MeOH	-28.292058	-3.924441999999999	16.105153659676837	1.0	-24.367616	-7.223137	-6.443721	-34.652791	31.248065	CE-B3LYP	3.924441999999999	Hydrogen bonding
MeOH-MeOH_0.95	MeOH-MeOH	-30.086481	-5.873673	24.258537051960268	0.95	-24.212808	-9.083713	-7.133596	-42.699104	45.316911	CE-B3LYP	5.873673	Hydrogen bonding
MeOH-MeOH_1.05	MeOH-MeOH	-26.11312	-2.498623999999996	10.580890652927742	1.05	-23.614496000000003	-5.722283	-5.775221	-28.486484	21.480683	CE-B3LYP	2.498623999999996	Hydrogen bonding
MeOH-MeOH_1.50	MeOH-MeOH	-10.986667	-0.3676750000000002	3.462428448952595	1.5	-10.618992	-0.918903	-2.174639	-8.332747	0.642897	CE-B3LYP	0.3676750000000002	Hydrogen bonding
MeOH-MeOH_2.00	MeOH-MeOH	-4.503236	-0.25647600000000015	6.039333515432945	2.0	-4.24676	-0.210983	-0.607022	-3.617117	0.009458	CE-B3LYP	0.25647600000000015	Hydrogen bonding
MeOH-MeOH_1.10	MeOH-MeOH	-23.895951	-1.5659430000000008	7.012729238610219	1.1	-22.330008	-4.540542	-5.202484	-23.741171	14.724719	CE-B3LYP	1.5659430000000008	Hydrogen bonding
Benzene-MeNH2_NH-pi_1.05	Benzene-MeNH2_NH-pi	-13.261848405	-0.25379240500000044	0.019510402246115825	1.05	-13.008056	-1.087205	-9.772967	-7.033229	9.107986	hf_2p	0.25379240500000044	Mixed influence
Benzene-MeNH2_NH-pi_1.00	Benzene-MeNH2_NH-pi	-14.024650452	-0.5981944519999978	0.04455341394631597	1.0	-13.426456000000002	-1.292344	-10.983622	-8.909263	14.239148	hf_2p	0.5981944519999978	Mixed influence
Benzene-MeNH2_NH-pi_1.25	Benzene-MeNH2_NH-pi	-9.051158778	-0.8505187779999996	0.10371370746673426	1.25	-8.20064	-0.544741	-5.750273	-3.59475	1.507817	hf_2p	0.8505187779999996	Mixed influence
Benzene-MeNH2_NH-pi_1.10	Benzene-MeNH2_NH-pi	-12.27936141	-0.30893740999999864	0.02580839325323803	1.1	-11.970424000000001	-0.91449	-8.634933	-5.73153	5.817396	hf_2p	0.30893740999999864	Mixed influence
Benzene-MeNH2_NH-pi_1.50	Benzene-MeNH2_NH-pi	-4.8798104900000006	-0.9008264900000005	0.22639610764959106	1.5	-3.978984	-0.23406	-2.698823	-2.065862	0.150154	hf_2p	0.9008264900000005	Mixed influence
Benzene-MeNH2_NH-pi_2.00	Benzene-MeNH2_NH-pi	-1.4258156020000001	-0.308687602	0.27632250019693355	2.0	-1.1171280000000001	-0.050109	-0.608471	-0.777643	0.001105	hf_2p	0.308687602	Mixed influence
Benzene-MeNH2_NH-pi_0.90	Benzene-MeNH2_NH-pi	-14.045071952999999	-3.7649839529999998	0.36624044006238077	0.9	-10.280088	-1.828626	-13.550009	-15.756453	34.494385	hf_2p	3.7649839529999998	Mixed influence
Benzene-MeNH2_NH-pi_0.95	Benzene-MeNH2_NH-pi	-14.380980184000002	-1.615596184000001	0.1265607195208543	0.95	-12.765384000000001	-1.536323	-12.252145	-11.664506	22.204821	hf_2p	1.615596184000001	Mixed influence
MeNH2-Pyridine_0.95	MeNH2-Pyridine	-17.983999379	-1.7919193789999994	0.1106664109243531	0.95	-16.19208	-2.218328	-11.071905	-19.700872	30.041433	hf_2p	1.7919193789999994	Mixed influence
MeNH2-Pyridine_1.00	MeNH2-Pyridine	-16.986480481	-0.40110448100000085	0.024184225971120632	1.0	-16.585376	-1.763257	-10.101045	-15.15522	19.970474	hf_2p	0.40110448100000085	Mixed influence
MeNH2-Pyridine_2.00	MeNH2-Pyridine	-2.1040435520000003	-0.0036755520000002484	0.0017499561981520612	2.0	-2.100368	-0.069109	-0.781665	-1.268453	0.003235	hf_2p	0.0036755520000002484	Mixed influence
MeNH2-Pyridine_1.05	MeNH2-Pyridine	-15.792146165999998	0.324621834000002	-0.02014186926311789	1.05	-16.116768	-1.410462	-9.153743	-11.92682	13.239212	hf_2p	0.324621834000002	Mixed influence
MeNH2-Pyridine_1.25	MeNH2-Pyridine	-10.772359819000002	0.6248561810000002	-0.054825334625578745	1.25	-11.397216000000002	-0.629723	-5.812012	-5.666089	2.49775	hf_2p	0.6248561810000002	Mixed influence
MeNH2-Pyridine_1.50	MeNH2-Pyridine	-6.1203003119999995	0.22264368800000067	-0.0351010016799771	1.5	-6.342944	-0.270734	-2.993717	-3.050995	0.292394	hf_2p	0.22264368800000067	Mixed influence
MeNH2-Pyridine_0.90	MeNH2-Pyridine	-18.609412339000002	-4.237372339000002	0.2948344381869242	0.9	-14.37204	-2.801753	-12.05285	-26.15635	45.050712	hf_2p	4.237372339000002	Mixed influence
MeNH2-Pyridine_1.10	MeNH2-Pyridine	-14.513871128000002	0.6447608719999991	-0.042534238709667146	1.1	-15.158632	-1.138021	-8.242253	-9.604181	8.755451	hf_2p	0.6447608719999991	Mixed influence
Peptide-Pentane_0.95	Peptide-Pentane	-17.013503060999998	0.8270729390000042	-0.046359093955262665	0.95	-17.840576000000002	-2.390352	-20.219666	-10.821052	32.879727	hf_2p	0.8270729390000042	London dispersion
Peptide-Pentane_1.05	Peptide-Pentane	-15.820034027000002	1.317629972999999	-0.07688503946628893	1.05	-17.137664	-1.670059	-16.728656	-5.115972	15.18691	hf_2p	1.317629972999999	London dispersion
Peptide-Pentane_0.90	Peptide-Pentane	-16.744552028	-0.7867760280000002	0.04930361398731253	0.9	-15.957776	-2.898106	-22.013275	-15.846958	48.335794	hf_2p	0.7867760280000002	London dispersion
Peptide-Pentane_1.25	Peptide-Pentane	-11.140141361	-0.0023333609999998117	0.00020949912226892508	1.25	-11.137808	-0.880717	-10.679212	-1.3025	3.193374	hf_2p	0.0023333609999998117	London dispersion
Peptide-Pentane_1.00	Peptide-Pentane	-16.625745491	1.357086509000002	-0.07546567242578932	1.0	-17.982832000000002	-1.989912	-18.451261	-7.418167	22.353777	hf_2p	1.357086509000002	London dispersion
Peptide-Pentane_2.00	Peptide-Pentane	-1.7681430530000002	-0.5213110530000002	0.4181084965737166	2.0	-1.246832	-0.130251	-1.56021	-0.106106	0.0057	hf_2p	0.5213110530000002	London dispersion
Peptide-Pentane_1.10	Peptide-Pentane	-14.766645853	1.0279541470000009	-0.06508263248198756	1.1	-15.7946	-1.411306	-15.073999	-3.558704	10.307909	hf_2p	1.0279541470000009	London dispersion
Peptide-Pentane_1.50	Peptide-Pentane	-6.118669738	-1.0476617380000004	0.206598320886104	1.5	-5.071008	-0.435321	-5.599456	-0.378184	0.429965	hf_2p	1.0476617380000004	London dispersion
Pyridine-Pyridine_pi-pi_1.05	Pyridine-Pyridine_pi-pi	-14.790184749	1.3809752510000006	-0.08539741434751746	1.05	-16.17116	-0.749003	-16.090065	-3.667904	11.482956	hf_2p	1.3809752510000006	Pi stack
Pyridine-Pyridine_pi-pi_1.00	Pyridine-Pyridine_pi-pi	-16.420179483	-0.4833234829999977	0.030327404790505587	1.0	-15.936856	-0.928441	-18.953315	-6.698952	20.572424	hf_2p	0.4833234829999977	Pi stack
Pyridine-Pyridine_pi-pi_1.10	Pyridine-Pyridine_pi-pi	-12.943490532	2.148197468000001	-0.1423430876652102	1.1	-15.091688000000001	-0.607154	-13.475945	-2.074911	6.381258	hf_2p	2.148197468000001	Pi stack
Pyridine-Pyridine_pi-pi_1.25	Pyridine-Pyridine_pi-pi	-7.847828697000001	2.1770353030000003	-0.217163574787648	1.25	-10.024864	-0.333059	-7.485045	-0.618307	1.078288	hf_2p	2.1770353030000003	Pi stack
Pyridine-Pyridine_pi-pi_1.50	Pyridine-Pyridine_pi-pi	-3.195855614	0.9463043860000004	-0.22845674382447814	1.5	-4.1421600000000005	-0.133903	-2.720505	-0.389393	0.044467	hf_2p	0.9463043860000004	Pi stack
Pyridine-Pyridine_pi-pi_0.90	Pyridine-Pyridine_pi-pi	-17.683825806	-12.658841806000002	2.519180519977775	0.9	-5.024984000000001	-1.448967	-25.032674	-22.791077	64.543187	hf_2p	12.658841806000002	Pi stack
Pyridine-Pyridine_pi-pi_0.95	Pyridine-Pyridine_pi-pi	-17.520704389000002	-4.504280389000002	0.34604591775744253	0.95	-13.016424	-1.157048	-21.974553	-12.370284	36.604623	hf_2p	4.504280389000002	Pi stack
Pyridine-Pyridine_pi-pi_2.00	Pyridine-Pyridine_pi-pi	-0.848385041	0.18087895899999995	-0.1757362144211786	2.0	-1.029264	-0.028612	-0.56207	-0.263343	7e-06	hf_2p	0.18087895899999995	Pi stack
AcNH2-Uracil_1.05	AcNH2-Uracil	-92.789876478	-12.385948478000003	0.15404655949147167	1.05	-80.403928	-19.399441	-8.233547	-103.278291	70.721057	hf_2p	12.385948478000003	Hydrogen bonding
AcNH2-Uracil_1.50	AcNH2-Uracil	-44.00554413500001	-0.8266641350000086	0.019145103694213666	1.5	-43.17888	-3.95074	-4.113595	-38.331626	3.323961	hf_2p	0.8266641350000086	Hydrogen bonding
AcNH2-Uracil_1.10	AcNH2-Uracil	-85.613571966	-8.20538796599999	0.10600155619204281	1.1	-77.408184	-16.015987	-7.710459	-89.602252	50.639127	hf_2p	8.20538796599999	Hydrogen bonding
AcNH2-Uracil_1.25	AcNH2-Uracil	-66.53175493500001	-2.156730935000013	0.03350260397572843	1.25	-64.375024	-9.135485	-6.217546	-61.902818	18.400832	hf_2p	2.156730935000013	Hydrogen bonding
AcNH2-Uracil_2.00	AcNH2-Uracil	-21.057208873999997	-1.4300648739999957	0.07286158770730962	2.0	-19.627144	-1.026953	-1.565143	-18.714924	0.097941	hf_2p	1.4300648739999957	Hydrogen bonding
AcNH2-Uracil_1.00	AcNH2-Uracil	-100.04317033399998	-18.216682333999984	0.2226257386727875	1.0	-81.826488	-23.460018	-8.763504	-120.24927	98.573192	hf_2p	18.216682333999984	Hydrogen bonding
AcNH2-Uracil_0.90	AcNH2-Uracil	-112.41082105500001	-36.337333055000016	0.4776609303756391	0.9	-76.073488	-33.69282	-9.82708	-167.814048	190.279673	hf_2p	36.337333055000016	Hydrogen bonding
AcNH2-Uracil_0.95	AcNH2-Uracil	-106.872105567	-26.079065567	0.3227885170182976	0.95	-80.79304	-28.232989	-9.296477	-141.402287	137.10876	hf_2p	26.079065567	Hydrogen bonding
Water-Water_2.00	Water-Water	-4.530247715	-0.8817997149999997	0.24169173166233962	2.0	-3.648448	-0.105075	-0.194996	-4.252994	0.004366	hf_2p	0.8817997149999997	Hydrogen bonding
Water-Water_1.50	Water-Water	-10.37046933	-1.5296773300000002	0.17302492016552365	1.5	-8.840792	-0.507015	-0.699778	-9.447528	0.379319	hf_2p	1.5296773300000002	Hydrogen bonding
Water-Water_1.10	Water-Water	-23.107163454000002	-4.3335554540000025	0.23083231811381183	1.1	-18.773608	-2.759568	-1.538575	-24.316868	10.23549	hf_2p	4.3335554540000025	Hydrogen bonding
Water-Water_0.90	Water-Water	-34.948280645000004	-15.455024645000005	0.7928395669250948	0.9	-19.493256	-7.558055	-1.998593	-50.693697	49.099232	hf_2p	15.455024645000005	Hydrogen bonding
Water-Water_1.25	Water-Water	-16.891412062999997	-2.3603800629999974	0.162437193930892	1.25	-14.531032	-1.375931	-1.185039	-16.085357	3.059498	hf_2p	2.3603800629999974	Hydrogen bonding
Water-Water_1.00	Water-Water	-28.59683933	-7.881855330000004	0.3804905342915063	1.0	-20.714983999999998	-4.554655	-1.777809	-34.100037	22.553391	hf_2p	7.881855330000004	Hydrogen bonding
Water-Water_0.95	Water-Water	-31.725168007999997	-10.997632007999997	0.530580769851274	0.95	-20.727536	-5.877281	-1.891564	-41.277544	33.326591	hf_2p	10.997632007999997	Hydrogen bonding
Water-Water_1.05	Water-Water	-25.709476286999998	-5.7601642869999985	0.28873999699839265	1.05	-19.949312	-3.535869	-1.65919	-28.59105	15.216632	hf_2p	5.7601642869999985	Hydrogen bonding
Uracil-Neopentane_1.25	Uracil-Neopentane	-9.482664879000001	-0.687896879000002	0.07821660321227371	1.25	-8.794768	-0.364953	-8.482561	-1.700476	2.048308	hf_2p	0.687896879000002	London dispersion
Uracil-Neopentane_0.90	Uracil-Neopentane	-15.61457913	-3.255043129999997	0.2633628908075511	0.9	-12.359536000000002	-1.460155	-19.110503	-14.514297	39.552011	hf_2p	3.255043129999997	London dispersion
Uracil-Neopentane_1.10	Uracil-Neopentane	-13.097976191	0.3619518090000007	-0.02689106576201601	1.1	-13.459928000000001	-0.612657	-12.526	-3.710872	7.486308	hf_2p	0.3619518090000007	London dispersion
Uracil-Neopentane_0.95	Uracil-Neopentane	-15.651544313999999	-0.2376883139999979	0.015420431720654318	0.95	-15.413856000000001	-1.148108	-17.398032	-10.064532	26.253506	hf_2p	0.2376883139999979	London dispersion
Uracil-Neopentane_2.00	Uracil-Neopentane	-1.3042515909999999	-0.28335559099999985	0.2775557853101588	2.0	-1.020896	-0.062272	-1.057	-0.197851	0.001245	hf_2p	0.28335559099999985	London dispersion
Uracil-Neopentane_1.50	Uracil-Neopentane	-4.865320705999999	-0.8696007059999995	0.21763304385692678	1.5	-3.99572	-0.181812	-4.117995	-0.70414	0.211978	hf_2p	0.8696007059999995	London dispersion
Uracil-Neopentane_1.00	Uracil-Neopentane	-15.109862776	0.7140252240000002	-0.04512324809174586	1.0	-15.823888	-0.917682	-15.713228	-7.076883	17.354942	hf_2p	0.7140252240000002	London dispersion
Uracil-Neopentane_1.05	Uracil-Neopentane	-14.206749239	0.713394761	-0.047814200787874434	1.05	-14.920144	-0.744788	-14.081279	-5.067883	11.423665	hf_2p	0.713394761	London dispersion
MeNH2-Water_1.25	MeNH2-Water	-23.020067922000003	-1.121011922000001	0.051189965540067155	1.25	-21.899056	-2.621394	-2.576913	-21.656369	6.841636	hf_2p	1.121011922000001	Hydrogen bonding
MeNH2-Water_0.95	MeNH2-Water	-44.516733091999996	-14.090685091999994	0.4631125636822762	0.95	-30.426048	-10.615934	-3.898331	-61.654269	60.949406	hf_2p	14.090685091999994	Hydrogen bonding
MeNH2-Water_1.50	MeNH2-Water	-13.535152456	-0.3220804560000001	0.02437589502274718	1.5	-13.213072	-0.945167	-1.60134	-11.657834	0.995857	hf_2p	0.3220804560000001	Hydrogen bonding
MeNH2-Water_1.10	MeNH2-Water	-32.255702394000004	-4.273110394000003	0.152706025017268	1.1	-27.982592	-5.246663	-3.248402	-34.865433	20.765367	hf_2p	4.273110394000003	Hydrogen bonding
MeNH2-Water_0.90	MeNH2-Water	-48.610342562	-20.016886562	0.7000513181057931	0.9	-28.593456	-13.224819	-4.093935	-75.918358	86.642227	hf_2p	20.016886562	Hydrogen bonding
MeNH2-Water_1.00	MeNH2-Water	-40.227947049	-9.684747049000002	0.317083575034705	1.0	-30.5432	-8.431298	-3.689636	-50.488448	42.722617	hf_2p	9.684747049000002	Hydrogen bonding
MeNH2-Water_1.05	MeNH2-Water	-36.084553746	-6.503673745999993	0.21986072577962495	1.05	-29.580880000000004	-6.656607	-3.471829	-41.739702	29.839655	hf_2p	6.503673745999993	Hydrogen bonding
MeNH2-Water_2.00	MeNH2-Water	-5.344764744999999	-0.32814874499999824	0.06541237060998853	2.0	-5.016616000000001	-0.1908	-0.493498	-4.705486	0.015323	hf_2p	0.32814874499999824	Hydrogen bonding
Benzene-AcNH2_NH-pi_0.90	Benzene-AcNH2_NH-pi	-21.941207078999998	-5.836991078999997	0.3624511170863578	0.9	-16.104216	-5.774413	-10.454616	-26.992998	41.532496	hf_2p	5.836991078999997	Mixed influence
Benzene-AcNH2_NH-pi_1.00	Benzene-AcNH2_NH-pi	-20.716007811000004	-2.2729358110000035	0.12324062992325809	1.0	-18.443072	-3.913422	-8.856557	-18.016345	19.173963	hf_2p	2.2729358110000035	Mixed influence
Benzene-AcNH2_NH-pi_1.05	Benzene-AcNH2_NH-pi	-19.438411608000003	-1.572731608000005	0.08803088424286147	1.05	-17.865679999999998	-3.244891	-8.058711	-15.042052	12.923709	hf_2p	1.572731608000005	Mixed influence
Benzene-AcNH2_NH-pi_2.00	Benzene-AcNH2_NH-pi	-2.495470398	-0.43694239800000023	0.21225963309704812	2.0	-2.058528	-0.205016	-0.703505	-1.628293	0.00197	hf_2p	0.43694239800000023	Mixed influence
Benzene-AcNH2_NH-pi_1.50	Benzene-AcNH2_NH-pi	-7.713234278	-0.7343222779999996	0.10522016583673782	1.5	-6.978912	-0.740956	-2.67125	-4.59132	0.297574	hf_2p	0.7343222779999996	Mixed influence
Benzene-AcNH2_NH-pi_1.10	Benzene-AcNH2_NH-pi	-17.978376689	-1.2089046890000006	0.0720896095595616	1.1	-16.769472	-2.702588	-7.279586	-12.733337	8.669535	hf_2p	1.2089046890000006	Mixed influence
Benzene-AcNH2_NH-pi_0.95	Benzene-AcNH2_NH-pi	-21.635595135	-3.560715134999999	0.1969979958373167	0.95	-18.07488	-4.74215	-9.659084	-21.893424	28.298679	hf_2p	3.560715134999999	Mixed influence
Benzene-AcNH2_NH-pi_1.25	Benzene-AcNH2_NH-pi	-13.494967523	-0.9220475229999998	0.07333598901448508	1.25	-12.57292	-1.607826	-5.169568	-8.271251	2.550383	hf_2p	0.9220475229999998	Mixed influence
Water-Peptide_0.95	Water-Peptide	-46.164984155	-12.069568154999999	0.35399386694680596	0.95	-34.095416	-10.34518	-4.694253	-60.97061	57.334141	hf_2p	12.069568154999999	Hydrogen bonding
Water-Peptide_2.00	Water-Peptide	-7.982673346	-1.9493453460000003	0.3230961993115575	2.0	-6.033328	-0.291822	-0.795619	-6.971419	0.038552	hf_2p	1.9493453460000003	Hydrogen bonding
Water-Peptide_0.90	Water-Peptide	-49.482441054	-17.064809053999994	0.5264051690758903	0.9	-32.417632000000005	-12.711603	-4.907987	-73.683864	81.065623	hf_2p	17.064809053999994	Hydrogen bonding
Water-Peptide_1.50	Water-Peptide	-17.508349457	-1.4250534570000006	0.08860456569349967	1.5	-16.083296	-1.213399	-2.180395	-14.958004	1.246204	hf_2p	1.4250534570000006	Hydrogen bonding
Water-Peptide_1.00	Water-Peptide	-42.557782636	-8.445630635999997	0.2475842226547301	1.0	-34.112152	-8.359992	-4.46997	-51.025292	40.516604	hf_2p	8.445630635999997	Hydrogen bonding
Water-Peptide_1.10	Water-Peptide	-35.625857284	-4.187281283999997	0.1331892794381017	1.1	-31.438576	-5.442373	-3.998715	-37.052341	20.196751	hf_2p	4.187281283999997	Hydrogen bonding
Water-Peptide_1.25	Water-Peptide	-27.126078037000003	-1.925846037000003	0.07642175822032127	1.25	-25.200232	-2.954069	-3.275531	-24.919622	7.095242	hf_2p	1.925846037000003	Hydrogen bonding
Water-Peptide_1.05	Water-Peptide	-38.991194082999996	-5.908306082999992	0.1785910009730708	1.05	-33.082888000000004	-6.740061	-4.237022	-43.219373	28.61334	hf_2p	5.908306082999992	Hydrogen bonding
Uracil-Uracil_pi-pi_1.25	Uracil-Uracil_pi-pi	-25.976802332	0.03512566800000272	-0.0013503677236075204	1.25	-26.011928	-1.424204	-13.757606	-12.458183	2.850768	hf_2p	0.03512566800000272	Pi stack
Uracil-Uracil_pi-pi_1.10	Uracil-Uracil_pi-pi	-36.143837743999995	0.8761942560000122	-0.023668111794177056	1.1	-37.02003200000001	-2.493968	-21.118491	-19.48672	13.327896	hf_2p	0.8761942560000122	Pi stack
Uracil-Uracil_pi-pi_0.90	Uracil-Uracil_pi-pi	-44.964595314	-11.593011314000002	0.34739170049584706	0.9	-33.371584	-5.934248	-32.759288	-54.395419	96.815078	hf_2p	11.593011314000002	Pi stack
Uracil-Uracil_pi-pi_1.00	Uracil-Uracil_pi-pi	-42.394572878	-0.6549888779999904	0.015692271346067807	1.0	-41.73958400000001	-3.769441	-26.892367	-30.103357	36.346417	hf_2p	0.6549888779999904	Pi stack
Uracil-Uracil_pi-pi_0.95	Uracil-Uracil_pi-pi	-44.416522302	-4.082762301999992	0.10122444081583248	0.95	-40.333760000000005	-4.702229	-29.854975	-39.647746	59.509461	hf_2p	4.082762301999992	Pi stack
Uracil-Uracil_pi-pi_1.50	Uracil-Uracil_pi-pi	-14.071123416999999	-0.6990594169999973	0.05227760030164358	1.5	-13.372064000000002	-0.634799	-6.246511	-7.408759	0.193588	hf_2p	0.6990594169999973	Pi stack
Uracil-Uracil_pi-pi_1.05	Uracil-Uracil_pi-pi	-39.492491789	0.6320682110000035	-0.015752651518172497	1.05	-40.12456	-3.052088	-23.954304	-23.790911	22.069175	hf_2p	0.6320682110000035	Pi stack
Uracil-Uracil_pi-pi_2.00	Uracil-Uracil_pi-pi	-4.941485559	-0.6152295590000003	0.1422083110661968	2.0	-4.326256	-0.174343	-1.528831	-3.272823	0.000342	hf_2p	0.6152295590000003	Pi stack
Benzene-Uracil_pi-pi_1.50	Benzene-Uracil_pi-pi	-5.254586828	0.6532211720000003	-0.11056912682334975	1.5	-5.907808	-0.320586	-4.047206	-0.989729	0.082018	hf_2p	0.6532211720000003	Pi stack
Benzene-Uracil_pi-pi_1.25	Benzene-Uracil_pi-pi	-12.735828089000002	1.3349639109999991	-0.09487482374837174	1.25	-14.070792	-0.829658	-10.303297	-2.613359	1.746481	hf_2p	1.3349639109999991	Pi stack
Benzene-Uracil_pi-pi_0.95	Benzene-Uracil_pi-pi	-27.000559352	-5.151711351999996	0.23578869476322023	0.95	-21.848848000000004	-3.231794	-26.645544	-22.230423	50.454718	hf_2p	5.151711351999996	Pi stack
Benzene-Uracil_pi-pi_1.05	Benzene-Uracil_pi-pi	-22.89851727	0.5486187300000012	-0.023398112673547897	1.05	-23.447136	-1.99374	-20.350581	-9.112166	16.83547	hf_2p	0.5486187300000012	Pi stack
Benzene-Uracil_pi-pi_2.00	Benzene-Uracil_pi-pi	-1.0753902370000001	0.05847376300000007	-0.051570349706843197	2.0	-1.1338640000000002	-0.069519	-0.872307	-0.147275	3.2e-05	hf_2p	0.05847376300000007	Pi stack
Benzene-Uracil_pi-pi_1.10	Benzene-Uracil_pi-pi	-20.253663496999998	1.2688325030000023	-0.058953780407253985	1.1	-21.522496	-1.584054	-17.427977	-6.225652	9.632909	hf_2p	1.2688325030000023	Pi stack
Benzene-Uracil_pi-pi_0.90	Benzene-Uracil_pi-pi	-27.602770872000008	-12.992242872000007	0.889238422594995	0.9	-14.610528	-4.164304	-29.792685	-36.313979	86.284184	hf_2p	12.992242872000007	Pi stack
Benzene-Uracil_pi-pi_1.00	Benzene-Uracil_pi-pi	-25.269637275	-1.249293275000003	0.05200979948497004	1.0	-24.020343999999998	-2.52821	-23.458782	-13.966828	29.249743	hf_2p	1.249293275000003	Pi stack
Ethyne-Ethyne_TS_1.50	Ethyne-Ethyne_TS	-2.2064275589999998	-0.2692355589999995	0.13898238223160095	1.5	-1.9371920000000002	-0.076913	-0.691392	-1.472688	0.040028	hf_2p	0.2692355589999995	Mixed influence
Ethyne-Ethyne_TS_1.00	Ethyne-Ethyne_TS	-7.960074326999999	-1.617130326999999	0.25494948828178193	1.0	-6.342944	-0.854354	-3.023707	-7.739591	7.194371	hf_2p	1.617130326999999	Mixed influence
Ethyne-Ethyne_TS_1.25	Ethyne-Ethyne_TS	-4.432377107	-0.5245211069999995	0.13422221980543794	1.25	-3.907856	-0.234189	-1.558576	-2.972749	0.591756	hf_2p	0.5245211069999995	Mixed influence
Ethyne-Ethyne_TS_1.10	Ethyne-Ethyne_TS	-6.49323631	-0.88249231	0.1572861477907386	1.1	-5.610744	-0.49815	-2.373192	-5.036283	2.713924	hf_2p	0.88249231	Mixed influence
Ethyne-Ethyne_TS_1.05	Ethyne-Ethyne_TS	-7.245909006	-1.1540050059999993	0.18943256591042787	1.05	-6.091904	-0.650347	-2.689184	-6.186825	4.437791	hf_2p	1.1540050059999993	Mixed influence
Ethyne-Ethyne_TS_2.00	Ethyne-Ethyne_TS	-0.6287519269999999	-0.06391192699999992	0.11315049748601361	2.0	-0.56484	-0.012319	-0.14649	-0.472427	0.000118	hf_2p	0.06391192699999992	Mixed influence
Ethyne-Ethyne_TS_0.95	Ethyne-Ethyne_TS	-8.537890163	-2.412514163	0.39385568543057603	0.95	-6.125376	-1.127111	-3.371637	-9.865262	11.554802	hf_2p	2.412514163	Mixed influence
Ethyne-Ethyne_TS_0.90	Ethyne-Ethyne_TS	-8.814948781	-3.7815967809999993	0.7513078324345285	0.9	-5.033352000000001	-1.489332	-3.726392	-12.803421	18.372779	hf_2p	3.7815967809999993	Mixed influence
MeNH2-MeNH2_0.90	MeNH2-MeNH2	-24.281730713	-8.700514713	0.5583976701818395	0.9	-15.581216000000001	-5.981536	-7.228614	-36.112034	49.200187	hf_2p	8.700514713	Hydrogen bonding
MeNH2-MeNH2_2.00	MeNH2-MeNH2	-2.166904347	-0.5351443469999999	0.3279553040888365	2.0	-1.63176	-0.078679	-0.50105	-1.604166	0.003074	hf_2p	0.5351443469999999	Hydrogen bonding
MeNH2-MeNH2_1.05	MeNH2-MeNH2	-17.912499991	-1.1095559910000006	0.06603342789215988	1.05	-16.802944	-2.682242	-5.618966	-17.13466	14.422611	hf_2p	1.1095559910000006	Hydrogen bonding
MeNH2-MeNH2_1.25	MeNH2-MeNH2	-11.343086599	0.34282540100000247	-0.029336640649014166	1.25	-11.685912000000002	-1.025798	-3.671927	-8.139429	2.663887	hf_2p	0.34282540100000247	Hydrogen bonding
MeNH2-MeNH2_0.95	MeNH2-MeNH2	-22.114446722	-4.905654721999998	0.2850667683123834	0.95	-17.208792000000003	-4.565039	-6.692926	-27.675399	32.823927	hf_2p	4.905654721999998	Hydrogen bonding
MeNH2-MeNH2_1.50	MeNH2-MeNH2	-6.306798742	-0.8299427420000001	0.15153634530467847	1.5	-5.476856	-0.376669	-1.939957	-4.208843	0.297869	hf_2p	0.8299427420000001	Hydrogen bonding
MeNH2-MeNH2_1.00	MeNH2-MeNH2	-19.956429604999997	-2.5300696049999942	0.14518635016147916	1.0	-17.426360000000003	-3.48933	-6.153461	-21.575463	21.802941	hf_2p	2.5300696049999942	Hydrogen bonding
MeNH2-MeNH2_1.10	MeNH2-MeNH2	-16.024185928999998	-0.30908192899999776	0.019667825869940012	1.1	-15.715104	-2.078888	-5.097607	-13.866716	9.504091	hf_2p	0.30908192899999776	Hydrogen bonding
Uracil-Pentane_1.25	Uracil-Pentane	-11.398942582	-0.9054705819999995	0.08628894059087397	1.25	-10.493472	-0.748894	-11.265355	-0.711639	2.43178	hf_2p	0.9054705819999995	London dispersion
Uracil-Pentane_2.00	Uracil-Pentane	-1.280049567	-0.32609756700000003	0.3418385484804267	2.0	-0.953952	-0.099329	-1.245274	0.044553	0.000892	hf_2p	0.32609756700000003	London dispersion
Uracil-Pentane_1.10	Uracil-Pentane	-16.285728952	1.1322630480000022	-0.06500537191657925	1.1	-17.417992	-1.257549	-17.122294	-2.918897	9.825307	hf_2p	1.1322630480000022	London dispersion
Uracil-Pentane_1.50	Uracil-Pentane	-5.421530241999999	-1.1873222419999987	0.2804118838753312	1.5	-4.234208000000001	-0.350319	-5.194099	-0.049643	0.213439	hf_2p	1.1873222419999987	London dispersion
Uracil-Pentane_1.05	Uracil-Pentane	-17.77149655	1.847279450000002	-0.09415875129009078	1.05	-19.618776	-1.51457	-19.407897	-4.67259	15.515856	hf_2p	1.847279450000002	London dispersion
Uracil-Pentane_0.95	Uracil-Pentane	-19.448775789000003	0.6009522109999992	-0.029973085470286636	0.95	-20.049728	-2.253538	-24.302754	-11.899265	38.273885	hf_2p	0.6009522109999992	London dispersion
Uracil-Pentane_0.90	Uracil-Pentane	-18.953973329	-2.502485328999999	0.15211300819719156	0.9	-16.451488	-2.792328	-26.833262	-18.878059	59.792963	hf_2p	2.502485328999999	London dispersion
Uracil-Pentane_1.00	Uracil-Pentane	-18.921590736000002	1.7222652640000007	-0.08342749842858817	1.0	-20.643856000000003	-1.838602	-21.817181	-7.467843	24.412022	hf_2p	1.7222652640000007	London dispersion
AcOH-Uracil_1.05	AcOH-Uracil	-95.4319641	-13.894172100000006	0.17040162309030893	1.05	-81.537792	-20.772765	-8.000797	-110.104355	81.141687	hf_2p	13.894172100000006	Hydrogen bonding
AcOH-Uracil_0.90	AcOH-Uracil	-114.82432161699998	-37.75085761699998	0.48980356737307124	0.9	-77.073464	-36.816739	-9.44625	-179.981502	214.77788	hf_2p	37.75085761699998	Hydrogen bonding
AcOH-Uracil_1.00	AcOH-Uracil	-103.0399831	-19.8746151	0.23897705953757098	1.0	-83.165368	-25.29263	-8.485912	-128.790979	112.467814	hf_2p	19.8746151	Hydrogen bonding
AcOH-Uracil_2.00	AcOH-Uracil	-18.480079155	-0.9951431549999974	0.056914314985196245	2.0	-17.484936	-0.887385	-1.600313	-16.226366	0.122	hf_2p	0.9951431549999974	Hydrogen bonding
AcOH-Uracil_1.10	AcOH-Uracil	-87.71689460000002	-9.488646600000024	0.12129437693657699	1.1	-78.228248	-17.013355	-7.517193	-94.877531	58.432069	hf_2p	9.488646600000024	Hydrogen bonding
AcOH-Uracil_1.50	AcOH-Uracil	-42.409197215000006	-0.7658452150000059	0.018390575643382548	1.5	-41.643352	-3.829765	-4.103245	-37.164893	3.988128	hf_2p	0.7658452150000059	Hydrogen bonding
AcOH-Uracil_0.95	AcOH-Uracil	-109.867645761	-27.727357760999993	0.337561000041782	0.95	-82.14028800000001	-30.628337	-8.969794	-151.7629	155.58681	hf_2p	27.727357760999993	Hydrogen bonding
AcOH-Uracil_1.25	AcOH-Uracil	-66.865793009	-2.745993009000003	0.042825975892002204	1.25	-64.1198	-9.411268	-6.117746	-63.660439	21.586887	hf_2p	2.745993009000003	Hydrogen bonding
Uracil-Cyclopentane_1.25	Uracil-Cyclopentane	-10.055726969999998	-0.21495896999999786	0.021843718904865743	1.25	-9.840768	-0.477885	-10.305805	-0.558757	2.458921	hf_2p	0.21495896999999786	London dispersion
Uracil-Cyclopentane_1.50	Uracil-Cyclopentane	-5.175978284	-0.774410284	0.17593963878326996	1.5	-4.401568	-0.241973	-5.018133	-0.097416	0.276031	hf_2p	0.774410284	London dispersion
Uracil-Cyclopentane_1.00	Uracil-Cyclopentane	-15.817874978999999	1.8427890210000015	-0.10434426593473504	1.0	-17.660664	-1.099598	-19.160646	-5.647309	20.356819	hf_2p	1.8427890210000015	London dispersion
Uracil-Cyclopentane_1.10	Uracil-Cyclopentane	-13.811806245	1.3133537550000014	-0.08683238755821435	1.1	-15.125160000000001	-0.76916	-15.223238	-2.231731	8.785151	hf_2p	1.3133537550000014	London dispersion
Uracil-Cyclopentane_0.95	Uracil-Cyclopentane	-16.267378214000004	0.7280297859999969	-0.04283685251922148	0.95	-16.995408	-1.335858	-21.268395	-8.933264	30.942216	hf_2p	0.7280297859999969	London dispersion
Uracil-Cyclopentane_0.90	Uracil-Cyclopentane	-16.026460043	-2.8635960429999994	0.2175511380350051	0.9	-13.162864	-1.646556	-23.434094	-14.060916	46.991205	hf_2p	2.8635960429999994	London dispersion
Uracil-Cyclopentane_1.05	Uracil-Cyclopentane	-14.93815921	1.8020247900000026	-0.10764665370464281	1.05	-16.740184000000003	-0.915255	-17.137619	-3.555212	13.380663	hf_2p	1.8020247900000026	London dispersion
Uracil-Cyclopentane_2.00	Uracil-Cyclopentane	-1.399779694	-0.299387694	0.2720736737453562	2.0	-1.100392	-0.080063	-1.275039	-0.061569	0.002307	hf_2p	0.299387694	London dispersion
Pyridine-Ethyne_0.95	Pyridine-Ethyne	-25.206169918	-8.269337917999998	0.4882458489285361	0.95	-16.936832000000003	-5.364186	-4.300737	-29.990444	27.613304	hf_2p	8.269337917999998	Mixed influence
Pyridine-Ethyne_1.05	Pyridine-Ethyne	-20.131382117999998	-3.479062117999998	0.20892356848775415	1.05	-16.65232	-3.190876	-3.590441	-19.752421	11.904646	hf_2p	3.479062117999998	Mixed influence
Pyridine-Ethyne_1.00	Pyridine-Ethyne	-22.570272049000003	-5.399136049000003	0.31443091761663305	1.0	-17.171136	-4.128643	-3.939074	-24.136907	18.187648	hf_2p	5.399136049000003	Mixed influence
Pyridine-Ethyne_1.25	Pyridine-Ethyne	-12.634311977	-0.5509199769999995	0.04559315604426303	1.25	-12.083392	-1.236234	-2.364027	-10.280135	2.067105	hf_2p	0.5509199769999995	Mixed influence
Pyridine-Ethyne_1.10	Pyridine-Ethyne	-17.923927765000002	-2.213007765000002	0.14085793607248984	1.1	-15.71092	-2.483415	-3.256756	-16.429687	7.745768	hf_2p	2.213007765000002	Mixed influence
Pyridine-Ethyne_0.90	Pyridine-Ethyne	-27.930452904	-12.445468903999998	0.8037120932123661	0.9	-15.484984	-6.966788	-4.673359	-37.867318	41.658876	hf_2p	12.445468903999998	Mixed influence
Pyridine-Ethyne_1.50	Pyridine-Ethyne	-7.185059181000001	-0.09736318100000041	0.013736929603075584	1.5	-7.087696	-0.458342	-1.291861	-5.626096	0.208137	hf_2p	0.09736318100000041	Mixed influence
Pyridine-Ethyne_2.00	Pyridine-Ethyne	-2.6824453179999996	-0.05907731799999949	0.0225196457378452	2.0	-2.623368	-0.096871	-0.363807	-2.24164	0.001627	hf_2p	0.05907731799999949	Mixed influence
Pentane-Pentane_0.95	Pentane-Pentane	-15.628609913000002	-0.25659391300000145	0.01669227465024766	0.95	-15.372016	-0.036896	-21.638297	-8.306886	29.579795	hf_2p	0.25659391300000145	London dispersion
Pentane-Pentane_1.05	Pentane-Pentane	-14.752769666	0.5230143339999991	-0.034238133636872524	1.05	-15.275784	-0.025807	-17.994547	-4.025664	15.027143	hf_2p	0.5230143339999991	London dispersion
Pentane-Pentane_1.10	Pentane-Pentane	-13.893556990999999	0.06845100900000212	-0.004902662210192267	1.1	-13.962008	-0.022152	-16.291717	-2.78249	10.718429	hf_2p	0.06845100900000212	London dispersion
Pentane-Pentane_1.50	Pentane-Pentane	-6.292248861	-1.8321048609999995	0.41077258066107264	1.5	-4.4601440000000006	-0.007742	-6.519959	-0.077913	0.642969	hf_2p	1.8321048609999995	London dispersion
Pentane-Pentane_1.00	Pentane-Pentane	-15.382023893	0.6008561070000003	-0.037593731980719386	1.0	-15.98288	-0.030511	-19.782825	-5.793311	21.069304	hf_2p	0.6008561070000003	London dispersion
Pentane-Pentane_1.25	Pentane-Pentane	-10.815624647	-1.3723366469999991	0.14532402771153427	1.25	-9.443288	-0.014594	-11.798368	-0.871435	3.847211	hf_2p	1.3723366469999991	London dispersion
Pentane-Pentane_2.00	Pentane-Pentane	-1.920244973	-0.7570929729999998	0.6508977098435971	2.0	-1.1631520000000002	-0.002406	-1.946671	0.022394	0.012297	hf_2p	0.7570929729999998	London dispersion
Pentane-Pentane_0.90	Pentane-Pentane	-15.272631799000003	-3.0595357990000025	0.25051271184636575	0.9	-12.213096	-0.046288	-23.541764	-11.886125	41.633869	hf_2p	3.0595357990000025	London dispersion
Ethyne-Water_CH-O_1.25	Ethyne-Water_CH-O	-9.890814784000002	-1.510262784	0.1802104185977248	1.25	-8.380552000000002	-0.875523	-1.097115	-8.609906	1.070621	hf_2p	1.510262784	Mixed influence
Ethyne-Water_CH-O_1.05	Ethyne-Water_CH-O	-15.399087112	-3.6545991119999996	0.31117568616017993	1.05	-11.744488	-2.132964	-1.667675	-15.280494	6.725468	hf_2p	3.6545991119999996	Mixed influence
Ethyne-Water_CH-O_0.90	Ethyne-Water_CH-O	-21.162080326999998	-10.250208326999998	0.93936295504566	0.9	-10.911872	-4.580589	-2.131719	-27.743716	25.549624	hf_2p	10.250208326999998	Mixed influence
Ethyne-Water_CH-O_2.00	Ethyne-Water_CH-O	-2.330812959	-0.4019889590000001	0.2084114253037084	2.0	-1.928824	-0.078048	-0.146444	-2.122017	0.000661	hf_2p	0.4019889590000001	Mixed influence
Ethyne-Water_CH-O_0.95	Ethyne-Water_CH-O	-19.111418688	-7.090786688	0.5898846822696177	0.95	-12.020632	-3.524531	-1.977836	-22.284085	16.455053	hf_2p	7.090786688	Mixed influence
Ethyne-Water_CH-O_1.00	Ethyne-Water_CH-O	-17.176872462000002	-5.013984462000002	0.4122363423884197	1.0	-12.162888	-2.729649	-1.822426	-18.276437	10.544121	hf_2p	5.013984462000002	Mixed influence
Ethyne-Water_CH-O_1.50	Ethyne-Water_CH-O	-5.812359862	-0.866871862	0.1752854039884436	1.5	-4.945488	-0.343984	-0.580852	-5.002777	0.097914	hf_2p	0.866871862	Mixed influence
Ethyne-Water_CH-O_1.10	Ethyne-Water_CH-O	-13.787534941000002	-2.7668789410000016	0.2510629985184186	1.1	-11.020656	-1.683122	-1.515783	-12.992205	4.272165	hf_2p	2.7668789410000016	Mixed influence
Benzene-Benzene_pi-pi_1.50	Benzene-Benzene_pi-pi	-1.0321588430000002	1.1226011569999998	-0.5209866328500621	1.5	-2.15476	-0.183541	-2.416039	1.518252	0.026828	hf_2p	1.1226011569999998	Pi stack
Benzene-Benzene_pi-pi_0.90	Benzene-Benzene_pi-pi	-13.561002618000002	-13.121682618000001	29.86816584266594	0.9	-0.43932	-2.869161	-24.61242	-12.613093	53.543189	hf_2p	13.121682618000001	Pi stack
Benzene-Benzene_pi-pi_1.10	Benzene-Benzene_pi-pi	-8.570607873	2.337080127000002	-0.21425989879798554	1.1	-10.907688000000002	-1.067891	-12.661957	2.580824	4.88256	hf_2p	2.337080127000002	Pi stack
Benzene-Benzene_pi-pi_0.95	Benzene-Benzene_pi-pi	-13.043148322	-4.608204322000001	0.5463230487363047	0.95	-8.434944	-2.229994	-21.368432	-4.287889	29.698676	hf_2p	4.608204322000001	Pi stack
Benzene-Benzene_pi-pi_1.00	Benzene-Benzene_pi-pi	-11.818794260999997	-0.41739426099999655	0.03660903582016213	1.0	-11.4014	-1.737482	-18.217905	-0.129515	16.337781	hf_2p	0.41739426099999655	Pi stack
Benzene-Benzene_pi-pi_1.25	Benzene-Benzene_pi-pi	-4.323526941	2.2788250590000008	-0.34515352392601917	1.25	-6.602352000000001	-0.533002	-6.812762	2.536516	0.784989	hf_2p	2.2788250590000008	Pi stack
Benzene-Benzene_pi-pi_1.05	Benzene-Benzene_pi-pi	-10.240651969000002	1.5289400309999994	-0.12990595009580616	1.05	-11.769592000000001	-1.359223	-15.2879	1.802096	8.94146	hf_2p	1.5289400309999994	Pi stack
Benzene-Benzene_pi-pi_2.00	Benzene-Benzene_pi-pi	0.030830557000000036	0.33207855700000005	-1.102342777379435	2.0	-0.301248	-0.029376	-0.50437	0.558789	1e-06	hf_2p	0.33207855700000005	Pi stack
Peptide-Ethene_1.50	Peptide-Ethene	-4.225116431	-0.5013564309999996	0.13463714927922302	1.5	-3.7237600000000004	-0.285697	-2.502638	-1.569459	0.157516	hf_2p	0.5013564309999996	Mixed influence
Peptide-Ethene_1.25	Peptide-Ethene	-8.027784202	-0.20788820199999947	0.02658452260746172	1.25	-7.819896	-0.676079	-5.130443	-3.086194	1.508751	hf_2p	0.20788820199999947	Mixed influence
Peptide-Ethene_0.90	Peptide-Ethene	-14.304283685999998	-3.4300676859999975	0.31543126290667733	0.9	-10.874216	-2.922442	-11.305613	-16.574104	32.829184	hf_2p	3.4300676859999975	Mixed influence
Peptide-Ethene_0.95	Peptide-Ethene	-13.908433858999999	-1.5572658589999993	0.12608247730093214	0.95	-12.351168	-2.314543	-10.331584	-12.026133	21.253322	hf_2p	1.5572658589999993	Mixed influence
Peptide-Ethene_2.00	Peptide-Ethene	-1.243416273	-0.43172027299999993	0.5318743384222663	2.0	-0.8116960000000001	-0.068356	-0.621002	-0.568168	0.001327	hf_2p	0.43172027299999993	Mixed influence
Peptide-Ethene_1.10	Peptide-Ethene	-11.163963104	-0.11401910400000048	0.01031852324319476	1.1	-11.049944	-1.210523	-7.514892	-5.445648	5.708509	hf_2p	0.11401910400000048	Mixed influence
Peptide-Ethene_1.00	Peptide-Ethene	-13.163257354	-0.6363613539999999	0.050799603828434424	1.0	-12.526896	-1.849283	-9.365753	-8.974251	13.735507	hf_2p	0.6363613539999999	Mixed influence
Peptide-Ethene_1.05	Peptide-Ethene	-12.213718212	-0.23911021199999816	0.0199681035070207	1.05	-11.974608000000002	-1.490144	-8.421799	-6.893584	8.862372	hf_2p	0.23911021199999816	Mixed influence
Benzene-Pyridine_TS_1.50	Benzene-Pyridine_TS	-5.294503476	-0.7967034760000002	0.17713181466494737	1.5	-4.4978	-0.270817	-2.948465	-2.210632	0.169195	hf_2p	0.7967034760000002	Mixed influence
Benzene-Pyridine_TS_1.25	Benzene-Pyridine_TS	-9.625701865	-0.6970458649999998	0.07806839741613965	1.25	-8.928656	-0.598735	-6.237553	-3.688818	1.611244	hf_2p	0.6970458649999998	Mixed influence
Benzene-Pyridine_TS_1.05	Benzene-Pyridine_TS	-14.079515751	-0.30997175100000085	0.02251140277412243	1.05	-13.769544	-1.140732	-10.536433	-7.148777	9.323097	hf_2p	0.30997175100000085	Mixed influence
Benzene-Pyridine_TS_1.10	Benzene-Pyridine_TS	-13.018331528	-0.23202752799999793	0.018146567452173662	1.1	-12.786304000000001	-0.972206	-9.324233	-5.832571	6.018874	hf_2p	0.23202752799999793	Mixed influence
Benzene-Pyridine_TS_1.00	Benzene-Pyridine_TS	-14.942709152000003	-0.9095731520000019	0.06481610040692272	1.0	-14.033136	-1.336509	-11.823764	-9.043694	14.428795	hf_2p	0.9095731520000019	Mixed influence
Benzene-Pyridine_TS_2.00	Benzene-Pyridine_TS	-1.711662053	-0.2681820530000001	0.1857885478150027	2.0	-1.4434799999999999	-0.065446	-0.695051	-0.964621	0.001161	hf_2p	0.2681820530000001	Mixed influence
Benzene-Pyridine_TS_0.95	Benzene-Pyridine_TS	-15.436157139999999	-2.616381139999998	0.20408945834935008	0.95	-12.819776000000001	-1.56355	-13.177649	-11.817006	22.296966	hf_2p	2.616381139999998	Mixed influence
Benzene-Pyridine_TS_0.90	Benzene-Pyridine_TS	-15.290343785000001	-6.508127784999999	0.7410575855797669	0.9	-8.782216000000002	-1.826935	-14.578173	-15.91485	34.370532	hf_2p	6.508127784999999	Mixed influence
Water-MeOH_1.50	Water-MeOH	-11.09669404	-1.080198039999999	0.10784190798858194	1.5	-10.016496	-0.62265	-1.263939	-9.591275	0.533006	hf_2p	1.080198039999999	Hydrogen bonding
Water-MeOH_0.95	Water-MeOH	-33.671529965000005	-10.115609965000004	0.42942962809349006	0.95	-23.55592	-6.684345	-3.264617	-44.752433	40.645462	hf_2p	10.115609965000004	Hydrogen bonding
Water-MeOH_1.00	Water-MeOH	-30.479974226000003	-6.907318226000001	0.29302248444129503	1.0	-23.572656000000002	-5.226762	-3.068052	-36.695677	27.795556	hf_2p	6.907318226000001	Hydrogen bonding
Water-MeOH_0.90	Water-MeOH	-36.854399786	-14.708487786	0.6641626583723442	0.9	-22.145912000000003	-8.511557	-3.453132	-55.309819	59.264601	hf_2p	14.708487786	Hydrogen bonding
Water-MeOH_1.25	Water-MeOH	-18.129322419	-1.5313944190000015	0.09226419219314613	1.25	-16.597928	-1.636018	-2.07665	-16.673824	3.989431	hf_2p	1.5313944190000015	Hydrogen bonding
Water-MeOH_1.05	Water-MeOH	-27.478956794	-4.7431007939999965	0.20861764756075143	1.05	-22.735856000000002	-4.090533	-2.86703	-30.519896	18.953953	hf_2p	4.7431007939999965	Hydrogen bonding
Water-MeOH_1.10	Water-MeOH	-24.743073970999998	-3.3251779709999987	0.1552523166141062	1.1	-21.417896	-3.216027	-2.664857	-25.74676	12.888686	hf_2p	3.3251779709999987	Hydrogen bonding
Water-MeOH_2.00	Water-MeOH	-4.729017336	-0.7332973360000001	0.18352070115023078	2.0	-3.99572	-0.136492	-0.387938	-4.235009	0.007284	hf_2p	0.7332973360000001	Hydrogen bonding
Water-Pyridine_0.90	Water-Pyridine	-42.631166433999994	-15.322198433999993	0.5610683799548922	0.9	-27.308968	-11.685483	-4.053442	-67.520601	79.023339	hf_2p	15.322198433999993	Hydrogen bonding
Water-Pyridine_1.05	Water-Pyridine	-32.747735427	-4.710751427000002	0.16801919304159113	1.05	-28.036984	-6.037579	-3.311618	-37.6611	26.954966	hf_2p	4.710751427000002	Hydrogen bonding
Water-Pyridine_1.25	Water-Pyridine	-21.445834901999998	-0.6722749019999981	0.03236204588910124	1.25	-20.77356	-2.482954	-2.382578	-20.03418	6.112856	hf_2p	0.6722749019999981	Hydrogen bonding
Water-Pyridine_1.00	Water-Pyridine	-36.170344050000004	-7.183592050000005	0.24782328320192637	1.0	-28.986752	-7.57358	-3.557768	-45.304349	38.707954	hf_2p	7.183592050000005	Hydrogen bonding
Water-Pyridine_1.50	Water-Pyridine	-12.888855483	-0.2280714830000008	0.018014009479981715	1.5	-12.660784	-0.946436	-1.453762	-11.099638	0.875325	hf_2p	0.2280714830000008	Hydrogen bonding
Water-Pyridine_2.00	Water-Pyridine	-5.318512748	-0.31863274799999974	0.06372807907389771	2.0	-4.99988	-0.212081	-0.460736	-4.693658	0.012747	hf_2p	0.31863274799999974	Hydrogen bonding
Water-Pyridine_0.95	Water-Pyridine	-39.583269082	-10.638357081999999	0.3675380696268829	0.95	-28.944912000000002	-9.452404	-3.805715	-55.055681	55.398778	hf_2p	10.638357081999999	Hydrogen bonding
Water-Pyridine_1.10	Water-Pyridine	-29.505442212999995	-2.995618212999993	0.11300030558482746	1.1	-26.509824000000002	-4.807771	-3.069186	-31.647512	18.70494	hf_2p	2.995618212999993	Hydrogen bonding
Neopentane-Pentane_1.50	Neopentane-Pentane	-4.531718833	-1.5568948330000003	0.5233569559073076	1.5	-2.974824	-0.010886	-4.747439	-0.040312	0.545925	hf_2p	1.5568948330000003	London dispersion
Neopentane-Pentane_1.25	Neopentane-Pentane	-7.513217118000001	-1.1702731180000008	0.18449999211722518	1.25	-6.342944	-0.022816	-8.311298	-0.63106	2.984458	hf_2p	1.1702731180000008	London dispersion
Neopentane-Pentane_0.90	Neopentane-Pentane	-10.625608395	-2.621616395	0.32753860760980275	0.9	-8.003992	-0.07097	-16.033375	-7.783601	27.316199	hf_2p	2.621616395	London dispersion
Neopentane-Pentane_1.05	Neopentane-Pentane	-10.033150505	0.5021614949999993	-0.047664605946174096	1.05	-10.535312	-0.042095	-12.378554	-2.788056	10.654148	hf_2p	0.5021614949999993	London dispersion
Neopentane-Pentane_1.00	Neopentane-Pentane	-10.468994157000001	0.6227898429999978	-0.056148753257365805	1.0	-11.091783999999999	-0.049539	-13.551544	-3.942159	14.565956	hf_2p	0.6227898429999978	London dispersion
Neopentane-Pentane_2.00	Neopentane-Pentane	-1.458599073	-0.659455073	0.8252018071836864	2.0	-0.7991440000000001	-0.002656	-1.495001	0.032721	0.011987	hf_2p	0.659455073	London dispersion
Neopentane-Pentane_1.10	Neopentane-Pentane	-9.474012480999999	0.07387551900000133	-0.007737367572807864	1.1	-9.547888	-0.035962	-11.263238	-1.958026	7.785833	hf_2p	0.07387551900000133	London dispersion
Neopentane-Pentane_0.95	Neopentane-Pentane	-10.703621755	-0.06789375500000006	0.0063835550326221254	0.95	-10.635728	-0.0588	-14.773182	-5.547264	19.925857	hf_2p	0.06789375500000006	London dispersion
MeOH-Peptide_2.00	MeOH-Peptide	-7.481533518	-2.862397518	0.619682451003824	2.0	-4.619136	-0.381791	-1.089353	-6.108748	0.047723	hf_2p	2.862397518	Hydrogen bonding
MeOH-Peptide_1.00	MeOH-Peptide	-43.835964741	-8.983244740999993	0.25774874216416943	1.0	-34.852720000000005	-9.439167	-6.541246	-50.346277	42.538576	hf_2p	8.983244740999993	Hydrogen bonding
MeOH-Peptide_1.05	MeOH-Peptide	-40.134476168000006	-6.177132168000007	0.1819085782445178	1.05	-33.957344	-7.689481	-6.12686	-42.490582	30.221895	hf_2p	6.177132168000007	Hydrogen bonding
MeOH-Peptide_1.25	MeOH-Peptide	-27.595417988999998	-1.5374659889999975	0.059001796802757085	1.25	-26.057952	-3.492148	-4.555717	-23.976526	7.713443	hf_2p	1.5374659889999975	Hydrogen bonding
MeOH-Peptide_0.90	MeOH-Peptide	-50.817179974000005	-18.248923974000007	0.5603285596256676	0.9	-32.568256	-14.028593	-7.370164	-73.032031	84.226753	hf_2p	18.248923974000007	Hydrogen bonding
MeOH-Peptide_0.95	MeOH-Peptide	-47.519868083000006	-12.918188083000004	0.3733399095939851	0.95	-34.60168	-11.551986	-6.956715	-60.322333	59.866855	hf_2p	12.918188083000004	Hydrogen bonding
MeOH-Peptide_1.50	MeOH-Peptide	-17.373695313000002	-2.026783313000001	0.1320645686246198	1.5	-15.346912000000001	-1.487791	-2.950978	-13.914139	1.414676	hf_2p	2.026783313000001	Hydrogen bonding
MeOH-Peptide_1.10	MeOH-Peptide	-36.60521095600001	-4.233602956000006	0.13078136112361194	1.1	-32.371608	-6.269622	-5.718478	-36.265936	21.471566	hf_2p	4.233602956000006	Hydrogen bonding
Benzene-MeOH_OH-pi_1.50	Benzene-MeOH_OH-pi	-7.656259277	-1.204531277	0.18669901722453272	1.5	-6.451728	-0.567489	-2.985192	-4.304504	0.183774	hf_2p	1.204531277	Mixed influence
Benzene-MeOH_OH-pi_0.90	Benzene-MeOH_OH-pi	-18.254032539000004	-4.015880539000003	0.2820506860019476	0.9	-14.238152000000001	-4.491388	-12.77725	-20.782077	38.993565	hf_2p	4.015880539000003	Mixed influence
Benzene-MeOH_OH-pi_1.10	Benzene-MeOH_OH-pi	-16.74455601	-0.8286200099999999	0.05206228587498717	1.1	-15.915936	-2.14558	-8.536968	-9.882218	7.005218	hf_2p	0.8286200099999999	Mixed influence
Benzene-MeOH_OH-pi_2.00	Benzene-MeOH_OH-pi	-2.615976236	-0.41519223599999977	0.18865651331525482	2.0	-2.200784	-0.132297	-0.722217	-1.788147	0.001283	hf_2p	0.41519223599999977	Mixed influence
Benzene-MeOH_OH-pi_1.25	Benzene-MeOH_OH-pi	-12.958350496000001	-1.1887584960000002	0.10100252379181879	1.25	-11.769592000000001	-1.278857	-5.92718	-6.90007	1.847055	hf_2p	1.1887584960000002	Mixed influence
Benzene-MeOH_OH-pi_1.05	Benzene-MeOH_OH-pi	-17.826174140000003	-0.8516861400000018	0.05017448184593266	1.05	-16.974488	-2.56415	-9.540058	-11.486757	10.844646	hf_2p	0.8516861400000018	Mixed influence
Benzene-MeOH_OH-pi_1.00	Benzene-MeOH_OH-pi	-18.604138075999998	-1.1652260759999962	0.06681759022581203	1.0	-17.438912000000002	-3.075332	-10.592238	-13.646871	16.710232	hf_2p	1.1652260759999962	Mixed influence
Benzene-MeOH_OH-pi_0.95	Benzene-MeOH_OH-pi	-18.855397843000002	-2.0608218429999994	0.12270758386517165	0.95	-16.794576000000003	-3.705126	-11.67861	-16.620778	25.606611	hf_2p	2.0608218429999994	Mixed influence
Pentane-AcNH2_1.50	Pentane-AcNH2	-5.175123473999999	-0.7358994739999991	0.1657720975557888	1.5	-4.439224	-0.552748	-4.549428	-0.3823	0.413322	hf_2p	0.7358994739999991	Mixed influence
Pentane-AcNH2_2.00	Pentane-AcNH2	-1.522572849	-0.3385008489999999	0.28587860282144995	2.0	-1.184072	-0.158883	-1.312711	-0.08515	0.00592	hf_2p	0.3385008489999999	Mixed influence
Pentane-AcNH2_1.25	Pentane-AcNH2	-9.2790572	-0.3252971999999996	0.03633079287360836	1.25	-8.95376	-1.147505	-8.496497	-1.246312	2.856079	hf_2p	0.3252971999999996	Mixed influence
Pentane-AcNH2_1.05	Pentane-AcNH2	-13.198587398	0.8303646020000013	-0.0591893537022581	1.05	-14.028952000000002	-2.209951	-13.180508	-4.324459	12.538083	hf_2p	0.8303646020000013	Mixed influence
Pentane-AcNH2_1.10	Pentane-AcNH2	-12.284408159	0.5688398410000008	-0.044256505515181906	1.1	-12.853248	-1.862803	-11.897829	-3.109128	8.69769	hf_2p	0.5688398410000008	Mixed influence
Pentane-AcNH2_0.95	Pentane-AcNH2	-14.441960751000002	0.36103124899999806	-0.024389072763127757	0.95	-14.802992	-3.161947	-15.895946	-8.576015	25.915554	hf_2p	0.36103124899999806	Mixed influence
Pentane-AcNH2_1.00	Pentane-AcNH2	-13.954775021	0.8565849790000009	-0.057832972731741095	1.0	-14.81136	-2.635722	-14.518488	-6.068677	18.038917	hf_2p	0.8565849790000009	Mixed influence
Pentane-AcNH2_0.90	Pentane-AcNH2	-14.502669231999997	-1.1431572319999965	0.08556878664430231	0.9	-13.359512	-3.817774	-17.292178	-12.18474	37.195714	hf_2p	1.1431572319999965	Mixed influence
Peptide-MeOH_1.00	Peptide-MeOH	-32.643721718	-6.3765697180000025	0.24275832103914435	1.0	-26.267152	-5.747571	-6.895687	-33.022339	24.514647	hf_2p	6.3765697180000025	Hydrogen bonding
Peptide-MeOH_1.05	Peptide-MeOH	-29.971873366000004	-4.411817366000005	0.17260593505741947	1.05	-25.560056	-4.676917	-6.336397	-27.95395	16.647501	hf_2p	4.411817366000005	Hydrogen bonding
Peptide-MeOH_0.90	Peptide-MeOH	-38.066367347	-13.753143347000002	0.5656651436683181	0.9	-24.313224	-8.770309	-8.067583	-48.586996	52.846948	hf_2p	13.753143347000002	Hydrogen bonding
Peptide-MeOH_2.00	Peptide-MeOH	-6.317442056	-0.8154820559999996	0.1482166457044398	2.0	-5.50196	-0.293587	-0.80705	-5.278528	0.008013	hf_2p	0.8154820559999996	Hydrogen bonding
Peptide-MeOH_1.10	Peptide-MeOH	-27.455141812999997	-3.146101812999998	0.12942106364545855	1.1	-24.30904	-3.832416	-5.799514	-24.052369	11.286951	hf_2p	3.146101812999998	Hydrogen bonding
Peptide-MeOH_0.95	Peptide-MeOH	-35.397521956	-9.356305955999996	0.3592883664111536	0.95	-26.041216000000002	-7.096637	-7.474218	-39.700061	36.031663	hf_2p	9.356305955999996	Hydrogen bonding
Peptide-MeOH_1.25	Peptide-MeOH	-21.009673055	-1.5708090550000016	0.08080765702152151	1.25	-19.438864	-2.212435	-4.351233	-16.575208	3.49145	hf_2p	1.5708090550000016	Hydrogen bonding
Peptide-MeOH_1.50	Peptide-MeOH	-13.569317376999999	-1.1428373769999975	0.09196790861128794	1.5	-12.426480000000002	-1.015529	-2.544794	-10.441129	0.478506	hf_2p	1.1428373769999975	Hydrogen bonding
Benzene-AcOH_0.90	Benzene-AcOH	-18.734558895	-7.475414895	0.6639416722088287	0.9	-11.259144	-2.35595	-16.673799	-21.217885	43.399903	hf_2p	7.475414895	Mixed influence
Benzene-AcOH_1.05	Benzene-AcOH	-16.440579942	-1.1271399419999977	0.07360462064696094	1.05	-15.313440000000002	-1.320424	-12.185028	-8.725754	11.403098	hf_2p	1.1271399419999977	Mixed influence
Benzene-AcOH_2.00	Benzene-AcOH	-1.5938864	-0.4600223999999997	0.40571214889969137	2.0	-1.1338640000000002	-0.049735	-0.751103	-0.803192	0.000713	hf_2p	0.4600223999999997	Mixed influence
Benzene-AcOH_1.10	Benzene-AcOH	-15.033559815	-1.0004238149999995	0.07129011042150518	1.1	-14.033136	-1.090705	-10.767874	-6.897554	7.23238	hf_2p	1.0004238149999995	Mixed influence
Benzene-AcOH_1.25	Benzene-AcOH	-10.732621206000001	-1.2767812060000008	0.1350256778879508	1.25	-9.45584	-0.619862	-7.10079	-4.006533	1.798868	hf_2p	1.2767812060000008	Mixed influence
Benzene-AcOH_1.50	Benzene-AcOH	-5.536792435000001	-1.185432435	0.27242803054677156	1.5	-4.351360000000001	-0.251195	-3.254149	-2.158529	0.15999	hf_2p	1.185432435	Mixed influence
Benzene-AcOH_1.00	Benzene-AcOH	-17.661141604	-1.7703096039999995	0.11140446290036918	1.0	-15.890832000000001	-1.600168	-13.663653	-11.392977	17.89778	hf_2p	1.7703096039999995	Mixed influence
Benzene-AcOH_0.95	Benzene-AcOH	-18.512862901000002	-3.5299589010000023	0.23559911356303173	0.95	-14.982904	-1.940462	-15.171345	-15.339252	27.950361	hf_2p	3.5299589010000023	Mixed influence
Benzene-Neopentane_0.90	Benzene-Neopentane	-13.607575767	-5.829519767	0.7494828742554694	0.9	-7.778056	-1.104484	-17.926993	-12.56837	36.648841	hf_2p	5.829519767	London dispersion
Benzene-Neopentane_1.50	Benzene-Neopentane	-3.2508028390000003	0.0378211610000001	-0.011500603595911268	1.5	-3.2886240000000004	-0.119938	-2.932704	-0.281577	0.123275	hf_2p	0.0378211610000001	London dispersion
Benzene-Neopentane_1.10	Benzene-Neopentane	-10.485701640999999	0.35504235900000225	-0.03275073731101871	1.1	-10.840744	-0.531272	-10.597349	-2.2262	5.699915	hf_2p	0.35504235900000225	London dispersion
Benzene-Neopentane_1.25	Benzene-Neopentane	-7.0701709070000005	0.16396509299999984	-0.022665470071339525	1.25	-7.234136	-0.301939	-6.698044	-0.802135	1.386526	hf_2p	0.16396509299999984	London dispersion
Benzene-Neopentane_0.95	Benzene-Neopentane	-13.434845434	-2.209173434	0.19679654224709223	0.95	-11.225672	-0.925298	-15.880982	-8.008372	23.087676	hf_2p	2.209173434	London dispersion
Benzene-Neopentane_1.05	Benzene-Neopentane	-11.650706820000002	0.16490917999999866	-0.013956883839149703	1.05	-11.815616	-0.64067	-12.204833	-3.344748	9.099654	hf_2p	0.16490917999999866	London dispersion
Benzene-Neopentane_1.00	Benzene-Neopentane	-12.692502105	-0.5212461050000012	0.042825991417812695	1.0	-12.171256	-0.77118	-13.970508	-5.138666	14.507071	hf_2p	0.5212461050000012	London dispersion
Benzene-Neopentane_2.00	Benzene-Neopentane	-0.757817423	0.062246577000000025	-0.07590453549966834	2.0	-0.820064	-0.022316	-0.669715	-0.070447	0.000545	hf_2p	0.062246577000000025	London dispersion
Uracil-Ethyne_1.05	Uracil-Ethyne	-16.732046847	-1.7909828469999987	0.11986983303197139	1.05	-14.941064	-1.089684	-10.060472	-10.569188	9.840473	hf_2p	1.7909828469999987	Pi stack
Uracil-Ethyne_1.50	Uracil-Ethyne	-4.769890932	-0.35995493199999995	0.08162361812053506	1.5	-4.409936	-0.178349	-2.250772	-2.416489	0.083679	hf_2p	0.35995493199999995	Pi stack
Uracil-Ethyne_1.00	Uracil-Ethyne	-18.377451118000003	-2.888283118000002	0.1864711595871387	1.0	-15.489168000000001	-1.402691	-11.416247	-13.782142	16.386183	hf_2p	2.888283118000002	Pi stack
Uracil-Ethyne_0.90	Uracil-Ethyne	-20.502869272	-9.172597272	0.8095654960445786	0.9	-11.330272	-2.426079	-14.10463	-26.087737	44.613689	hf_2p	9.172597272	Pi stack
Uracil-Ethyne_1.25	Uracil-Ethyne	-10.014500649	-0.6758126489999992	0.07236698013682426	1.25	-9.338688000000001	-0.446298	-5.432214	-4.821748	1.232657	hf_2p	0.6758126489999992	Pi stack
Uracil-Ethyne_1.10	Uracil-Ethyne	-14.967585644	-1.2398816439999987	0.09031966627485548	1.1	-13.727704000000001	-0.857468	-8.755148	-8.376785	5.882256	hf_2p	1.2398816439999987	Pi stack
Uracil-Ethyne_2.00	Uracil-Ethyne	-1.316346944	-0.15319494399999978	0.13170672792549878	2.0	-1.1631520000000002	-0.042218	-0.489465	-0.793042	0.000126	hf_2p	0.15319494399999978	Pi stack
Uracil-Ethyne_0.95	Uracil-Ethyne	-19.721068188	-5.047780187999999	0.34401152543315433	0.95	-14.673288000000001	-1.831026	-12.780375	-18.62831	27.129754	hf_2p	5.047780187999999	Pi stack
Pyridine-Ethene_0.90	Pyridine-Ethene	-7.747496788000002	-4.546736788000002	1.4205178732551025	0.9	-3.2007600000000003	-1.097436	-14.358643	-10.226948	36.534712	hf_2p	4.546736788000002	Pi stack
Pyridine-Ethene_1.25	Pyridine-Ethene	-3.1329655879999994	1.1765544120000007	-0.2730128673262917	1.25	-4.30952	-0.220866	-4.343887	1.047251	0.703146	hf_2p	1.1765544120000007	Pi stack
Pyridine-Ethene_1.10	Pyridine-Ethene	-5.601299898000001	1.3064841019999998	-0.18913215902523872	1.1	-6.907784	-0.424656	-7.785237	0.622115	3.923342	hf_2p	1.3064841019999998	Pi stack
Pyridine-Ethene_1.50	Pyridine-Ethene	-0.9555291549999999	0.6092868450000001	-0.38936644627866795	1.5	-1.564816	-0.082215	-1.580569	0.675813	0.031434	hf_2p	0.6092868450000001	Pi stack
Pyridine-Ethene_2.00	Pyridine-Ethene	-0.086039165	0.118976835	-0.5803295108674444	2.0	-0.205016	-0.01552	-0.318356	0.244776	7e-06	hf_2p	0.118976835	Pi stack
Pyridine-Ethene_1.00	Pyridine-Ethene	-7.255989946000001	0.30868205400000015	-0.04080574200705597	1.0	-7.564672000000001	-0.675327	-10.909255	-1.680218	12.114991	hf_2p	0.30868205400000015	Pi stack
Pyridine-Ethene_1.05	Pyridine-Ethene	-6.488020328	1.0389956719999995	-0.13803553386893286	1.05	-7.527016	-0.534001	-9.278541	-0.131413	6.908735	hf_2p	1.0389956719999995	Pi stack
Pyridine-Ethene_0.95	Pyridine-Ethene	-7.745854202000001	-1.2983102020000015	0.2013650782375431	0.95	-6.447544	-0.858674	-12.62588	-4.673335	21.119332	hf_2p	1.2983102020000015	Pi stack
Ethyne-Pentane_0.95	Ethyne-Pentane	-8.370197811999999	-1.830605811999999	0.2799266088771286	0.95	-6.539592	-0.703539	-10.166459	-4.58023	14.312233	hf_2p	1.830605811999999	London dispersion
Ethyne-Pentane_1.25	Ethyne-Pentane	-4.495385283999999	-0.4536412839999988	0.11223899484974773	1.25	-4.0417440000000004	-0.164128	-4.263278	-0.496218	0.8163	hf_2p	0.4536412839999988	London dispersion
Ethyne-Pentane_1.10	Ethyne-Pentane	-6.700944844	-0.4667848440000002	0.07487533909941359	1.1	-6.23416	-0.332448	-6.86297	-1.267617	3.49814	hf_2p	0.4667848440000002	London dispersion
Ethyne-Pentane_1.00	Ethyne-Pentane	-8.011702202	-0.9072702020000003	0.1277048189074088	1.0	-7.104432	-0.545699	-9.019325	-2.916672	8.994827	hf_2p	0.9072702020000003	London dispersion
Ethyne-Pentane_0.90	Ethyne-Pentane	-8.33014103	-3.95786103	0.9052167358906567	0.9	-4.37228	-0.90963	-11.321422	-7.265319	22.653676	hf_2p	3.95786103	London dispersion
Ethyne-Pentane_1.05	Ethyne-Pentane	-7.416773696	-0.5633816960000004	0.08220479669045641	1.05	-6.8533919999999995	-0.424952	-7.909139	-1.893949	5.623816	hf_2p	0.5633816960000004	London dispersion
Ethyne-Pentane_1.50	Ethyne-Pentane	-2.029388264	-0.26792426400000013	0.15210317326950773	1.5	-1.761464	-0.056058	-1.790069	-0.225755	0.064846	hf_2p	0.26792426400000013	London dispersion
Ethyne-Pentane_2.00	Ethyne-Pentane	-0.49158117999999995	-0.08154917999999994	0.19888491629921554	2.0	-0.410032	-0.00901	-0.393512	-0.090936	0.00021	hf_2p	0.08154917999999994	London dispersion
Benzene-AcOH_OH-pi_1.05	Benzene-AcOH_OH-pi	-20.252020699	-1.076748698999996	0.05615298176735098	1.05	-19.175272000000003	-3.748963	-9.073455	-14.349713	12.745494	hf_2p	1.076748698999996	Mixed influence
Benzene-AcOH_OH-pi_0.90	Benzene-AcOH_OH-pi	-21.124316208000003	-4.379948208000002	0.26157739772561145	0.9	-16.744368	-6.983521	-11.521941	-23.918613	41.080423	hf_2p	4.379948208000002	Mixed influence
Benzene-AcOH_OH-pi_1.00	Benzene-AcOH_OH-pi	-21.142693041	-1.3230850409999988	0.06675636778487237	1.0	-19.819608000000002	-4.576877	-9.886776	-16.750218	18.906254	hf_2p	1.3230850409999988	Mixed influence
Benzene-AcOH_OH-pi_1.10	Benzene-AcOH_OH-pi	-19.07359065	-1.1535186499999988	0.06437020174918932	1.1	-17.920072	-3.087995	-8.283221	-12.463479	8.562411	hf_2p	1.1535186499999988	Mixed influence
Benzene-AcOH_OH-pi_1.25	Benzene-AcOH_OH-pi	-14.999357574	-1.794653573999998	0.1359101706482779	1.25	-13.204704000000001	-1.771463	-6.131769	-8.680311	2.546819	hf_2p	1.794653573999998	Mixed influence
Benzene-AcOH_OH-pi_1.50	Benzene-AcOH_OH-pi	-9.078845223	-1.873997223	0.2601022565639136	1.5	-7.204848	-0.748371	-3.442499	-5.183501	0.305354	hf_2p	1.873997223	Mixed influence
Benzene-AcOH_OH-pi_0.95	Benzene-AcOH_OH-pi	-21.533113221	-2.2323212209999994	0.11565956573181034	0.95	-19.300792	-5.627157	-10.707652	-19.85417	27.93261	hf_2p	2.2323212209999994	Mixed influence
Benzene-AcOH_OH-pi_2.00	Benzene-AcOH_OH-pi	-2.93335033	-0.5735743300000005	0.2430630407292898	2.0	-2.3597759999999997	-0.161005	-0.971021	-1.834362	0.002721	hf_2p	0.5735743300000005	Mixed influence
Benzene-Water_OH-pi_1.10	Benzene-Water_OH-pi	-13.858782658	-1.7419186580000012	0.14375985882155656	1.1	-12.116864	-1.975786	-4.94633	-9.665779	4.8245	hf_2p	1.7419186580000012	Mixed influence
Benzene-Water_OH-pi_0.95	Benzene-Water_OH-pi	-15.977755489	-2.6475314890000003	0.19861117780166337	0.95	-13.330224	-3.405208	-6.624265	-15.234712	17.764131	hf_2p	2.6475314890000003	Mixed influence
Benzene-Water_OH-pi_1.25	Benzene-Water_OH-pi	-10.738760719	-1.9314407189999994	0.2192994825894823	1.25	-8.80732	-1.183393	-3.499805	-6.897694	1.255676	hf_2p	1.9314407189999994	Mixed influence
Benzene-Water_OH-pi_1.00	Benzene-Water_OH-pi	-15.575879396000001	-1.9778793960000005	0.14545369877923228	1.0	-13.598	-2.828347	-6.049473	-12.864568	11.565617	hf_2p	1.9778793960000005	Mixed influence
Benzene-Water_OH-pi_1.50	Benzene-Water_OH-pi	-6.486458817	-1.633018817	0.3364662624859893	1.5	-4.85344	-0.533529	-1.777505	-4.337761	0.118002	hf_2p	1.633018817	Mixed influence
Benzene-Water_OH-pi_0.90	Benzene-Water_OH-pi	-15.755042821000002	-4.182098821000002	0.3613686215884223	0.9	-11.572944	-4.122557	-7.194732	-18.399785	27.11317	hf_2p	4.182098821000002	Mixed influence
Benzene-Water_OH-pi_1.05	Benzene-Water_OH-pi	-14.812865651	-1.754601650999998	0.1343671448976677	1.05	-13.058264000000001	-2.359427	-5.487245	-11.062738	7.488118	hf_2p	1.754601650999998	Mixed influence
Benzene-Water_OH-pi_2.00	Benzene-Water_OH-pi	-2.3697336940000002	-0.6166376940000002	0.35174211452196585	2.0	-1.753096	-0.130408	-0.413536	-1.851838	0.000738	hf_2p	0.6166376940000002	Mixed influence
Peptide-Water_1.50	Peptide-Water	-11.824543669	-1.4984316690000004	0.14511092548676602	1.5	-10.326112	-0.836473	-1.191371	-10.097183	0.27979	hf_2p	1.4984316690000004	Hydrogen bonding
Peptide-Water_0.90	Peptide-Water	-33.896763656	-13.809379655999997	0.6874653093702991	0.9	-20.087384	-7.792802	-4.081449	-43.183952	40.46651	hf_2p	13.809379655999997	Hydrogen bonding
Peptide-Water_0.95	Peptide-Water	-31.242172066000002	-9.694572066	0.4499142394512613	0.95	-21.547600000000003	-6.240982	-3.771236	-35.609896	27.114368	hf_2p	9.694572066	Hydrogen bonding
Peptide-Water_1.25	Peptide-Water	-18.202104027999997	-2.1983040279999955	0.13736137842262433	1.25	-16.003800000000002	-1.870516	-2.128483	-15.702865	2.332512	hf_2p	2.1983040279999955	Hydrogen bonding
Peptide-Water_1.05	Peptide-Water	-26.165973934000004	-5.061877934000005	0.23985286714010426	1.05	-21.104096	-4.047653	-3.173583	-25.599861	12.077805	hf_2p	5.061877934000005	Hydrogen bonding
Peptide-Water_2.00	Peptide-Water	-5.710121666999999	-0.944545666999999	0.19820178442228156	2.0	-4.765576	-0.231464	-0.345402	-5.180457	0.003305	hf_2p	0.944545666999999	Hydrogen bonding
Peptide-Water_1.10	Peptide-Water	-23.890078347000003	-3.848718347000002	0.19203878115058068	1.1	-20.04136	-3.295589	-2.890495	-22.248984	8.032492	hf_2p	3.848718347000002	Hydrogen bonding
Peptide-Water_1.00	Peptide-Water	-28.628988405999998	-6.909844405999998	0.31814533786414406	1.0	-21.719144	-5.010747	-3.467518	-29.92559	18.119071	hf_2p	6.909844405999998	Hydrogen bonding
Pentane-AcOH_0.90	Pentane-AcOH	-11.887720388000002	-0.41937638800000165	0.03656817305096548	0.9	-11.468344	-1.628596	-16.168808	-10.591778	33.36212	hf_2p	0.41937638800000165	Mixed influence
Pentane-AcOH_1.10	Pentane-AcOH	-10.413535641	0.23056035900000182	-0.021660868053050425	1.1	-10.644096000000001	-0.703847	-10.937522	-2.48639	7.3723	hf_2p	0.23056035900000182	Mixed influence
Pentane-AcOH_1.00	Pentane-AcOH	-11.758917279	0.4290747209999992	-0.03520470976679335	1.0	-12.187992	-1.051663	-13.461116	-5.084658	15.734726	hf_2p	0.4290747209999992	Mixed influence
Pentane-AcOH_1.25	Pentane-AcOH	-7.819262415000001	-0.23785441500000015	0.03137338275423248	1.25	-7.581408000000001	-0.406025	-7.718765	-0.902548	2.325956	hf_2p	0.23785441500000015	Mixed influence
Pentane-AcOH_1.50	Pentane-AcOH	-4.25923045	-0.9036624499999992	0.2693023804017678	1.5	-3.3555680000000003	-0.18009	-4.064469	-0.20584	0.321012	hf_2p	0.9036624499999992	Mixed influence
Pentane-AcOH_1.05	Pentane-AcOH	-11.173067648	0.3789563520000012	-0.03280432519877047	1.05	-11.552024000000001	-0.856986	-12.168481	-3.544982	10.780526	hf_2p	0.3789563520000012	Mixed influence
Pentane-AcOH_2.00	Pentane-AcOH	-1.184244357	-0.4436763570000001	0.5991027927212627	2.0	-0.740568	-0.046239	-1.147113	-0.002182	0.004496	hf_2p	0.4436763570000001	Mixed influence
Pentane-AcOH_0.95	Pentane-AcOH	-12.051839623	0.24075237700000152	-0.019585159663641445	0.95	-12.292592	-1.302096	-14.799799	-7.326474	22.927869	hf_2p	0.24075237700000152	Mixed influence
Benzene-Benzene_TS_1.25	Benzene-Benzene_TS	-7.77569193	-0.22775592999999894	0.03017459739987182	1.25	-7.547936000000001	-0.36666	-6.116372	-2.074219	1.46253	hf_2p	0.22775592999999894	Mixed influence
Benzene-Benzene_TS_2.00	Benzene-Benzene_TS	-1.141099776	-0.14949177599999985	0.15075692814095878	2.0	-0.991608	-0.028987	-0.670568	-0.447731	0.000981	hf_2p	0.14949177599999985	Mixed influence
Benzene-Benzene_TS_1.10	Benzene-Benzene_TS	-10.77658039	0.2817316099999996	-0.02547690913405225	1.1	-11.058311999999999	-0.62315	-9.231117	-3.742739	5.562196	hf_2p	0.2817316099999996	Mixed influence
Benzene-Benzene_TS_1.00	Benzene-Benzene_TS	-12.49590961	-0.37067760999999955	0.030570764336715333	1.0	-12.125232	-0.87673	-11.789136	-6.547751	13.494828	hf_2p	0.37067760999999955	Mixed influence
Benzene-Benzene_TS_0.90	Benzene-Benzene_TS	-12.762918769	-5.830030769	0.8409238356367505	0.9	-6.932888	-1.215628	-14.63159	-12.936497	32.538799	hf_2p	5.830030769	Mixed influence
Benzene-Benzene_TS_0.95	Benzene-Benzene_TS	-12.925660485	-2.0347084849999995	0.18682558558700832	0.95	-10.890952	-1.03409	-13.182242	-9.088626	20.980581	hf_2p	2.0347084849999995	Mixed influence
Benzene-Benzene_TS_1.50	Benzene-Benzene_TS	-4.039441202	-0.45793720199999965	0.12786170335144106	1.5	-3.5815040000000002	-0.150719	-2.857114	-1.133673	0.149223	hf_2p	0.45793720199999965	Mixed influence
Benzene-Benzene_TS_1.05	Benzene-Benzene_TS	-11.725037830999998	0.21191416900000348	-0.01775278722742652	1.05	-11.936952000000002	-0.740477	-10.468397	-4.865688	8.66732	hf_2p	0.21191416900000348	Mixed influence
Peptide-MeNH2_1.00	Peptide-MeNH2	-40.568431027	-9.037807027000003	0.28663584415582777	1.0	-31.530624	-8.672529	-8.120454	-42.844616	35.795216	hf_2p	9.037807027000003	Hydrogen bonding
Peptide-MeNH2_1.25	Peptide-MeNH2	-24.396824850999998	-0.8032488509999958	0.03404523549121997	1.25	-23.593576000000002	-2.992932	-5.112539	-19.471733	5.341797	hf_2p	0.8032488509999958	Hydrogen bonding
Peptide-MeNH2_0.90	Peptide-MeNH2	-48.846719808	-19.818127808000003	0.6827106119373617	0.9	-29.028592	-13.520321	-9.495837	-64.65038	74.549103	hf_2p	19.818127808000003	Hydrogen bonding
Peptide-MeNH2_1.05	Peptide-MeNH2	-36.660550423000004	-5.866310423000002	0.19050025014418284	1.05	-30.794240000000002	-6.925646	-7.460748	-35.597386	24.657479	hf_2p	5.866310423000002	Hydrogen bonding
Peptide-MeNH2_1.50	Peptide-MeNH2	-15.072134802999999	-0.14780680299999815	0.009903749301140938	1.5	-14.924328000000001	-1.259736	-2.956865	-11.455304	0.724953	hf_2p	0.14780680299999815	Hydrogen bonding
Peptide-MeNH2_0.95	Peptide-MeNH2	-44.709511105999994	-13.555447105999992	0.4351100744352323	0.95	-31.154064	-10.858797	-8.800287	-52.292648	51.758841	hf_2p	13.555447105999992	Hydrogen bonding
Peptide-MeNH2_2.00	Peptide-MeNH2	-6.551207778	-0.28357577800000033	0.04524448436028158	2.0	-6.267632	-0.332906	-0.894745	-5.394127	0.010284	hf_2p	0.28357577800000033	Hydrogen bonding
Peptide-MeNH2_1.10	Peptide-MeNH2	-33.083648786999994	-3.7077847869999943	0.1262187483915365	1.1	-29.375864	-5.552244	-6.826402	-30.004198	16.918357	hf_2p	3.7077847869999943	Hydrogen bonding
Pyridine-Pyridine_CH-N_1.05	Pyridine-Pyridine_CH-N	-18.000588511	-1.3775565110000016	0.08287035187082607	1.05	-16.623032	-2.782772	-6.160403	-15.858663	12.892873	hf_2p	1.3775565110000016	Mixed influence
Pyridine-Pyridine_CH-N_0.95	Pyridine-Pyridine_CH-N	-19.915374316	-3.3048943159999986	0.19896440777147908	0.95	-16.610480000000003	-3.643202	-6.934985	-21.20295	22.985674	hf_2p	3.3048943159999986	Mixed influence
Pyridine-Pyridine_CH-N_2.00	Pyridine-Pyridine_CH-N	-0.07681583499999989	1.123992165	-0.9360298773825625	2.0	-1.2008079999999999	-0.276455	-0.929887	1.071428	0.007498	hf_2p	1.123992165	Mixed influence
Pyridine-Pyridine_CH-N_1.10	Pyridine-Pyridine_CH-N	-16.761701801	-2.046573801000001	0.1390795785806281	1.1	-14.715128	-2.426732	-5.766904	-13.666226	9.525967	hf_2p	2.046573801000001	Mixed influence
Pyridine-Pyridine_CH-N_1.50	Pyridine-Pyridine_CH-N	-6.511634953	-2.1560909529999996	0.4950221953905183	1.5	-4.355544	-0.842026	-2.836546	-3.275734	0.570705	hf_2p	2.1560909529999996	Mixed influence
Pyridine-Pyridine_CH-N_1.00	Pyridine-Pyridine_CH-N	-19.083141492000003	-1.263485492000001	0.07090403383769028	1.0	-17.819656000000002	-3.187079	-6.550494	-18.357054	17.285837	hf_2p	1.263485492000001	Mixed influence
Pyridine-Pyridine_CH-N_1.25	Pyridine-Pyridine_CH-N	-12.690635588	-3.3770515879999987	0.36259420519533603	1.25	-9.313584	-1.609816	-4.590512	-8.555651	3.604556	hf_2p	3.3770515879999987	Mixed influence
Pyridine-Pyridine_CH-N_0.90	Pyridine-Pyridine_CH-N	-20.370032008000003	-7.864056008000002	0.6288238525325813	0.9	-12.505976	-4.156226	-7.315378	-24.443891	30.364302	hf_2p	7.864056008000002	Mixed influence
Benzene-Ethene_1.05	Benzene-Ethene	-4.5118682	1.2034758000000005	-0.2105692675716458	1.05	-5.715344000000001	-0.73593	-8.863567	2.251534	5.548694	hf_2p	1.2034758000000005	Pi stack
Benzene-Ethene_1.50	Benzene-Ethene	-0.2071715460000001	0.5585004539999999	-0.7294252029589693	1.5	-0.765672	-0.084487	-1.299743	1.152364	0.016599	hf_2p	0.5585004539999999	Pi stack
Benzene-Ethene_1.10	Benzene-Ethene	-3.7070026639999996	1.4686053360000009	-0.2837551329235137	1.1	-5.175608	-0.566383	-7.287284	2.562122	3.037041	hf_2p	1.4686053360000009	Pi stack
Benzene-Ethene_0.90	Benzene-Ethene	-5.833128646000002	-5.368704646000002	11.559920774981487	0.9	-0.464424	-1.664127	-14.477746	-6.061342	33.076811	hf_2p	5.368704646000002	Pi stack
Benzene-Ethene_0.95	Benzene-Ethene	-5.758744077999999	-1.4617760779999998	0.3401877970699339	0.95	-4.296968	-1.262246	-12.529534	-1.121602	18.362836	hf_2p	1.4617760779999998	Pi stack
Benzene-Ethene_1.25	Benzene-Ethene	-1.6653544409999999	1.2299735589999998	-0.4248132021656959	1.25	-2.8953279999999997	-0.266832	-3.826891	2.137899	0.490523	hf_2p	1.2299735589999998	Pi stack
Benzene-Ethene_1.00	Benzene-Ethene	-5.248060821999999	0.4003391780000012	-0.07087656292047326	1.0	-5.6484000000000005	-0.961309	-10.629434	1.246359	10.117413	hf_2p	0.4003391780000012	Pi stack
Benzene-Ethene_2.00	Benzene-Ethene	0.09556358600000003	0.07045958600000003	2.806707536647547	2.0	0.025104	-0.011833	-0.252752	0.357817	1e-06	hf_2p	0.07045958600000003	Pi stack
MeNH2-MeOH_0.90	MeNH2-MeOH	-19.120660263	-7.146052263	0.5967671144642062	0.9	-11.974608000000002	-3.983556	-5.990645	-25.643354	32.396153	hf_2p	7.146052263	Hydrogen bonding
MeNH2-MeOH_1.05	MeNH2-MeOH	-14.073101240000002	-1.8683732400000022	0.15308602043404837	1.05	-12.204728	-1.77274	-4.455123	-12.527103	8.933268	hf_2p	1.8683732400000022	Hydrogen bonding
MeNH2-MeOH_0.95	MeNH2-MeOH	-17.356464738000003	-4.478112738000004	0.3477240518041442	0.95	-12.878352	-3.015876	-5.466213	-19.726037	21.149554	hf_2p	4.478112738000004	Hydrogen bonding
MeNH2-MeOH_1.50	MeNH2-MeOH	-5.142576107999999	-0.5234401079999991	0.11331991697148537	1.5	-4.619136	-0.271546	-1.419217	-3.57989	0.153778	hf_2p	0.5234401079999991	Hydrogen bonding
MeNH2-MeOH_1.25	MeNH2-MeOH	-9.005446185	-0.7043901849999994	0.08485549127725428	1.25	-8.301056	-0.70187	-2.768897	-6.418395	1.537005	hf_2p	0.7043901849999994	Hydrogen bonding
MeNH2-MeOH_2.00	MeNH2-MeOH	-1.9502462729999999	-0.29338227299999975	0.1770708235558258	2.0	-1.6568640000000001	-0.061666	-0.37818	-1.523162	0.001265	hf_2p	0.29338227299999975	Hydrogen bonding
MeNH2-MeOH_1.00	MeNH2-MeOH	-15.659185725	-2.843593725	0.22188547552075627	1.0	-12.815592	-2.30018	-4.951627	-15.536432	13.764779	hf_2p	2.843593725	Hydrogen bonding
MeNH2-MeOH_1.10	MeNH2-MeOH	-12.614562384	-1.3010263839999983	0.11499732568137833	1.1	-11.313536000000001	-1.382458	-3.984661	-10.323948	5.781774	hf_2p	1.3010263839999983	Hydrogen bonding
Benzene-Cyclopentane_1.25	Benzene-Cyclopentane	-9.455679475	-0.6943834750000004	0.07925579446237183	1.25	-8.761296	-0.41892	-9.103823	-1.056798	2.147081	hf_2p	0.6943834750000004	London dispersion
Benzene-Cyclopentane_0.90	Benzene-Cyclopentane	-16.615057117999996	-7.6487451179999955	0.8530536432370405	0.9	-8.966312	-1.266516	-21.565382	-15.119453	43.477918	hf_2p	7.6487451179999955	London dispersion
Benzene-Cyclopentane_0.95	Benzene-Cyclopentane	-16.436287318	-2.867575318000002	0.2113373264905322	0.95	-13.568712	-1.102506	-19.496434	-9.963953	28.6792	hf_2p	2.867575318000002	London dispersion
Benzene-Cyclopentane_1.50	Benzene-Cyclopentane	-4.684435895	-0.8435238949999997	0.21961552230303627	1.5	-3.8409120000000003	-0.18269	-4.225717	-0.415205	0.212755	hf_2p	0.8435238949999997	London dispersion
Benzene-Cyclopentane_2.00	Benzene-Cyclopentane	-1.210242374	-0.3776263739999999	0.453542057803357	2.0	-0.832616	-0.039573	-1.006249	-0.172758	0.001117	hf_2p	0.3776263739999999	London dispersion
Benzene-Cyclopentane_1.10	Benzene-Cyclopentane	-13.344333159	0.015178841000000887	-0.0011361822946826866	1.1	-13.359512	-0.691323	-13.742277	-2.932058	8.010586	hf_2p	0.015178841000000887	London dispersion
Benzene-Cyclopentane_1.00	Benzene-Cyclopentane	-15.686390102999999	-0.6909341029999982	0.04607623155974705	1.0	-14.995456	-0.950111	-17.485283	-6.570329	18.829198	hf_2p	0.6909341029999982	London dispersion
Benzene-Cyclopentane_1.05	Benzene-Cyclopentane	-14.600954969	0.009573031000000398	-0.0006552145822519486	1.05	-14.610528	-0.812633	-15.558326	-4.359454	12.307978	hf_2p	0.009573031000000398	London dispersion
Ethyne-AcOH_OH-pi_2.00	Ethyne-AcOH_OH-pi	-2.6925542360000003	-0.35369823600000005	0.15122702552016884	2.0	-2.3388560000000003	-0.089047	-0.540754	-2.083173	0.005933	hf_2p	0.35369823600000005	Mixed influence
Ethyne-AcOH_OH-pi_0.95	Ethyne-AcOH_OH-pi	-26.210338011	-5.943042010999999	0.2932330988307468	0.95	-20.267296	-6.157857	-6.043809	-34.2046	39.139856	hf_2p	5.943042010999999	Mixed influence
Ethyne-AcOH_OH-pi_1.50	Ethyne-AcOH_OH-pi	-8.803472465999999	-1.3726884659999987	0.18472996469820663	1.5	-7.430784	-0.497017	-2.043462	-6.625144	0.544821	hf_2p	1.3726884659999987	Mixed influence
Ethyne-AcOH_OH-pi_0.90	Ethyne-AcOH_OH-pi	-26.881749849000002	-8.622773849000001	0.4722484902220147	0.9	-18.258976	-8.042918	-6.412985	-41.207071	56.075813	hf_2p	8.622773849000001	Mixed influence
Ethyne-AcOH_OH-pi_1.05	Ethyne-AcOH_OH-pi	-23.160752012000003	-3.3829840120000014	0.17104983797969522	1.05	-19.777768000000002	-3.692674	-5.24624	-24.049537	18.763386	hf_2p	3.3829840120000014	Mixed influence
Ethyne-AcOH_OH-pi_1.00	Ethyne-AcOH_OH-pi	-24.873359025000003	-4.338287025	0.21126232355065513	1.0	-20.535072000000003	-4.753055	-5.651934	-28.583299	27.172324	hf_2p	4.338287025	Mixed influence
Ethyne-AcOH_OH-pi_1.25	Ethyne-AcOH_OH-pi	-15.698768652	-2.0463766519999993	0.14989143675335423	1.25	-13.652392	-1.425804	-3.643471	-12.881095	4.063336	hf_2p	2.0463766519999993	Mixed influence
Ethyne-AcOH_OH-pi_1.10	Ethyne-AcOH_OH-pi	-21.274571147	-2.806395147	0.1519584363393548	1.1	-18.468176	-2.885309	-4.835086	-20.374071	12.889668	hf_2p	2.806395147	Mixed influence
MeOH-Pyridine_1.25	MeOH-Pyridine	-23.924565314	-0.8079653139999969	0.03495173658756032	1.25	-23.116600000000002	-3.007893	-3.686365	-21.083347	6.722649	hf_2p	0.8079653139999969	Hydrogen bonding
MeOH-Pyridine_2.00	MeOH-Pyridine	-5.848220556	-0.2291085559999999	0.040773089413416196	2.0	-5.619112	-0.276547	-0.744759	-4.888437	0.014521	hf_2p	0.2291085559999999	Hydrogen bonding
MeOH-Pyridine_1.10	MeOH-Pyridine	-32.87486458	-3.7416725799999995	0.12843332031725185	1.1	-29.133192	-5.70955	-4.813185	-33.361629	20.380862	hf_2p	3.7416725799999995	Hydrogen bonding
MeOH-Pyridine_0.90	MeOH-Pyridine	-47.13385857	-18.08016257	0.6223016365972852	0.9	-29.053696000000002	-13.413275	-6.5397	-70.993825	84.887683	hf_2p	18.08016257	Hydrogen bonding
MeOH-Pyridine_1.00	MeOH-Pyridine	-40.182815617	-8.719135617000003	0.2771174769448457	1.0	-31.46368	-8.853909	-5.652532	-47.735036	41.885446	hf_2p	8.719135617000003	Hydrogen bonding
MeOH-Pyridine_1.50	MeOH-Pyridine	-14.341133916	-0.10298191599999917	0.007232814764163156	1.5	-14.238152000000001	-1.179697	-2.237178	-11.628717	0.973315	hf_2p	0.10298191599999917	Hydrogen bonding
MeOH-Pyridine_0.95	MeOH-Pyridine	-43.877370183000004	-12.727490183	0.4085887388009199	0.95	-31.149880000000003	-10.953676	-6.091516	-57.959518	59.730857	hf_2p	12.727490183	Hydrogen bonding
MeOH-Pyridine_1.05	MeOH-Pyridine	-36.442683261	-5.799067260999998	0.18924226373937061	1.05	-30.643616	-7.115482	-5.225561	-39.699428	29.270181	hf_2p	5.799067260999998	Hydrogen bonding
AcNH2-AcNH2_1.10	AcNH2-AcNH2	-70.01151100199999	-5.2599270019999835	0.08123240663888598	1.1	-64.75158400000001	-12.752574	-6.793467	-73.73324	42.794872	hf_2p	5.2599270019999835	Hydrogen bonding
AcNH2-AcNH2_0.90	AcNH2-AcNH2	-96.63150650800003	-32.469866508000024	0.5060635374656886	0.9	-64.16164	-29.094866	-8.759004	-148.946018	174.096274	hf_2p	32.469866508000024	Hydrogen bonding
AcNH2-AcNH2_1.00	AcNH2-AcNH2	-83.75463246800001	-14.471776468000002	0.20887961760698778	1.0	-69.28285600000001	-19.463766	-7.777195	-102.373845	86.651158	hf_2p	14.471776468000002	Hydrogen bonding
AcNH2-AcNH2_0.95	AcNH2-AcNH2	-90.650323868	-22.137323867999996	0.32311129082072004	0.95	-68.513	-23.916791	-8.270709	-122.80674	122.953213	hf_2p	22.137323867999996	Hydrogen bonding
AcNH2-AcNH2_1.50	AcNH2-AcNH2	-33.489666131	0.20826986900000577	-0.0061804933394141925	1.5	-33.697936000000006	-2.768972	-3.437284	-29.011202	2.437741	hf_2p	0.20826986900000577	Hydrogen bonding
AcNH2-AcNH2_1.05	AcNH2-AcNH2	-76.73748459100001	-9.00689259100001	0.13298115851401401	1.05	-67.730592	-15.760362	-7.283005	-86.359187	60.949027	hf_2p	9.00689259100001	Hydrogen bonding
AcNH2-AcNH2_2.00	AcNH2-AcNH2	-14.885197116	-2.249517116	0.17802897161055042	2.0	-12.63568	-0.638237	-1.187464	-13.215147	0.061687	hf_2p	2.249517116	Hydrogen bonding
AcNH2-AcNH2_1.25	AcNH2-AcNH2	-52.831558650000005	-0.3474626500000042	0.0066203417126590915	1.25	-52.484096	-6.89456	-5.392351	-49.030532	14.696198	hf_2p	0.3474626500000042	Hydrogen bonding
MeNH2-Peptide_2.00	MeNH2-Peptide	-3.8353571840000003	-1.9107171840000001	0.992766015462632	2.0	-1.9246400000000001	-0.155768	-0.988881	-2.728006	0.013632	hf_2p	1.9107171840000001	Hydrogen bonding
MeNH2-Peptide_1.10	MeNH2-Peptide	-21.912275016000002	-1.0926910160000034	0.05248380640074285	1.1	-20.819584	-2.918877	-7.669482	-17.817205	12.202619	hf_2p	1.0926910160000034	Hydrogen bonding
MeNH2-Peptide_1.00	MeNH2-Peptide	-26.002754369	-3.187402369000001	0.13970428196768564	1.0	-22.815352	-4.497473	-9.092199	-25.778508	25.73077	hf_2p	3.187402369000001	Hydrogen bonding
MeNH2-Peptide_0.90	MeNH2-Peptide	-29.960412558	-9.002756557999998	0.42956886772070296	0.9	-20.957656000000004	-7.058481	-10.556014	-40.075586	54.307521	hf_2p	9.002756557999998	Hydrogen bonding
MeNH2-Peptide_1.50	MeNH2-Peptide	-9.930665887	-4.018673886999999	0.6797495475298341	1.5	-5.911992000000001	-0.659209	-3.289159	-6.408305	0.610604	hf_2p	4.018673886999999	Hydrogen bonding
MeNH2-Peptide_0.95	MeNH2-Peptide	-28.051709654	-5.420453653999999	0.23951183504795312	0.95	-22.631256	-5.627268	-9.822435	-31.840475	37.38123	hf_2p	5.420453653999999	Hydrogen bonding
MeNH2-Peptide_1.25	MeNH2-Peptide	-16.471974465000002	-2.9576544650000027	0.2188533692409239	1.25	-13.51432	-1.599625	-5.737223	-11.385648	3.990506	hf_2p	2.9576544650000027	Hydrogen bonding
MeNH2-Peptide_1.05	MeNH2-Peptide	-23.933391802	-1.8544238019999995	0.08399051087895047	1.05	-22.078968	-3.612369	-8.371989	-21.252995	17.716133	hf_2p	1.8544238019999995	Hydrogen bonding
Pyridine-Uracil_pi-pi_0.95	Pyridine-Uracil_pi-pi	-30.523509376999996	-4.708229376999995	0.18238149564908823	0.95	-25.81528	-2.837834	-25.939274	-26.761165	50.424145	hf_2p	4.708229376999995	Pi stack
Pyridine-Uracil_pi-pi_2.00	Pyridine-Uracil_pi-pi	-3.144422262	-0.8348542619999999	0.361476372204672	2.0	-2.309568	-0.089114	-0.892142	-2.180745	4.8e-05	hf_2p	0.8348542619999999	Pi stack
Pyridine-Uracil_pi-pi_1.00	Pyridine-Uracil_pi-pi	-29.320582319	-0.6727343189999964	0.023482891943576226	1.0	-28.647848000000003	-2.236378	-22.997373	-18.806874	29.442219	hf_2p	0.6727343189999964	Pi stack
Pyridine-Uracil_pi-pi_1.25	Pyridine-Uracil_pi-pi	-17.066718546	-0.5943105459999991	0.036079154061749746	1.25	-16.472408	-0.803732	-10.353535	-6.963994	1.84785	hf_2p	0.5943105459999991	Pi stack
Pyridine-Uracil_pi-pi_0.90	Pyridine-Uracil_pi-pi	-30.255001426	-14.862065426	0.965512065144687	0.9	-15.392936	-3.652392	-28.784151	-40.113882	85.72351	hf_2p	14.862065426	Pi stack
Pyridine-Uracil_pi-pi_1.10	Pyridine-Uracil_pi-pi	-24.729699075	0.537476925	-0.021271745010206126	1.1	-25.267176	-1.442405	-17.284606	-11.071815	9.865924	hf_2p	0.537476925	Pi stack
Pyridine-Uracil_pi-pi_1.50	Pyridine-Uracil_pi-pi	-8.761401518	-1.1297855179999994	0.14804014221889564	1.5	-7.631616	-0.348081	-4.134916	-4.392986	0.094865	hf_2p	1.1297855179999994	Pi stack
Pyridine-Uracil_pi-pi_1.05	Pyridine-Uracil_pi-pi	-27.246112376000003	0.5230956239999962	-0.018837253982900638	1.05	-27.769208	-1.786227	-20.076977	-14.021686	17.086373	hf_2p	0.5230956239999962	Pi stack
MeOH-Water_0.90	MeOH-Water	-36.508740392	-16.910884392	0.8628946141863681	0.9	-19.597856	-8.549054	-2.857058	-50.837361	49.588802	hf_2p	16.910884392	Hydrogen bonding
MeOH-Water_1.00	MeOH-Water	-29.936256431000007	-8.752664431000007	0.41318131651138323	1.0	-21.183592	-5.270322	-2.486245	-34.282777	22.814091	hf_2p	8.752664431000007	Hydrogen bonding
MeOH-Water_1.10	MeOH-Water	-24.190199060999998	-4.8224630610000006	0.24899467139576878	1.1	-19.367735999999997	-3.267202	-2.115906	-24.478413	10.366357	hf_2p	4.8224630610000006	Hydrogen bonding
MeOH-Water_1.50	MeOH-Water	-10.764659439	-1.5263874390000005	0.16522434487748364	1.5	-9.238272	-0.657073	-0.936338	-9.486926	0.383988	hf_2p	1.5263874390000005	Hydrogen bonding
MeOH-Water_1.25	MeOH-Water	-17.645274665	-2.5368506649999976	0.1679096817113418	1.25	-15.108424000000001	-1.6862	-1.601966	-16.192679	3.099771	hf_2p	2.5368506649999976	Hydrogen bonding
MeOH-Water_0.95	MeOH-Water	-33.187232497	-12.133344496999996	0.5762994700551269	0.95	-21.053888	-6.723844	-2.672833	-41.452839	33.685951	hf_2p	12.133344496999996	Hydrogen bonding
MeOH-Water_2.00	MeOH-Water	-4.634310933000001	-0.8310549330000008	0.21851143677943338	2.0	-3.803256	-0.150136	-0.274098	-4.241892	0.004615	hf_2p	0.8310549330000008	Hydrogen bonding
MeOH-Water_1.05	MeOH-Water	-26.919483485999997	-6.413699485999999	0.31277514119918554	1.05	-20.505784	-4.138547	-2.299702	-28.766975	15.402983	hf_2p	6.413699485999999	Hydrogen bonding
Ethene-Pentane_1.05	Ethene-Pentane	-7.470661672	0.3157623279999999	-0.040552932642763856	1.05	-7.786424	-0.138974	-9.060192	-2.022204	7.67697	hf_2p	0.3157623279999999	London dispersion
Ethene-Pentane_1.50	Ethene-Pentane	-3.172173684	-1.092725684	0.5254883430602736	1.5	-2.079448	-0.024453	-3.213949	-0.077054	0.285495	hf_2p	1.092725684	London dispersion
Ethene-Pentane_0.95	Ethene-Pentane	-7.766657544000001	0.45908645599999964	-0.055810934062620915	0.95	-8.225744	-0.212573	-10.858539	-4.197787	15.382195	hf_2p	0.45908645599999964	London dispersion
Ethene-Pentane_2.00	Ethene-Pentane	-0.909436848	-0.39480484800000004	0.767159539243576	2.0	-0.514632	-0.004611	-0.907753	-0.000106	0.004381	hf_2p	0.39480484800000004	London dispersion
Ethene-Pentane_1.00	Ethene-Pentane	-7.727623787	0.5859842130000006	-0.07048494624716496	1.0	-8.313608	-0.171349	-9.946593	-2.915405	10.870036	hf_2p	0.5859842130000006	London dispersion
Ethene-Pentane_0.90	Ethene-Pentane	-7.474162561	-0.5831145609999995	0.08461914080412725	0.9	-6.8910480000000005	-0.265957	-11.784662	-6.03827	21.778006	hf_2p	0.5831145609999995	London dispersion
Ethene-Pentane_1.25	Ethene-Pentane	-5.539112509000001	-0.9660005090000006	0.21123482411976802	1.25	-4.573112	-0.062478	-5.928797	-0.463286	1.862145	hf_2p	0.9660005090000006	London dispersion
Ethene-Pentane_1.10	Ethene-Pentane	-7.0750889269999995	-0.07107292699999945	0.010147453546650871	1.1	-7.004016	-0.113224	-8.208741	-1.400752	5.413037	hf_2p	0.07107292699999945	London dispersion
Cyclopentane-Neopentane_1.10	Cyclopentane-Neopentane	-8.940079091	0.10154490900000113	-0.011230826342701391	1.1	-9.041624	-0.043282	-11.00198	-2.137075	8.729343	hf_2p	0.10154490900000113	London dispersion
Cyclopentane-Neopentane_1.00	Cyclopentane-Neopentane	-9.779734964	0.4417770360000013	-0.043220321611910376	1.0	-10.221512	-0.057218	-13.036048	-3.83073	14.707194	hf_2p	0.4417770360000013	London dispersion
Cyclopentane-Neopentane_0.90	Cyclopentane-Neopentane	-9.937795991	-2.954699990999999	0.4231217773606433	0.9	-6.983096000000001	-0.079577	-15.237727	-6.867114	25.218444	hf_2p	2.954699990999999	London dispersion
Cyclopentane-Neopentane_1.05	Cyclopentane-Neopentane	-9.410486585000001	0.43864941500000043	-0.04453684211488199	1.05	-9.849136000000001	-0.04962	-11.995388	-2.864588	11.318215	hf_2p	0.43864941500000043	London dispersion
Cyclopentane-Neopentane_1.50	Cyclopentane-Neopentane	-4.6783000999999995	-1.6825560999999993	0.5616488258008693	1.5	-2.995744	-0.01481	-5.014633	-0.129004	0.983978	hf_2p	1.6825560999999993	London dispersion
Cyclopentane-Neopentane_2.00	Cyclopentane-Neopentane	-1.662205054	-0.8505090539999999	1.047817229603201	2.0	-0.8116960000000001	-0.003758	-1.700938	0.021627	0.041492	hf_2p	0.8505090539999999	London dispersion
Cyclopentane-Neopentane_0.95	Cyclopentane-Neopentane	-9.986304216	-0.3672882160000004	0.03818355391029606	0.95	-9.619016	-0.066822	-14.119356	-5.123064	19.19541	hf_2p	0.3672882160000004	London dispersion
Cyclopentane-Neopentane_1.25	Cyclopentane-Neopentane	-7.279199949	-1.0785119489999992	0.17393423907153516	1.25	-6.200688	-0.029023	-8.333976	-0.852428	3.980432	hf_2p	1.0785119489999992	London dispersion
Benzene-Ethyne_CH-pi_2.00	Benzene-Ethyne_CH-pi	-1.526806788	-0.3678387879999998	0.3173847664473909	2.0	-1.1589680000000002	-0.048996	-0.495321	-0.992627	0.001	hf_2p	0.3678387879999998	Mixed influence
Benzene-Ethyne_CH-pi_1.00	Benzene-Ethyne_CH-pi	-13.453295164	-1.4661351639999989	0.12230880075013588	1.0	-11.987160000000001	-1.640693	-7.744666	-9.853358	11.262279	hf_2p	1.4661351639999989	Mixed influence
Benzene-Ethyne_CH-pi_1.10	Benzene-Ethyne_CH-pi	-12.031221174999999	-1.182109174999999	0.10895907194985166	1.1	-10.849112	-1.14642	-6.297619	-7.19009	4.901161	hf_2p	1.182109174999999	Mixed influence
Benzene-Ethyne_CH-pi_1.25	Benzene-Ethyne_CH-pi	-9.164453785	-1.6248857849999991	0.21551444127833308	1.25	-7.539568	-0.66443	-4.394586	-4.905307	1.379333	hf_2p	1.6248857849999991	Mixed influence
Benzene-Ethyne_CH-pi_1.05	Benzene-Ethyne_CH-pi	-12.850521682	-1.1353216820000007	0.096910140842666	1.05	-11.7152	-1.372019	-7.008597	-8.346651	7.435995	hf_2p	1.1353216820000007	Mixed influence
Benzene-Ethyne_CH-pi_0.90	Benzene-Ethyne_CH-pi	-13.330095656000001	-5.602247656000001	0.724942785624148	0.9	-7.727848	-2.350892	-9.255086	-14.654116	25.704892	hf_2p	5.602247656000001	Mixed influence
Benzene-Ethyne_CH-pi_1.50	Benzene-Ethyne_CH-pi	-5.139443471	-1.3612914709999995	0.3603061684654295	1.5	-3.7781520000000004	-0.267582	-2.170859	-2.825775	0.148575	hf_2p	1.3612914709999995	Mixed influence
Benzene-Ethyne_CH-pi_0.95	Benzene-Ethyne_CH-pi	-13.687695903999998	-2.6586719039999966	0.24106139437179538	0.95	-11.029024000000001	-1.961758	-8.497765	-11.874326	17.030282	hf_2p	2.6586719039999966	Mixed influence
Water-MeNH2_0.90	Water-MeNH2	-48.37745073200001	-20.859282732000008	0.7580185836499003	0.9	-27.518168	-13.309824	-3.428545	-73.435733	80.772404	hf_2p	20.859282732000008	Hydrogen bonding
Water-MeNH2_1.25	Water-MeNH2	-22.395182147	-1.7596941469999976	0.08527514091258696	1.25	-20.635488000000002	-2.625064	-2.030578	-21.315484	6.306817	hf_2p	1.7596941469999976	Hydrogen bonding
Water-MeNH2_1.00	Water-MeNH2	-39.664112906999996	-10.673176906999995	0.368155650683372	1.0	-28.990936	-8.486639	-3.02927	-49.079124	39.709386	hf_2p	10.673176906999995	Hydrogen bonding
Water-MeNH2_1.05	Water-MeNH2	-35.445622838	-7.458846837999996	0.2665132574756019	1.05	-27.986776000000003	-6.693676	-2.824604	-40.678816	27.696534	hf_2p	7.458846837999996	Hydrogen bonding
Water-MeNH2_0.95	Water-MeNH2	-44.084455706	-15.060047705999999	0.5188752758023523	0.95	-29.024408	-10.690807	-3.231515	-59.783184	56.731879	hf_2p	15.060047705999999	Hydrogen bonding
Water-MeNH2_1.50	Water-MeNH2	-13.118887721	-0.642199720999999	0.05147197084675027	1.5	-12.476688000000001	-0.945497	-1.223669	-11.57299	0.901042	hf_2p	0.642199720999999	Hydrogen bonding
Water-MeNH2_1.10	Water-MeNH2	-31.584119981000004	-5.162159981000002	0.19537384739814917	1.1	-26.421960000000002	-5.269712	-2.619813	-34.067224	19.246383	hf_2p	5.162159981000002	Hydrogen bonding
Water-MeNH2_2.00	Water-MeNH2	-5.233761691	-0.45144969099999965	0.0943998825254395	2.0	-4.782312	-0.192862	-0.364005	-4.721129	0.012867	hf_2p	0.45144969099999965	Hydrogen bonding
Neopentane-Neopentane_1.00	Neopentane-Neopentane	-7.266387985	0.22297201500000075	-0.02977183831462244	1.0	-7.4893600000000005	-0.053615	-9.827358	-2.064818	9.626476	hf_2p	0.22297201500000075	London dispersion
Neopentane-Neopentane_1.10	Neopentane-Neopentane	-6.456602042	0.032781958000000166	-0.0050516286291580476	1.1	-6.489384	-0.038114	-7.963158	-0.959667	5.1481	hf_2p	0.032781958000000166	London dispersion
Neopentane-Neopentane_1.25	Neopentane-Neopentane	-5.000257293000001	-0.5652172929999999	0.12744356150113637	1.25	-4.435040000000001	-0.023231	-5.693335	-0.235046	1.95212	hf_2p	0.5652172929999999	London dispersion
Neopentane-Neopentane_2.00	Neopentane-Neopentane	-0.937696048	-0.35612004799999986	0.6123362174505135	2.0	-0.5815760000000001	-0.002031	-0.97386	0.034217	0.007377	hf_2p	0.35612004799999986	London dispersion
Neopentane-Neopentane_1.50	Neopentane-Neopentane	-2.9465333520000003	-0.8043253520000002	0.3754655719706024	1.5	-2.142208	-0.010194	-3.155006	0.048151	0.347438	hf_2p	0.8043253520000002	London dispersion
Neopentane-Neopentane_0.90	Neopentane-Neopentane	-7.538022545000001	-1.328966545000001	0.2140368109097423	0.9	-6.209056	-0.07785	-11.959108	-4.200342	17.905033	hf_2p	1.328966545000001	London dispersion
Neopentane-Neopentane_1.05	Neopentane-Neopentane	-6.899281030999999	0.20515096900000085	-0.02887647724687925	1.05	-7.104432	-0.045132	-8.860726	-1.421452	7.049769	hf_2p	0.20515096900000085	London dispersion
Neopentane-Neopentane_0.95	Neopentane-Neopentane	-7.504973482	-0.1495014819999989	0.02032520577877244	0.95	-7.355472000000001	-0.064084	-10.861296	-2.958523	13.126402	hf_2p	0.1495014819999989	London dispersion
Benzene-Peptide_NH-pi_2.00	Benzene-Peptide_NH-pi	-3.755767113	-1.1114791130000001	0.4203320943104534	2.0	-2.644288	-0.254851	-1.108557	-2.443818	0.002584	hf_2p	1.1114791130000001	Mixed influence
Benzene-Peptide_NH-pi_1.00	Benzene-Peptide_NH-pi	-23.709651755	-1.4800597549999992	0.06658060818210246	1.0	-22.229592	-3.804305	-15.309719	-15.107862	20.129456	hf_2p	1.4800597549999992	Mixed influence
Benzene-Peptide_NH-pi_0.95	Benzene-Peptide_NH-pi	-24.199335508	-3.371383508000001	0.1618682195925937	0.95	-20.827952	-4.440866	-16.893071	-18.367982	30.160274	hf_2p	3.371383508000001	Mixed influence
Benzene-Peptide_NH-pi_1.05	Benzene-Peptide_NH-pi	-22.676740035	-0.9910680350000014	0.04570151365380798	1.05	-21.685672	-3.26765	-13.787168	-12.768257	13.407439	hf_2p	0.9910680350000014	Mixed influence
Benzene-Peptide_NH-pi_1.10	Benzene-Peptide_NH-pi	-21.328081146	-1.140281145999996	0.05648367558624495	1.1	-20.187800000000003	-2.811782	-12.344686	-11.049833	8.91608	hf_2p	1.140281145999996	Mixed influence
Benzene-Peptide_NH-pi_0.90	Benzene-Peptide_NH-pi	-23.817550664	-8.102446663999999	0.5155833944210613	0.9	-15.715104	-5.204693	-18.510236	-22.985819	45.067779	hf_2p	8.102446663999999	Mixed influence
Benzene-Peptide_NH-pi_1.50	Benzene-Peptide_NH-pi	-10.132618804	-2.4466108039999996	0.3183200959457757	1.5	-7.686008	-0.895468	-4.366921	-5.194368	0.3046	hf_2p	2.4466108039999996	Mixed influence
Benzene-Peptide_NH-pi_1.25	Benzene-Peptide_NH-pi	-16.693654094	-2.2253820939999986	0.15381118726548676	1.25	-14.468272	-1.808208	-8.593404	-7.906513	2.594338	hf_2p	2.2253820939999986	Mixed influence
Benzene-Pyridine_pi-pi_1.10	Benzene-Pyridine_pi-pi	-11.217909536	1.9993464639999985	-0.15126789282132377	1.1	-13.217255999999999	-0.887147	-13.336061	-0.041898	5.922533	hf_2p	1.9993464639999985	Pi stack
Benzene-Pyridine_pi-pi_1.50	Benzene-Pyridine_pi-pi	-2.2062353970000004	0.9401326029999999	-0.2987993149561653	1.5	-3.1463680000000003	-0.175799	-2.71456	0.629354	0.04152	hf_2p	0.9401326029999999	Pi stack
Benzene-Pyridine_pi-pi_1.25	Benzene-Pyridine_pi-pi	-6.406354529000001	2.0118534709999993	-0.23898832993910335	1.25	-8.418208	-0.467893	-7.425284	0.903134	1.01343	hf_2p	2.0118534709999993	Pi stack
Benzene-Pyridine_pi-pi_0.95	Benzene-Pyridine_pi-pi	-15.879160410000004	-4.850136410000003	0.4397611620030931	0.95	-11.029024000000001	-1.74749	-21.717841	-9.113156	33.721796	hf_2p	4.850136410000003	Pi stack
Benzene-Pyridine_pi-pi_1.00	Benzene-Pyridine_pi-pi	-14.660648938999998	-0.6107769389999973	0.04347206430065678	1.0	-14.049872	-1.388848	-18.735031	-4.018211	18.985233	hf_2p	0.6107769389999973	Pi stack
Benzene-Pyridine_pi-pi_2.00	Benzene-Pyridine_pi-pi	-0.369494772	0.27902522799999996	-0.43024922592980935	2.0	-0.64852	-0.032999	-0.572374	0.229375	5e-06	hf_2p	0.27902522799999996	Pi stack
Benzene-Pyridine_pi-pi_1.05	Benzene-Pyridine_pi-pi	-13.014696336	1.2694796640000003	-0.08887314634039796	1.05	-14.284176	-1.107642	-15.910993	-1.366254	10.622654	hf_2p	1.2694796640000003	Pi stack
Benzene-Pyridine_pi-pi_0.90	Benzene-Pyridine_pi-pi	-16.310009817	-13.791241817000001	5.475391864991138	0.9	-2.518768	-2.203304	-24.739958	-18.599685	59.379147	hf_2p	13.791241817000001	Pi stack
Cyclopentane-Cyclopentane_1.00	Cyclopentane-Cyclopentane	-11.721097022	0.9898949779999988	-0.0778770829216161	1.0	-12.710992	-0.033704	-15.180021	-4.512784	16.492314	hf_2p	0.9898949779999988	London dispersion
Cyclopentane-Cyclopentane_1.10	Cyclopentane-Cyclopentane	-10.630670006	0.3355939939999999	-0.030602399686894266	1.1	-10.966264	-0.026827	-12.589399	-2.284283	8.792895	hf_2p	0.3355939939999999	London dispersion
Cyclopentane-Cyclopentane_1.25	Cyclopentane-Cyclopentane	-8.400369679999999	-1.1578656799999987	0.15987090652625097	1.25	-7.242504	-0.01922	-9.254254	-0.761285	3.362068	hf_2p	1.1578656799999987	London dispersion
Cyclopentane-Cyclopentane_0.95	Cyclopentane-Cyclopentane	-11.946037054000001	0.16245894599999922	-0.013416938486827696	0.95	-12.108496	-0.038503	-16.566316	-6.287805	22.554643	hf_2p	0.16245894599999922	London dispersion
Cyclopentane-Cyclopentane_1.50	Cyclopentane-Cyclopentane	-5.035004911	-1.6710689109999994	0.4967600189183145	1.5	-3.3639360000000003	-0.010687	-5.270181	-0.058858	0.62395	hf_2p	1.6710689109999994	London dispersion
Cyclopentane-Cyclopentane_0.90	Cyclopentane-Cyclopentane	-11.804402696000004	-2.177018696000003	0.2261277514224012	0.9	-9.627384000000001	-0.045252	-18.000717	-8.728025	30.846756	hf_2p	2.177018696000003	London dispersion
Cyclopentane-Cyclopentane_2.00	Cyclopentane-Cyclopentane	-1.599159854	-0.716335854	0.8114141142515382	2.0	-0.882824	-0.003183	-1.641278	0.037386	0.015027	hf_2p	0.716335854	London dispersion
Cyclopentane-Cyclopentane_1.05	Cyclopentane-Cyclopentane	-11.252551485	0.8517605150000005	-0.0703683542691233	1.05	-12.104312	-0.02995	-13.851313	-3.221928	12.051009	hf_2p	0.8517605150000005	London dispersion
Pyridine-Pyridine_TS_0.90	Pyridine-Pyridine_TS	-15.796977505	-5.140329504999999	0.4823589467344702	0.9	-10.656648	-1.97554	-14.30827	-17.841897	36.988759	hf_2p	5.140329504999999	Mixed influence
Pyridine-Pyridine_TS_1.05	Pyridine-Pyridine_TS	-14.331106783	0.26686921700000177	-0.01828124782504107	1.05	-14.597976000000001	-1.116286	-10.45798	-7.608487	9.549975	hf_2p	0.26686921700000177	Mixed influence
Pyridine-Pyridine_TS_1.50	Pyridine-Pyridine_TS	-5.422016533000001	-0.3761125330000006	0.07453818641813252	1.5	-5.045904	-0.277006	-2.938958	-2.325555	0.133881	hf_2p	0.3761125330000006	Mixed influence
Pyridine-Pyridine_TS_2.00	Pyridine-Pyridine_TS	-1.9221307660000002	-0.31547476600000013	0.19635489239762594	2.0	-1.606656	-0.078577	-0.712747	-1.14664	0.000729	hf_2p	0.31547476600000013	Mixed influence
Pyridine-Pyridine_TS_0.95	Pyridine-Pyridine_TS	-15.810962196	-1.8531381959999997	0.13276698402272444	0.95	-13.957824	-1.618612	-12.990049	-12.994805	23.656984	hf_2p	1.8531381959999997	Mixed influence
Pyridine-Pyridine_TS_1.10	Pyridine-Pyridine_TS	-13.235105688	0.3838143119999984	-0.02818243384938001	1.1	-13.61892	-0.937876	-9.275982	-6.132055	6.033084	hf_2p	0.3838143119999984	Mixed influence
Pyridine-Pyridine_TS_1.00	Pyridine-Pyridine_TS	-15.243592468	-0.3234484679999987	0.021678642511761194	1.0	-14.920144	-1.338581	-11.70131	-9.77213	15.061295	hf_2p	0.3234484679999987	Mixed influence
Pyridine-Pyridine_TS_1.25	Pyridine-Pyridine_TS	-9.766963072	-0.02661107199999968	0.002732044180744154	1.25	-9.740352	-0.575884	-6.218306	-3.808653	1.489548	hf_2p	0.02661107199999968	Mixed influence
Peptide-Peptide_1.00	Peptide-Peptide	-43.561427949999995	-6.880299949999994	0.18757056625957616	1.0	-36.681128	-9.1602	-10.21285	-43.478589	36.05289	hf_2p	6.880299949999994	Hydrogen bonding
Peptide-Peptide_2.00	Peptide-Peptide	-8.893296917	-1.3913849170000008	0.18547070626794887	2.0	-7.501912	-0.553384	-1.446725	-7.016013	0.028471	hf_2p	1.3913849170000008	Hydrogen bonding
Peptide-Peptide_1.05	Peptide-Peptide	-40.220847594999995	-4.368151594999993	0.12183607043107701	1.05	-35.852696	-7.573785	-9.465601	-36.937312	25.286216	hf_2p	4.368151594999993	Hydrogen bonding
Peptide-Peptide_0.90	Peptide-Peptide	-50.130667485000004	-15.805131484999997	0.46044820640237033	0.9	-34.32553600000001	-13.41758	-11.765219	-63.072026	73.156483	hf_2p	15.805131484999997	Hydrogen bonding
Peptide-Peptide_1.25	Peptide-Peptide	-28.768156124999997	-0.6182041249999983	0.021961107606861936	1.25	-28.149952	-3.75309	-6.755694	-21.964	6.113957	hf_2p	0.6182041249999983	Hydrogen bonding
Peptide-Peptide_0.95	Peptide-Peptide	-46.947793436	-10.563729435999996	0.2903394583958514	0.95	-36.384064	-11.100767	-10.981213	-51.970058	51.376069	hf_2p	10.563729435999996	Hydrogen bonding
Peptide-Peptide_1.10	Peptide-Peptide	-37.039951797	-2.714415796999994	0.0790786135721229	1.1	-34.32553600000001	-6.291664	-8.743035	-31.84357	17.729607	hf_2p	2.714415796999994	Hydrogen bonding
Peptide-Peptide_1.50	Peptide-Peptide	-18.930551389	-0.2824633890000001	0.015147042903272448	1.5	-18.648088	-1.796928	-4.163594	-13.825925	1.034847	hf_2p	0.2824633890000001	Hydrogen bonding
AcOH-AcOH_1.25	AcOH-AcOH	-64.706945683	-3.051521682999997	0.049493158671652264	1.25	-61.655424000000004	-9.404056	-5.626258	-63.562411	24.810681	hf_2p	3.051521682999997	Hydrogen bonding
AcOH-AcOH_1.50	AcOH-AcOH	-39.49094937	-0.6257733700000045	0.016101133055463446	1.5	-38.865176	-3.53555	-3.804862	-35.120356	4.687248	hf_2p	0.6257733700000045	Hydrogen bonding
AcOH-AcOH_0.90	AcOH-AcOH	-113.99285517100002	-38.80637517100001	0.516135017505807	0.9	-75.18648	-39.530522	-8.428971	-190.275179	240.111967	hf_2p	38.80637517100001	Hydrogen bonding
AcOH-AcOH_1.00	AcOH-AcOH	-102.702297526	-21.24400152599999	0.2607960461878553	1.0	-81.458296	-26.787892	-7.656278	-134.912262	126.55035	hf_2p	21.24400152599999	Hydrogen bonding
AcOH-AcOH_1.10	AcOH-AcOH	-86.69315190299999	-10.464855902999972	0.1372830884610089	1.1	-76.22829600000001	-17.685651	-6.844529	-97.782859	66.25941	hf_2p	10.464855902999972	Hydrogen bonding
AcOH-AcOH_1.05	AcOH-AcOH	-94.81055009600001	-15.109534096000019	0.18957768488170865	1.05	-79.701016	-21.814677	-7.252897	-114.485737	91.639731	hf_2p	15.109534096000019	Hydrogen bonding
AcOH-AcOH_2.00	AcOH-AcOH	-15.929604427000001	-0.8211804269999998	0.054352487526164193	2.0	-15.108424000000001	-0.697979	-1.482145	-13.960065	0.150686	hf_2p	0.8211804269999998	Hydrogen bonding
AcOH-AcOH_0.95	AcOH-AcOH	-109.53182717799999	-29.081875177999976	0.3614902738288765	0.95	-80.44995200000001	-32.667946	-8.049708	-159.873158	174.481236	hf_2p	29.081875177999976	Hydrogen bonding
MeOH-MeNH2_0.90	MeOH-MeNH2	-53.466030203	-23.897702203	0.8082195991264708	0.9	-29.568328	-15.252486	-6.659911	-77.588622	88.722163	hf_2p	23.897702203	Hydrogen bonding
MeOH-MeNH2_2.00	MeOH-MeNH2	-5.748807939000001	-0.4058399390000007	0.07595777084946058	2.0	-5.342968	-0.256603	-0.65908	-4.890942	0.014982	hf_2p	0.4058399390000007	Hydrogen bonding
MeOH-MeNH2_1.25	MeOH-MeNH2	-25.195656156	-2.112528155999996	0.09151827932505491	1.25	-23.083128000000002	-3.181302	-3.696336	-22.373544	7.06971	hf_2p	2.112528155999996	Hydrogen bonding
MeOH-MeNH2_0.95	MeOH-MeNH2	-48.988464015	-17.399264014999996	0.5507978681004899	0.95	-31.5892	-12.371615	-6.218966	-63.14986	62.504678	hf_2p	17.399264014999996	Hydrogen bonding
MeOH-MeNH2_1.05	MeOH-MeNH2	-39.686451895	-8.787611894999998	0.2843994109487605	1.05	-30.89884	-7.88046	-5.331123	-42.916432	30.699201	hf_2p	8.787611894999998	Hydrogen bonding
MeOH-MeNH2_1.10	MeOH-MeNH2	-35.444283822	-6.135363822000002	0.2093343535688112	1.1	-29.30892	-6.252114	-4.897099	-35.904065	21.396552	hf_2p	6.135363822000002	Hydrogen bonding
MeOH-MeNH2_1.50	MeOH-MeNH2	-14.694366807	-0.6695988069999999	0.04774402022193878	1.5	-14.024768	-1.184934	-2.165948	-12.071659	1.020087	hf_2p	0.6695988069999999	Hydrogen bonding
MeOH-MeNH2_1.00	MeOH-MeNH2	-44.266267486	-12.455315485999996	0.3915417396499167	1.0	-31.810952	-9.909177	-5.773795	-51.818298	43.882257	hf_2p	12.455315485999996	Hydrogen bonding
Uracil-Ethene_1.25	Uracil-Ethene	-8.418677547	-0.013021546999999245	0.001549141078340494	1.25	-8.405656	-0.374189	-5.704477	-2.965488	1.137652	hf_2p	0.013021546999999245	Pi stack
Uracil-Ethene_2.00	Uracil-Ethene	-1.114574489	-0.01836648899999993	0.01675456573934867	2.0	-1.096208	-0.034083	-0.495157	-0.592076	5.6e-05	hf_2p	0.01836648899999993	Pi stack
Uracil-Ethene_1.05	Uracil-Ethene	-13.824710366	-0.28947036599999976	0.021386422848800594	1.05	-13.53524	-0.886517	-10.95246	-6.778441	9.521781	hf_2p	0.28947036599999976	Pi stack
Uracil-Ethene_1.00	Uracil-Ethene	-14.955215614000002	-0.8760556140000002	0.062223571150551604	1.0	-14.079160000000002	-1.125468	-12.555205	-9.234752	15.955654	hf_2p	0.8760556140000002	Pi stack
Uracil-Ethene_0.90	Uracil-Ethene	-15.68427112	-5.1447751199999985	0.4881424235086761	0.9	-10.539496000000002	-1.883495	-15.839976	-19.587366	43.825809	hf_2p	5.1447751199999985	Pi stack
Uracil-Ethene_1.50	Uracil-Ethene	-3.989171985	-0.010187984999999955	0.0025604488482486873	1.5	-3.978984	-0.1491	-2.302352	-1.599335	0.066479	hf_2p	0.010187984999999955	Pi stack
Uracil-Ethene_1.10	Uracil-Ethene	-12.482212405	-0.07246840499999863	0.005839637384945138	1.1	-12.409744000000002	-0.705575	-9.438304	-5.215793	5.646312	hf_2p	0.07246840499999863	Pi stack
Uracil-Ethene_0.95	Uracil-Ethene	-15.668508993000001	-2.2420529929999997	0.16698769898772986	0.95	-13.426456000000002	-1.445896	-14.201966	-13.181107	26.547667	hf_2p	2.2420529929999997	Pi stack
Uracil-Uracil_BP_1.00	Uracil-Uracil_BP	-89.930247382	-16.362975382000002	0.22242194031606882	1.0	-73.567272	-21.327709	-9.678899	-108.841413	94.260237	hf_2p	16.362975382000002	Hydrogen bonding
Uracil-Uracil_BP_1.50	Uracil-Uracil_BP	-35.576597497	-0.17158949699999937	0.004846475306544186	1.5	-35.405008	-3.142794	-4.366068	-30.034759	2.779161	hf_2p	0.17158949699999937	Hydrogen bonding
Uracil-Uracil_BP_0.90	Uracil-Uracil_BP	-101.93008026400001	-34.02794426400001	0.501132162676002	0.9	-67.902136	-31.581883	-10.948593	-155.866728	186.073181	hf_2p	34.02794426400001	Hydrogen bonding
Uracil-Uracil_BP_0.95	Uracil-Uracil_BP	-96.608386374	-23.982514374000004	0.33021998515900786	0.95	-72.625872	-26.058123	-10.311746	-129.686172	132.606607	hf_2p	23.982514374000004	Hydrogen bonding
Uracil-Uracil_BP_1.10	Uracil-Uracil_BP	-75.765864508	-6.842832508000015	0.09928223279556267	1.1	-68.92303199999999	-14.139006	-8.444553	-78.899967	47.283046	hf_2p	6.842832508000015	Hydrogen bonding
Uracil-Uracil_BP_1.25	Uracil-Uracil_BP	-57.141146002999996	-1.284746002999995	0.023000873722617193	1.25	-55.8564	-7.738761	-6.725739	-52.217518	16.528528	hf_2p	1.284746002999995	Hydrogen bonding
Uracil-Uracil_BP_2.00	Uracil-Uracil_BP	-14.854398665	-0.712478664999999	0.050380617695475506	2.0	-14.14192	-0.739275	-1.636117	-12.658233	0.069256	hf_2p	0.712478664999999	Hydrogen bonding
Uracil-Uracil_BP_1.05	Uracil-Uracil_BP	-82.809039415	-10.785663415000002	0.1497522611964205	1.05	-72.023376	-17.37639	-9.055457	-92.217248	66.838983	hf_2p	10.785663415000002	Hydrogen bonding
MeOH-MeOH_0.90	MeOH-MeOH	-39.189537146	-16.612673146	0.7358273118002571	0.9	-22.576864	-9.579547	-4.838485	-55.874992	60.239827	hf_2p	16.612673146	Hydrogen bonding
MeOH-MeOH_1.25	MeOH-MeOH	-19.308829861000003	-1.853181861000003	0.1061651713531347	1.25	-17.455648	-1.959627	-2.759332	-16.960194	4.091292	hf_2p	1.853181861000003	Hydrogen bonding
MeOH-MeOH_1.00	MeOH-MeOH	-32.490345381	-8.122729380999996	0.3333411598820334	1.0	-24.367616	-6.000147	-4.211389	-37.206299	28.341156	hf_2p	8.122729380999996	Hydrogen bonding
MeOH-MeOH_0.95	MeOH-MeOH	-35.859387982	-11.646579982000002	0.4810090585941128	0.95	-24.212808	-7.600409	-4.524731	-45.300216	41.378737	hf_2p	11.646579982000002	Hydrogen bonding
MeOH-MeOH_1.05	MeOH-MeOH	-29.303960967000002	-5.689464966999999	0.24093103519973488	1.05	-23.614496000000003	-4.738689	-3.90181	-30.984246	19.35518	hf_2p	5.689464966999999	Hydrogen bonding
MeOH-MeOH_1.50	MeOH-MeOH	-11.762700370000001	-1.1437083700000006	0.10770404290727412	1.5	-10.618992	-0.77441	-1.664064	-9.742117	0.547076	hf_2p	1.1437083700000006	Hydrogen bonding
MeOH-MeOH_2.00	MeOH-MeOH	-4.956154129	-0.7093941289999997	0.16704361183584654	2.0	-4.24676	-0.180773	-0.53408	-4.280645	0.007694	hf_2p	0.7093941289999997	Hydrogen bonding
MeOH-MeOH_1.10	MeOH-MeOH	-26.387725772	-4.057717772	0.18171591214835214	1.1	-22.330008	-3.758284	-3.599524	-26.162526	13.179848	hf_2p	4.057717772	Hydrogen bonding
Benzene-MeNH2_NH-pi_1.05	Benzene-MeNH2_NH-pi	-12.562417405	0.44563859500000014	-0.034258662093705636	1.05	-13.008056	-0.93932	-9.666649	-6.593728	9.179863	lda_2p	0.44563859500000014	Mixed influence
Benzene-MeNH2_NH-pi_1.00	Benzene-MeNH2_NH-pi	-13.264271049	0.1621849510000022	-0.01207950564169742	1.0	-13.426456000000002	-1.120298	-10.869418	-8.4554	14.350817	lda_2p	0.1621849510000022	Mixed influence
Benzene-MeNH2_NH-pi_1.25	Benzene-MeNH2_NH-pi	-8.543652959	-0.3430129589999993	0.04182758406660935	1.25	-8.20064	-0.466783	-5.683765	-3.223432	1.522414	lda_2p	0.3430129589999993	Mixed influence
Benzene-MeNH2_NH-pi_1.10	Benzene-MeNH2_NH-pi	-11.631771357	0.3386526430000014	-0.02829078092806081	1.1	-11.970424000000001	-0.787914	-8.538094	-5.304664	5.863261	lda_2p	0.3386526430000014	Mixed influence
Benzene-MeNH2_NH-pi_1.50	Benzene-MeNH2_NH-pi	-4.577606517	-0.5986225170000004	0.15044607291710657	1.5	-3.978984	-0.200339	-2.670126	-1.82189	0.15522	lda_2p	0.5986225170000004	Mixed influence
Benzene-MeNH2_NH-pi_2.00	Benzene-MeNH2_NH-pi	-1.3339037189999998	-0.2167757189999997	0.19404734193395892	2.0	-1.1171280000000001	-0.043353	-0.602328	-0.697386	0.001284	lda_2p	0.2167757189999997	Mixed influence
Benzene-MeNH2_NH-pi_0.90	Benzene-MeNH2_NH-pi	-13.089478217000002	-2.8093902170000025	0.27328464668784963	0.9	-10.280088	-1.597854	-13.426095	-15.227071	34.735597	lda_2p	2.8093902170000025	Mixed influence
Benzene-MeNH2_NH-pi_0.95	Benzene-MeNH2_NH-pi	-13.540687359	-0.7753033589999987	0.06073482466332377	0.95	-12.765384000000001	-1.336883	-12.132282	-11.185868	22.373154	lda_2p	0.7753033589999987	Mixed influence
MeNH2-Pyridine_0.95	MeNH2-Pyridine	-15.359656063	0.8324239370000015	-0.051409327090775336	0.95	-16.19208	-1.741806	-11.001152	-17.86535	30.733023	lda_2p	0.8324239370000015	Mixed influence
MeNH2-Pyridine_1.00	MeNH2-Pyridine	-14.809330311	1.776045689	-0.1070850422082683	1.0	-16.585376	-1.387272	-10.037343	-13.578146	20.453893	lda_2p	1.776045689	Mixed influence
MeNH2-Pyridine_2.00	MeNH2-Pyridine	-1.899963457	0.2004045430000001	-0.09541401459172874	2.0	-2.100368	-0.056234	-0.781477	-1.075046	0.003537	lda_2p	0.2004045430000001	Mixed influence
MeNH2-Pyridine_1.05	MeNH2-Pyridine	-13.961297928	2.155470072	-0.13374083885801422	1.05	-16.116768	-1.112626	-9.097492	-10.553636	13.57375	lda_2p	2.155470072	Mixed influence
MeNH2-Pyridine_1.25	MeNH2-Pyridine	-9.758339189	1.6388768110000012	-0.1437962403274625	1.25	-11.397216000000002	-0.501253	-5.7861	-4.818706	2.575202	lda_2p	1.6388768110000012	Mixed influence
MeNH2-Pyridine_1.50	MeNH2-Pyridine	-5.574333532	0.7686104680000003	-0.12117566669357326	1.5	-6.342944	-0.217534	-2.989484	-2.558668	0.306182	lda_2p	0.7686104680000003	Mixed influence
MeNH2-Pyridine_0.90	MeNH2-Pyridine	-15.401787872	-1.0297478719999997	0.07164938811748366	0.9	-14.37204	-2.195329	-11.976565	-23.983567	46.023079	lda_2p	1.0297478719999997	Mixed influence
MeNH2-Pyridine_1.10	MeNH2-Pyridine	-12.954907303000002	2.2037246969999984	-0.145377544424853	1.1	-15.158632	-0.899781	-8.193808	-8.396855	8.986144	lda_2p	2.2037246969999984	Mixed influence
Peptide-Pentane_0.95	Peptide-Pentane	-16.935718911000006	0.9048570889999965	-0.050719051279510055	0.95	-17.840576000000002	-1.930312	-20.557247	-12.136202	35.686125	lda_2p	0.9048570889999965	London dispersion
Peptide-Pentane_1.05	Peptide-Pentane	-15.824360146	1.3133038540000008	-0.07663260605412738	1.05	-17.137664	-1.365982	-17.071168	-5.704127	16.59344	lda_2p	1.3133038540000008	London dispersion
Peptide-Pentane_0.90	Peptide-Pentane	-16.589818918	-0.632042917999998	0.03960720579108254	0.9	-15.957776	-2.318431	-22.342361	-17.734067	52.264555	lda_2p	0.632042917999998	London dispersion
Peptide-Pentane_1.25	Peptide-Pentane	-11.212559904999999	-0.0747519049999994	0.00671154548543119	1.25	-11.137808	-0.72871	-10.978784	-1.361974	3.532685	lda_2p	0.0747519049999994	London dispersion
Peptide-Pentane_1.00	Peptide-Pentane	-16.596783226	1.3860487740000025	-0.07707622325560302	1.0	-17.982832000000002	-1.618642	-18.793677	-8.310943	24.34558	lda_2p	1.3860487740000025	London dispersion
Peptide-Pentane_2.00	Peptide-Pentane	-1.78416127	-0.5373292700000001	0.4309556299485417	2.0	-1.246832	-0.107615	-1.610025	-0.091114	0.006995	lda_2p	0.5373292700000001	London dispersion
Peptide-Pentane_1.10	Peptide-Pentane	-14.794881582	0.9997184180000005	-0.06329495004621835	1.1	-15.7946	-1.159314	-15.411137	-3.932004	11.297296	lda_2p	0.9997184180000005	London dispersion
Peptide-Pentane_1.50	Peptide-Pentane	-6.192464609	-1.121456609	0.22115062902681282	1.5	-5.071008	-0.361263	-5.792825	-0.345075	0.485628	lda_2p	1.121456609	London dispersion
Pyridine-Pyridine_pi-pi_1.05	Pyridine-Pyridine_pi-pi	-13.899247798	2.271912202000001	-0.14049160369447838	1.05	-16.17116	-0.547706	-15.657304	-3.122388	10.969592	lda_2p	2.271912202000001	Pi stack
Pyridine-Pyridine_pi-pi_1.00	Pyridine-Pyridine_pi-pi	-14.963737071	0.973118929	-0.06106090994359238	1.0	-15.936856	-0.676022	-18.484233	-5.519835	19.759127	lda_2p	0.973118929	Pi stack
Pyridine-Pyridine_pi-pi_1.10	Pyridine-Pyridine_pi-pi	-12.38790459	2.7037834100000016	-0.17915712344437557	1.1	-15.091688000000001	-0.44588	-13.090282	-1.864097	6.02993	lda_2p	2.7037834100000016	Pi stack
Pyridine-Pyridine_pi-pi_1.25	Pyridine-Pyridine_pi-pi	-7.672761255	2.3521027450000007	-0.2346268981803644	1.25	-10.024864	-0.247595	-7.255626	-0.682897	0.957898	lda_2p	2.3521027450000007	Pi stack
Pyridine-Pyridine_pi-pi_1.50	Pyridine-Pyridine_pi-pi	-3.138352879	1.0038071210000004	-0.24233905039882578	1.5	-4.1421600000000005	-0.101278	-2.647884	-0.426381	0.035543	lda_2p	1.0038071210000004	Pi stack
Pyridine-Pyridine_pi-pi_0.90	Pyridine-Pyridine_pi-pi	-13.772729189000003	-8.747745189000003	1.7408503567374547	0.9	-5.024984000000001	-1.044188	-24.538309	-18.412837	61.890515	lda_2p	8.747745189000003	Pi stack
Pyridine-Pyridine_pi-pi_0.95	Pyridine-Pyridine_pi-pi	-15.127649818999998	-2.1112258189999977	0.16219706879554613	0.95	-13.016424	-0.838503	-21.483559	-10.035689	35.185394	lda_2p	2.1112258189999977	Pi stack
Pyridine-Pyridine_pi-pi_2.00	Pyridine-Pyridine_pi-pi	-0.817351233	0.21191276699999995	-0.20588767021871934	2.0	-1.029264	-0.022286	-0.547357	-0.252101	5e-06	lda_2p	0.21191276699999995	Pi stack
AcNH2-Uracil_1.05	AcNH2-Uracil	-72.691392056	7.712535943999995	-0.09592237762314294	1.05	-80.403928	-15.069467	-8.159586	-90.252118	77.981637	lda_2p	7.712535943999995	Hydrogen bonding
AcNH2-Uracil_1.50	AcNH2-Uracil	-35.215256687	7.963623312999999	-0.18443329963630367	1.5	-43.17888	-3.091079	-4.118	-30.659177	4.21455	lda_2p	7.963623312999999	Hydrogen bonding
AcNH2-Uracil_1.10	AcNH2-Uracil	-67.549417179	9.858766821000003	-0.12736078165843553	1.1	-77.408184	-12.463693	-7.648044	-77.243817	56.39338	lda_2p	9.858766821000003	Hydrogen bonding
AcNH2-Uracil_1.25	AcNH2-Uracil	-53.071918483	11.303105516999999	-0.17558215616354567	1.25	-64.375024	-7.134611	-6.186248	-51.475142	21.27539	lda_2p	11.303105516999999	Hydrogen bonding
AcNH2-Uracil_2.00	AcNH2-Uracil	-16.65296821	2.9741757900000003	-0.15153380389933452	2.0	-19.627144	-0.80228	-1.582023	-14.505943	0.163358	lda_2p	2.9741757900000003	Hydrogen bonding
AcNH2-Uracil_1.00	AcNH2-Uracil	-77.588676077	4.237811922999995	-0.051790221315620874	1.0	-81.826488	-18.186364	-8.677814	-106.557823	107.733219	lda_2p	4.237811922999995	Hydrogen bonding
AcNH2-Uracil_0.90	AcNH2-Uracil	-84.196036357	-8.122548357	0.10677239299189226	0.9	-76.073488	-26.038954	-9.716766	-152.884145	204.771453	lda_2p	8.122548357	Hydrogen bonding
AcNH2-Uracil_0.95	AcNH2-Uracil	-81.710009106	-0.9169691059999963	0.011349605188763738	0.95	-80.79304	-21.842992	-9.198634	-127.066073	148.648702	lda_2p	0.9169691059999963	Hydrogen bonding
Water-Water_2.00	Water-Water	-4.069745583	-0.4212975830000003	0.11547309513524663	2.0	-3.648448	-0.095456	-0.201363	-3.794671	0.006061	lda_2p	0.4212975830000003	Hydrogen bonding
Water-Water_1.50	Water-Water	-9.319577129999999	-0.47878512999999856	0.05415636178297131	1.5	-8.840792	-0.461185	-0.718001	-8.447751	0.446405	lda_2p	0.47878512999999856	Hydrogen bonding
Water-Water_1.10	Water-Water	-20.877557124	-2.1039491239999997	0.11206951396875868	1.1	-18.773608	-2.523573	-1.563854	-22.611976	10.978767	lda_2p	2.1039491239999997	Hydrogen bonding
Water-Water_0.90	Water-Water	-32.136566337000005	-12.643310337000006	0.648599204617228	0.9	-19.493256	-6.927199	-2.02234	-49.597976	51.641836	lda_2p	12.643310337000006	Hydrogen bonding
Water-Water_1.25	Water-Water	-15.185377135	-0.6543451349999998	0.04503087839872624	1.25	-14.531032	-1.25466	-1.208914	-14.608745	3.380977	lda_2p	0.6543451349999998	Hydrogen bonding
Water-Water_1.00	Water-Water	-26.026156455	-5.311172455000001	0.25639278577284935	1.0	-20.714983999999998	-4.173595	-1.802884	-32.457642	23.888178	lda_2p	5.311172455000001	Hydrogen bonding
Water-Water_0.95	Water-Water	-29.01325855	-8.28572255	0.3997446946901937	0.95	-20.727536	-5.38841	-1.916084	-39.820693	35.155488	lda_2p	8.28572255	Hydrogen bonding
Water-Water_1.05	Water-Water	-23.303569205	-3.3542572049999997	0.16813899171059132	1.05	-19.949312	-3.23699	-1.684542	-26.879755	16.206249	lda_2p	3.3542572049999997	Hydrogen bonding
Uracil-Neopentane_1.25	Uracil-Neopentane	-9.12962205	-0.33485405000000057	0.038074233453344146	1.25	-8.794768	-0.20863	-8.63798	-1.421834	2.263344	lda_2p	0.33485405000000057	London dispersion
Uracil-Neopentane_0.90	Uracil-Neopentane	-14.394743988000004	-2.0352079880000016	0.16466702212769163	0.9	-12.359536000000002	-0.836201	-19.249071	-15.21258	42.759539	lda_2p	2.0352079880000016	London dispersion
Uracil-Neopentane_1.10	Uracil-Neopentane	-12.501906477	0.9580215230000011	-0.07117582820651054	1.1	-13.459928000000001	-0.343539	-12.696662	-3.509702	8.206844	lda_2p	0.9580215230000011	London dispersion
Uracil-Neopentane_0.95	Uracil-Neopentane	-14.631298903000001	0.7825570969999998	-0.05076971635131402	0.95	-15.413856000000001	-0.650321	-17.549496	-10.380677	28.497076	lda_2p	0.7825570969999998	London dispersion
Uracil-Neopentane_2.00	Uracil-Neopentane	-1.2350229540000002	-0.21412695400000015	0.20974414044133793	2.0	-1.020896	-0.041878	-1.073279	-0.128857	0.001528	lda_2p	0.21412695400000015	London dispersion
Uracil-Neopentane_1.50	Uracil-Neopentane	-4.688900117	-0.6931801170000003	0.17348065354929781	1.5	-3.99572	-0.110614	-4.20931	-0.506636	0.238905	lda_2p	0.6931801170000003	London dispersion
Uracil-Neopentane_1.00	Uracil-Neopentane	-14.255977041000001	1.5679109589999989	-0.09908506423958505	1.0	-15.823888	-0.516227	-15.874679	-7.136655	18.906984	lda_2p	1.5679109589999989	London dispersion
Uracil-Neopentane_1.05	Uracil-Neopentane	-13.492842043000001	1.4273019569999992	-0.09566274675365058	1.05	-14.920144	-0.417566	-14.249166	-4.964179	12.486203	lda_2p	1.4273019569999992	London dispersion
MeNH2-Water_1.25	MeNH2-Water	-20.777384291999997	1.1216717080000045	-0.05122009405336944	1.25	-21.899056	-2.408964	-2.622994	-19.734438	7.24628	lda_2p	1.1216717080000045	Hydrogen bonding
MeNH2-Water_0.95	MeNH2-Water	-40.468271394	-10.042223393999997	0.33005349212622015	0.95	-30.426048	-9.681273	-3.939128	-59.661437	63.724445	lda_2p	10.042223393999997	Hydrogen bonding
MeNH2-Water_1.50	MeNH2-Water	-12.151872004	1.061199996000001	-0.08031440349375231	1.5	-13.213072	-0.864853	-1.638868	-10.349361	1.094503	lda_2p	1.061199996000001	Hydrogen bonding
MeNH2-Water_1.10	MeNH2-Water	-29.257328439000005	-1.274736439000005	0.045554623352976206	1.1	-27.982592	-4.820863	-3.294413	-32.65498	21.77983	lda_2p	1.274736439000005	Hydrogen bonding
MeNH2-Water_0.90	MeNH2-Water	-44.130055291999994	-15.536599291999995	0.5433620648025197	0.9	-28.593456	-11.992799	-4.131722	-74.267412	90.514013	lda_2p	15.536599291999995	Hydrogen bonding
MeNH2-Water_1.00	MeNH2-Water	-36.57050976	-6.027309760000001	0.1973372063176092	1.0	-30.5432	-7.71823	-3.732888	-48.320032	44.701338	lda_2p	6.027309760000001	Hydrogen bonding
MeNH2-Water_1.05	MeNH2-Water	-32.775815433	-3.194935432999994	0.10800677440968605	1.05	-29.580880000000004	-6.108246	-3.516777	-39.511188	31.251693	lda_2p	3.194935432999994	Hydrogen bonding
MeNH2-Water_2.00	MeNH2-Water	-4.752490064	0.264125936000001	-0.05265021998893297	2.0	-5.016616000000001	-0.173173	-0.507103	-4.115662	0.019243	lda_2p	0.264125936000001	Hydrogen bonding
Benzene-AcNH2_NH-pi_0.90	Benzene-AcNH2_NH-pi	-18.136296457	-2.0320804569999993	0.12618313471453682	0.9	-16.104216	-4.789854	-10.304635	-25.132094	43.601413	lda_2p	2.0320804569999993	Mixed influence
Benzene-AcNH2_NH-pi_1.00	Benzene-AcNH2_NH-pi	-17.550933422	0.8921385780000008	-0.048372558432781744	1.0	-18.443072	-3.206964	-8.729915	-16.096672	20.311022	lda_2p	0.8921385780000008	Mixed influence
Benzene-AcNH2_NH-pi_1.05	Benzene-AcNH2_NH-pi	-16.585593578	1.2800864219999966	-0.0716505849203611	1.05	-17.865679999999998	-2.644771	-7.944352	-13.190087	13.757931	lda_2p	1.2800864219999966	Mixed influence
Benzene-AcNH2_NH-pi_2.00	Benzene-AcNH2_NH-pi	-2.183556775	-0.1250287750000001	0.06073698050257276	2.0	-2.058528	-0.155015	-0.69209	-1.368339	0.002782	lda_2p	0.1250287750000001	Mixed influence
Benzene-AcNH2_NH-pi_1.50	Benzene-AcNH2_NH-pi	-6.709947151000001	0.2689648489999996	-0.03853965331558839	1.5	-6.978912	-0.580287	-2.636947	-3.774377	0.345046	lda_2p	0.2689648489999996	Mixed influence
Benzene-AcNH2_NH-pi_1.10	Benzene-AcNH2_NH-pi	-15.419016876	1.3504551239999998	-0.0805305691198864	1.1	-16.769472	-2.192022	-7.177055	-10.982478	9.279814	lda_2p	1.3504551239999998	Mixed influence
Benzene-AcNH2_NH-pi_0.95	Benzene-AcNH2_NH-pi	-18.147479975000003	-0.07259997500000281	0.004016622793623128	0.95	-18.07488	-3.908195	-9.520695	-19.960723	29.839626	lda_2p	0.07259997500000281	Mixed influence
Benzene-AcNH2_NH-pi_1.25	Benzene-AcNH2_NH-pi	-11.677030703	0.8958892970000001	-0.0712554678626763	1.25	-12.57292	-1.286121	-5.099445	-6.897319	2.788636	lda_2p	0.8958892970000001	Mixed influence
Water-Peptide_0.95	Water-Peptide	-35.670807019	-1.5753910190000013	0.04620536141867286	0.95	-34.095416	-7.949583	-4.735392	-54.013156	60.744858	lda_2p	1.5753910190000013	Hydrogen bonding
Water-Peptide_2.00	Water-Peptide	-6.593102118	-0.559774118	0.09278032256824094	2.0	-6.033328	-0.239536	-0.821178	-5.603106	0.048514	lda_2p	0.559774118	Hydrogen bonding
Water-Peptide_0.90	Water-Peptide	-37.431562508999995	-5.013930508999991	0.154666772360177	0.9	-32.417632000000005	-9.685618	-4.946048	-66.222856	85.597717	lda_2p	5.013930508999991	Hydrogen bonding
Water-Peptide_1.50	Water-Peptide	-14.428624271	1.6546717290000004	-0.10288138258476374	1.5	-16.083296	-0.979917	-2.230836	-12.105109	1.431328	lda_2p	1.6546717290000004	Hydrogen bonding
Water-Peptide_1.00	Water-Peptide	-33.39161074500001	0.7205412549999934	-0.021122714714685645	1.0	-34.112152	-6.47496	-4.513975	-44.576258	43.088691	lda_2p	0.7205412549999934	Hydrogen bonding
Water-Peptide_1.10	Water-Peptide	-28.519562214	2.9190137860000007	-0.09284815527268159	1.1	-31.438576	-4.271153	-4.047323	-31.559756	21.685057	lda_2p	2.9190137860000007	Hydrogen bonding
Water-Peptide_1.25	Water-Peptide	-22.073771344	3.126460655999999	-0.12406475686414312	1.25	-25.200232	-2.350878	-3.328081	-20.631213	7.779954	lda_2p	3.126460655999999	Hydrogen bonding
Water-Peptide_1.05	Water-Peptide	-30.943874856	2.1390131440000033	-0.06465617947260237	1.05	-33.082888000000004	-5.256952	-4.283541	-37.262134	30.56316	lda_2p	2.1390131440000033	Hydrogen bonding
Uracil-Uracil_pi-pi_1.25	Uracil-Uracil_pi-pi	-23.962827292	2.049100708000001	-0.07877542595074079	1.25	-26.011928	-0.836929	-13.787084	-10.955288	2.992987	lda_2p	2.049100708000001	Pi stack
Uracil-Uracil_pi-pi_1.10	Uracil-Uracil_pi-pi	-33.018094158	4.001937842000011	-0.10810195523331828	1.1	-37.02003200000001	-1.463331	-21.090183	-17.541203	13.996591	lda_2p	4.001937842000011	Pi stack
Uracil-Uracil_pi-pi_0.90	Uracil-Uracil_pi-pi	-37.986028525	-4.614444525000003	0.1382746628089336	0.9	-33.371584	-3.529425	-32.632758	-51.484524	100.95955	lda_2p	4.614444525000003	Pi stack
Uracil-Uracil_pi-pi_1.00	Uracil-Uracil_pi-pi	-37.886531886	3.8530521140000076	-0.09231170377740246	1.0	-41.73958400000001	-2.222657	-26.808356	-27.774269	38.104921	lda_2p	3.8530521140000076	Pi stack
Uracil-Uracil_pi-pi_0.95	Uracil-Uracil_pi-pi	-38.861293785	1.4724662150000043	-0.03650704062800007	0.95	-40.333760000000005	-2.783795	-29.745711	-37.071523	62.25016	lda_2p	1.4724662150000043	Pi stack
Uracil-Uracil_pi-pi_1.50	Uracil-Uracil_pi-pi	-12.881693119	0.49037088100000226	-0.036671293302215885	1.5	-13.372064000000002	-0.380323	-6.27624	-6.401055	0.20825	lda_2p	0.49037088100000226	Pi stack
Uracil-Uracil_pi-pi_1.05	Uracil-Uracil_pi-pi	-35.769156558000006	4.3554034419999965	-0.10854707047254838	1.05	-40.12456	-1.794226	-23.898294	-21.665838	23.166472	lda_2p	4.3554034419999965	Pi stack
Uracil-Uracil_pi-pi_2.00	Uracil-Uracil_pi-pi	-4.390108262	-0.06385226200000016	0.014759242633815513	2.0	-4.326256	-0.110134	-1.524842	-2.777044	0.000444	lda_2p	0.06385226200000016	Pi stack
Benzene-Uracil_pi-pi_1.50	Benzene-Uracil_pi-pi	-4.535948306	1.3718596940000003	-0.2322112861487713	1.5	-5.907808	-0.213667	-3.992842	-0.409045	0.077347	lda_2p	1.3718596940000003	Pi stack
Benzene-Uracil_pi-pi_1.25	Benzene-Uracil_pi-pi	-11.152191329	2.918600671	-0.20742262915975163	1.25	-14.070792	-0.548473	-10.135403	-1.380026	1.657034	lda_2p	2.918600671	Pi stack
Benzene-Uracil_pi-pi_0.95	Benzene-Uracil_pi-pi	-21.444398817	0.4044491830000041	-0.018511236061507865	0.95	-21.848848000000004	-2.119084	-26.281741	-17.472603	49.508391	lda_2p	0.4044491830000041	Pi stack
Benzene-Uracil_pi-pi_1.05	Benzene-Uracil_pi-pi	-19.489316507	3.957819492999999	-0.16879756627845716	1.05	-23.447136	-1.311589	-20.025154	-6.385247	16.441836	lda_2p	3.957819492999999	Pi stack
Benzene-Uracil_pi-pi_2.00	Benzene-Uracil_pi-pi	-0.893369449	0.24049455100000017	-0.21210176088137567	2.0	-1.1338640000000002	-0.047008	-0.858458	0.002819	3.5e-05	lda_2p	0.24049455100000017	Pi stack
Benzene-Uracil_pi-pi_1.10	Benzene-Uracil_pi-pi	-17.498741176	4.023754824000001	-0.18695577055746698	1.1	-21.522496	-1.043407	-17.137653	-4.06092	9.356057	lda_2p	4.023754824000001	Pi stack
Benzene-Uracil_pi-pi_0.90	Benzene-Uracil_pi-pi	-20.271806332000004	-5.661278332000004	0.3874793800744233	0.9	-14.610528	-2.723129	-29.428434	-29.712184	84.650483	lda_2p	5.661278332000004	Pi stack
Benzene-Uracil_pi-pi_1.00	Benzene-Uracil_pi-pi	-20.964509215	3.0558347849999983	-0.12721861039958457	1.0	-24.020343999999998	-1.66106	-23.107219	-10.424708	28.662369	lda_2p	3.0558347849999983	Pi stack
Ethyne-Ethyne_TS_1.50	Ethyne-Ethyne_TS	-1.903655439	0.03353656100000024	-0.017311944814969418	1.5	-1.9371920000000002	-0.061973	-0.654023	-1.220145	0.041808	lda_2p	0.03353656100000024	Mixed influence
Ethyne-Ethyne_TS_1.00	Ethyne-Ethyne_TS	-6.7645320600000005	-0.4215880600000004	0.06646567587542951	1.0	-6.342944	-0.68606	-2.867119	-6.889913	7.305992	lda_2p	0.4215880600000004	Mixed influence
Ethyne-Ethyne_TS_1.25	Ethyne-Ethyne_TS	-3.835388095	0.07246790500000033	-0.018544159508436422	1.25	-3.907856	-0.188475	-1.475339	-2.497171	0.594778	lda_2p	0.07246790500000033	Mixed influence
Ethyne-Ethyne_TS_1.10	Ethyne-Ethyne_TS	-5.591356848	0.019387152000000185	-0.003455362069629301	1.1	-5.610744	-0.400296	-2.248087	-4.351481	2.741544	lda_2p	0.019387152000000185	Mixed influence
Ethyne-Ethyne_TS_1.05	Ethyne-Ethyne_TS	-6.208890761	-0.11698676099999972	0.01920364487030651	1.05	-6.091904	-0.522382	-2.548512	-5.42103	4.495101	lda_2p	0.11698676099999972	Mixed influence
Ethyne-Ethyne_TS_2.00	Ethyne-Ethyne_TS	-0.537303976	0.027536023999999992	-0.048750131010551645	2.0	-0.56484	-0.009932	-0.13808	-0.391332	0.000172	lda_2p	0.027536023999999992	Mixed influence
Ethyne-Ethyne_TS_0.95	Ethyne-Ethyne_TS	-7.1552879780000005	-1.0299119780000003	0.1681385727178218	0.95	-6.125376	-0.905241	-3.199413	-8.932274	11.759397	lda_2p	1.0299119780000003	Mixed influence
Ethyne-Ethyne_TS_0.90	Ethyne-Ethyne_TS	-7.211460321000002	-2.1781083210000016	0.43273514767097576	0.9	-5.033352000000001	-1.197107	-3.539407	-11.793352	18.72696	lda_2p	2.1781083210000016	Mixed influence
MeNH2-MeNH2_0.90	MeNH2-MeNH2	-23.11962387	-7.53840787	0.48381383519745824	0.9	-15.581216000000001	-5.58052	-7.321016	-36.205494	51.315554	lda_2p	7.53840787	Hydrogen bonding
MeNH2-MeNH2_2.00	MeNH2-MeNH2	-2.039551625	-0.407791625	0.24990907057410403	2.0	-1.63176	-0.07193	-0.515297	-1.468284	0.003689	lda_2p	0.407791625	Hydrogen bonding
MeNH2-MeNH2_1.05	MeNH2-MeNH2	-17.102817196	-0.29987319600000006	0.01784646761900772	1.05	-16.802944	-2.505997	-5.710203	-16.727373	15.148607	lda_2p	0.29987319600000006	Hydrogen bonding
MeNH2-MeNH2_1.25	MeNH2-MeNH2	-10.81271968	0.8731923200000011	-0.07472179492708836	1.25	-11.685912000000002	-0.95432	-3.749408	-7.674804	2.840848	lda_2p	0.8731923200000011	Hydrogen bonding
MeNH2-MeNH2_0.95	MeNH2-MeNH2	-21.097841803999994	-3.889049803999992	0.22599202802846308	0.95	-17.208792000000003	-4.264498	-6.785808	-27.526631	34.307194	lda_2p	3.889049803999992	Hydrogen bonding
MeNH2-MeNH2_1.50	MeNH2-MeNH2	-5.998460498	-0.5216044980000003	0.09523794271750076	1.5	-5.476856	-0.348061	-1.991068	-3.886495	0.327001	lda_2p	0.5216044980000003	Hydrogen bonding
MeNH2-MeNH2_1.00	MeNH2-MeNH2	-19.053427503	-1.6270675029999992	0.09336817918371933	1.0	-17.426360000000003	-3.260876	-6.245961	-21.266531	22.840305	lda_2p	1.6270675029999992	Hydrogen bonding
MeNH2-MeNH2_1.10	MeNH2-MeNH2	-15.295002432999997	0.42010156700000323	-0.026732344055757012	1.1	-15.715104	-1.940891	-5.186497	-13.406403	10.013264	lda_2p	0.42010156700000323	Hydrogen bonding
Uracil-Pentane_1.25	Uracil-Pentane	-11.502304835	-1.0088328349999998	0.09613908866388549	1.25	-10.493472	-0.47674	-11.463119	-0.983877	2.737141	lda_2p	1.0088328349999998	London dispersion
Uracil-Pentane_2.00	Uracil-Pentane	-1.309846531	-0.355894531	0.3730738349518634	2.0	-0.953952	-0.065362	-1.261902	0.003948	0.001223	lda_2p	0.355894531	London dispersion
Uracil-Pentane_1.10	Uracil-Pentane	-16.341694333	1.0762976670000022	-0.06179229310703565	1.1	-17.417992	-0.800376	-17.323437	-3.635054	10.844327	lda_2p	1.0762976670000022	London dispersion
Uracil-Pentane_1.50	Uracil-Pentane	-5.521413909	-1.287205908999999	0.30400157691828056	1.5	-4.234208000000001	-0.224923	-5.311724	-0.151353	0.252116	lda_2p	1.287205908999999	London dispersion
Uracil-Pentane_1.05	Uracil-Pentane	-17.813701549	1.8050744509999994	-0.09200749582950533	1.05	-19.618776	-0.965178	-19.598692	-5.698426	17.027741	lda_2p	1.8050744509999994	London dispersion
Uracil-Pentane_0.95	Uracil-Pentane	-19.483744981999997	0.5659830180000043	-0.028228962407869287	0.95	-20.049728	-1.442669	-24.454797	-14.021209	41.547885	lda_2p	0.5659830180000043	London dispersion
Uracil-Pentane_0.90	Uracil-Pentane	-18.990940810000005	-2.539452810000004	0.15436006821996914	0.9	-16.451488	-1.79311	-26.961225	-21.900882	64.558832	lda_2p	2.539452810000004	London dispersion
Uracil-Pentane_1.00	Uracil-Pentane	-18.955716373	1.6881396270000018	-0.08177443337136248	1.0	-20.643856000000003	-1.174001	-21.990449	-8.944806	26.643838	lda_2p	1.6881396270000018	London dispersion
AcOH-Uracil_1.05	AcOH-Uracil	-73.417158575	8.120633424999994	-0.09959349187429548	1.05	-81.537792	-16.15784	-7.940337	-96.26539	90.233637	lda_2p	8.120633424999994	Hydrogen bonding
AcOH-Uracil_0.90	AcOH-Uracil	-83.979683721	-6.906219720999999	0.08960567441214266	0.9	-77.073464	-28.625367	-9.344657	-164.517896	232.719668	lda_2p	6.906219720999999	Hydrogen bonding
AcOH-Uracil_1.00	AcOH-Uracil	-78.37762261	4.787745389999998	-0.05756897979457023	1.0	-83.165368	-19.64841	-8.412421	-114.268888	123.879092	lda_2p	4.787745389999998	Hydrogen bonding
AcOH-Uracil_2.00	AcOH-Uracil	-14.545595868000001	2.939340132	-0.16810699976253843	2.0	-17.484936	-0.703106	-1.623939	-12.460392	0.21305	lda_2p	2.939340132	Hydrogen bonding
AcOH-Uracil_1.10	AcOH-Uracil	-68.035392366	10.192855633999997	-0.13029635578697862	1.1	-78.228248	-13.254087	-7.46919	-81.779652	65.683467	lda_2p	10.192855633999997	Hydrogen bonding
AcOH-Uracil_1.50	AcOH-Uracil	-33.590562672000004	8.052789327999996	-0.19337514732243447	1.5	-41.643352	-3.010894	-4.11902	-29.568707	5.185386	lda_2p	8.052789327999996	Hydrogen bonding
AcOH-Uracil_0.95	AcOH-Uracil	-82.24415260499998	-0.10386460499996986	0.0012644782180453256	0.95	-82.14028800000001	-23.779985	-8.882526	-136.671441	169.90751	lda_2p	0.10386460499996986	Hydrogen bonding
AcOH-Uracil_1.25	AcOH-Uracil	-52.573558151	11.546241848999998	-0.18007295482830574	1.25	-64.1198	-7.362177	-6.101086	-52.829722	25.297068	lda_2p	11.546241848999998	Hydrogen bonding
Uracil-Cyclopentane_1.25	Uracil-Cyclopentane	-10.217457656	-0.37668965599999993	0.03827848151688973	1.25	-9.840768	-0.287667	-10.445829	-0.842099	2.683437	lda_2p	0.37668965599999993	London dispersion
Uracil-Cyclopentane_1.50	Uracil-Cyclopentane	-5.278930781000001	-0.8773627810000004	0.19932959822499627	1.5	-4.401568	-0.152882	-5.107395	-0.197409	0.306469	lda_2p	0.8773627810000004	London dispersion
Uracil-Cyclopentane_1.00	Uracil-Cyclopentane	-15.968872671000002	1.691791328999999	-0.0957943217197269	1.0	-17.660664	-0.641557	-19.275611	-6.893371	22.09336	lda_2p	1.691791328999999	London dispersion
Uracil-Cyclopentane_1.10	Uracil-Cyclopentane	-13.983554138	1.1416058620000005	-0.07547727508337104	1.1	-15.125160000000001	-0.452666	-15.361976	-2.893793	9.558156	lda_2p	1.1416058620000005	London dispersion
Uracil-Cyclopentane_0.95	Uracil-Cyclopentane	-16.385356543000004	0.6100514569999973	-0.0358950757169229	0.95	-16.995408	-0.778331	-21.366107	-10.648758	33.51445	lda_2p	0.6100514569999973	London dispersion
Uracil-Cyclopentane_0.90	Uracil-Cyclopentane	-16.072768222	-2.9099042219999998	0.2210692309819504	0.9	-13.162864	-0.960059	-23.512853	-16.40692	50.758623	lda_2p	2.9099042219999998	London dispersion
Uracil-Cyclopentane_1.05	Uracil-Cyclopentane	-15.103675393	1.6365086070000032	-0.09775929625385259	1.05	-16.740184000000003	-0.535726	-17.266301	-4.460474	14.542861	lda_2p	1.6365086070000032	London dispersion
Uracil-Cyclopentane_2.00	Uracil-Cyclopentane	-1.413074267	-0.312682267	0.28415534373205187	2.0	-1.100392	-0.054599	-1.289029	-0.081569	0.002818	lda_2p	0.312682267	London dispersion
Pyridine-Ethyne_0.95	Pyridine-Ethyne	-20.30815786	-3.371325859999999	0.19905291969596195	0.95	-16.936832000000003	-4.16307	-4.15305	-26.816882	28.87571	lda_2p	3.371325859999999	Mixed influence
Pyridine-Ethyne_1.05	Pyridine-Ethyne	-16.545907720000002	0.10641227999999714	-0.006390237516453992	1.05	-16.65232	-2.4859	-3.466027	-17.145848	12.499268	lda_2p	0.10641227999999714	Mixed influence
Pyridine-Ethyne_1.00	Pyridine-Ethyne	-18.399102265000003	-1.2279662650000027	0.0715133969587104	1.0	-17.171136	-3.21054	-3.803224	-21.261984	19.060143	lda_2p	1.2279662650000027	Mixed influence
Pyridine-Ethyne_1.25	Pyridine-Ethyne	-10.528362189000001	1.555029810999999	-0.1286914974702467	1.25	-12.083392	-0.969643	-2.28013	-8.529685	2.185724	lda_2p	1.555029810999999	Mixed influence
Pyridine-Ethyne_1.10	Pyridine-Ethyne	-14.815431618000002	0.8954883819999981	-0.056997832208425615	1.1	-15.71092	-1.938521	-3.143128	-14.066732	8.146517	lda_2p	0.8954883819999981	Mixed influence
Pyridine-Ethyne_0.90	Pyridine-Ethyne	-22.127158927	-6.642174926999999	0.4289429635187223	0.9	-15.484984	-5.394759	-4.513351	-34.357021	43.45403	lda_2p	6.642174926999999	Mixed influence
Pyridine-Ethyne_1.50	Pyridine-Ethyne	-5.999431131	1.0882648690000005	-0.15354282534126754	1.5	-7.087696	-0.361922	-1.242938	-4.575941	0.226951	lda_2p	1.0882648690000005	Mixed influence
Pyridine-Ethyne_2.00	Pyridine-Ethyne	-2.232713844	0.3906541560000001	-0.14891321232857915	2.0	-2.623368	-0.077248	-0.345947	-1.825891	0.00238	lda_2p	0.3906541560000001	Mixed influence
Pentane-Pentane_0.95	Pentane-Pentane	-16.626564392000002	-1.254548392000002	0.08161248283894591	0.95	-15.372016	-0.019049	-22.09795	-10.115818	32.170103	lda_2p	1.254548392000002	London dispersion
Pentane-Pentane_1.05	Pentane-Pentane	-15.548434827000001	-0.27265082700000143	0.017848565219304058	1.05	-15.275784	-0.011424	-18.443362	-5.058463	16.417657	lda_2p	0.27265082700000143	London dispersion
Pentane-Pentane_1.10	Pentane-Pentane	-14.601675236	-0.6396672359999993	0.045814845257215096	1.1	-13.962008	-0.009232	-16.728469	-3.555132	11.730596	lda_2p	0.6396672359999993	London dispersion
Pentane-Pentane_1.50	Pentane-Pentane	-6.582613544	-2.1224695439999994	0.4758746677237325	1.5	-4.4601440000000006	-0.002623	-6.771577	-0.157541	0.718785	lda_2p	2.1224695439999994	London dispersion
Pentane-Pentane_1.00	Pentane-Pentane	-16.275053562	-0.29217356200000033	0.0182804076611975	1.0	-15.98288	-0.014459	-20.239347	-7.165564	22.972099	lda_2p	0.29217356200000033	London dispersion
Pentane-Pentane_1.25	Pentane-Pentane	-11.318998876	-1.8757108759999994	0.1986290025253915	1.25	-9.443288	-0.005377	-12.177695	-1.18943	4.231843	lda_2p	1.8757108759999994	London dispersion
Pentane-Pentane_2.00	Pentane-Pentane	-2.0073072809999997	-0.8441552809999995	0.7257480372298714	2.0	-1.1631520000000002	-0.000832	-2.018887	0.004886	0.015179	lda_2p	0.8441552809999995	London dispersion
Pentane-Pentane_0.90	Pentane-Pentane	-16.376623719	-4.163527719000001	0.3409068199414793	0.9	-12.213096	-0.026658	-23.999021	-14.247119	45.135923	lda_2p	4.163527719000001	London dispersion
Ethyne-Water_CH-O_1.25	Ethyne-Water_CH-O	-8.782747633	-0.40219563299999805	0.047991544351732196	1.25	-8.380552000000002	-0.775526	-1.07884	-7.665157	1.204117	lda_2p	0.40219563299999805	Mixed influence
Ethyne-Water_CH-O_1.05	Ethyne-Water_CH-O	-13.833643431000002	-2.089155431000002	0.17788390868976167	1.05	-11.744488	-1.898627	-1.638064	-14.225901	7.32973	lda_2p	2.089155431000002	Mixed influence
Ethyne-Water_CH-O_0.90	Ethyne-Water_CH-O	-19.264379659000003	-8.352507659000002	0.7654513963323618	0.9	-10.911872	-4.101163	-2.093367	-27.096705	27.255518	lda_2p	8.352507659000002	Mixed influence
Ethyne-Water_CH-O_2.00	Ethyne-Water_CH-O	-2.040640919	-0.11181691899999979	0.05797155105909082	2.0	-1.928824	-0.068643	-0.144206	-1.841851	0.001106	lda_2p	0.11181691899999979	Mixed influence
Ethyne-Water_CH-O_0.95	Ethyne-Water_CH-O	-17.315156659	-5.294524658999999	0.44045310254901726	0.95	-12.020632	-3.149043	-1.942386	-21.415854	17.673742	lda_2p	5.294524658999999	Mixed influence
Ethyne-Water_CH-O_1.00	Ethyne-Water_CH-O	-15.493179362	-3.3302913619999988	0.2738076155926124	1.0	-12.162888	-2.434049	-1.789856	-17.280935	11.406501	lda_2p	3.3302913619999988	Mixed influence
Ethyne-Water_CH-O_1.50	Ethyne-Water_CH-O	-5.123720858	-0.17823285800000033	0.03603948851963655	1.5	-4.945488	-0.303661	-0.571804	-4.365261	0.117905	lda_2p	0.17823285800000033	Mixed influence
Ethyne-Water_CH-O_1.10	Ethyne-Water_CH-O	-12.341772458000001	-1.3211164580000005	0.119876390116886	1.1	-11.020656	-1.495926	-1.489169	-11.9267	4.691392	lda_2p	1.3211164580000005	Mixed influence
Benzene-Benzene_pi-pi_1.50	Benzene-Benzene_pi-pi	-1.2871385690000001	0.8676214309999999	-0.40265339573780834	1.5	-2.15476	-0.138008	-2.346525	1.160001	0.021043	lda_2p	0.8676214309999999	Pi stack
Benzene-Benzene_pi-pi_0.90	Benzene-Benzene_pi-pi	-10.797685586000002	-10.358365586000001	23.578178972047713	0.9	-0.43932	-2.183287	-24.057102	-10.023674	51.621175	lda_2p	10.358365586000001	Pi stack
Benzene-Benzene_pi-pi_1.10	Benzene-Benzene_pi-pi	-8.683278376	2.2244096240000015	-0.2039304409880445	1.1	-10.907688000000002	-0.807402	-12.258022	1.995367	4.593238	lda_2p	2.2244096240000015	Pi stack
Benzene-Benzene_pi-pi_0.95	Benzene-Benzene_pi-pi	-11.64598725	-3.2110432499999995	0.38068341058340155	0.95	-8.434944	-1.69354	-20.82762	-3.376908	28.697842	lda_2p	3.2110432499999995	Pi stack
Benzene-Benzene_pi-pi_1.00	Benzene-Benzene_pi-pi	-11.231129675999998	0.1702703240000023	-0.014934159313768685	1.0	-11.4014	-1.317427	-17.711239	-0.100627	15.749753	lda_2p	0.1702703240000023	Pi stack
Benzene-Benzene_pi-pi_1.25	Benzene-Benzene_pi-pi	-4.6312022520000005	1.9711497480000002	-0.29855265941591724	1.25	-6.602352000000001	-0.401829	-6.585248	1.945328	0.683271	lda_2p	1.9711497480000002	Pi stack
Benzene-Benzene_pi-pi_1.05	Benzene-Benzene_pi-pi	-10.11073242	1.6588595800000014	-0.14094452721895553	1.05	-11.769592000000001	-1.029175	-14.829013	1.400338	8.545093	lda_2p	1.6588595800000014	Pi stack
Benzene-Benzene_pi-pi_2.00	Benzene-Benzene_pi-pi	-0.08192580199999999	0.21932219800000002	-0.7280453247822393	2.0	-0.301248	-0.022029	-0.489985	0.425748	1e-06	lda_2p	0.21932219800000002	Pi stack
Peptide-Ethene_1.50	Peptide-Ethene	-3.835340343	-0.11158034299999953	0.02996442923281831	1.5	-3.7237600000000004	-0.219321	-2.519214	-1.221478	0.167972	lda_2p	0.11158034299999953	Mixed influence
Peptide-Ethene_1.25	Peptide-Ethene	-7.248969991999999	0.5709260080000007	-0.07300941188987689	1.25	-7.819896	-0.514329	-5.145318	-2.45951	1.585287	lda_2p	0.5709260080000007	Mixed influence
Peptide-Ethene_0.90	Peptide-Ethene	-11.664518420000002	-0.7903024200000015	0.0726767263037631	0.9	-10.874216	-2.12367	-11.263337	-15.238591	34.108694	lda_2p	0.7903024200000015	Mixed influence
Peptide-Ethene_0.95	Peptide-Ethene	-11.757557295000002	0.5936107049999979	-0.048061098756004124	0.95	-12.351168	-1.70132	-10.299329	-10.828605	22.137189	lda_2p	0.5936107049999979	Mixed influence
Peptide-Ethene_2.00	Peptide-Ethene	-1.1076650300000002	-0.2959690300000001	0.36463039118093477	2.0	-0.8116960000000001	-0.052805	-0.622372	-0.443638	0.001541	lda_2p	0.2959690300000001	Mixed influence
Peptide-Ethene_1.10	Peptide-Ethene	-9.910247035	1.1396969650000006	-0.10314051953566467	1.1	-11.049944	-0.910035	-7.512015	-4.565767	5.975862	lda_2p	1.1396969650000006	Mixed influence
Peptide-Ethene_1.00	Peptide-Ethene	-11.384385748000001	1.1425102519999992	-0.09120457709555498	1.0	-12.526896	-1.371821	-9.343559	-7.892311	14.336199	lda_2p	1.1425102519999992	Mixed influence
Peptide-Ethene_1.05	Peptide-Ethene	-10.726663595000002	1.2479444050000001	-0.10421588790213425	1.05	-11.974608000000002	-1.11365	-8.409826	-5.916171	9.265143	lda_2p	1.2479444050000001	Mixed influence
Benzene-Pyridine_TS_1.50	Benzene-Pyridine_TS	-4.650011361000001	-0.15221136100000088	0.03384129152029901	1.5	-4.4978	-0.209157	-2.850094	-1.720082	0.181686	lda_2p	0.15221136100000088	Mixed influence
Benzene-Pyridine_TS_1.25	Benzene-Pyridine_TS	-8.59541352	0.3332424800000009	-0.03732280423839835	1.25	-8.928656	-0.46203	-6.02276	-3.029035	1.705962	lda_2p	0.3332424800000009	Mixed influence
Benzene-Pyridine_TS_1.05	Benzene-Pyridine_TS	-12.643584115000001	1.1259598849999986	-0.08177176273956484	1.05	-13.769544	-0.88295	-10.175036	-6.545447	9.867851	lda_2p	1.1259598849999986	Mixed influence
Benzene-Pyridine_TS_1.10	Benzene-Pyridine_TS	-11.691935257999999	1.0943687420000021	-0.08558913834678121	1.1	-12.786304000000001	-0.751581	-9.001852	-5.179545	6.377281	lda_2p	1.0943687420000021	Mixed influence
Benzene-Pyridine_TS_1.00	Benzene-Pyridine_TS	-13.389060132000001	0.6440758679999998	-0.04589678800233959	1.0	-14.033136	-1.035734	-11.425174	-8.523971	15.240782	lda_2p	0.6440758679999998	Mixed influence
Benzene-Pyridine_TS_2.00	Benzene-Pyridine_TS	-1.452534654	-0.00905465400000005	0.0062727949122953226	2.0	-1.4434799999999999	-0.051033	-0.666425	-0.745895	0.001577	lda_2p	0.00905465400000005	Mixed influence
Benzene-Pyridine_TS_0.95	Benzene-Pyridine_TS	-13.74824199	-0.9284659899999994	0.07242450960141576	0.95	-12.819776000000001	-1.21276	-12.743774	-11.418574	23.480314	lda_2p	0.9284659899999994	Mixed influence
Benzene-Pyridine_TS_0.90	Benzene-Pyridine_TS	-13.440946335	-4.658730334999998	0.5304732125695835	0.9	-8.782216000000002	-1.4189	-14.112358	-15.674242	36.051609	lda_2p	4.658730334999998	Mixed influence
Water-MeOH_1.50	Water-MeOH	-9.418334808000001	0.5981611919999992	-0.059717609032140496	1.5	-10.016496	-0.528501	-1.297515	-7.999494	0.624867	lda_2p	0.5981611919999992	Hydrogen bonding
Water-MeOH_0.95	Water-MeOH	-28.523910352	-4.967990352000001	0.21090198778056646	0.95	-23.55592	-5.646259	-3.310297	-41.608739	43.152725	lda_2p	4.967990352000001	Hydrogen bonding
Water-MeOH_1.00	Water-MeOH	-25.864417992	-2.291761991999998	0.09722120375404442	1.0	-23.572656000000002	-4.423329	-3.11463	-33.566216	29.625487	lda_2p	2.291761991999998	Hydrogen bonding
Water-MeOH_0.90	Water-MeOH	-31.108831094000003	-8.962919094	0.4047211554891033	0.9	-22.145912000000003	-7.167968	-3.497387	-52.276505	62.723586	lda_2p	8.962919094	Hydrogen bonding
Water-MeOH_1.25	Water-MeOH	-15.393520867000001	1.2044071329999984	-0.07256370391533198	1.25	-16.597928	-1.387609	-2.120568	-14.300005	4.415056	lda_2p	1.2044071329999984	Hydrogen bonding
Water-MeOH_1.05	Water-MeOH	-23.333414126999998	-0.5975581269999957	0.026282631584225183	1.05	-22.735856000000002	-3.465504	-2.913985	-27.483323	20.302461	lda_2p	0.5975581269999957	Hydrogen bonding
Water-MeOH_1.10	Water-MeOH	-21.013283909	0.4046120910000006	-0.018891308978248873	1.1	-21.417896	-2.726148	-2.711642	-22.850248	13.892171	lda_2p	0.4046120910000006	Hydrogen bonding
Water-MeOH_2.00	Water-MeOH	-3.9740291070000002	0.02169089299999971	-0.005428531779003462	2.0	-3.99572	-0.116124	-0.399581	-3.485987	0.009869	lda_2p	0.02169089299999971	Hydrogen bonding
Water-Pyridine_0.90	Water-Pyridine	-33.37702062	-6.068052620000003	0.22219999745138677	0.9	-27.308968	-9.348235	-4.058078	-61.369473	81.561161	lda_2p	6.068052620000003	Hydrogen bonding
Water-Pyridine_1.05	Water-Pyridine	-26.657467049	1.3795169509999994	-0.04920347177856218	1.05	-28.036984	-4.881553	-3.320011	-32.941826	27.885066	lda_2p	1.3795169509999994	Hydrogen bonding
Water-Pyridine_1.25	Water-Pyridine	-17.827480034	2.946079965999999	-0.14181873333217798	1.25	-20.77356	-2.030638	-2.391225	-16.902401	6.385048	lda_2p	2.946079965999999	Hydrogen bonding
Water-Pyridine_1.00	Water-Pyridine	-29.169237678000002	-0.1824856780000026	0.00629548553766916	1.0	-28.986752	-6.103431	-3.565376	-40.1085	40.011739	lda_2p	0.1824856780000026	Hydrogen bonding
Water-Pyridine_1.50	Water-Pyridine	-10.841482883	1.8193011170000002	-0.1436957708938088	1.5	-12.660784	-0.783356	-1.460339	-9.211453	0.947101	lda_2p	1.8193011170000002	Hydrogen bonding
Water-Pyridine_2.00	Water-Pyridine	-4.511223857	0.48865614300000004	-0.09773357420578095	2.0	-4.99988	-0.178569	-0.461851	-3.913708	0.01593	lda_2p	0.48865614300000004	Hydrogen bonding
Water-Pyridine_0.95	Water-Pyridine	-31.526298015000002	-2.5813860149999996	0.08918272112901914	0.95	-28.944912000000002	-7.59069	-3.812178	-49.373097	57.225363	lda_2p	2.5813860149999996	Hydrogen bonding
Water-Pyridine_1.10	Water-Pyridine	-24.191584237000004	2.3182397629999976	-0.0874483271937225	1.1	-26.509824000000002	-3.899399	-3.078005	-27.378488	19.373456	lda_2p	2.3182397629999976	Hydrogen bonding
Neopentane-Pentane_1.50	Neopentane-Pentane	-4.775181448	-1.8003574479999997	0.6051979707034768	1.5	-2.974824	-0.006051	-4.951384	-0.128045	0.637333	lda_2p	1.8003574479999997	London dispersion
Neopentane-Pentane_1.25	Neopentane-Pentane	-7.9349264900000005	-1.5919824900000004	0.25098479349652153	1.25	-6.342944	-0.01299	-8.609336	-0.949885	3.370568	lda_2p	1.5919824900000004	London dispersion
Neopentane-Pentane_0.90	Neopentane-Pentane	-11.697015388	-3.6930233880000003	0.46139768605465875	0.9	-8.003992	-0.044791	-16.413049	-9.729993	29.859781	lda_2p	3.6930233880000003	London dispersion
Neopentane-Pentane_1.05	Neopentane-Pentane	-10.736212809	-0.20090080900000018	0.01906927948598012	1.05	-10.535312	-0.024978	-12.735468	-3.710315	11.813665	lda_2p	0.20090080900000018	London dispersion
Neopentane-Pentane_1.00	Neopentane-Pentane	-11.277110026999999	-0.18532602700000034	0.016708405699209464	1.0	-11.091783999999999	-0.029824	-13.918268	-5.132848	16.078257	lda_2p	0.18532602700000034	London dispersion
Neopentane-Pentane_2.00	Neopentane-Pentane	-1.5364725929999998	-0.7373285929999998	0.9226479745828032	2.0	-0.7991440000000001	-0.001426	-1.55635	0.013165	0.016201	lda_2p	0.7373285929999998	London dispersion
Neopentane-Pentane_1.10	Neopentane-Pentane	-10.088105214000002	-0.5402172140000019	0.05657976025692822	1.1	-9.547888	-0.021088	-11.608135	-2.668748	8.67157	lda_2p	0.5402172140000019	London dispersion
Neopentane-Pentane_0.95	Neopentane-Pentane	-11.634514948	-0.9987869479999993	0.09390865843880168	0.95	-10.635728	-0.036131	-15.147462	-7.075183	21.891017	lda_2p	0.9987869479999993	London dispersion
MeOH-Peptide_2.00	MeOH-Peptide	-6.429029491	-1.8098934909999995	0.39182511426379296	2.0	-4.619136	-0.315882	-1.120514	-5.084148	0.060383	lda_2p	1.8098934909999995	Hydrogen bonding
MeOH-Peptide_1.00	MeOH-Peptide	-35.424892691	-0.5721726909999916	0.016416873374588598	1.0	-34.852720000000005	-7.353147	-6.619524	-44.695775	44.93811	lda_2p	0.5721726909999916	Hydrogen bonding
MeOH-Peptide_1.05	MeOH-Peptide	-32.806346884999996	1.1509971150000027	-0.03389538106985054	1.05	-33.957344	-6.02614	-6.205064	-37.320477	32.078731	lda_2p	1.1509971150000027	Hydrogen bonding
MeOH-Peptide_1.25	MeOH-Peptide	-23.157260623	2.900691377000001	-0.11131693607387108	1.25	-26.057952	-2.788646	-4.629491	-20.374689	8.425159	lda_2p	2.900691377000001	Hydrogen bonding
MeOH-Peptide_0.90	MeOH-Peptide	-39.641172615	-7.072916615000004	0.21717210203088566	0.9	-32.568256	-10.792805	-7.447175	-66.354466	88.30328	lda_2p	7.072916615000004	Hydrogen bonding
MeOH-Peptide_0.95	MeOH-Peptide	-37.829389490000004	-3.2277094900000023	0.09328187215187246	0.95	-34.60168	-8.94241	-7.034599	-54.163547	62.988684	lda_2p	3.2277094900000023	Hydrogen bonding
MeOH-Peptide_1.50	MeOH-Peptide	-14.799814879	0.547097121000002	-0.0356486777926401	1.5	-15.346912000000001	-1.206943	-3.013573	-11.60573	1.62611	lda_2p	0.547097121000002	Hydrogen bonding
MeOH-Peptide_1.10	MeOH-Peptide	-30.187866985999996	2.183741014000006	-0.06745852767029695	1.1	-32.371608	-4.940077	-5.795968	-31.541206	22.919977	lda_2p	2.183741014000006	Hydrogen bonding
Benzene-MeOH_OH-pi_1.50	Benzene-MeOH_OH-pi	-6.986987416	-0.5352594159999997	0.08296372940706734	1.5	-6.451728	-0.498092	-2.950828	-3.726419	0.186036	lda_2p	0.5352594159999997	Mixed influence
Benzene-MeOH_OH-pi_0.90	Benzene-MeOH_OH-pi	-16.861565739999996	-2.623413739999995	0.18425240438506307	0.9	-14.238152000000001	-3.985135	-12.682022	-19.714928	38.629789	lda_2p	2.623413739999995	Mixed influence
Benzene-MeOH_OH-pi_1.10	Benzene-MeOH_OH-pi	-15.526276519000001	0.3896594809999989	-0.024482347817935363	1.1	-15.915936	-1.889768	-8.451551	-8.903558	6.899621	lda_2p	0.3896594809999989	Mixed influence
Benzene-MeOH_OH-pi_2.00	Benzene-MeOH_OH-pi	-2.370419572	-0.1696355719999998	0.07707960981177607	2.0	-2.200784	-0.116819	-0.715383	-1.561988	0.001561	lda_2p	0.1696355719999998	Mixed influence
Benzene-MeOH_OH-pi_1.25	Benzene-MeOH_OH-pi	-11.936637267000002	-0.16704526700000066	0.014192953077727813	1.25	-11.769592000000001	-1.123274	-5.861493	-6.056332	1.820983	lda_2p	0.16704526700000066	Mixed influence
Benzene-MeOH_OH-pi_1.05	Benzene-MeOH_OH-pi	-16.554619146	0.4198688540000006	-0.024735288274968917	1.05	-16.974488	-2.262002	-9.449297	-10.475736	10.694436	lda_2p	0.4198688540000006	Mixed influence
Benzene-MeOH_OH-pi_1.00	Benzene-MeOH_OH-pi	-17.286441926000002	0.152470074	-0.008743095555502544	1.0	-17.438912000000002	-2.717917	-10.497996	-12.610789	16.504805	lda_2p	0.152470074	Mixed influence
Benzene-MeOH_OH-pi_0.95	Benzene-MeOH_OH-pi	-17.497298416	-0.7027224159999967	0.041842224299083026	0.95	-16.794576000000003	-3.280632	-11.582999	-15.566325	25.332728	lda_2p	0.7027224159999967	Mixed influence
Pentane-AcNH2_1.50	Pentane-AcNH2	-5.160297869	-0.7210738689999996	0.16243241363805916	1.5	-4.439224	-0.429073	-4.694936	-0.346123	0.46455	lda_2p	0.7210738689999996	Mixed influence
Pentane-AcNH2_2.00	Pentane-AcNH2	-1.526585207	-0.3425132070000001	0.2892672126357182	2.0	-1.184072	-0.123189	-1.352213	-0.078893	0.007096	lda_2p	0.3425132070000001	Mixed influence
Pentane-AcNH2_1.25	Pentane-AcNH2	-9.17094281	-0.21718280999999884	0.02425604550490507	1.25	-8.95376	-0.88923	-8.715958	-1.268784	3.150208	lda_2p	0.21718280999999884	Mixed influence
Pentane-AcNH2_1.05	Pentane-AcNH2	-12.913049213999999	1.115902786000003	-0.07954284724903206	1.05	-14.028952000000002	-1.704933	-13.426886	-4.747489	13.670901	lda_2p	1.115902786000003	Mixed influence
Pentane-AcNH2_1.10	Pentane-AcNH2	-12.053708241999999	0.7995397580000017	-0.06220526967191496	1.1	-12.853248	-1.439219	-12.142114	-3.368474	9.510459	lda_2p	0.7995397580000017	Mixed influence
Pentane-AcNH2_0.95	Pentane-AcNH2	-14.017118211000001	0.7858737889999983	-0.0530888477815835	0.95	-14.802992	-2.429272	-16.13605	-9.550983	28.083753	lda_2p	0.7858737889999983	Mixed influence
Pentane-AcNH2_1.00	Pentane-AcNH2	-13.605431076	1.2059289240000002	-0.08141918932495058	1.0	-14.81136	-2.029582	-14.763388	-6.723421	19.610582	lda_2p	1.2059289240000002	Mixed influence
Pentane-AcNH2_0.90	Pentane-AcNH2	-13.984129439999997	-0.6246174399999962	0.04675451019468347	0.9	-13.359512	-2.925245	-17.524098	-13.591641	40.166147	lda_2p	0.6246174399999962	Mixed influence
Peptide-MeOH_1.00	Peptide-MeOH	-28.766214553	-2.4990625530000017	0.09514021744725129	1.0	-26.267152	-4.814201	-7.01242	-30.625551	26.26301	lda_2p	2.4990625530000017	Hydrogen bonding
Peptide-MeOH_1.05	Peptide-MeOH	-26.399843514	-0.8397875140000011	0.03285546455766768	1.05	-25.560056	-3.914008	-6.449504	-25.521389	17.967006	lda_2p	0.8397875140000011	Hydrogen bonding
Peptide-MeOH_0.90	Peptide-MeOH	-33.483363209000004	-9.170139209000002	0.3771667307058908	0.9	-24.313224	-7.355138	-8.190004	-46.512163	55.927793	lda_2p	9.170139209000002	Hydrogen bonding
Peptide-MeOH_2.00	Peptide-MeOH	-5.362729347	0.13923065300000026	-0.025305646169728652	2.0	-5.50196	-0.240154	-0.834652	-4.34051	0.010879	lda_2p	0.13923065300000026	Hydrogen bonding
Peptide-MeOH_1.10	Peptide-MeOH	-24.16143752	0.14760247999999976	-0.0060719172785103715	1.1	-24.30904	-3.204095	-5.908818	-21.637107	12.283249	lda_2p	0.14760247999999976	Hydrogen bonding
Peptide-MeOH_0.95	Peptide-MeOH	-31.183702405000002	-5.142486405	0.19747489537354934	0.95	-26.041216000000002	-5.948795	-7.594083	-37.413199	38.351468	lda_2p	5.142486405	Hydrogen bonding
Peptide-MeOH_1.25	Peptide-MeOH	-18.418317237	1.0205467629999987	-0.05250032939167632	1.25	-19.438864	-1.843654	-4.447337	-14.388867	3.914105	lda_2p	1.0205467629999987	Hydrogen bonding
Peptide-MeOH_1.50	Peptide-MeOH	-11.796602999	0.6298770010000023	-0.05068828831656288	1.5	-12.426480000000002	-0.841073	-2.615072	-8.782159	0.569092	lda_2p	0.6298770010000023	Hydrogen bonding
Benzene-AcOH_0.90	Benzene-AcOH	-14.541511186000001	-3.282367186000002	0.2915290173036247	0.9	-11.259144	-1.643442	-16.56979	-17.747541	43.495884	lda_2p	3.282367186000002	Mixed influence
Benzene-AcOH_1.05	Benzene-AcOH	-13.840930436	1.472509564000001	-0.09615798697092233	1.05	-15.313440000000002	-0.931572	-12.095921	-6.553994	11.457808	lda_2p	1.472509564000001	Mixed influence
Benzene-AcOH_2.00	Benzene-AcOH	-1.2879768710000001	-0.15411287099999993	0.13591830325330012	2.0	-1.1338640000000002	-0.035027	-0.74839	-0.511822	0.000746	lda_2p	0.15411287099999993	Mixed influence
Benzene-AcOH_1.10	Benzene-AcOH	-12.777548765999999	1.2555872340000018	-0.08947303254240548	1.1	-14.033136	-0.770657	-10.688271	-4.993923	7.264913	lda_2p	1.2555872340000018	Mixed influence
Benzene-AcOH_1.25	Benzene-AcOH	-9.205076068	0.2507639319999999	-0.0265194770639097	1.25	-9.45584	-0.438741	-7.053822	-2.671704	1.799503	lda_2p	0.2507639319999999	Mixed influence
Benzene-AcOH_1.50	Benzene-AcOH	-4.682199649	-0.3308396489999996	0.07603132101228112	1.5	-4.351360000000001	-0.177593	-3.24095	-1.375902	0.159298	lda_2p	0.3308396489999996	Mixed influence
Benzene-AcOH_1.00	Benzene-AcOH	-14.640438598	1.250393402000002	-0.0786864653782761	1.0	-15.890832000000001	-1.125761	-13.566466	-8.889026	17.977401	lda_2p	1.250393402000002	Mixed influence
Benzene-AcOH_0.95	Benzene-AcOH	-14.972010736	0.010893263999999903	-0.0007270462388332664	0.95	-14.982904	-1.360537	-15.069308	-12.414022	28.049135	lda_2p	0.010893263999999903	Mixed influence
Benzene-Neopentane_0.90	Benzene-Neopentane	-12.723665071000005	-4.945609071000004	0.6358412784634109	0.9	-7.778056	-0.875542	-17.792007	-12.745715	38.179623	lda_2p	4.945609071000004	London dispersion
Benzene-Neopentane_1.50	Benzene-Neopentane	-3.1611764069999997	0.12744759300000075	-0.03875407860552034	1.5	-3.2886240000000004	-0.093444	-2.938538	-0.214448	0.137825	lda_2p	0.12744759300000075	London dispersion
Benzene-Neopentane_1.10	Benzene-Neopentane	-10.077372652	0.7633713480000015	-0.07041687802977374	1.1	-10.840744	-0.417889	-10.529903	-2.148395	6.054619	lda_2p	0.7633713480000015	London dispersion
Benzene-Neopentane_1.25	Benzene-Neopentane	-6.837721791000001	0.3964142089999996	-0.05479772691583343	1.25	-7.234136	-0.236322	-6.676567	-0.696907	1.495915	lda_2p	0.3964142089999996	London dispersion
Benzene-Neopentane_0.95	Benzene-Neopentane	-12.719834675	-1.494162675	0.13310229222802877	0.95	-11.225672	-0.73224	-15.759957	-8.094095	24.169497	lda_2p	1.494162675	London dispersion
Benzene-Neopentane_1.05	Benzene-Neopentane	-11.161567549	0.6540484509999995	-0.05535457914339798	1.05	-11.815616	-0.504938	-12.119524	-3.301788	9.618989	lda_2p	0.6540484509999995	London dispersion
Benzene-Neopentane_1.00	Benzene-Neopentane	-12.103704919	0.06755108099999951	-0.005550050134513604	1.0	-12.171256	-0.609063	-13.866397	-5.149729	15.260822	lda_2p	0.06755108099999951	London dispersion
Benzene-Neopentane_2.00	Benzene-Neopentane	-0.735677951	0.08438604900000002	-0.10290178449486871	2.0	-0.820064	-0.017322	-0.668963	-0.053125	0.000659	lda_2p	0.08438604900000002	London dispersion
Uracil-Ethyne_1.05	Uracil-Ethyne	-13.193918115999999	1.7471458840000018	-0.11693584098160624	1.05	-14.941064	-0.689887	-9.805781	-7.631175	9.890757	lda_2p	1.7471458840000018	Pi stack
Uracil-Ethyne_1.50	Uracil-Ethyne	-3.747770855	0.6621651449999999	-0.15015300562185027	1.5	-4.409936	-0.11608	-2.202818	-1.490027	0.078941	lda_2p	0.6621651449999999	Pi stack
Uracil-Ethyne_1.00	Uracil-Ethyne	-14.229583703	1.2595842970000017	-0.08132033282872274	1.0	-15.489168000000001	-0.883246	-11.133555	-10.388269	16.497911	lda_2p	1.2595842970000017	Pi stack
Uracil-Ethyne_0.90	Uracil-Ethyne	-14.679161944999999	-3.348889944999998	0.29557012797221444	0.9	-11.330272	-1.505045	-13.781206	-21.474176	44.917054	lda_2p	3.348889944999998	Pi stack
Uracil-Ethyne_1.25	Uracil-Ethyne	-8.049457201	1.289230799000002	-0.13805266853331022	1.25	-9.338688000000001	-0.287107	-5.298331	-3.108182	1.211552	lda_2p	1.289230799000002	Pi stack
Uracil-Ethyne_1.10	Uracil-Ethyne	-11.933197596000001	1.7945064039999998	-0.13072152517274555	1.1	-13.727704000000001	-0.545522	-8.531287	-5.82204	5.893162	lda_2p	1.7945064039999998	Pi stack
Uracil-Ethyne_2.00	Uracil-Ethyne	-0.9744082780000001	0.1887437220000001	-0.16226918064019155	2.0	-1.1631520000000002	-0.027751	-0.476994	-0.475186	0.000115	lda_2p	0.1887437220000001	Pi stack
Uracil-Ethyne_0.95	Uracil-Ethyne	-14.826346478	-0.1530584779999984	0.010431096152409629	0.95	-14.673288000000001	-1.145181	-12.47455	-14.68567	27.326709	lda_2p	0.1530584779999984	Pi stack
Pyridine-Ethene_0.90	Pyridine-Ethene	-6.100535736000001	-2.899775736000001	0.9059647508716682	0.9	-3.2007600000000003	-0.835522	-14.103956	-8.574602	35.564838	lda_2p	2.899775736000001	Pi stack
Pyridine-Ethene_1.25	Pyridine-Ethene	-3.318541108	0.9909788920000002	-0.2299511063877184	1.25	-4.30952	-0.168671	-4.231163	0.737542	0.640253	lda_2p	0.9909788920000002	Pi stack
Pyridine-Ethene_1.10	Pyridine-Ethene	-5.660631527	1.2471524730000008	-0.18054306171125223	1.1	-6.907784	-0.323524	-7.593405	0.366724	3.764617	lda_2p	1.2471524730000008	Pi stack
Pyridine-Ethene_1.50	Pyridine-Ethene	-1.101438357	0.46337764300000006	-0.2961227665105674	1.5	-1.564816	-0.063159	-1.54579	0.482307	0.026312	lda_2p	0.46337764300000006	Pi stack
Pyridine-Ethene_2.00	Pyridine-Ethene	-0.14565114799999998	0.059364852000000023	-0.2895620439380342	2.0	-0.205016	-0.012086	-0.311749	0.1758	6e-06	lda_2p	0.059364852000000023	Pi stack
Pyridine-Ethene_1.00	Pyridine-Ethene	-6.8811787429999995	0.6834932570000012	-0.0903533235809829	1.0	-7.564672000000001	-0.514081	-10.672759	-1.518409	11.79958	lda_2p	0.6834932570000012	Pi stack
Pyridine-Ethene_1.05	Pyridine-Ethene	-6.393125229000001	1.133890770999999	-0.1506428006795786	1.05	-7.527016	-0.406683	-9.062301	-0.25097	6.694252	lda_2p	1.133890770999999	Pi stack
Pyridine-Ethene_0.95	Pyridine-Ethene	-6.891062547000001	-0.44351854700000093	0.06878875847919781	0.95	-6.447544	-0.653709	-12.375946	-3.978156	20.593748	lda_2p	0.44351854700000093	Pi stack
Ethyne-Pentane_0.95	Ethyne-Pentane	-7.611574103	-1.0719821029999999	0.16392186286239263	0.95	-6.539592	-0.586306	-10.020589	-4.191316	14.579659	lda_2p	1.0719821029999999	London dispersion
Ethyne-Pentane_1.25	Ethyne-Pentane	-4.230887459	-0.1891434589999994	0.046797486184181725	1.25	-4.0417440000000004	-0.136383	-4.22708	-0.303823	0.844394	lda_2p	0.1891434589999994	London dispersion
Ethyne-Pentane_1.10	Ethyne-Pentane	-6.275607497	-0.041447497000000055	0.006648449350032732	1.1	-6.23416	-0.276664	-6.778088	-1.012331	3.581387	lda_2p	0.041447497000000055	London dispersion
Ethyne-Pentane_1.00	Ethyne-Pentane	-7.398478585	-0.29404658500000025	0.04138917579899424	1.0	-7.104432	-0.454585	-8.893784	-2.589306	9.174522	lda_2p	0.29404658500000025	London dispersion
Ethyne-Pentane_0.90	Ethyne-Pentane	-7.365394348999999	-2.993114348999999	0.6845660271071384	0.9	-4.37228	-0.758428	-11.156467	-6.780717	23.053211	lda_2p	2.993114348999999	London dispersion
Ethyne-Pentane_1.05	Ethyne-Pentane	-6.910323701	-0.05693170100000078	0.008307083703952844	1.05	-6.8533919999999995	-0.353827	-7.804518	-1.608254	5.745508	lda_2p	0.05693170100000078	London dispersion
Ethyne-Pentane_1.50	Ethyne-Pentane	-1.8983956279999998	-0.13693162799999992	0.07773739798258716	1.5	-1.761464	-0.046461	-1.789518	-0.105162	0.069263	lda_2p	0.13693162799999992	London dispersion
Ethyne-Pentane_2.00	Ethyne-Pentane	-0.443324207	-0.03329220700000002	0.08119416777227148	2.0	-0.410032	-0.007439	-0.392971	-0.044499	0.000246	lda_2p	0.03329220700000002	London dispersion
Benzene-AcOH_OH-pi_1.05	Benzene-AcOH_OH-pi	-18.486144602000003	0.6891273980000001	-0.03593833756308646	1.05	-19.175272000000003	-3.300239	-8.928696	-13.416968	13.421879	lda_2p	0.6891273980000001	Mixed influence
Benzene-AcOH_OH-pi_0.90	Benzene-AcOH_OH-pi	-19.178370691	-2.434002691	0.1453624699958816	0.9	-16.744368	-6.107597	-11.353332	-23.70154	42.84722	lda_2p	2.434002691	Mixed influence
Benzene-AcOH_OH-pi_1.00	Benzene-AcOH_OH-pi	-19.294858193000003	0.5247498069999992	-0.026476295948941023	1.0	-19.819608000000002	-4.021316	-9.732255	-15.957954	19.844263	lda_2p	0.5247498069999992	Mixed influence
Benzene-AcOH_OH-pi_1.10	Benzene-AcOH_OH-pi	-17.399900317	0.5201716830000009	-0.029027321039781586	1.1	-17.920072	-2.723239	-8.148762	-11.45419	9.05116	lda_2p	0.5201716830000009	Mixed influence
Benzene-AcOH_OH-pi_1.25	Benzene-AcOH_OH-pi	-13.635605414	-0.43090141399999915	0.032632417508184894	1.25	-13.204704000000001	-1.568718	-6.031459	-7.673426	2.740124	lda_2p	0.43090141399999915	Mixed influence
Benzene-AcOH_OH-pi_1.50	Benzene-AcOH_OH-pi	-8.220845865000001	-1.015997865000001	0.1410158639016397	1.5	-7.204848	-0.66595	-3.389307	-4.46658	0.350101	lda_2p	1.015997865000001	Mixed influence
Benzene-AcOH_OH-pi_0.95	Benzene-AcOH_OH-pi	-19.62089107	-0.3200990699999977	0.01658476346462869	0.95	-19.300792	-4.93328	-10.545234	-19.289659	29.227682	lda_2p	0.3200990699999977	Mixed influence
Benzene-AcOH_OH-pi_2.00	Benzene-AcOH_OH-pi	-2.670864752	-0.3110887520000003	0.13182978045373814	2.0	-2.3597759999999997	-0.143779	-0.955922	-1.601516	0.004181	lda_2p	0.3110887520000003	Mixed influence
Benzene-Water_OH-pi_1.10	Benzene-Water_OH-pi	-12.335044179	-0.21818017900000086	0.018006323996043933	1.1	-12.116864	-1.695963	-4.881015	-8.429932	4.820126	lda_2p	0.21818017900000086	Mixed influence
Benzene-Water_OH-pi_0.95	Benzene-Water_OH-pi	-14.197665212	-0.867441212000001	0.06507326598562793	0.95	-13.330224	-2.925559	-6.547693	-13.944704	17.822589	lda_2p	0.867441212000001	Mixed influence
Benzene-Water_OH-pi_1.25	Benzene-Water_OH-pi	-9.492563517	-0.685243517	0.07780386280957202	1.25	-8.80732	-1.015424	-3.450405	-5.838602	1.261503	lda_2p	0.685243517	Mixed influence
Benzene-Water_OH-pi_1.00	Benzene-Water_OH-pi	-13.877345478	-0.27934547799999976	0.020543129724959534	1.0	-13.598	-2.429121	-5.976196	-11.5677	11.581721	lda_2p	0.27934547799999976	Mixed influence
Benzene-Water_OH-pi_1.50	Benzene-Water_OH-pi	-5.658271363	-0.8048313629999999	0.16582699343146304	1.5	-4.85344	-0.458166	-1.751147	-3.599052	0.123371	lda_2p	0.8048313629999999	Mixed influence
Benzene-Water_OH-pi_0.90	Benzene-Water_OH-pi	-13.904020494	-2.3310764939999995	0.20142467586467191	0.9	-11.572944	-3.543318	-7.116277	-17.159425	27.251476	lda_2p	2.3310764939999995	Mixed influence
Benzene-Water_OH-pi_1.05	Benzene-Water_OH-pi	-13.200115598	-0.1418515979999988	0.010862975200991403	1.05	-13.058264000000001	-2.025821	-5.417522	-9.787049	7.486989	lda_2p	0.1418515979999988	Mixed influence
Benzene-Water_OH-pi_2.00	Benzene-Water_OH-pi	-2.019742859	-0.26664685899999996	0.15210054611955076	2.0	-1.753096	-0.112463	-0.406646	-1.523244	0.000938	lda_2p	0.26664685899999996	Mixed influence
Peptide-Water_1.50	Peptide-Water	-10.637562486	-0.311450486	0.030161447600026033	1.5	-10.326112	-0.763812	-1.219362	-8.972296	0.34523	lda_2p	0.311450486	Hydrogen bonding
Peptide-Water_0.90	Peptide-Water	-31.777334666999998	-11.689950666999998	0.5819548561923243	0.9	-20.087384	-7.230199	-4.118617	-42.625446	42.830058	lda_2p	11.689950666999998	Hydrogen bonding
Peptide-Water_0.95	Peptide-Water	-29.090159719999996	-7.542559719999993	0.3500417549982361	0.95	-21.547600000000003	-5.779455	-3.808595	-34.648945	28.883057	lda_2p	7.542559719999993	Hydrogen bonding
Peptide-Water_1.25	Peptide-Water	-16.532496652000003	-0.5286966520000007	0.033035694772491575	1.25	-16.003800000000002	-1.716314	-2.16312	-14.277219	2.651634	lda_2p	0.5286966520000007	Hydrogen bonding
Peptide-Water_1.05	Peptide-Water	-24.094742424000003	-2.990646424000005	0.141709288282237	1.05	-21.104096	-3.735043	-3.210661	-24.229172	13.081093	lda_2p	2.990646424000005	Hydrogen bonding
Peptide-Water_2.00	Peptide-Water	-5.051315142	-0.2857391419999997	0.05995899383411359	2.0	-4.765576	-0.209879	-0.357675	-4.527526	0.004987	lda_2p	0.2857391419999997	Hydrogen bonding
Peptide-Water_1.10	Peptide-Water	-21.902940041	-1.8615800409999999	0.09288691191615737	1.1	-20.04136	-3.035932	-2.927232	-20.801074	8.790143	lda_2p	1.8615800409999999	Hydrogen bonding
Peptide-Water_1.00	Peptide-Water	-26.498647728	-4.779503728000002	0.22005948890066762	1.0	-21.719144	-4.631786	-3.504804	-28.707206	19.448838	lda_2p	4.779503728000002	Hydrogen bonding
Pentane-AcOH_0.90	Pentane-AcOH	-11.785668031999998	-0.31732403199999837	0.02766955996436786	0.9	-11.468344	-1.072639	-16.441829	-12.020479	36.160761	lda_2p	0.31732403199999837	Mixed influence
Pentane-AcOH_1.10	Pentane-AcOH	-10.480559913	0.16353608700000066	-0.01536401841922514	1.1	-10.644096000000001	-0.466696	-11.203408	-2.832173	8.102635	lda_2p	0.16353608700000066	Mixed influence
Pentane-AcOH_1.00	Pentane-AcOH	-11.760325914000001	0.42766608599999856	-0.035089134124800754	1.0	-12.187992	-0.694658	-13.737991	-5.798879	17.184236	lda_2p	0.42766608599999856	Mixed influence
Pentane-AcOH_1.25	Pentane-AcOH	-7.936084716	-0.3546767159999993	0.04678243355323962	1.25	-7.581408000000001	-0.270742	-7.945873	-1.023876	2.579526	lda_2p	0.3546767159999993	Mixed influence
Pentane-AcOH_1.50	Pentane-AcOH	-4.378158397	-1.0225903969999997	0.3047443523719381	1.5	-3.3555680000000003	-0.120959	-4.206508	-0.250521	0.362888	lda_2p	1.0225903969999997	Mixed influence
Pentane-AcOH_1.05	Pentane-AcOH	-11.211074629	0.34094937100000067	-0.029514254038945958	1.05	-11.552024000000001	-0.567078	-12.441696	-4.042948	11.812233	lda_2p	0.34094937100000067	Mixed influence
Pentane-AcOH_2.00	Pentane-AcOH	-1.241813622	-0.501245622	0.6768394286547623	2.0	-0.740568	-0.031294	-1.183724	-0.035597	0.005436	lda_2p	0.501245622	Mixed influence
Pentane-AcOH_0.95	Pentane-AcOH	-12.007584476000002	0.2850075239999992	-0.023185307378622764	0.95	-12.292592	-0.858607	-15.076669	-8.342416	24.950437	lda_2p	0.2850075239999992	Mixed influence
Benzene-Benzene_TS_1.25	Benzene-Benzene_TS	-7.138310099	0.40962590100000096	-0.05426992239997808	1.25	-7.547936000000001	-0.280523	-5.896047	-1.7663	1.544942	lda_2p	0.40962590100000096	Mixed influence
Benzene-Benzene_TS_2.00	Benzene-Benzene_TS	-0.999171334	-0.007563333999999977	0.007627342659599334	2.0	-0.991608	-0.021853	-0.64139	-0.340876	0.001325	lda_2p	0.007563333999999977	Mixed influence
Benzene-Benzene_TS_1.10	Benzene-Benzene_TS	-9.949636897	1.1086751029999995	-0.10025717333712411	1.1	-11.058311999999999	-0.480014	-8.899351	-3.517739	5.882277	lda_2p	1.1086751029999995	Mixed influence
Benzene-Benzene_TS_1.00	Benzene-Benzene_TS	-11.521686616	0.6035453840000002	-0.049775986471846494	1.0	-12.125232	-0.679347	-11.377253	-6.502391	14.233965	lda_2p	0.6035453840000002	Mixed influence
Benzene-Benzene_TS_0.90	Benzene-Benzene_TS	-11.576498854999999	-4.643610854999999	0.6697945870465524	0.9	-6.932888	-0.946195	-14.150077	-13.202226	34.094018	lda_2p	4.643610854999999	Mixed influence
Benzene-Benzene_TS_0.95	Benzene-Benzene_TS	-11.859280535999998	-0.9683285359999978	0.08891128489042995	0.95	-10.890952	-0.803287	-12.733556	-9.183231	22.067105	lda_2p	0.9683285359999978	Mixed influence
Benzene-Benzene_TS_1.50	Benzene-Benzene_TS	-3.654306122	-0.07280212199999969	0.020327248552563303	1.5	-3.5815040000000002	-0.114479	-2.756153	-0.883923	0.160199	lda_2p	0.07280212199999969	Mixed influence
Benzene-Benzene_TS_1.05	Benzene-Benzene_TS	-10.827536823	1.1094151770000007	-0.09293956924682285	1.05	-11.936952000000002	-0.571946	-10.095579	-4.714596	9.158579	lda_2p	1.1094151770000007	Mixed influence
Peptide-MeNH2_1.00	Peptide-MeNH2	-38.21893908	-6.688315079999999	0.21212124060722676	1.0	-31.530624	-7.953855	-8.256103	-41.861361	37.702001	lda_2p	6.688315079999999	Hydrogen bonding
Peptide-MeNH2_1.25	Peptide-MeNH2	-22.693215733000002	0.9003602669999999	-0.038161246391814445	1.25	-23.593576000000002	-2.725216	-5.224591	-18.073837	5.759919	lda_2p	0.9003602669999999	Hydrogen bonding
Peptide-MeNH2_0.90	Peptide-MeNH2	-46.15456566499999	-17.125973664999993	0.589969147142927	0.9	-29.028592	-12.383855	-9.636498	-64.469472	78.13534	lda_2p	17.125973664999993	Hydrogen bonding
Peptide-MeNH2_1.05	Peptide-MeNH2	-34.456406400000006	-3.662166400000004	0.11892374677861846	1.05	-30.794240000000002	-6.347915	-7.592593	-34.399464	26.047477	lda_2p	3.662166400000004	Hydrogen bonding
Peptide-MeNH2_1.50	Peptide-MeNH2	-13.872857049	1.0514709510000007	-0.07045348715198436	1.5	-14.924328000000001	-1.134613	-3.037257	-10.323978	0.823654	lda_2p	1.0514709510000007	Hydrogen bonding
Peptide-MeNH2_0.95	Peptide-MeNH2	-42.198114706999995	-11.044050706999993	0.35449791420470833	0.95	-31.154064	-9.957189	-8.938894	-51.637217	54.378596	lda_2p	11.044050706999993	Hydrogen bonding
Peptide-MeNH2_2.00	Peptide-MeNH2	-5.898941692	0.3686903079999997	-0.05882449831132391	2.0	-6.267632	-0.293874	-0.92373	-4.746146	0.014258	lda_2p	0.3686903079999997	Hydrogen bonding
Peptide-MeNH2_1.10	Peptide-MeNH2	-31.013867831000006	-1.638003831000006	0.05576019248318981	1.1	-29.375864	-5.083232	-6.954174	-28.677337	17.937069	lda_2p	1.638003831000006	Hydrogen bonding
Pyridine-Pyridine_CH-N_1.05	Pyridine-Pyridine_CH-N	-14.326806227000002	2.296225772999996	-0.1381351953723001	1.05	-16.623032	-2.198214	-5.989458	-13.649622	14.592659	lda_2p	2.296225772999996	Mixed influence
Pyridine-Pyridine_CH-N_0.95	Pyridine-Pyridine_CH-N	-15.818985071999998	0.7914949280000041	-0.04765033448762492	0.95	-16.610480000000003	-2.870469	-6.734577	-19.422562	26.068331	lda_2p	0.7914949280000041	Mixed influence
Pyridine-Pyridine_CH-N_2.00	Pyridine-Pyridine_CH-N	-0.029255554000000017	1.1715524459999997	-0.9756367762373335	2.0	-1.2008079999999999	-0.222503	-0.901351	1.045749	0.010343	lda_2p	1.1715524459999997	Mixed influence
Pyridine-Pyridine_CH-N_1.10	Pyridine-Pyridine_CH-N	-13.347877432	1.3672505679999993	-0.0929146228289689	1.1	-14.715128	-1.919024	-5.609514	-11.421489	10.771344	lda_2p	1.3672505679999993	Mixed influence
Pyridine-Pyridine_CH-N_1.50	Pyridine-Pyridine_CH-N	-5.174879475	-0.8193354749999999	0.18811323568307425	1.5	-4.355544	-0.671935	-2.76243	-2.192975	0.659978	lda_2p	0.8193354749999999	Mixed influence
Pyridine-Pyridine_CH-N_1.00	Pyridine-Pyridine_CH-N	-15.177107395	2.6425486050000018	-0.14829403019901177	1.0	-17.819656000000002	-2.514275	-6.36553	-16.291843	19.586038	lda_2p	2.6425486050000018	Mixed influence
Pyridine-Pyridine_CH-N_1.25	Pyridine-Pyridine_CH-N	-10.115828552	-0.8022445519999994	0.08613703940395012	1.25	-9.313584	-1.277599	-4.469727	-6.596825	4.075537	lda_2p	0.8022445519999994	Mixed influence
Pyridine-Pyridine_CH-N_0.90	Pyridine-Pyridine_CH-N	-16.142950682	-3.636974681999998	0.2908189398412405	0.9	-12.505976	-3.270894	-7.099094	-23.126025	34.45092	lda_2p	3.636974681999998	Mixed influence
Benzene-Ethene_1.05	Benzene-Ethene	-4.6971168599999995	1.0182271400000014	-0.17815675486899848	1.05	-5.715344000000001	-0.566095	-8.63891	1.811024	5.330605	lda_2p	1.0182271400000014	Pi stack
Benzene-Ethene_1.50	Benzene-Ethene	-0.41595705800000005	0.349714942	-0.45674249809317824	1.5	-0.765672	-0.064556	-1.269932	0.89936	0.013306	lda_2p	0.349714942	Pi stack
Benzene-Ethene_1.10	Benzene-Ethene	-4.005650925	1.1699570750000001	-0.22605210344369203	1.1	-5.175608	-0.435165	-7.09005	2.038801	2.876362	lda_2p	1.1699570750000001	Pi stack
Benzene-Ethene_0.90	Benzene-Ethene	-4.507957884	-4.0435338839999995	8.706556689576765	0.9	-0.464424	-1.285758	-14.204492	-4.802261	32.023214	lda_2p	4.0435338839999995	Pi stack
Benzene-Ethene_0.95	Benzene-Ethene	-5.238714826000001	-0.941746826000001	0.2191654268777429	0.95	-4.296968	-0.973722	-12.262596	-0.83537	17.816804	lda_2p	0.941746826000001	Pi stack
Benzene-Ethene_1.25	Benzene-Ethene	-1.99503202	0.9002959799999997	-0.31094783734347187	1.25	-2.8953279999999997	-0.204475	-3.719967	1.679088	0.433073	lda_2p	0.9002959799999997	Pi stack
Benzene-Ethene_1.00	Benzene-Ethene	-5.1887181259999995	0.45968187400000105	-0.08138267013667605	1.0	-5.6484000000000005	-0.740522	-10.38007	1.034803	9.796264	lda_2p	0.45968187400000105	Pi stack
Benzene-Ethene_2.00	Benzene-Ethene	0.023635819000000002	-0.001468180999999999	-0.05848394678138938	2.0	0.025104	-0.009022	-0.247257	0.278137	1e-06	lda_2p	0.001468180999999999	Pi stack
MeNH2-MeOH_0.90	MeNH2-MeOH	-17.359853504	-5.3852455039999985	0.44972207056798835	0.9	-11.974608000000002	-3.322158	-6.100985	-25.073436	33.984042	lda_2p	5.3852455039999985	Hydrogen bonding
MeNH2-MeOH_1.05	MeNH2-MeOH	-12.900525047	-0.695797047000001	0.057010450949828706	1.05	-12.204728	-1.473369	-4.553678	-11.793113	9.545116	lda_2p	0.695797047000001	Hydrogen bonding
MeNH2-MeOH_0.95	MeNH2-MeOH	-15.827009193999999	-2.948657193999999	0.22896230775490523	0.95	-12.878352	-2.512953	-5.573908	-19.050811	22.300229	lda_2p	2.948657193999999	Hydrogen bonding
MeNH2-MeOH_1.50	MeNH2-MeOH	-4.758968482	-0.1398324820000001	0.03027243233366588	1.5	-4.619136	-0.223464	-1.460531	-3.20626	0.179926	lda_2p	0.1398324820000001	Hydrogen bonding
MeNH2-MeOH_1.25	MeNH2-MeOH	-8.306170023	-0.005114022999999079	0.0006160689676107568	1.25	-8.301056	-0.580511	-2.841174	-5.824338	1.702046	lda_2p	0.005114022999999079	Hydrogen bonding
MeNH2-MeOH_2.00	MeNH2-MeOH	-1.798760906	-0.14189690599999993	0.08564185473279637	2.0	-1.6568640000000001	-0.050337	-0.389038	-1.370104	0.001653	lda_2p	0.14189690599999993	Hydrogen bonding
MeNH2-MeOH_1.00	MeNH2-MeOH	-14.322148198	-1.5065561980000002	0.1175565044517647	1.0	-12.815592	-1.914151	-5.05531	-14.812212	14.602963	lda_2p	1.5065561980000002	Hydrogen bonding
MeNH2-MeOH_1.10	MeNH2-MeOH	-11.584750618000001	-0.27121461800000013	0.023972577450586636	1.1	-11.313536000000001	-1.147471	-4.077181	-9.606501	6.227527	lda_2p	0.27121461800000013	Hydrogen bonding
Benzene-Cyclopentane_1.25	Benzene-Cyclopentane	-9.11284785	-0.3515518499999999	0.04012555334279311	1.25	-8.761296	-0.325965	-9.055219	-0.86409	2.202497	lda_2p	0.3515518499999999	London dispersion
Benzene-Cyclopentane_0.90	Benzene-Cyclopentane	-15.312203396000001	-6.345891396000001	0.7077482242420295	0.9	-8.966312	-1.000862	-21.3961	-14.719168	44.550014	lda_2p	6.345891396000001	London dispersion
Benzene-Cyclopentane_0.95	Benzene-Cyclopentane	-15.407900412999998	-1.8391884129999987	0.1355462783055605	0.95	-13.568712	-0.868591	-19.339035	-9.641763	29.423456	lda_2p	1.8391884129999987	London dispersion
Benzene-Cyclopentane_1.50	Benzene-Cyclopentane	-4.517876559	-0.676964559	0.17625099429510488	1.5	-3.8409120000000003	-0.141523	-4.227017	-0.283871	0.219906	lda_2p	0.676964559	London dispersion
Benzene-Cyclopentane_2.00	Benzene-Cyclopentane	-1.149451523	-0.31683552299999995	0.3805301879858181	2.0	-0.832616	-0.030546	-1.006495	-0.119029	0.001239	lda_2p	0.31683552299999995	London dispersion
Benzene-Cyclopentane_1.10	Benzene-Cyclopentane	-12.781261248	0.5782507520000006	-0.04328382294203566	1.1	-13.359512	-0.540316	-13.637342	-2.699607	8.2259	lda_2p	0.5782507520000006	London dispersion
Benzene-Cyclopentane_1.00	Benzene-Cyclopentane	-14.85920321	0.13625279000000035	-0.00908627186795789	1.0	-14.995456	-0.746535	-17.343037	-6.292819	19.332207	lda_2p	0.13625279000000035	London dispersion
Benzene-Cyclopentane_1.05	Benzene-Cyclopentane	-13.923952127	0.6865758730000007	-0.046991859089555194	1.05	-14.610528	-0.636824	-15.43422	-4.108858	12.640197	lda_2p	0.6865758730000007	London dispersion
Ethyne-AcOH_OH-pi_2.00	Ethyne-AcOH_OH-pi	-2.301363083	0.037492917000000237	-0.016030451212045646	2.0	-2.3388560000000003	-0.073426	-0.532271	-1.714286	0.008567	lda_2p	0.037492917000000237	Mixed influence
Ethyne-AcOH_OH-pi_0.95	Ethyne-AcOH_OH-pi	-20.955911343000004	-0.6886153430000022	0.03397667567493967	0.95	-20.267296	-5.045001	-5.896571	-31.451069	42.150236	lda_2p	0.6886153430000022	Mixed influence
Ethyne-AcOH_OH-pi_1.50	Ethyne-AcOH_OH-pi	-7.452654021000001	-0.021870021000000683	0.002943164678182098	1.5	-7.430784	-0.411837	-2.00257	-5.431522	0.643594	lda_2p	0.021870021000000683	Mixed influence
Ethyne-AcOH_OH-pi_0.90	Ethyne-AcOH_OH-pi	-21.084413904	-2.825437904000001	0.1547424074603089	0.9	-18.258976	-6.585203	-6.255056	-38.709773	60.140893	lda_2p	2.825437904000001	Mixed influence
Ethyne-AcOH_OH-pi_1.05	Ethyne-AcOH_OH-pi	-18.962136717	0.8156312830000019	-0.04123980436012809	1.05	-19.777768000000002	-3.031209	-5.12084	-21.290336	20.377526	lda_2p	0.8156312830000019	Mixed influence
Ethyne-AcOH_OH-pi_1.00	Ethyne-AcOH_OH-pi	-20.160044991000003	0.3750270090000001	-0.01826275598157143	1.0	-20.535072000000003	-3.897472	-5.515538	-25.765478	29.382765	lda_2p	0.3750270090000001	Mixed influence
Ethyne-AcOH_OH-pi_1.25	Ethyne-AcOH_OH-pi	-13.139347661	0.5130443390000003	-0.03757908057430524	1.25	-13.652392	-1.176492	-3.561964	-10.825898	4.522139	lda_2p	0.5130443390000003	Mixed influence
Ethyne-AcOH_OH-pi_1.10	Ethyne-AcOH_OH-pi	-17.551622602000002	0.9165533979999978	-0.04962879918406657	1.1	-18.468176	-2.371334	-4.720932	-17.748306	14.06556	lda_2p	0.9165533979999978	Mixed influence
MeOH-Pyridine_1.25	MeOH-Pyridine	-20.595351176	2.5212488240000006	-0.1090665938762621	1.25	-23.116600000000002	-2.492182	-3.684073	-18.271689	6.931202	lda_2p	2.5212488240000006	Hydrogen bonding
MeOH-Pyridine_2.00	MeOH-Pyridine	-5.144228032	0.4748839680000003	-0.08451228023217909	2.0	-5.619112	-0.235649	-0.744552	-4.219063	0.017759	lda_2p	0.4748839680000003	Hydrogen bonding
MeOH-Pyridine_1.10	MeOH-Pyridine	-27.907250406000003	1.2259415939999982	-0.04208057922386253	1.1	-29.133192	-4.688732	-4.809467	-29.455057	20.870774	lda_2p	1.2259415939999982	Hydrogen bonding
MeOH-Pyridine_0.90	MeOH-Pyridine	-38.325313058	-9.271617057999997	0.3191200547427768	0.9	-29.053696000000002	-10.892946	-6.530471	-65.123025	86.753028	lda_2p	9.271617057999997	Hydrogen bonding
MeOH-Pyridine_1.00	MeOH-Pyridine	-33.567011806	-2.1033318059999964	0.06684951683973382	1.0	-31.46368	-7.227962	-5.646831	-42.895025	42.843088	lda_2p	2.1033318059999964	Hydrogen bonding
MeOH-Pyridine_1.50	MeOH-Pyridine	-12.495221746	1.742930254000001	-0.12241267363910716	1.5	-14.238152000000001	-0.989682	-2.236171	-9.967155	1.03674	lda_2p	1.742930254000001	Hydrogen bonding
MeOH-Pyridine_0.95	MeOH-Pyridine	-36.230606071	-5.080726070999994	0.16310579915556636	0.95	-31.149880000000003	-8.917332	-6.084415	-52.607077	61.075265	lda_2p	5.080726070999994	Hydrogen bonding
MeOH-Pyridine_1.05	MeOH-Pyridine	-30.717807909	-0.07419190899999961	0.0024211212214641903	1.05	-30.643616	-5.825833	-5.221168	-35.34499	29.951534	lda_2p	0.07419190899999961	Hydrogen bonding
AcNH2-AcNH2_1.10	AcNH2-AcNH2	-57.276647997	7.4749360030000105	-0.11544020302267832	1.1	-64.75158400000001	-10.003044	-6.763181	-65.938926	48.366811	lda_2p	7.4749360030000105	Hydrogen bonding
AcNH2-AcNH2_0.90	AcNH2-AcNH2	-74.932939426	-10.771299425999999	0.167877557774396	0.9	-64.16164	-22.442607	-8.686251	-139.797721	188.809167	lda_2p	10.771299425999999	Hydrogen bonding
AcNH2-AcNH2_1.00	AcNH2-AcNH2	-67.274495052	2.0083609480000035	-0.02898784871108667	1.0	-69.28285600000001	-15.155889	-7.72647	-93.803394	95.722779	lda_2p	2.0083609480000035	Hydrogen bonding
AcNH2-AcNH2_0.95	AcNH2-AcNH2	-71.762381001	-3.249381000999989	0.047427218206763516	0.95	-68.513	-18.538462	-8.209064	-113.90986	134.521501	lda_2p	3.249381000999989	Hydrogen bonding
AcNH2-AcNH2_1.50	AcNH2-AcNH2	-28.154427707	5.543508293000006	-0.1645058704188887	1.5	-33.697936000000006	-2.199629	-3.459718	-24.488802	3.217308	lda_2p	5.543508293000006	Hydrogen bonding
AcNH2-AcNH2_1.05	AcNH2-AcNH2	-62.291243738	5.439348262000003	-0.08030858879839708	1.05	-67.730592	-12.321741	-7.242669	-78.161998	68.057281	lda_2p	5.439348262000003	Hydrogen bonding
AcNH2-AcNH2_2.00	AcNH2-AcNH2	-12.669642834	-0.033962833999998665	0.002687851702480489	2.0	-12.63568	-0.507958	-1.206942	-11.107726	0.109104	lda_2p	0.033962833999998665	Hydrogen bonding
AcNH2-AcNH2_1.25	AcNH2-AcNH2	-43.847015151	8.637080849	-0.16456567812466466	1.25	-52.484096	-5.445702	-5.38864	-42.519269	17.389263	lda_2p	8.637080849	Hydrogen bonding
MeNH2-Peptide_2.00	MeNH2-Peptide	-3.318031638	-1.3933916379999998	0.7239752047136087	2.0	-1.9246400000000001	-0.123761	-1.019023	-2.207455	0.016137	lda_2p	1.3933916379999998	Hydrogen bonding
MeNH2-Peptide_1.10	MeNH2-Peptide	-18.899977454	1.9196065460000007	-0.09220196455414291	1.1	-20.819584	-2.289878	-7.792711	-15.556824	12.965628	lda_2p	1.9196065460000007	Hydrogen bonding
MeNH2-Peptide_1.00	MeNH2-Peptide	-21.994878491999998	0.8204735080000027	-0.03596146612158352	1.0	-22.815352	-3.497714	-9.219482	-23.099858	27.07861	lda_2p	0.8204735080000027	Hydrogen bonding
MeNH2-Peptide_0.90	MeNH2-Peptide	-24.393323061	-3.4356670609999966	0.16393374626437213	0.9	-20.957656000000004	-5.411757	-10.685039	-36.837285	56.648746	lda_2p	3.4356670609999966	Hydrogen bonding
MeNH2-Peptide_1.50	MeNH2-Peptide	-8.734008013	-2.822016013	0.4773375899358456	1.5	-5.911992000000001	-0.522621	-3.373114	-5.270297	0.67849	lda_2p	2.822016013	Hydrogen bonding
MeNH2-Peptide_0.95	MeNH2-Peptide	-23.357156227	-0.7259002270000003	0.03207511889751061	0.95	-22.631256	-4.348719	-9.950759	-28.908168	39.162458	lda_2p	0.7259002270000003	Hydrogen bonding
MeNH2-Peptide_1.25	MeNH2-Peptide	-14.407633032	-0.893313032	0.06610121944722339	1.25	-13.51432	-1.263714	-5.849898	-9.632181	4.307646	lda_2p	0.893313032	Hydrogen bonding
MeNH2-Peptide_1.05	MeNH2-Peptide	-20.474392937000005	1.604575062999995	-0.07267436879296148	1.05	-22.078968	-2.823374	-8.497627	-18.794588	18.731941	lda_2p	1.604575062999995	Hydrogen bonding
Pyridine-Uracil_pi-pi_0.95	Pyridine-Uracil_pi-pi	-24.247672173000005	1.5676078269999962	-0.060724029605721735	0.95	-25.81528	-1.754416	-25.589635	-21.648997	50.308775	lda_2p	1.5676078269999962	Pi stack
Pyridine-Uracil_pi-pi_2.00	Pyridine-Uracil_pi-pi	-2.481555932	-0.17198793199999995	0.0744675766203896	2.0	-2.309568	-0.060519	-0.879221	-1.55376	4.5e-05	lda_2p	0.17198793199999995	Pi stack
Pyridine-Uracil_pi-pi_1.00	Pyridine-Uracil_pi-pi	-24.15854819	4.489299810000002	-0.15670635399908578	1.0	-28.647848000000003	-1.394895	-22.663589	-14.595576	29.321067	lda_2p	4.489299810000002	Pi stack
Pyridine-Uracil_pi-pi_1.25	Pyridine-Uracil_pi-pi	-14.543582708	1.9288252920000009	-0.11709431262265971	1.25	-16.472408	-0.518441	-10.199308	-4.786193	1.769539	lda_2p	1.9288252920000009	Pi stack
Pyridine-Uracil_pi-pi_0.90	Pyridine-Uracil_pi-pi	-22.443160194000008	-7.050224194000007	0.45801685877210213	0.9	-15.392936	-2.235183	-28.429742	-33.712248	85.553983	lda_2p	7.050224194000007	Pi stack
Pyridine-Uracil_pi-pi_1.10	Pyridine-Uracil_pi-pi	-21.014899762	4.252276238	-0.16829250083190936	1.1	-25.267176	-0.912969	-17.015037	-7.984381	9.727077	lda_2p	4.252276238	Pi stack
Pyridine-Uracil_pi-pi_1.50	Pyridine-Uracil_pi-pi	-7.253120344999999	0.37849565500000093	-0.04959574158343409	1.5	-7.631616	-0.229935	-4.082291	-3.028501	0.087236	lda_2p	0.37849565500000093	Pi stack
Pyridine-Uracil_pi-pi_1.05	Pyridine-Uracil_pi-pi	-22.907540749000002	4.8616672509999965	-0.1750740334762157	1.05	-27.769208	-1.122793	-19.771042	-10.455742	16.950198	lda_2p	4.8616672509999965	Pi stack
MeOH-Water_0.90	MeOH-Water	-34.236454517	-14.638598516999998	0.7469489783474274	0.9	-19.597856	-7.946739	-2.886927	-49.968368	51.54654	lda_2p	14.638598516999998	Hydrogen bonding
MeOH-Water_1.00	MeOH-Water	-27.79561803	-6.612026029999999	0.3121295968124763	1.0	-21.183592	-4.897495	-2.516095	-32.913989	23.849803	lda_2p	6.612026029999999	Hydrogen bonding
MeOH-Water_1.10	MeOH-Water	-22.302280909	-2.934544909000003	0.15151718863784613	1.1	-19.367735999999997	-3.032843	-2.1446	-23.037778	10.959732	lda_2p	2.934544909000003	Hydrogen bonding
MeOH-Water_1.50	MeOH-Water	-9.846470393	-0.6081983930000003	0.06583464883909029	1.5	-9.238272	-0.608631	-0.955665	-8.617308	0.44378	lda_2p	0.6081983930000003	Hydrogen bonding
MeOH-Water_1.25	MeOH-Water	-16.178909192	-1.0704851919999978	0.07085353124852715	1.25	-15.108424000000001	-1.563314	-1.627846	-14.9304	3.37047	lda_2p	1.0704851919999978	Hydrogen bonding
MeOH-Water_0.95	MeOH-Water	-30.956773369	-9.902885369	0.47035898400333465	0.95	-21.053888	-6.250398	-2.702796	-40.256315	35.095685	lda_2p	9.902885369	Hydrogen bonding
MeOH-Water_2.00	MeOH-Water	-4.218105111	-0.41484911099999966	0.10907735661233418	2.0	-3.803256	-0.138927	-0.281698	-3.827847	0.006182	lda_2p	0.41484911099999966	Hydrogen bonding
MeOH-Water_1.05	MeOH-Water	-24.897195042	-4.391411042000001	0.21415474980132443	1.05	-20.505784	-3.843769	-2.329105	-27.328974	16.180269	lda_2p	4.391411042000001	Hydrogen bonding
Ethene-Pentane_1.05	Ethene-Pentane	-7.629379954000001	0.15704404599999933	-0.020168956378434993	1.05	-7.786424	-0.112573	-9.104129	-2.422471	8.221889	lda_2p	0.15704404599999933	London dispersion
Ethene-Pentane_1.50	Ethene-Pentane	-3.227812673	-1.1483646729999997	0.552244957796492	1.5	-2.079448	-0.019431	-3.263708	-0.100681	0.313772	lda_2p	1.1483646729999997	London dispersion
Ethene-Pentane_0.95	Ethene-Pentane	-7.9790612009999995	0.24668279900000112	-0.02998911697227644	0.95	-8.225744	-0.173157	-10.883742	-4.911604	16.402742	lda_2p	0.24668279900000112	London dispersion
Ethene-Pentane_2.00	Ethene-Pentane	-0.924587398	-0.409955398	0.7965991193707349	2.0	-0.514632	-0.003611	-0.918053	-0.006133	0.005151	lda_2p	0.409955398	London dispersion
Ethene-Pentane_1.00	Ethene-Pentane	-7.9122052709999995	0.40140272900000085	-0.048282614359493596	1.0	-8.313608	-0.139167	-9.982099	-3.452444	11.616678	lda_2p	0.40140272900000085	London dispersion
Ethene-Pentane_0.90	Ethene-Pentane	-7.7134099460000005	-0.822361946	0.1193377184428261	0.9	-6.8910480000000005	-0.217467	-11.798599	-6.976841	23.168363	lda_2p	0.822361946	London dispersion
Ethene-Pentane_1.25	Ethene-Pentane	-5.631794635	-1.0586826350000003	0.23150157595090612	1.25	-4.573112	-0.050155	-5.989765	-0.578098	2.013078	lda_2p	1.0586826350000003	London dispersion
Ethene-Pentane_1.10	Ethene-Pentane	-7.212074823999999	-0.2080588239999992	0.029705646589042515	1.1	-7.004016	-0.091518	-8.259751	-1.696616	5.809858	lda_2p	0.2080588239999992	London dispersion
Cyclopentane-Neopentane_1.10	Cyclopentane-Neopentane	-9.501248359	-0.4596243589999993	0.0508342703700131	1.1	-9.041624	-0.025828	-11.312529	-2.898022	9.752665	lda_2p	0.4596243589999993	London dispersion
Cyclopentane-Neopentane_1.00	Cyclopentane-Neopentane	-10.491702527000001	-0.27019052700000046	0.02643351854402758	1.0	-10.221512	-0.034189	-13.363319	-5.009138	16.305584	lda_2p	0.27019052700000046	London dispersion
Cyclopentane-Neopentane_0.90	Cyclopentane-Neopentane	-10.848052036	-3.8649560359999997	0.553473135125165	0.9	-6.983096000000001	-0.049197	-15.573939	-8.672611	27.707223	lda_2p	3.8649560359999997	London dispersion
Cyclopentane-Neopentane_1.05	Cyclopentane-Neopentane	-10.041660169	-0.19252416899999858	0.019547315520873968	1.05	-9.849136000000001	-0.029563	-12.315322	-3.812567	12.597872	lda_2p	0.19252416899999858	London dispersion
Cyclopentane-Neopentane_1.50	Cyclopentane-Neopentane	-4.914973284	-1.919229284	0.6406519662561286	1.5	-2.995744	-0.009223	-5.210381	-0.248816	1.137381	lda_2p	1.919229284	London dispersion
Cyclopentane-Neopentane_2.00	Cyclopentane-Neopentane	-1.738560093	-0.9268640929999999	1.1418857466342076	2.0	-0.8116960000000001	-0.002486	-1.772211	0.010384	0.052089	lda_2p	0.9268640929999999	London dispersion
Cyclopentane-Neopentane_0.95	Cyclopentane-Neopentane	-10.790835538000001	-1.1718195380000012	0.1218232237060424	0.95	-9.619016	-0.040296	-14.451738	-6.584176	21.19059	lda_2p	1.1718195380000012	London dispersion
Cyclopentane-Neopentane_1.25	Cyclopentane-Neopentane	-7.681383997	-1.4806959969999998	0.23879543640963707	1.25	-6.200688	-0.017564	-8.607452	-1.240634	4.496507	lda_2p	1.4806959969999998	London dispersion
Benzene-Ethyne_CH-pi_2.00	Benzene-Ethyne_CH-pi	-1.286500481	-0.1275324809999998	0.11003969134609393	2.0	-1.1589680000000002	-0.038802	-0.464454	-0.791502	0.001265	lda_2p	0.1275324809999998	Mixed influence
Benzene-Ethyne_CH-pi_1.00	Benzene-Ethyne_CH-pi	-11.983172891999999	0.003987108000002237	-0.0003326148979409833	1.0	-11.987160000000001	-1.329519	-7.397415	-9.21104	11.737909	lda_2p	0.003987108000002237	Mixed influence
Benzene-Ethyne_CH-pi_1.10	Benzene-Ethyne_CH-pi	-10.680721457	0.16839054299999923	-0.015521136015555857	1.1	-10.849112	-0.922864	-6.004838	-6.391257	5.064811	lda_2p	0.16839054299999923	Mixed influence
Benzene-Ethyne_CH-pi_1.25	Benzene-Ethyne_CH-pi	-8.06036101	-0.5207930099999993	0.06907464857402962	1.25	-7.539568	-0.53106	-4.184548	-4.124648	1.392322	lda_2p	0.5207930099999993	Mixed influence
Benzene-Ethyne_CH-pi_1.05	Benzene-Ethyne_CH-pi	-11.433825595	0.28137440499999933	-0.024017891713329634	1.05	-11.7152	-1.107865	-6.687854	-7.60269	7.7244	lda_2p	0.28137440499999933	Mixed influence
Benzene-Ethyne_CH-pi_0.90	Benzene-Ethyne_CH-pi	-11.791522366999999	-4.063674366999999	0.5258481231773708	0.9	-7.727848	-1.918464	-8.862759	-14.390934	26.809685	lda_2p	4.063674366999999	Mixed influence
Benzene-Ethyne_CH-pi_1.50	Benzene-Ethyne_CH-pi	-4.446684466	-0.6685324659999994	0.17694694813760783	1.5	-3.7781520000000004	-0.212607	-2.062651	-2.28417	0.146103	lda_2p	0.6685324659999994	Mixed influence
Benzene-Ethyne_CH-pi_0.95	Benzene-Ethyne_CH-pi	-12.177816734999999	-1.1487927349999971	0.10416086999175965	0.95	-11.029024000000001	-1.595375	-8.126665	-11.389958	17.772974	lda_2p	1.1487927349999971	Mixed influence
Water-MeNH2_0.90	Water-MeNH2	-43.581274449000006	-16.063106449000006	0.5837273196747693	0.9	-27.518168	-11.919203	-3.470757	-71.007456	83.439296	lda_2p	16.063106449000006	Hydrogen bonding
Water-MeNH2_1.25	Water-MeNH2	-20.102919722	0.532568278000003	-0.025808368476674885	1.25	-20.635488000000002	-2.355799	-2.066758	-19.340399	6.589575	lda_2p	0.532568278000003	Hydrogen bonding
Water-MeNH2_1.00	Water-MeNH2	-35.742557244	-6.751621243999995	0.2328873149870013	1.0	-28.990936	-7.624123	-3.071524	-46.443109	41.019065	lda_2p	6.751621243999995	Hydrogen bonding
Water-MeNH2_1.05	Water-MeNH2	-31.919562968	-3.9327869679999985	0.1405230444549954	1.05	-27.986776000000003	-6.015786	-2.866254	-38.103844	28.621054	lda_2p	3.9327869679999985	Hydrogen bonding
Water-MeNH2_0.95	Water-MeNH2	-39.734731397000004	-10.710323397000003	0.36901091650172513	0.95	-29.024408	-9.593849	-3.273985	-57.179006	58.60231	lda_2p	10.710323397000003	Hydrogen bonding
Water-MeNH2_1.50	Water-MeNH2	-11.780151141000001	0.6965368590000001	-0.05582706396120509	1.5	-12.476688000000001	-0.846242	-1.249665	-10.326458	0.980421	lda_2p	0.6965368590000001	Hydrogen bonding
Water-MeNH2_1.10	Water-MeNH2	-28.416656218	-1.9946962179999979	0.07549387774411882	1.1	-26.421960000000002	-4.735731	-2.660443	-31.610021	19.910515	lda_2p	1.9946962179999979	Hydrogen bonding
Water-MeNH2_2.00	Water-MeNH2	-4.710025668	0.07228633200000001	-0.015115352574236062	2.0	-4.782312	-0.172011	-0.372592	-4.207209	0.016289	lda_2p	0.07228633200000001	Hydrogen bonding
Neopentane-Neopentane_1.00	Neopentane-Neopentane	-7.860727556	-0.37136755599999915	0.049586020167277194	1.0	-7.4893600000000005	-0.032677	-10.145415	-2.984058	10.917495	lda_2p	0.37136755599999915	London dispersion
Neopentane-Neopentane_1.10	Neopentane-Neopentane	-6.919790287	-0.4304062869999994	0.0663246753466892	1.1	-6.489384	-0.023349	-8.251463	-1.512308	5.902536	lda_2p	0.4304062869999994	London dispersion
Neopentane-Neopentane_1.25	Neopentane-Neopentane	-5.324307059000001	-0.8892670589999998	0.2005093660936541	1.25	-4.435040000000001	-0.014428	-5.930297	-0.489643	2.282925	lda_2p	0.8892670589999998	London dispersion
Neopentane-Neopentane_2.00	Neopentane-Neopentane	-0.9903891149999999	-0.40881311499999984	0.7029401402396244	2.0	-0.5815760000000001	-0.001345	-1.015777	0.021098	0.011072	lda_2p	0.40881311499999984	London dispersion
Neopentane-Neopentane_1.50	Neopentane-Neopentane	-3.130438967	-0.9882309669999998	0.46131419871459717	1.5	-2.142208	-0.006509	-3.305692	-0.027302	0.428416	lda_2p	0.9882309669999998	London dispersion
Neopentane-Neopentane_0.90	Neopentane-Neopentane	-8.302857213000003	-2.0938012130000025	0.33721731822035467	0.9	-6.209056	-0.048461	-12.299685	-5.704805	20.083602	lda_2p	2.0938012130000025	London dispersion
Neopentane-Neopentane_1.05	Neopentane-Neopentane	-7.42331622	-0.31888422000000016	0.044885251910356826	1.05	-7.104432	-0.027515	-9.164408	-2.135314	8.038145	lda_2p	0.31888422000000016	London dispersion
Neopentane-Neopentane_0.95	Neopentane-Neopentane	-8.179216213	-0.8237442129999994	0.11199066667645521	0.95	-7.355472000000001	-0.039286	-11.191593	-4.137441	14.806937	lda_2p	0.8237442129999994	London dispersion
Benzene-Peptide_NH-pi_2.00	Benzene-Peptide_NH-pi	-3.244492543	-0.6002045429999998	0.22698153264697332	2.0	-2.644288	-0.212921	-1.103435	-1.971698	0.003332	lda_2p	0.6002045429999998	Mixed influence
Benzene-Peptide_NH-pi_1.00	Benzene-Peptide_NH-pi	-22.112200601	0.11739139899999884	-0.005280861610055589	1.0	-22.229592	-3.308412	-15.158062	-14.293601	20.610551	lda_2p	0.11739139899999884	Mixed influence
Benzene-Peptide_NH-pi_0.95	Benzene-Peptide_NH-pi	-22.566895356	-1.738943356	0.08349084710777133	0.95	-20.827952	-3.875312	-16.733609	-17.686759	30.856388	lda_2p	1.738943356	Mixed influence
Benzene-Peptide_NH-pi_1.05	Benzene-Peptide_NH-pi	-21.112748225	0.5729237749999996	-0.02641946143057036	1.05	-21.685672	-2.832475	-13.646466	-11.852465	13.73332	lda_2p	0.5729237749999996	Mixed influence
Benzene-Peptide_NH-pi_1.10	Benzene-Peptide_NH-pi	-19.801914988	0.3858850120000028	-0.019114762975658704	1.1	-20.187800000000003	-2.430021	-12.216462	-10.064318	9.134375	lda_2p	0.3858850120000028	Mixed influence
Benzene-Peptide_NH-pi_0.90	Benzene-Peptide_NH-pi	-22.138009706	-6.422905705999998	0.40870908051260735	0.9	-15.715104	-4.556917	-18.347451	-22.46408	46.046857	lda_2p	6.422905705999998	Mixed influence
Benzene-Peptide_NH-pi_1.50	Benzene-Peptide_NH-pi	-9.120598813	-1.4345908130000007	0.18664966429907445	1.5	-7.686008	-0.760621	-4.33544	-4.330167	0.32121	lda_2p	1.4345908130000007	Mixed influence
Benzene-Peptide_NH-pi_1.25	Benzene-Peptide_NH-pi	-15.330308574	-0.8620365739999993	0.05958117002500363	1.25	-14.468272	-1.550993	-8.507838	-6.868439	2.662713	lda_2p	0.8620365739999993	Mixed influence
Benzene-Pyridine_pi-pi_1.10	Benzene-Pyridine_pi-pi	-10.91397722	2.3032787799999994	-0.17426300738973352	1.1	-13.217255999999999	-0.667295	-12.934966	-0.173524	5.629589	lda_2p	2.3032787799999994	Pi stack
Benzene-Pyridine_pi-pi_1.50	Benzene-Pyridine_pi-pi	-2.318240545	0.8281274550000002	-0.2632010797846915	1.5	-3.1463680000000003	-0.132885	-2.639142	0.411542	0.033126	lda_2p	0.8281274550000002	Pi stack
Benzene-Pyridine_pi-pi_1.25	Benzene-Pyridine_pi-pi	-6.452409597	1.965798403	-0.23351744254834284	1.25	-8.418208	-0.352329	-7.186914	0.580782	0.900294	lda_2p	1.965798403	Pi stack
Benzene-Pyridine_pi-pi_0.95	Benzene-Pyridine_pi-pi	-13.781301894	-2.752277893999999	0.2495486358539068	0.95	-11.029024000000001	-1.314748	-21.200629	-7.378586	32.68795	lda_2p	2.752277893999999	Pi stack
Benzene-Pyridine_pi-pi_1.00	Benzene-Pyridine_pi-pi	-13.477618628	0.5722533720000005	-0.040730148431245526	1.0	-14.049872	-1.044676	-18.244	-3.310751	18.38352	lda_2p	0.5722533720000005	Pi stack
Benzene-Pyridine_pi-pi_2.00	Benzene-Pyridine_pi-pi	-0.42897615899999997	0.21954384100000002	-0.3385305634367483	2.0	-0.64852	-0.025233	-0.556786	0.14807	4e-06	lda_2p	0.21954384100000002	Pi stack
Benzene-Pyridine_pi-pi_1.05	Benzene-Pyridine_pi-pi	-12.386766889999999	1.8974091100000017	-0.13283294115110325	1.05	-14.284176	-0.833115	-15.461481	-1.214063	10.222203	lda_2p	1.8974091100000017	Pi stack
Benzene-Pyridine_pi-pi_0.90	Benzene-Pyridine_pi-pi	-12.743020884000002	-10.224252884000002	4.059227719265928	0.9	-2.518768	-1.659638	-24.214355	-15.041009	57.412438	lda_2p	10.224252884000002	Pi stack
Cyclopentane-Cyclopentane_1.00	Cyclopentane-Cyclopentane	-12.354156503	0.3568354969999987	-0.028072985727628397	1.0	-12.710992	-0.016776	-15.505131	-5.491022	17.846325	lda_2p	0.3568354969999987	London dispersion
Cyclopentane-Cyclopentane_1.10	Cyclopentane-Cyclopentane	-11.138234804	-0.17197080399999898	0.015681804122169497	1.1	-10.966264	-0.013823	-12.899172	-2.865159	9.561229	lda_2p	0.17197080399999898	London dispersion
Cyclopentane-Cyclopentane_1.25	Cyclopentane-Cyclopentane	-8.770081026	-1.5275770259999994	0.21091835448071541	1.25	-7.242504	-0.010477	-9.525654	-1.02277	3.684033	lda_2p	1.5275770259999994	London dispersion
Cyclopentane-Cyclopentane_0.95	Cyclopentane-Cyclopentane	-12.652741854999999	-0.544245854999998	0.044947436494177144	0.95	-12.108496	-0.019275	-16.895177	-7.547861	24.341802	lda_2p	0.544245854999998	London dispersion
Cyclopentane-Cyclopentane_1.50	Cyclopentane-Cyclopentane	-5.257309794999999	-1.8933737949999991	0.5628447732061487	1.5	-3.3639360000000003	-0.006145	-5.457303	-0.133323	0.697424	lda_2p	1.8933737949999991	London dispersion
Cyclopentane-Cyclopentane_0.90	Cyclopentane-Cyclopentane	-12.590285588000002	-2.962901588000001	0.307757703234856	0.9	-9.627384000000001	-0.023671	-18.330321	-10.3397	33.193285	lda_2p	2.962901588000001	London dispersion
Cyclopentane-Cyclopentane_2.00	Cyclopentane-Cyclopentane	-1.6704581120000002	-0.7876341120000001	0.8921756907379048	2.0	-0.882824	-0.001944	-1.698592	0.020639	0.018672	lda_2p	0.7876341120000001	London dispersion
Cyclopentane-Cyclopentane_1.05	Cyclopentane-Cyclopentane	-11.819231791	0.2850802090000002	-0.023551954790986897	1.05	-12.104312	-0.015127	-14.170067	-3.977255	13.072654	lda_2p	0.2850802090000002	London dispersion
Pyridine-Pyridine_TS_0.90	Pyridine-Pyridine_TS	-13.213204255999997	-2.556556255999997	0.23990247740189943	0.9	-10.656648	-1.469147	-13.861928	-17.062001	38.949381	lda_2p	2.556556255999997	Mixed influence
Pyridine-Pyridine_TS_1.05	Pyridine-Pyridine_TS	-12.607338413999999	1.9906375860000018	-0.13636394428926324	1.05	-14.597976000000001	-0.841543	-10.113069	-6.758264	10.185059	lda_2p	1.9906375860000018	Mixed influence
Pyridine-Pyridine_TS_1.50	Pyridine-Pyridine_TS	-4.742449564	0.303454436	-0.06013876522422939	1.5	-5.045904	-0.214683	-2.848519	-1.794989	0.151441	lda_2p	0.303454436	Mixed influence
Pyridine-Pyridine_TS_2.00	Pyridine-Pyridine_TS	-1.626039322	-0.019383321999999925	0.012064388394279748	2.0	-1.606656	-0.062084	-0.685739	-0.89096	0.001058	lda_2p	0.019383321999999925	Mixed influence
Pyridine-Pyridine_TS_0.95	Pyridine-Pyridine_TS	-13.58965796	0.3681660400000002	-0.02637703699373199	0.95	-13.957824	-1.20971	-12.57373	-12.182685	25.027122	lda_2p	0.3681660400000002	Mixed influence
Pyridine-Pyridine_TS_1.10	Pyridine-Pyridine_TS	-11.695317519	1.9236024809999996	-0.14124486236794107	1.1	-13.61892	-0.709758	-8.969265	-5.288064	6.457623	lda_2p	1.9236024809999996	Mixed influence
Pyridine-Pyridine_TS_1.00	Pyridine-Pyridine_TS	-13.299173002	1.6209709980000007	-0.10864312020044851	1.0	-14.920144	-1.004714	-11.319776	-8.933118	16.001044	lda_2p	1.6209709980000007	Mixed influence
Pyridine-Pyridine_TS_1.25	Pyridine-Pyridine_TS	-8.647194183	1.0931578169999998	-0.11222980617127593	1.25	-9.740352	-0.440291	-6.017597	-3.058462	1.613234	lda_2p	1.0931578169999998	Mixed influence
Peptide-Peptide_1.00	Peptide-Peptide	-36.193163211000005	0.48796478899999585	-0.01330288395166026	1.0	-36.681128	-7.074937	-10.36076	-38.944552	38.74912	lda_2p	0.48796478899999585	Hydrogen bonding
Peptide-Peptide_2.00	Peptide-Peptide	-7.584094227	-0.08218222699999966	0.0109548375134232	2.0	-7.501912	-0.441084	-1.494659	-5.754201	0.039085	lda_2p	0.08218222699999966	Hydrogen bonding
Peptide-Peptide_1.05	Peptide-Peptide	-33.697326663000005	2.155369336999996	-0.06011735733904073	1.05	-35.852696	-5.872466	-9.612679	-32.648712	27.380731	lda_2p	2.155369336999996	Hydrogen bonding
Peptide-Peptide_0.90	Peptide-Peptide	-40.55129555	-6.225759549999992	0.18137399369379087	0.9	-34.32553600000001	-10.267635	-11.913977	-58.035267	77.614143	lda_2p	6.225759549999992	Hydrogen bonding
Peptide-Peptide_1.25	Peptide-Peptide	-24.524849478	3.625102521999999	-0.12877828431110644	1.25	-28.149952	-2.943631	-6.89227	-18.603131	6.874819	lda_2p	3.625102521999999	Hydrogen bonding
Peptide-Peptide_0.95	Peptide-Peptide	-38.569881196	-2.185817195999995	0.060076224470141514	0.95	-36.384064	-8.535552	-11.130101	-47.186137	54.846196	lda_2p	2.185817195999995	Hydrogen bonding
Peptide-Peptide_1.10	Peptide-Peptide	-31.226858134	3.0986778660000063	-0.09027325504836999	1.1	-34.32553600000001	-4.895478	-8.888445	-27.795596	19.35722	lda_2p	3.0986778660000063	Hydrogen bonding
Peptide-Peptide_1.50	Peptide-Peptide	-16.243105882	2.404982118000003	-0.12896668645064324	1.5	-18.648088	-1.420804	-4.27354	-11.42842	1.236618	lda_2p	2.404982118000003	Hydrogen bonding
AcOH-AcOH_1.25	AcOH-AcOH	-51.278520735	10.376903265000003	-0.16830479123783176	1.25	-61.655424000000004	-7.437455	-5.641584	-54.118513	29.801758	lda_2p	10.376903265000003	Hydrogen bonding
AcOH-AcOH_1.50	AcOH-AcOH	-31.833979819	7.0311961809999985	-0.18091250071786627	1.5	-38.865176	-2.829593	-3.845589	-28.792474	6.342776	lda_2p	7.0311961809999985	Hydrogen bonding
AcOH-AcOH_0.90	AcOH-AcOH	-83.35422737500001	-8.167747375000005	0.10863319276284784	0.9	-75.18648	-30.825815	-8.361508	-177.880562	263.177262	lda_2p	8.167747375000005	Hydrogen bonding
AcOH-AcOH_1.00	AcOH-AcOH	-78.311641348	3.1466546520000094	-0.03862902621974819	1.0	-81.458296	-20.898706	-7.617992	-122.483404	141.384362	lda_2p	3.1466546520000094	Hydrogen bonding
AcOH-AcOH_1.10	AcOH-AcOH	-67.527976729	8.700319271000012	-0.11413503551227237	1.1	-76.22829600000001	-13.872913	-6.831259	-86.326222	75.813306	lda_2p	8.700319271000012	Hydrogen bonding
AcOH-AcOH_1.05	AcOH-AcOH	-73.18390202	6.517113979999991	-0.08176952198451261	1.05	-79.701016	-17.063565	-7.227559	-102.469481	103.536455	lda_2p	6.517113979999991	Hydrogen bonding
AcOH-AcOH_2.00	AcOH-AcOH	-13.082561840999999	2.0258621590000025	-0.1340882516270395	2.0	-15.108424000000001	-0.570952	-1.517118	-11.241828	0.278059	lda_2p	2.0258621590000025	Hydrogen bonding
AcOH-AcOH_0.95	AcOH-AcOH	-82.106025144	-1.6560731439999898	0.0205851352652142	0.95	-80.44995200000001	-25.447178	-7.997017	-147.273238	192.986214	lda_2p	1.6560731439999898	Hydrogen bonding
MeOH-MeNH2_0.90	MeOH-MeNH2	-49.97444105700001	-20.406113057000006	0.6901341549309113	0.9	-29.568328	-13.856169	-6.762354	-76.2797	91.12189	lda_2p	20.406113057000006	Hydrogen bonding
MeOH-MeNH2_2.00	MeOH-MeNH2	-5.37980918	-0.036841179999999696	0.006895264953860793	2.0	-5.342968	-0.23335	-0.676516	-4.524906	0.018542	lda_2p	0.036841179999999696	Hydrogen bonding
MeOH-MeNH2_1.25	MeOH-MeNH2	-23.52363341	-0.44050540999999654	0.01908343661223022	1.25	-23.083128000000002	-2.906915	-3.775121	-20.969897	7.331211	lda_2p	0.44050540999999654	Hydrogen bonding
MeOH-MeNH2_0.95	MeOH-MeNH2	-45.811394709	-14.222194708999996	0.4502233266116266	0.95	-31.5892	-11.262813	-6.321358	-61.574684	64.182858	lda_2p	14.222194708999996	Hydrogen bonding
MeOH-MeNH2_1.05	MeOH-MeNH2	-37.109338303	-6.210498303000001	0.20099454552339185	1.05	-30.89884	-7.191516	-5.42921	-41.194819	31.524697	lda_2p	6.210498303000001	Hydrogen bonding
MeOH-MeNH2_1.10	MeOH-MeNH2	-33.130166391	-3.8212463910000025	0.1303782736109008	1.1	-29.30892	-5.709132	-4.991215	-34.219956	21.990593	lda_2p	3.8212463910000025	Hydrogen bonding
MeOH-MeNH2_1.50	MeOH-MeNH2	-13.728039017	0.2967289829999995	-0.021157496722940407	1.5	-14.024768	-1.081919	-2.21724	-11.175035	1.099004	lda_2p	0.2967289829999995	Hydrogen bonding
MeOH-MeNH2_1.00	MeOH-MeNH2	-41.399724788	-9.588772788	0.30142992224816156	1.0	-31.810952	-9.034281	-5.874671	-50.121543	45.053643	lda_2p	9.588772788	Hydrogen bonding
Uracil-Ethene_1.25	Uracil-Ethene	-7.075961588	1.3296944120000003	-0.1581904389139884	1.25	-8.405656	-0.227551	-5.670198	-1.772404	1.132709	lda_2p	1.3296944120000003	Pi stack
Uracil-Ethene_2.00	Uracil-Ethene	-0.8623500610000001	0.23385793899999996	-0.21333354527607895	2.0	-1.096208	-0.022177	-0.491889	-0.352683	6.2e-05	lda_2p	0.23385793899999996	Pi stack
Uracil-Ethene_1.05	Uracil-Ethene	-11.399759968	2.1354800320000003	-0.15777186307741867	1.05	-13.53524	-0.525046	-10.856634	-4.811174	9.669402	lda_2p	2.1354800320000003	Pi stack
Uracil-Ethene_1.00	Uracil-Ethene	-12.077909571	2.0012504290000024	-0.14214274353015394	1.0	-14.079160000000002	-0.660812	-12.443531	-6.976882	16.233269	lda_2p	2.0012504290000024	Pi stack
Uracil-Ethene_0.90	Uracil-Ethene	-11.444648001000001	-0.9051520009999994	0.08588190564330583	0.9	-10.539496000000002	-1.080927	-15.703377	-16.51142	44.614708	lda_2p	0.9051520009999994	Pi stack
Uracil-Ethene_1.50	Uracil-Ethene	-3.269151016	0.7098329840000002	-0.17839553614691595	1.5	-3.978984	-0.093087	-2.298091	-0.927922	0.065177	lda_2p	0.7098329840000002	Pi stack
Uracil-Ethene_1.10	Uracil-Ethene	-10.415348368	1.9943956320000016	-0.16071206883880934	1.1	-12.409744000000002	-0.421046	-9.359236	-3.489963	5.715362	lda_2p	1.9943956320000016	Pi stack
Uracil-Ethene_0.95	Uracil-Ethene	-12.206180167000001	1.2202758330000005	-0.09088592201843884	0.95	-13.426456000000002	-0.840239	-14.076358	-10.564054	27.02875	lda_2p	1.2202758330000005	Pi stack
Uracil-Uracil_BP_1.00	Uracil-Uracil_BP	-68.962826082	4.604445917999996	-0.06258823785120095	1.0	-73.567272	-16.418594	-9.541908	-96.455307	103.54334	lda_2p	4.604445917999996	Hydrogen bonding
Uracil-Uracil_BP_1.50	Uracil-Uracil_BP	-28.483782352000002	6.921225648	-0.19548719345014692	1.5	-35.405008	-2.408794	-4.351966	-23.93721	3.586918	lda_2p	6.921225648	Hydrogen bonding
Uracil-Uracil_BP_0.90	Uracil-Uracil_BP	-75.045676289	-7.143540289000001	0.10520346943135929	0.9	-67.902136	-24.338133	-10.776568	-142.243551	201.067966	lda_2p	7.143540289000001	Hydrogen bonding
Uracil-Uracil_BP_0.95	Uracil-Uracil_BP	-72.86262994500001	-0.2367579450000079	0.00325996698531906	0.95	-72.625872	-20.06041	-10.15737	-116.642527	144.424281	lda_2p	0.2367579450000079	Hydrogen bonding
Uracil-Uracil_BP_1.10	Uracil-Uracil_BP	-59.294283507	9.62874849299999	-0.1397029151735517	1.1	-68.92303199999999	-10.886934	-8.340549	-67.913649	52.994067	lda_2p	9.62874849299999	Hydrogen bonding
Uracil-Uracil_BP_1.25	Uracil-Uracil_BP	-45.365980682	10.490419318	-0.18781051621658396	1.25	-55.8564	-5.952674	-6.664579	-43.278007	19.291964	lda_2p	10.490419318	Hydrogen bonding
Uracil-Uracil_BP_2.00	Uracil-Uracil_BP	-11.880656605999999	2.261263394000002	-0.15989790594205044	2.0	-14.14192	-0.560952	-1.644162	-9.844837	0.12121	lda_2p	2.261263394000002	Hydrogen bonding
Uracil-Uracil_BP_1.05	Uracil-Uracil_BP	-64.254725823	7.768650176999998	-0.10786289963691785	1.05	-72.023376	-13.378091	-8.935116	-80.525518	74.12065	lda_2p	7.768650176999998	Hydrogen bonding
MeOH-MeOH_0.90	MeOH-MeOH	-33.797802293000004	-11.220938293000003	0.49701049237839245	0.9	-22.576864	-8.165971	-4.900478	-52.851677	62.910572	lda_2p	11.220938293000003	Hydrogen bonding
MeOH-MeOH_1.25	MeOH-MeOH	-16.795140611	0.6605073889999993	-0.0378391789866523	1.25	-17.455648	-1.683262	-2.809343	-14.790116	4.445315	lda_2p	0.6605073889999993	Hydrogen bonding
MeOH-MeOH_1.00	MeOH-MeOH	-28.187826967	-3.8202109669999977	0.15677409587380223	1.0	-24.367616	-5.134094	-4.271709	-34.226264	29.758399	lda_2p	3.8202109669999977	Hydrogen bonding
MeOH-MeOH_0.95	MeOH-MeOH	-31.043149898000003	-6.830341898000004	0.2820962317959984	0.95	-24.212808	-6.492711	-4.586174	-42.250537	43.313831	lda_2p	6.830341898000004	Hydrogen bonding
MeOH-MeOH_1.05	MeOH-MeOH	-25.453748052	-1.839252051999999	0.07788656814864899	1.05	-23.614496000000003	-4.059614	-3.96063	-28.131193	20.408134	lda_2p	1.839252051999999	Hydrogen bonding
MeOH-MeOH_1.50	MeOH-MeOH	-10.230390110999998	0.38860188900000203	-0.036594988394378865	1.5	-10.618992	-0.666262	-1.700565	-8.299792	0.628815	lda_2p	0.38860188900000203	Hydrogen bonding
MeOH-MeOH_2.00	MeOH-MeOH	-4.266966967	-0.02020696700000002	0.0047582079043788725	2.0	-4.24676	-0.155514	-0.548064	-3.598931	0.010115	lda_2p	0.02020696700000002	Hydrogen bonding
MeOH-MeOH_1.10	MeOH-MeOH	-22.935052707000004	-0.6050447070000047	0.027095588456573984	1.1	-22.330008	-3.222549	-3.656348	-23.46806	13.973324	lda_2p	0.6050447070000047	Hydrogen bonding
Benzene-MeNH2_NH-pi_1.05	Benzene-MeNH2_NH-pi	-11.374083757000001	1.6339722429999988	-0.12561233154285303	1.05	-13.008056	-0.748009	-9.501852	-5.85488	9.450102	blyp_2p	1.6339722429999988	Mixed influence
Benzene-MeNH2_NH-pi_1.00	Benzene-MeNH2_NH-pi	-11.92044237	1.5060136300000018	-0.11216762115036176	1.0	-13.426456000000002	-0.89217	-10.686701	-7.667841	14.743324	blyp_2p	1.5060136300000018	Mixed influence
Benzene-MeNH2_NH-pi_1.25	Benzene-MeNH2_NH-pi	-7.783746662	0.4168933379999995	-0.0508366832344792	1.25	-8.20064	-0.372959	-5.584748	-2.665686	1.579739	blyp_2p	0.4168933379999995	Mixed influence
Benzene-MeNH2_NH-pi_1.10	Benzene-MeNH2_NH-pi	-10.574700494	1.3957235060000013	-0.11659766654882076	1.1	-11.970424000000001	-0.627798	-8.391214	-4.612441	6.04758	blyp_2p	1.3957235060000013	Mixed influence
Benzene-MeNH2_NH-pi_1.50	Benzene-MeNH2_NH-pi	-4.1297607119999995	-0.15077671199999942	0.037893269236568786	1.5	-3.978984	-0.160929	-2.623062	-1.456826	0.163615	blyp_2p	0.15077671199999942	Mixed influence
Benzene-MeNH2_NH-pi_2.00	Benzene-MeNH2_NH-pi	-1.1693740529999999	-0.05224605299999974	0.046768188605065604	2.0	-1.1171280000000001	-0.035256	-0.590026	-0.551716	0.001399	blyp_2p	0.05224605299999974	Mixed influence
Benzene-MeNH2_NH-pi_0.90	Benzene-MeNH2_NH-pi	-11.326673628	-1.0465856280000008	0.10180706896672488	0.9	-10.280088	-1.276046	-13.209995	-14.322825	35.527446	blyp_2p	1.0465856280000008	Mixed influence
Benzene-MeNH2_NH-pi_0.95	Benzene-MeNH2_NH-pi	-12.008898081000002	0.7564859189999993	-0.05926072564679599	0.95	-12.765384000000001	-1.065432	-11.932247	-10.344865	22.935579	blyp_2p	0.7564859189999993	Mixed influence
MeNH2-Pyridine_0.95	MeNH2-Pyridine	-13.836262793000003	2.3558172069999976	-0.14549194464207177	0.95	-16.19208	-1.574966	-10.825288	-17.011251	31.474173	blyp_2p	2.3558172069999976	Mixed influence
MeNH2-Pyridine_1.00	MeNH2-Pyridine	-13.530367998000001	3.0550080019999992	-0.18419889919890867	1.0	-16.585376	-1.249801	-9.87367	-12.831877	20.987153	blyp_2p	3.0550080019999992	Mixed influence
MeNH2-Pyridine_2.00	MeNH2-Pyridine	-1.7751457899999998	0.3252222100000002	-0.15484058507842444	2.0	-2.100368	-0.049165	-0.7664	-0.971135	0.003853	blyp_2p	0.3252222100000002	Mixed influence
MeNH2-Pyridine_1.05	MeNH2-Pyridine	-12.878577426	3.2381905740000008	-0.20092059239172524	1.05	-16.116768	-0.998552	-8.946819	-9.89697	13.952678	blyp_2p	3.2381905740000008	Mixed influence
MeNH2-Pyridine_1.25	MeNH2-Pyridine	-9.157426994	2.2397890060000023	-0.19652071225113238	1.25	-11.397216000000002	-0.444553	-5.686834	-4.405574	2.663829	blyp_2p	2.2397890060000023	Mixed influence
MeNH2-Pyridine_1.50	MeNH2-Pyridine	-5.248559301	1.094384699	-0.1725357655687958	1.5	-6.342944	-0.191277	-2.937603	-2.312395	0.319658	blyp_2p	1.094384699	Mixed influence
MeNH2-Pyridine_0.90	MeNH2-Pyridine	-13.574796208999999	0.7972437910000014	-0.05547186001430565	0.9	-14.37204	-1.993328	-11.789531	-22.998516	47.038955	blyp_2p	0.7972437910000014	Mixed influence
MeNH2-Pyridine_1.10	MeNH2-Pyridine	-12.030584316	3.128047684	-0.20635422009057283	1.1	-15.158632	-0.804742	-8.056262	-7.815609	9.252566	blyp_2p	3.128047684	Mixed influence
Peptide-Pentane_0.95	Peptide-Pentane	-15.470119797000002	2.370456203	-0.13286881561447342	0.95	-17.840576000000002	-1.730189	-20.140339	-11.641873	36.497802	blyp_2p	2.370456203	London dispersion
Peptide-Pentane_1.05	Peptide-Pentane	-14.834161735999999	2.3035022640000022	-0.13441168317922456	1.05	-17.137664	-1.221642	-16.705474	-5.417645	17.051414	blyp_2p	2.3035022640000022	London dispersion
Peptide-Pentane_0.90	Peptide-Pentane	-14.775027167999998	1.1827488320000032	-0.07411739781282825	0.9	-15.957776	-2.083646	-21.905564	-17.054343	53.315562	blyp_2p	1.1827488320000032	London dispersion
Peptide-Pentane_1.25	Peptide-Pentane	-10.711354473	0.4264535269999996	-0.03828882011613054	1.25	-11.137808	-0.652411	-10.730818	-1.229663	3.655696	blyp_2p	0.4264535269999996	London dispersion
Peptide-Pentane_1.00	Peptide-Pentane	-15.39889804	2.5839339600000013	-0.1436889339788083	1.0	-17.982832000000002	-1.448835	-18.400692	-7.940619	24.960469	blyp_2p	2.5839339600000013	London dispersion
Peptide-Pentane_2.00	Peptide-Pentane	-1.732079122	-0.4852471220000001	0.38918404564528347	2.0	-1.246832	-0.097684	-1.57264	-0.084616	0.007458	blyp_2p	0.4852471220000001	London dispersion
Peptide-Pentane_1.10	Peptide-Pentane	-13.968194578999999	1.8264054210000022	-0.11563480056475012	1.1	-15.7946	-1.036488	-15.074554	-3.703482	11.633281	blyp_2p	1.8264054210000022	London dispersion
Peptide-Pentane_1.50	Peptide-Pentane	-5.962715901999999	-0.8917079019999994	0.17584430984924485	1.5	-5.071008	-0.324859	-5.662279	-0.284585	0.505175	blyp_2p	0.8917079019999994	London dispersion
Pyridine-Pyridine_pi-pi_1.05	Pyridine-Pyridine_pi-pi	-13.610626513	2.5605334870000007	-0.1583395060713023	1.05	-16.17116	-0.378786	-15.426541	-3.249577	11.071457	blyp_2p	2.5605334870000007	Pi stack
Pyridine-Pyridine_pi-pi_1.00	Pyridine-Pyridine_pi-pi	-14.502844164	1.4340118359999998	-0.08998084917125435	1.0	-15.936856	-0.462908	-18.219956	-5.58728	19.950736	blyp_2p	1.4340118359999998	Pi stack
Pyridine-Pyridine_pi-pi_1.10	Pyridine-Pyridine_pi-pi	-12.204911394	2.8867766060000015	-0.1912825527535423	1.1	-15.091688000000001	-0.311493	-12.89325	-2.008878	6.077001	blyp_2p	2.8867766060000015	Pi stack
Pyridine-Pyridine_pi-pi_1.25	Pyridine-Pyridine_pi-pi	-7.619257729	2.405606271000001	-0.23996398065849078	1.25	-10.024864	-0.177873	-7.142804	-0.797337	0.956114	blyp_2p	2.405606271000001	Pi stack
Pyridine-Pyridine_pi-pi_1.50	Pyridine-Pyridine_pi-pi	-3.126310122	1.0158498780000005	-0.2452464120169188	1.5	-4.1421600000000005	-0.075684	-2.605836	-0.476606	0.034858	blyp_2p	1.0158498780000005	Pi stack
Pyridine-Pyridine_pi-pi_0.90	Pyridine-Pyridine_pi-pi	-12.584305982	-7.559321981999999	1.504347472947177	0.9	-5.024984000000001	-0.701709	-24.217892	-18.048064	62.361077	blyp_2p	7.559321981999999	Pi stack
Pyridine-Pyridine_pi-pi_0.95	Pyridine-Pyridine_pi-pi	-14.387266068	-1.370842068	0.10531633480900744	0.95	-13.016424	-0.568606	-21.188583	-9.962129	35.50523	blyp_2p	1.370842068	Pi stack
Pyridine-Pyridine_pi-pi_2.00	Pyridine-Pyridine_pi-pi	-0.809314767	0.2199492329999999	-0.2136956436832532	2.0	-1.029264	-0.017664	-0.53872	-0.256413	5e-06	blyp_2p	0.2199492329999999	Pi stack
AcNH2-Uracil_1.05	AcNH2-Uracil	-67.69045347500001	12.713474524999981	-0.1581200675295364	1.05	-80.403928	-14.179635	-8.045992	-87.66361	81.248238	blyp_2p	12.713474524999981	Hydrogen bonding
AcNH2-Uracil_1.50	AcNH2-Uracil	-33.212151946000006	9.966728053999994	-0.23082414490602798	1.5	-43.17888	-2.897407	-4.067404	-29.007408	4.513975	blyp_2p	9.966728053999994	Hydrogen bonding
AcNH2-Uracil_1.10	AcNH2-Uracil	-63.058156311000005	14.350027689000001	-0.1853812729801283	1.1	-77.408184	-11.725147	-7.542472	-74.666027	58.898218	blyp_2p	14.350027689000001	Hydrogen bonding
AcNH2-Uracil_1.25	AcNH2-Uracil	-49.798207315999996	14.576816684	-0.22643590290544982	1.25	-64.375024	-6.702532	-6.103879	-49.17649	22.400608	blyp_2p	14.576816684	Hydrogen bonding
AcNH2-Uracil_2.00	AcNH2-Uracil	-15.792131907	3.8350120930000013	-0.19539328253769378	2.0	-19.627144	-0.750764	-1.563915	-13.714429	0.183661	blyp_2p	3.8350120930000013	Hydrogen bonding
AcNH2-Uracil_1.00	AcNH2-Uracil	-72.02088890499999	9.805599095000005	-0.11983404560880097	1.0	-81.826488	-17.111845	-8.556257	-104.039435	111.990958	blyp_2p	9.805599095000005	Hydrogen bonding
AcNH2-Uracil_0.90	AcNH2-Uracil	-77.31384750800001	-1.2403595080000116	0.016304754003129338	0.9	-76.073488	-24.453061	-9.579723	-150.921874	212.007335	blyp_2p	1.2403595080000116	Hydrogen bonding
AcNH2-Uracil_0.95	AcNH2-Uracil	-75.51499058499999	5.278049415000012	-0.06532802101517671	0.95	-80.79304	-20.5402	-9.069231	-124.73796	154.197899	blyp_2p	5.278049415000012	Hydrogen bonding
Water-Water_2.00	Water-Water	-3.659484793	-0.011036792999999712	0.003025065178399065	2.0	-3.648448	-0.085196	-0.200226	-3.394109	0.006727	blyp_2p	0.011036792999999712	Hydrogen bonding
Water-Water_1.50	Water-Water	-8.403349017	0.4374429830000004	-0.04948006728356468	1.5	-8.840792	-0.413104	-0.713435	-7.589375	0.476667	blyp_2p	0.4374429830000004	Hydrogen bonding
Water-Water_1.10	Water-Water	-18.684259957000002	0.08934804299999755	-0.004759236636878619	1.1	-18.773608	-2.277879	-1.551289	-20.857088	11.450008	blyp_2p	0.08934804299999755	Hydrogen bonding
Water-Water_0.90	Water-Water	-28.364654816	-8.871398816000003	0.4551009239297941	0.9	-19.493256	-6.289767	-2.005685	-47.203776	53.392761	blyp_2p	8.871398816000003	Hydrogen bonding
Water-Water_1.25	Water-Water	-13.65562161	0.875410389999999	-0.06024419944846306	1.25	-14.531032	-1.128265	-1.199943	-13.272218	3.551621	blyp_2p	0.875410389999999	Hydrogen bonding
Water-Water_1.00	Water-Water	-23.168233855999997	-2.4532498559999993	0.11842875939464881	1.0	-20.714983999999998	-3.778772	-1.788099	-30.375234	24.802996	blyp_2p	2.4532498559999993	Hydrogen bonding
Water-Water_0.95	Water-Water	-25.732564328000002	-5.005028328000002	0.241467597885248	0.95	-20.727536	-4.886061	-1.900295	-37.573977	36.423123	blyp_2p	5.005028328000002	Hydrogen bonding
Water-Water_1.05	Water-Water	-20.805519778	-0.8562077780000017	0.04291916322728331	1.05	-19.949312	-2.926246	-1.670825	-24.963967	16.864016	blyp_2p	0.8562077780000017	Hydrogen bonding
Uracil-Neopentane_1.25	Uracil-Neopentane	-8.745680156	0.04908784399999888	-0.005581482535980356	1.25	-8.794768	-0.231737	-8.460186	-1.208276	2.286323	blyp_2p	0.04908784399999888	London dispersion
Uracil-Neopentane_0.90	Uracil-Neopentane	-13.206951902	-0.8474159019999981	0.06856373103326839	0.9	-12.359536000000002	-0.934854	-18.910653	-14.373488	42.944076	blyp_2p	0.8474159019999981	London dispersion
Uracil-Neopentane_1.10	Uracil-Neopentane	-11.898720631000002	1.561207369	-0.11598928084905058	1.1	-13.459928000000001	-0.387132	-12.444928	-3.163289	8.289409	blyp_2p	1.561207369	London dispersion
Uracil-Neopentane_0.95	Uracil-Neopentane	-13.646216608	1.7676393920000013	-0.11467859774997258	0.95	-15.413856000000001	-0.730986	-17.228834	-9.737286	28.67399	blyp_2p	1.7676393920000013	London dispersion
Uracil-Neopentane_2.00	Uracil-Neopentane	-1.191897468	-0.17100146800000005	0.16750135959000725	2.0	-1.020896	-0.041746	-1.049333	-0.1098	0.001562	blyp_2p	0.17100146800000005	London dispersion
Uracil-Neopentane_1.50	Uracil-Neopentane	-4.508130146	-0.5124101460000001	0.12823975303574828	1.5	-3.99572	-0.117872	-4.122053	-0.407953	0.240262	blyp_2p	0.5124101460000001	London dispersion
Uracil-Neopentane_1.00	Uracil-Neopentane	-13.427050965000001	2.396837034999999	-0.1514695399133259	1.0	-15.823888	-0.58196	-15.575091	-6.626534	19.055439	blyp_2p	2.396837034999999	London dispersion
Uracil-Neopentane_1.05	Uracil-Neopentane	-12.788124612	2.132019388	-0.14289536267210287	1.05	-14.920144	-0.471034	-13.972939	-4.548214	12.600554	blyp_2p	2.132019388	London dispersion
MeNH2-Water_1.25	MeNH2-Water	-18.535447056	3.3636089440000028	-0.15359607025983232	1.25	-21.899056	-2.131747	-2.588232	-17.882516	7.519781	blyp_2p	3.3636089440000028	Hydrogen bonding
MeNH2-Water_0.95	MeNH2-Water	-35.603877312	-5.177829312	0.17017751736932774	0.95	-30.426048	-8.741089	-3.889036	-56.421742	65.414423	blyp_2p	5.177829312	Hydrogen bonding
MeNH2-Water_1.50	MeNH2-Water	-10.871326934	2.3417450659999997	-0.17722941841231166	1.5	-13.213072	-0.758138	-1.617494	-9.203093	1.150608	blyp_2p	2.3417450659999997	Hydrogen bonding
MeNH2-Water_1.10	MeNH2-Water	-25.977707615999996	2.004884384000004	-0.07164755802464631	1.1	-27.982592	-4.304682	-3.251081	-30.169468	22.473198	blyp_2p	2.004884384000004	Hydrogen bonding
MeNH2-Water_0.90	MeNH2-Water	-38.619236062999995	-10.025780062999996	0.35063197897448967	0.9	-28.593456	-10.871536	-4.080027	-70.803435	92.771277	blyp_2p	10.025780062999996	Hydrogen bonding
MeNH2-Water_1.00	MeNH2-Water	-32.299269436	-1.7560694360000042	0.057494612090416335	1.0	-30.5432	-6.941722	-3.684782	-45.332135	45.962578	blyp_2p	1.7560694360000042	Hydrogen bonding
MeNH2-Water_1.05	MeNH2-Water	-29.033466540999996	0.5474134590000084	-0.018505651589810997	1.05	-29.580880000000004	-5.473337	-3.470929	-36.779143	32.189062	blyp_2p	0.5474134590000084	Hydrogen bonding
MeNH2-Water_2.00	MeNH2-Water	-4.234733041999999	0.7818829580000015	-0.15585864216037293	2.0	-5.016616000000001	-0.150874	-0.500234	-3.623604	0.021148	blyp_2p	0.7818829580000015	Hydrogen bonding
Benzene-AcNH2_NH-pi_0.90	Benzene-AcNH2_NH-pi	-14.781804223000004	1.3224117769999975	-0.08211587431514812	0.9	-16.104216	-4.288101	-10.167399	-22.860652	44.720808	blyp_2p	1.3224117769999975	Mixed influence
Benzene-AcNH2_NH-pi_1.00	Benzene-AcNH2_NH-pi	-14.958475765	3.4845962350000015	-0.18893795106368405	1.0	-18.443072	-2.879605	-8.60974	-14.172782	20.89973	blyp_2p	3.4845962350000015	Mixed influence
Benzene-AcNH2_NH-pi_1.05	Benzene-AcNH2_NH-pi	-14.300414811	3.565265188999998	-0.19955944520443658	1.05	-17.865679999999998	-2.379277	-7.833746	-11.431223	14.175492	blyp_2p	3.565265188999998	Mixed influence
Benzene-AcNH2_NH-pi_2.00	Benzene-AcNH2_NH-pi	-1.891902892	0.16662510799999986	-0.08094381422064692	2.0	-2.058528	-0.143019	-0.68047	-1.098048	0.003009	blyp_2p	0.16662510799999986	Mixed influence
Benzene-AcNH2_NH-pi_1.50	Benzene-AcNH2_NH-pi	-5.900986037999999	1.077925962000001	-0.15445472904659077	1.5	-6.978912	-0.530016	-2.598597	-3.050875	0.358946	blyp_2p	1.077925962000001	Mixed influence
Benzene-AcNH2_NH-pi_1.10	Benzene-AcNH2_NH-pi	-13.399873617	3.3695983829999996	-0.2009364625791438	1.1	-16.769472	-1.975684	-7.076239	-9.379673	9.572191	blyp_2p	3.3695983829999996	Mixed influence
Benzene-AcNH2_NH-pi_0.95	Benzene-AcNH2_NH-pi	-15.200713882	2.8741661179999998	-0.15901439555891933	0.95	-18.07488	-3.503384	-9.391598	-17.864884	30.657702	blyp_2p	2.8741661179999998	Mixed influence
Benzene-AcNH2_NH-pi_1.25	Benzene-AcNH2_NH-pi	-10.264487315	2.3084326849999997	-0.18360354515896066	1.25	-12.57292	-1.165825	-5.026839	-5.700064	2.883656	blyp_2p	2.3084326849999997	Mixed influence
Water-Peptide_0.95	Water-Peptide	-32.299122247999996	1.796293752000004	-0.05268431838461815	0.95	-34.095416	-7.417491	-4.683963	-52.126791	62.820365	blyp_2p	1.796293752000004	Hydrogen bonding
Water-Peptide_2.00	Water-Peptide	-6.039776043	-0.006448042999999792	0.0010687373535799467	2.0	-6.033328	-0.217051	-0.812529	-5.078469	0.052606	blyp_2p	0.006448042999999792	Hydrogen bonding
Water-Peptide_0.90	Water-Peptide	-33.738911263999995	-1.3212792639999904	0.04075804377074767	0.9	-32.417632000000005	-9.052873	-4.892847	-64.441384	88.380983	blyp_2p	1.3212792639999904	Hydrogen bonding
Water-Peptide_1.50	Water-Peptide	-13.208154149	2.8751418510000004	-0.17876571139398295	1.5	-16.083296	-0.892278	-2.207528	-11.017428	1.511961	blyp_2p	2.8751418510000004	Hydrogen bonding
Water-Peptide_1.00	Water-Peptide	-30.322261691999998	3.789890308000004	-0.11110088592475795	1.0	-34.112152	-6.027134	-4.46467	-42.665878	44.635206	blyp_2p	3.789890308000004	Hydrogen bonding
Water-Peptide_1.10	Water-Peptide	-25.985282236	5.453293764000001	-0.17345867586369057	1.1	-31.438576	-3.953792	-4.002788	-29.739928	22.540884	blyp_2p	5.453293764000001	Hydrogen bonding
Water-Peptide_1.25	Water-Peptide	-20.165661636	5.034570364	-0.19978269898467604	1.25	-25.200232	-2.159342	-3.291735	-19.083381	8.130734	blyp_2p	5.034570364	Hydrogen bonding
Water-Peptide_1.05	Water-Peptide	-28.154588777	4.928299223000003	-0.14896822862018586	1.05	-33.082888000000004	-4.880529	-4.236517	-35.380426	31.714266	blyp_2p	4.928299223000003	Hydrogen bonding
Uracil-Uracil_pi-pi_1.25	Uracil-Uracil_pi-pi	-22.968403061	3.043524939000001	-0.11700497321844043	1.25	-26.011928	-0.911737	-13.589682	-10.110011	3.01735	blyp_2p	3.043524939000001	Pi stack
Uracil-Uracil_pi-pi_1.10	Uracil-Uracil_pi-pi	-31.472372061	5.547659939000006	-0.1498556224640758	1.1	-37.02003200000001	-1.601827	-20.806857	-16.237115	14.139932	blyp_2p	5.547659939000006	Pi stack
Uracil-Uracil_pi-pi_0.90	Uracil-Uracil_pi-pi	-34.554092667	-1.1825086670000005	0.035434598099988314	0.9	-33.371584	-3.842144	-32.258664	-48.517309	101.664169	blyp_2p	1.1825086670000005	Pi stack
Uracil-Uracil_pi-pi_1.00	Uracil-Uracil_pi-pi	-35.671327266999995	6.068256733000013	-0.145383737724842	1.0	-41.73958400000001	-2.430984	-26.471328	-25.901912	38.461841	blyp_2p	6.068256733000013	Pi stack
Uracil-Uracil_pi-pi_0.95	Uracil-Uracil_pi-pi	-36.132846107999995	4.20091389200001	-0.10415378809215925	0.95	-40.333760000000005	-3.038856	-29.387386	-34.747989	62.768516	blyp_2p	4.20091389200001	Pi stack
Uracil-Uracil_pi-pi_1.50	Uracil-Uracil_pi-pi	-12.349688447	1.0223755530000016	-0.07645607686292867	1.5	-13.372064000000002	-0.406629	-6.183499	-5.940655	0.208224	blyp_2p	1.0223755530000016	Pi stack
Uracil-Uracil_pi-pi_1.05	Uracil-Uracil_pi-pi	-33.934877599000004	6.189682400999999	-0.15426168912506452	1.05	-40.12456	-1.964353	-23.586882	-20.118978	23.398676	blyp_2p	6.189682400999999	Pi stack
Uracil-Uracil_pi-pi_2.00	Uracil-Uracil_pi-pi	-4.210566254	0.11568974600000015	-0.02674130842002881	2.0	-4.326256	-0.112883	-1.502462	-2.617676	0.000447	blyp_2p	0.11568974600000015	Pi stack
Benzene-Uracil_pi-pi_1.50	Benzene-Uracil_pi-pi	-4.575285143	1.3325228569999998	-0.22555283736370577	1.5	-5.907808	-0.184541	-3.930066	-0.534013	0.076248	blyp_2p	1.3325228569999998	Pi stack
Benzene-Uracil_pi-pi_1.25	Benzene-Uracil_pi-pi	-11.078726627	2.992065373000001	-0.21264370712039526	1.25	-14.070792	-0.475514	-9.978464	-1.522729	1.658359	blyp_2p	2.992065373000001	Pi stack
Benzene-Uracil_pi-pi_0.95	Benzene-Uracil_pi-pi	-20.320724485	1.5281235150000043	-0.0699406904656943	0.95	-21.848848000000004	-1.87045	-25.938836	-17.068666	49.873709	blyp_2p	1.5281235150000043	Pi stack
Benzene-Uracil_pi-pi_1.05	Benzene-Uracil_pi-pi	-19.008709661	4.438426338999999	-0.1892950311287485	1.05	-23.447136	-1.148147	-19.739729	-6.388662	16.580708	blyp_2p	4.438426338999999	Pi stack
Benzene-Uracil_pi-pi_2.00	Benzene-Uracil_pi-pi	-0.9488790410000001	0.18498495900000012	-0.16314563210402666	2.0	-1.1338640000000002	-0.040977	-0.845049	-0.070942	3.4e-05	blyp_2p	0.18498495900000012	Pi stack
Benzene-Uracil_pi-pi_1.10	Benzene-Uracil_pi-pi	-17.185551671	4.336944329000001	-0.2015074984332673	1.1	-21.522496	-0.910662	-16.886052	-4.140837	9.428039	blyp_2p	4.336944329000001	Pi stack
Benzene-Uracil_pi-pi_0.90	Benzene-Uracil_pi-pi	-18.554867800000004	-3.9443398000000034	0.26996558919705044	0.9	-14.610528	-2.41611	-29.065975	-28.840734	85.138098	blyp_2p	3.9443398000000034	Pi stack
Benzene-Uracil_pi-pi_1.00	Benzene-Uracil_pi-pi	-20.229547147999998	3.7907968519999997	-0.1578160933915018	1.0	-24.020343999999998	-1.459481	-22.790604	-10.283881	28.900827	blyp_2p	3.7907968519999997	Pi stack
Ethyne-Ethyne_TS_1.50	Ethyne-Ethyne_TS	-1.747188998	0.1900030020000003	-0.09808165736798433	1.5	-1.9371920000000002	-0.054066	-0.647401	-1.077616	0.0438	blyp_2p	0.1900030020000003	Mixed influence
Ethyne-Ethyne_TS_1.00	Ethyne-Ethyne_TS	-6.150807089000001	0.19213691099999952	-0.03029144053612952	1.0	-6.342944	-0.601148	-2.836078	-6.455434	7.470983	blyp_2p	0.19213691099999952	Mixed influence
Ethyne-Ethyne_TS_1.25	Ethyne-Ethyne_TS	-3.5311806580000002	0.37667534199999997	-0.09638925845783466	1.25	-3.907856	-0.164631	-1.459986	-2.234764	0.609831	blyp_2p	0.37667534199999997	Mixed influence
Ethyne-Ethyne_TS_1.10	Ethyne-Ethyne_TS	-5.129637961	0.48110603900000015	-0.08574728039632536	1.1	-5.610744	-0.350287	-2.22402	-3.985102	2.8057	blyp_2p	0.48110603900000015	Mixed influence
Ethyne-Ethyne_TS_1.05	Ethyne-Ethyne_TS	-5.676920455	0.4149835450000001	-0.06812049976493394	1.05	-6.091904	-0.45744	-2.521052	-5.018918	4.598709	blyp_2p	0.4149835450000001	Mixed influence
Ethyne-Ethyne_TS_2.00	Ethyne-Ethyne_TS	-0.487851934	0.07698806600000002	-0.13630066213440978	2.0	-0.56484	-0.008663	-0.13632	-0.344674	0.000203	blyp_2p	0.07698806600000002	Mixed influence
Ethyne-Ethyne_TS_0.95	Ethyne-Ethyne_TS	-6.44652874	-0.3211527399999996	0.05242988185541583	0.95	-6.125376	-0.793595	-3.164752	-8.472909	12.017297	blyp_2p	0.3211527399999996	Mixed influence
Ethyne-Ethyne_TS_0.90	Ethyne-Ethyne_TS	-6.392369069000001	-1.359017069	0.2700023898586866	0.9	-5.033352000000001	-1.049638	-3.501204	-11.32229	19.121617	blyp_2p	1.359017069	Mixed influence
MeNH2-MeNH2_0.90	MeNH2-MeNH2	-19.462491507	-3.881275506999998	0.24909965351869826	0.9	-15.581216000000001	-4.880984	-7.194111	-33.742511	52.357857	blyp_2p	3.881275506999998	Hydrogen bonding
MeNH2-MeNH2_2.00	MeNH2-MeNH2	-1.840035137	-0.208275137	0.12763833958425258	2.0	-1.63176	-0.061694	-0.505318	-1.287096	0.003957	blyp_2p	0.208275137	Hydrogen bonding
MeNH2-MeNH2_1.05	MeNH2-MeNH2	-14.984082862000001	1.818861137999999	-0.10824657500495145	1.05	-16.802944	-2.167679	-5.604737	-15.180583	15.550275	blyp_2p	1.818861137999999	Hydrogen bonding
MeNH2-MeNH2_1.25	MeNH2-MeNH2	-9.689113056	1.9967989440000018	-0.17087232421397675	1.25	-11.685912000000002	-0.819067	-3.678067	-6.779389	2.940317	blyp_2p	1.9967989440000018	Hydrogen bonding
MeNH2-MeNH2_0.95	MeNH2-MeNH2	-18.064499783	-0.8557077829999962	0.04972503491238642	0.95	-17.208792000000003	-3.714211	-6.665127	-25.428183	35.07489	blyp_2p	0.8557077829999962	Hydrogen bonding
MeNH2-MeNH2_1.50	MeNH2-MeNH2	-5.421243123	0.05561287699999973	-0.010154160890846815	1.5	-5.476856	-0.297946	-1.953367	-3.394883	0.342799	blyp_2p	0.05561287699999973	Hydrogen bonding
MeNH2-MeNH2_1.00	MeNH2-MeNH2	-16.526118996999998	0.900241003000005	-0.05165972716046294	1.0	-17.426360000000003	-2.829569	-6.132424	-19.469972	23.398806	blyp_2p	0.900241003000005	Hydrogen bonding
MeNH2-MeNH2_1.10	MeNH2-MeNH2	-13.505849996	2.209254004	-0.14058157069784583	1.1	-15.715104	-1.674422	-5.089383	-12.067087	10.299342	blyp_2p	2.209254004	Hydrogen bonding
Uracil-Pentane_1.25	Uracil-Pentane	-10.945272065	-0.4518000649999987	0.04305534574257202	1.25	-10.493472	-0.50391	-11.238506	-0.673313	2.827189	blyp_2p	0.4518000649999987	London dispersion
Uracil-Pentane_2.00	Uracil-Pentane	-1.258830663	-0.3048786629999999	0.31959539159202965	2.0	-0.953952	-0.066091	-1.234645	0.028252	0.001306	blyp_2p	0.3048786629999999	London dispersion
Uracil-Pentane_1.10	Uracil-Pentane	-15.397467164	2.0205248360000017	-0.11600216810295937	1.1	-17.417992	-0.851693	-16.993561	-3.13603	11.167079	blyp_2p	2.0205248360000017	London dispersion
Uracil-Pentane_1.50	Uracil-Pentane	-5.2838821099999995	-1.0496741099999989	0.2479032938391309	1.5	-4.234208000000001	-0.234195	-5.20796	-0.014514	0.261135	blyp_2p	1.0496741099999989	London dispersion
Uracil-Pentane_1.05	Uracil-Pentane	-16.678464075999997	2.940311924000003	-0.14987234290253393	1.05	-19.618776	-1.028707	-19.23294	-5.10797	17.502057	blyp_2p	2.940311924000003	London dispersion
Uracil-Pentane_0.95	Uracil-Pentane	-17.801460987000006	2.248267012999996	-0.11213453933140619	0.95	-20.049728	-1.542089	-24.025078	-13.147175	42.492968	blyp_2p	2.248267012999996	London dispersion
Uracil-Pentane_0.90	Uracil-Pentane	-16.906579730000004	-0.455091730000003	0.027662648509362984	0.9	-16.451488	-1.919055	-26.506785	-20.786475	65.830271	blyp_2p	0.455091730000003	London dispersion
Uracil-Pentane_1.00	Uracil-Pentane	-17.580808604	3.0630473960000018	-0.1483757392998673	1.0	-20.643856000000003	-1.253553	-21.590685	-8.235274	27.323203	blyp_2p	3.0630473960000018	London dispersion
AcOH-Uracil_1.05	AcOH-Uracil	-68.504447582	13.033344417999999	-0.15984421577174912	1.05	-81.537792	-15.174114	-7.833301	-94.135472	94.121936	blyp_2p	13.033344417999999	Hydrogen bonding
AcOH-Uracil_0.90	AcOH-Uracil	-77.131934376	-0.05847037600000249	0.0007586317386747076	0.9	-77.073464	-26.763572	-9.216259	-163.451246	241.292204	blyp_2p	0.05847037600000249	Hydrogen bonding
AcOH-Uracil_1.00	AcOH-Uracil	-72.881256962	10.284111038000006	-0.12365857670466877	1.0	-83.165368	-18.439884	-8.298101	-112.310216	128.936674	blyp_2p	10.284111038000006	Hydrogen bonding
AcOH-Uracil_2.00	AcOH-Uracil	-13.844443409	3.640492591000001	-0.20820737296379013	2.0	-17.484936	-0.654993	-1.606557	-11.827746	0.238802	blyp_2p	3.640492591000001	Hydrogen bonding
AcOH-Uracil_1.10	AcOH-Uracil	-63.646998568	14.581249431999993	-0.18639365964069646	1.1	-78.228248	-12.448221	-7.369558	-79.587976	68.673107	blyp_2p	14.581249431999993	Hydrogen bonding
AcOH-Uracil_1.50	AcOH-Uracil	-31.761135650999996	9.882216349000004	-0.23730597741027196	1.5	-41.643352	-2.816212	-4.070534	-28.121933	5.552061	blyp_2p	9.882216349000004	Hydrogen bonding
AcOH-Uracil_0.95	AcOH-Uracil	-76.10449040999998	6.03579759000003	-0.07348157325671939	0.95	-82.14028800000001	-22.28762	-8.761013	-135.043863	176.48937	blyp_2p	6.03579759000003	Hydrogen bonding
AcOH-Uracil_1.25	AcOH-Uracil	-49.440940104	14.678859895999999	-0.22892866003948856	1.25	-64.1198	-6.905613	-6.022722	-50.800245	26.654091	blyp_2p	14.678859895999999	Hydrogen bonding
Uracil-Cyclopentane_1.25	Uracil-Cyclopentane	-9.816070286999999	0.024697713000001897	-0.002509734301225463	1.25	-9.840768	-0.315794	-10.262196	-0.649439	2.781747	blyp_2p	0.024697713000001897	London dispersion
Uracil-Cyclopentane_1.50	Uracil-Cyclopentane	-5.0852313890000005	-0.6836633890000003	0.15532269159535883	1.5	-4.401568	-0.161328	-5.019419	-0.090771	0.318567	blyp_2p	0.6836633890000003	London dispersion
Uracil-Cyclopentane_1.00	Uracil-Cyclopentane	-15.091589264	2.569074736000001	-0.14546875111830454	1.0	-17.660664	-0.728193	-18.950072	-6.601256	22.772119	blyp_2p	2.569074736000001	London dispersion
Uracil-Cyclopentane_1.10	Uracil-Cyclopentane	-13.352824585	1.7723354150000006	-0.11717796142321803	1.1	-15.125160000000001	-0.507925	-15.094585	-2.64453	9.884854	blyp_2p	1.7723354150000006	London dispersion
Uracil-Cyclopentane_0.95	Uracil-Cyclopentane	-15.331937011	1.6634709890000003	-0.09787767313382534	0.95	-16.995408	-0.886897	-21.014013	-10.322264	34.467048	blyp_2p	1.6634709890000003	London dispersion
Uracil-Cyclopentane_0.90	Uracil-Cyclopentane	-14.785773155	-1.6229091549999985	0.12329453187391426	0.9	-13.162864	-1.096525	-23.13701	-16.021705	52.068972	blyp_2p	1.6229091549999985	London dispersion
Uracil-Cyclopentane_1.05	Uracil-Cyclopentane	-14.363580179	2.3766038210000033	-0.14196999393794016	1.05	-16.740184000000003	-0.605093	-16.969499	-4.191776	15.0177	blyp_2p	2.3766038210000033	London dispersion
Uracil-Cyclopentane_2.00	Uracil-Cyclopentane	-1.359891124	-0.25949912399999997	0.235824255356273	2.0	-1.100392	-0.054383	-1.263855	-0.053824	0.003005	blyp_2p	0.25949912399999997	London dispersion
Pyridine-Ethyne_0.95	Pyridine-Ethyne	-18.623872713	-1.6870407129999982	0.09960780817805821	0.95	-16.936832000000003	-3.899446	-4.103218	-25.71087	29.528805	blyp_2p	1.6870407129999982	Mixed influence
Pyridine-Ethyne_1.05	Pyridine-Ethyne	-15.260422454	1.3918975459999992	-0.08358580341958353	1.05	-16.65232	-2.318763	-3.423958	-16.190137	12.815751	blyp_2p	1.3918975459999992	Mixed influence
Pyridine-Ethyne_1.00	Pyridine-Ethyne	-16.930688095	0.2404479049999999	-0.014003028396024578	1.0	-17.171136	-3.00088	-3.757244	-20.229966	19.517997	blyp_2p	0.2404479049999999	Mixed influence
Pyridine-Ethyne_1.25	Pyridine-Ethyne	-9.740880923	2.3425110769999993	-0.19386204444910826	1.25	-12.083392	-0.899041	-2.252448	-7.858529	2.2516	blyp_2p	2.3425110769999993	Mixed influence
Pyridine-Ethyne_1.10	Pyridine-Ethyne	-13.684915165000001	2.0260048349999984	-0.12895520026834828	1.1	-15.71092	-1.804745	-3.104837	-13.186662	8.362462	blyp_2p	2.0260048349999984	Mixed influence
Pyridine-Ethyne_0.90	Pyridine-Ethyne	-20.190040821000004	-4.705056821000003	0.3038464115300347	0.9	-15.484984	-5.064362	-4.459579	-33.184834	44.373309	blyp_2p	4.705056821000003	Mixed influence
Pyridine-Ethyne_1.50	Pyridine-Ethyne	-5.544460304	1.543235696	-0.21773446490933018	1.5	-7.087696	-0.334448	-1.22743	-4.163755	0.237704	blyp_2p	1.543235696	Mixed influence
Pyridine-Ethyne_2.00	Pyridine-Ethyne	-2.05523839	0.5681296100000002	-0.21656496915415607	2.0	-2.623368	-0.07128	-0.340099	-1.659245	0.00277	blyp_2p	0.5681296100000002	Mixed influence
Pentane-Pentane_0.95	Pentane-Pentane	-15.577766337	-0.20575033699999956	0.013384733466319548	0.95	-15.372016	-0.024859	-21.601912	-10.046303	33.176104	blyp_2p	0.20575033699999956	London dispersion
Pentane-Pentane_1.05	Pentane-Pentane	-14.828609816	0.44717418399999964	-0.02927340318506727	1.05	-15.275784	-0.017347	-18.012723	-5.048919	17.004045	blyp_2p	0.44717418399999964	London dispersion
Pentane-Pentane_1.10	Pentane-Pentane	-13.996531327000001	-0.03452332700000049	0.0024726620268374355	1.1	-13.962008	-0.014934	-16.332107	-3.556073	12.172455	blyp_2p	0.03452332700000049	London dispersion
Pentane-Pentane_1.50	Pentane-Pentane	-6.3956057269999995	-1.935461726999999	0.43394601766220975	1.5	-4.4601440000000006	-0.005459	-6.609747	-0.146685	0.75301	blyp_2p	1.935461726999999	London dispersion
Pentane-Pentane_1.00	Pentane-Pentane	-15.410120324000001	0.5727596759999987	-0.03583582408176741	1.0	-15.98288	-0.020453	-19.774799	-7.134481	23.743471	blyp_2p	0.5727596759999987	London dispersion
Pentane-Pentane_1.25	Pentane-Pentane	-10.942778888	-1.4994908879999986	0.15878906668948342	1.25	-9.443288	-0.010081	-11.882659	-1.191468	4.411223	blyp_2p	1.4994908879999986	London dispersion
Pentane-Pentane_2.00	Pentane-Pentane	-1.948147799	-0.7849957989999998	0.6748866863488174	2.0	-1.1631520000000002	-0.001688	-1.969363	0.014719	0.016189	blyp_2p	0.7849957989999998	London dispersion
Pentane-Pentane_0.90	Pentane-Pentane	-15.094618756000003	-2.8815227560000025	0.23593712486989396	0.9	-12.213096	-0.031887	-23.476327	-14.114696	46.437133	blyp_2p	2.8815227560000025	London dispersion
Ethyne-Water_CH-O_1.25	Ethyne-Water_CH-O	-7.849261293	0.5312907070000019	-0.06339566976017831	1.25	-8.380552000000002	-0.688411	-1.065616	-6.842671	1.261484	blyp_2p	0.5312907070000019	Mixed influence
Ethyne-Water_CH-O_1.05	Ethyne-Water_CH-O	-12.308532168000001	-0.5640441680000006	0.04802628841717072	1.05	-11.744488	-1.688036	-1.618047	-13.012012	7.581484	blyp_2p	0.5640441680000006	Mixed influence
Ethyne-Water_CH-O_0.90	Ethyne-Water_CH-O	-16.893177379	-5.981305379	0.5481465855721182	0.9	-10.911872	-3.655118	-2.068925	-25.447889	27.956075	blyp_2p	5.981305379	Mixed influence
Ethyne-Water_CH-O_2.00	Ethyne-Water_CH-O	-1.817079245	0.11174475500000014	-0.05793413758849959	2.0	-1.928824	-0.060875	-0.14264	-1.626191	0.001308	blyp_2p	0.11174475500000014	Mixed influence
Ethyne-Water_CH-O_0.95	Ethyne-Water_CH-O	-15.28580204	-3.265170039999999	0.271630479994729	0.95	-12.020632	-2.80402	-1.919266	-19.931593	18.178732	blyp_2p	3.265170039999999	Mixed influence
Ethyne-Water_CH-O_1.00	Ethyne-Water_CH-O	-13.741303005	-1.578415005	0.12977304444470755	1.0	-12.162888	-2.165565	-1.768238	-15.940313	11.765354	blyp_2p	1.578415005	Mixed influence
Ethyne-Water_CH-O_1.50	Ethyne-Water_CH-O	-4.57629686	0.36919113999999986	-0.07465211522098524	1.5	-4.945488	-0.269385	-0.565014	-3.856827	0.127547	blyp_2p	0.36919113999999986	Mixed influence
Ethyne-Water_CH-O_1.10	Ethyne-Water_CH-O	-11.004018997	0.01663700300000137	-0.0015096200262490155	1.1	-11.020656	-1.329259	-1.470811	-10.825953	4.866268	blyp_2p	0.01663700300000137	Mixed influence
Benzene-Benzene_pi-pi_1.50	Benzene-Benzene_pi-pi	-1.5720631690000002	0.5826968309999998	-0.270423077744157	1.5	-2.15476	-0.094523	-2.307659	0.801565	0.02048	blyp_2p	0.5826968309999998	Pi stack
Benzene-Benzene_pi-pi_0.90	Benzene-Benzene_pi-pi	-10.525804209	-10.086484209	22.959310318219067	0.9	-0.43932	-1.505573	-23.72603	-10.836992	52.054006	blyp_2p	10.086484209	Pi stack
Benzene-Benzene_pi-pi_1.10	Benzene-Benzene_pi-pi	-9.130994140999999	1.7766938590000034	-0.1628845506948863	1.1	-10.907688000000002	-0.556077	-12.065377	1.140041	4.620354	blyp_2p	1.7766938590000034	Pi stack
Benzene-Benzene_pi-pi_0.95	Benzene-Benzene_pi-pi	-11.745757705000003	-3.310813705000003	0.39251164026696594	0.95	-8.434944	-1.167855	-20.526529	-4.334644	28.975676	blyp_2p	3.310813705000003	Pi stack
Benzene-Benzene_pi-pi_1.00	Benzene-Benzene_pi-pi	-11.536093302999998	-0.13469330299999704	0.011813751205991986	1.0	-11.4014	-0.908221	-17.445572	-1.07459	15.903856	blyp_2p	0.13469330299999704	Pi stack
Benzene-Benzene_pi-pi_1.25	Benzene-Benzene_pi-pi	-5.049818467	1.552533533000001	-0.23514855509067084	1.25	-6.602352000000001	-0.276159	-6.478879	1.321993	0.677986	blyp_2p	1.552533533000001	Pi stack
Benzene-Benzene_pi-pi_1.05	Benzene-Benzene_pi-pi	-10.517589973	1.2520020270000014	-0.10637599221791216	1.05	-11.769592000000001	-0.708916	-14.600552	0.472494	8.617995	blyp_2p	1.2520020270000014	Pi stack
Benzene-Benzene_pi-pi_2.00	Benzene-Benzene_pi-pi	-0.20069219600000004	0.10055580399999997	-0.3337974160824303	2.0	-0.301248	-0.015027	-0.482059	0.293433	1e-06	blyp_2p	0.10055580399999997	Pi stack
Peptide-Ethene_1.50	Peptide-Ethene	-3.520993814	0.2027661860000003	-0.05445200174017667	1.5	-3.7237600000000004	-0.196973	-2.47113	-0.976828	0.175533	blyp_2p	0.2027661860000003	Mixed influence
Peptide-Ethene_1.25	Peptide-Ethene	-6.6684513590000005	1.1514446409999994	-0.14724551848259868	1.25	-7.819896	-0.459808	-5.04846	-2.046005	1.639669	blyp_2p	1.1514446409999994	Mixed influence
Peptide-Ethene_0.90	Peptide-Ethene	-10.025206526000002	0.8490094739999989	-0.07807546530250999	0.9	-10.874216	-1.908272	-11.071888	-14.31783	34.838874	blyp_2p	0.8490094739999989	Mixed influence
Peptide-Ethene_0.95	Peptide-Ethene	-10.383669574	1.9674984259999988	-0.15929654798639278	0.95	-12.351168	-1.525313	-10.120082	-10.029564	22.661449	blyp_2p	1.9674984259999988	Mixed influence
Peptide-Ethene_2.00	Peptide-Ethene	-0.999784776	-0.18808877599999996	0.23172317715006596	2.0	-0.8116960000000001	-0.047922	-0.608978	-0.353147	0.001694	blyp_2p	0.18808877599999996	Mixed influence
Peptide-Ethene_1.10	Peptide-Ethene	-9.043865155	2.0060788449999993	-0.18154651688732534	1.1	-11.049944	-0.813245	-7.374329	-4.000331	6.152228	blyp_2p	2.0060788449999993	Mixed influence
Peptide-Ethene_1.00	Peptide-Ethene	-10.217895049000001	2.309000951	-0.18432347095401763	1.0	-12.526896	-1.227863	-9.177507	-7.186826	14.706004	blyp_2p	2.309000951	Mixed influence
Peptide-Ethene_1.05	Peptide-Ethene	-9.725480843	2.249127157000002	-0.18782470014884844	1.05	-11.974608000000002	-0.995626	-8.257741	-5.286476	9.522111	blyp_2p	2.249127157000002	Mixed influence
Benzene-Pyridine_TS_1.50	Benzene-Pyridine_TS	-4.138048833	0.35975116699999976	-0.07998380697229752	1.5	-4.4978	-0.158006	-2.807044	-1.296131	0.189701	blyp_2p	0.35975116699999976	Mixed influence
Benzene-Pyridine_TS_1.25	Benzene-Pyridine_TS	-7.759261159	1.169394841	-0.13097098163486195	1.25	-8.928656	-0.343633	-5.930657	-2.414087	1.776124	blyp_2p	1.169394841	Mixed influence
Benzene-Pyridine_TS_1.05	Benzene-Pyridine_TS	-11.386152967	2.3833910330000005	-0.17309150056094819	1.05	-13.769544	-0.646914	-10.020354	-5.811483	10.237435	blyp_2p	2.3833910330000005	Mixed influence
Benzene-Pyridine_TS_1.10	Benzene-Pyridine_TS	-10.559451512	2.2268524880000005	-0.17415920097003795	1.1	-12.786304000000001	-0.552809	-8.864069	-4.465164	6.626159	blyp_2p	2.2268524880000005	Mixed influence
Benzene-Pyridine_TS_1.00	Benzene-Pyridine_TS	-11.988278691	2.044857309000001	-0.14571634658140567	1.0	-14.033136	-0.755522	-11.2538	-7.781451	15.780735	blyp_2p	2.044857309000001	Mixed influence
Benzene-Pyridine_TS_2.00	Benzene-Pyridine_TS	-1.243568349	0.19991165099999986	-0.13849284437609102	2.0	-1.4434799999999999	-0.039688	-0.652741	-0.559811	0.001759	blyp_2p	0.19991165099999986	Mixed influence
Benzene-Pyridine_TS_0.95	Benzene-Pyridine_TS	-12.180851643	0.6389243570000005	-0.04983896419095002	0.95	-12.819776000000001	-0.881496	-12.55611	-10.6807	24.255257	blyp_2p	0.6389243570000005	Mixed influence
Benzene-Pyridine_TS_0.90	Benzene-Pyridine_TS	-11.676060391999998	-2.8938443919999965	0.3295118671642779	0.9	-8.782216000000002	-1.027794	-13.909693	-14.955236	37.142654	blyp_2p	2.8938443919999965	Mixed influence
Water-MeOH_1.50	Water-MeOH	-8.497603873000001	1.518892126999999	-0.15163906889195575	1.5	-10.016496	-0.467266	-1.282621	-7.165875	0.672385	blyp_2p	1.518892126999999	Hydrogen bonding
Water-MeOH_0.95	Water-MeOH	-25.244983261	-1.6890632610000011	0.07170440640824052	0.95	-23.55592	-5.101867	-3.2704	-39.645459	44.881804	blyp_2p	1.6890632610000011	Hydrogen bonding
Water-MeOH_1.00	Water-MeOH	-22.998065048999997	0.5745909510000047	-0.024375316510791344	1.0	-23.572656000000002	-3.986288	-3.077008	-31.703376	30.893419	blyp_2p	0.5745909510000047	Hydrogen bonding
Water-MeOH_0.90	Water-MeOH	-27.356387697000002	-5.210475697	0.23527934622877572	0.9	-22.145912000000003	-6.492379	-3.455467	-50.247666	65.072424	blyp_2p	5.210475697	Hydrogen bonding
Water-MeOH_1.25	Water-MeOH	-13.850526995	2.7474010050000004	-0.16552674556727806	1.25	-16.597928	-1.23531	-2.095408	-13.027325	4.668371	blyp_2p	2.7474010050000004	Hydrogen bonding
Water-MeOH_1.05	Water-MeOH	-20.821740585	1.9141154150000013	-0.08418928299862566	1.05	-22.735856000000002	-3.11462	-2.878713	-25.737672	21.228215	blyp_2p	1.9141154150000013	Hydrogen bonding
Water-MeOH_1.10	Water-MeOH	-18.804514029000003	2.6133819709999955	-0.12201861335959403	1.1	-21.417896	-2.443683	-2.678888	-21.227457	14.565172	blyp_2p	2.6133819709999955	Hydrogen bonding
Water-MeOH_2.00	Water-MeOH	-3.5704691000000004	0.42525089999999954	-0.1064266014635659	2.0	-3.99572	-0.10221	-0.394575	-3.099202	0.011098	blyp_2p	0.42525089999999954	Hydrogen bonding
Water-Pyridine_0.90	Water-Pyridine	-30.268886025	-2.9599180250000003	0.10838630097629469	0.9	-27.308968	-8.75634	-4.022447	-59.898822	83.883967	blyp_2p	2.9599180250000003	Hydrogen bonding
Water-Pyridine_1.05	Water-Pyridine	-24.453030123	3.583953876999999	-0.12782950823098516	1.05	-28.036984	-4.550621	-3.291405	-31.483898	28.817364	blyp_2p	3.583953876999999	Hydrogen bonding
Water-Pyridine_1.25	Water-Pyridine	-16.454294749	4.319265251000001	-0.20792128315993988	1.25	-20.77356	-1.877913	-2.371033	-15.801408	6.651774	blyp_2p	4.319265251000001	Hydrogen bonding
Water-Pyridine_1.00	Water-Pyridine	-26.686164873000006	2.300587126999993	-0.07936684755159851	1.0	-28.986752	-5.700586	-3.534469	-38.594014	41.278121	blyp_2p	2.300587126999993	Hydrogen bonding
Water-Pyridine_1.50	Water-Pyridine	-10.035878122	2.624905878	-0.207325697839881	1.5	-12.660784	-0.718959	-1.448221	-8.495771	1.000903	blyp_2p	2.624905878	Hydrogen bonding
Water-Pyridine_2.00	Water-Pyridine	-4.17210471	0.8277752899999999	-0.165559031416754	2.0	-4.99988	-0.16258	-0.457337	-3.592751	0.017598	blyp_2p	0.8277752899999999	Hydrogen bonding
Water-Pyridine_0.95	Water-Pyridine	-28.739477521999998	0.20543447800000436	-0.0070974296967979845	0.95	-28.944912000000002	-7.101854	-3.77894	-47.844514	58.941784	blyp_2p	0.20543447800000436	Hydrogen bonding
Water-Pyridine_1.10	Water-Pyridine	-22.237136034	4.272687966000003	-0.16117375830182815	1.1	-26.509824000000002	-3.628048	-3.051628	-26.000299	20.057966	blyp_2p	4.272687966000003	Hydrogen bonding
Neopentane-Pentane_1.50	Neopentane-Pentane	-4.6392960610000005	-1.6644720610000006	0.5595195080448458	1.5	-2.974824	-0.005492	-4.830834	-0.124103	0.659899	blyp_2p	1.6644720610000006	London dispersion
Neopentane-Pentane_1.25	Neopentane-Pentane	-7.653147374000001	-1.3102033740000012	0.20656076642013568	1.25	-6.342944	-0.011273	-8.396	-0.943935	3.496577	blyp_2p	1.3102033740000012	London dispersion
Neopentane-Pentane_0.90	Neopentane-Pentane	-10.612575345	-2.6085833449999996	0.3259102888908434	0.9	-8.003992	-0.03849	-16.025544	-9.5244	30.862425	blyp_2p	2.6085833449999996	London dispersion
Neopentane-Pentane_1.05	Neopentane-Pentane	-10.159078997	0.3762330029999994	-0.035711614710603676	1.05	-10.535312	-0.021074	-12.423527	-3.659397	12.249005	blyp_2p	0.3762330029999994	London dispersion
Neopentane-Pentane_1.00	Neopentane-Pentane	-10.570424842000001	0.5213591579999974	-0.047004085005621955	1.0	-11.091783999999999	-0.025129	-13.580536	-5.048897	16.658117	blyp_2p	0.5213591579999974	London dispersion
Neopentane-Pentane_2.00	Neopentane-Pentane	-1.493252039	-0.6941080389999998	0.8685644126715583	2.0	-0.7991440000000001	-0.001413	-1.516136	0.015793	0.01696	blyp_2p	0.6941080389999998	London dispersion
Neopentane-Pentane_1.10	Neopentane-Pentane	-9.612209778	-0.06432177800000005	0.006736754557657154	1.1	-9.547888	-0.017831	-11.321797	-2.638863	8.995399	blyp_2p	0.06432177800000005	London dispersion
Neopentane-Pentane_0.95	Neopentane-Pentane	-10.761964526	-0.12623652599999957	0.011869100638903098	0.95	-10.635728	-0.030622	-14.784343	-6.941485	22.656604	blyp_2p	0.12623652599999957	London dispersion
MeOH-Peptide_2.00	MeOH-Peptide	-6.033233889999999	-1.414097889999999	0.30613904634979333	2.0	-4.619136	-0.291605	-1.102651	-4.728679	0.066505	blyp_2p	1.414097889999999	Hydrogen bonding
MeOH-Peptide_1.00	MeOH-Peptide	-32.385463187	2.467256813000006	-0.07079094007583929	1.0	-34.852720000000005	-6.843009	-6.509822	-43.088339	46.819864	blyp_2p	2.467256813000006	Hydrogen bonding
MeOH-Peptide_1.05	MeOH-Peptide	-30.0920332	3.8653107999999996	-0.11382841956072888	1.05	-33.957344	-5.599845	-6.102303	-35.735613	33.489811	blyp_2p	3.8653107999999996	Hydrogen bonding
MeOH-Peptide_1.25	MeOH-Peptide	-21.429330457	4.628621543000001	-0.17762798638204572	1.25	-26.057952	-2.577149	-4.553955	-19.108871	8.872054	blyp_2p	4.628621543000001	Hydrogen bonding
MeOH-Peptide_0.90	MeOH-Peptide	-35.85619689199999	-3.2879408919999946	0.10095538711068823	0.9	-32.568256	-10.062019	-7.324006	-64.901868	91.648409	blyp_2p	3.2879408919999946	Hydrogen bonding
MeOH-Peptide_0.95	MeOH-Peptide	-34.432231073000004	0.1694489269999977	-0.004897130052644776	0.95	-34.60168	-8.332021	-6.918034	-52.589927	65.497614	blyp_2p	0.1694489269999977	Hydrogen bonding
MeOH-Peptide_1.50	MeOH-Peptide	-13.787849061	1.5590629390000021	-0.10158805491293636	1.5	-15.346912000000001	-1.112107	-2.965985	-10.770354	1.735076	blyp_2p	1.5590629390000021	Hydrogen bonding
MeOH-Peptide_1.10	MeOH-Peptide	-27.765848653000003	4.605759346999999	-0.14227774372530394	1.1	-32.371608	-4.583946	-5.700173	-30.014049	23.977901	blyp_2p	4.605759346999999	Hydrogen bonding
Benzene-MeOH_OH-pi_1.50	Benzene-MeOH_OH-pi	-6.155124573	0.296603427	-0.04597271103183519	1.5	-6.451728	-0.432476	-2.901884	-3.000694	0.195323	blyp_2p	0.296603427	Mixed influence
Benzene-MeOH_OH-pi_0.90	Benzene-MeOH_OH-pi	-14.019229100000004	0.21892289999999726	-0.015375794555360643	0.9	-14.238152000000001	-3.48579	-12.48619	-17.902208	39.522182	blyp_2p	0.21892289999999726	Mixed influence
Benzene-MeOH_OH-pi_1.10	Benzene-MeOH_OH-pi	-13.715152712999998	2.200783287000002	-0.13827545467636976	1.1	-15.915936	-1.641911	-8.313938	-7.525587	7.098612	blyp_2p	2.200783287000002	Mixed influence
Benzene-MeOH_OH-pi_2.00	Benzene-MeOH_OH-pi	-2.033083392	0.16770060800000008	-0.0762003940413962	2.0	-2.200784	-0.101839	-0.702068	-1.250085	0.001745	blyp_2p	0.16770060800000008	Mixed influence
Benzene-MeOH_OH-pi_1.25	Benzene-MeOH_OH-pi	-10.596107068	1.173484932000001	-0.0997048098183863	1.25	-11.769592000000001	-0.974806	-5.765332	-4.960674	1.88179	blyp_2p	1.173484932000001	Mixed influence
Benzene-MeOH_OH-pi_1.05	Benzene-MeOH_OH-pi	-14.541055402000001	2.4334325979999996	-0.14335823254286076	1.05	-16.974488	-1.966859	-9.296575	-8.994697	10.988875	blyp_2p	2.4334325979999996	Mixed influence
Benzene-MeOH_OH-pi_1.00	Benzene-MeOH_OH-pi	-15.038705235000002	2.400206765	-0.13763512110159165	1.0	-17.438912000000002	-2.366185	-10.330281	-11.022683	16.936712	blyp_2p	2.400206765	Mixed influence
Benzene-MeOH_OH-pi_0.95	Benzene-MeOH_OH-pi	-14.976298481	1.8182775190000022	-0.1082657590760256	0.95	-16.794576000000003	-2.861657	-11.400725	-13.867484	25.958394	blyp_2p	1.8182775190000022	Mixed influence
Pentane-AcNH2_1.50	Pentane-AcNH2	-4.944903429	-0.5056794289999997	0.11391167217513685	1.5	-4.439224	-0.396128	-4.599241	-0.262866	0.485143	blyp_2p	0.5056794289999997	Mixed influence
Pentane-AcNH2_2.00	Pentane-AcNH2	-1.4748834199999998	-0.2908114199999998	0.24560281807187384	2.0	-1.184072	-0.114315	-1.323219	-0.063587	0.007665	blyp_2p	0.2908114199999998	Mixed influence
Pentane-AcNH2_1.25	Pentane-AcNH2	-8.714358919	0.23940108100000046	-0.026737491400260945	1.25	-8.95376	-0.817888	-8.537036	-1.106488	3.269957	blyp_2p	0.23940108100000046	Mixed influence
Pentane-AcNH2_1.05	Pentane-AcNH2	-12.043703828000002	1.9852481720000004	-0.141510796529919	1.05	-14.028952000000002	-1.563831	-13.161025	-4.475544	14.120869	blyp_2p	1.9852481720000004	Mixed influence
Pentane-AcNH2_1.10	Pentane-AcNH2	-11.319376049	1.533871951	-0.11933730299143065	1.1	-12.853248	-1.321108	-11.898201	-3.131491	9.837455	blyp_2p	1.533871951	Mixed influence
Pentane-AcNH2_0.95	Pentane-AcNH2	-12.769129747000001	2.033862252999999	-0.13739534906186526	0.95	-14.802992	-2.225589	-15.829311	-9.17424	28.910452	blyp_2p	2.033862252999999	Mixed influence
Pentane-AcNH2_1.00	Pentane-AcNH2	-12.568631922	2.2427280780000007	-0.15141945628220504	1.0	-14.81136	-1.860634	-14.476341	-6.406739	20.223788	blyp_2p	2.2427280780000007	Mixed influence
Pentane-AcNH2_0.90	Pentane-AcNH2	-12.467057183000001	0.8924548169999991	-0.06680295036225867	0.9	-13.359512	-2.678296	-17.200117	-13.131022	41.267533	blyp_2p	0.8924548169999991	Mixed influence
Peptide-MeOH_1.00	Peptide-MeOH	-25.716342188	0.5508098120000007	-0.020969529243216038	1.0	-26.267152	-4.314121	-6.875669	-28.540903	27.143235	blyp_2p	0.5508098120000007	Hydrogen bonding
Peptide-MeOH_1.05	Peptide-MeOH	-23.731754966	1.828301033999999	-0.07152961769723819	1.05	-25.560056	-3.505972	-6.322619	-23.616795	18.60403	blyp_2p	1.828301033999999	Hydrogen bonding
Peptide-MeOH_0.90	Peptide-MeOH	-29.437946108000002	-5.124722108	0.21077920838470454	0.9	-24.313224	-6.600821	-8.033904	-44.030379	57.581023	blyp_2p	5.124722108	Hydrogen bonding
Peptide-MeOH_2.00	Peptide-MeOH	-4.906316806	0.595643194	-0.10826018255312651	2.0	-5.50196	-0.216367	-0.817895	-3.920357	0.011707	blyp_2p	0.595643194	Hydrogen bonding
Peptide-MeOH_1.10	Peptide-MeOH	-21.812992995	2.496047005000001	-0.10267978517456886	1.1	-24.30904	-2.869325	-5.791749	-19.896982	12.741868	blyp_2p	2.496047005000001	Hydrogen bonding
Peptide-MeOH_0.95	Peptide-MeOH	-27.678564754	-1.6373487539999978	0.06287528024804977	0.95	-26.041216000000002	-5.334558	-7.447542	-35.134415	39.560912	blyp_2p	1.6373487539999978	Hydrogen bonding
Peptide-MeOH_1.25	Peptide-MeOH	-16.759240236	2.6796237639999987	-0.1378487839618611	1.25	-19.438864	-1.650852	-4.358218	-13.055096	4.081872	blyp_2p	2.6796237639999987	Hydrogen bonding
Peptide-MeOH_1.50	Peptide-MeOH	-10.783383897	1.6430961030000013	-0.1322253850647972	1.5	-12.426480000000002	-0.754234	-2.562556	-7.906097	0.599833	blyp_2p	1.6430961030000013	Hydrogen bonding
Benzene-AcOH_0.90	Benzene-AcOH	-12.848350326999995	-1.5892063269999959	0.14114805947947695	0.9	-11.259144	-1.312829	-16.32277	-16.839885	44.058776	blyp_2p	1.5892063269999959	Mixed influence
Benzene-AcOH_1.05	Benzene-AcOH	-12.859678172	2.453761828000001	-0.16023583388187115	1.05	-15.313440000000002	-0.735844	-11.895606	-6.023583	11.650296	blyp_2p	2.453761828000001	Mixed influence
Benzene-AcOH_2.00	Benzene-AcOH	-1.189568918	-0.05570491799999977	0.04912839458700493	2.0	-1.1338640000000002	-0.027706	-0.733805	-0.433904	0.0008	blyp_2p	0.05570491799999977	Mixed influence
Benzene-AcOH_1.10	Benzene-AcOH	-11.938589517	2.0945464830000002	-0.1492571926189556	1.1	-14.033136	-0.607629	-10.507211	-4.527584	7.389962	blyp_2p	2.0945464830000002	Mixed influence
Benzene-AcOH_1.25	Benzene-AcOH	-8.654231852999999	0.8016081470000014	-0.08477386958747202	1.25	-9.45584	-0.344731	-6.929313	-2.334449	1.827524	blyp_2p	0.8016081470000014	Mixed influence
Benzene-AcOH_1.50	Benzene-AcOH	-4.388229227	-0.036869226999999505	0.008473035326886192	1.5	-4.351360000000001	-0.139369	-3.183589	-1.170777	0.160928	blyp_2p	0.036869226999999505	Mixed influence
Benzene-AcOH_1.00	Benzene-AcOH	-13.479826924000001	2.4110050760000004	-0.1517230234389238	1.0	-15.890832000000001	-0.891733	-13.348235	-8.273306	18.263455	blyp_2p	2.4110050760000004	Mixed influence
Benzene-AcOH_0.95	Benzene-AcOH	-13.580439939	1.4024640609999999	-0.09360428799383617	0.95	-14.982904	-1.081588	-14.835274	-11.679113	28.458685	blyp_2p	1.4024640609999999	Mixed influence
Benzene-Neopentane_0.90	Benzene-Neopentane	-11.577031471000002	-3.798975471000001	0.4884222318533064	0.9	-7.778056	-0.587592	-17.431767	-12.570373	38.962773	blyp_2p	3.798975471000001	London dispersion
Benzene-Neopentane_1.50	Benzene-Neopentane	-3.0091381310000003	0.27948586900000016	-0.08498565631096779	1.5	-3.2886240000000004	-0.063767	-2.874849	-0.150927	0.139882	blyp_2p	0.27948586900000016	London dispersion
Benzene-Neopentane_1.10	Benzene-Neopentane	-9.546462828	1.2942811720000016	-0.11939043777807146	1.1	-10.840744	-0.284101	-10.303987	-2.017664	6.192415	blyp_2p	1.2942811720000016	London dispersion
Benzene-Neopentane_1.25	Benzene-Neopentane	-6.512821129	0.7213148710000006	-0.09970988532701079	1.25	-7.234136	-0.161263	-6.532652	-0.590686	1.525796	blyp_2p	0.7213148710000006	London dispersion
Benzene-Neopentane_0.95	Benzene-Neopentane	-11.791233286	-0.5655612860000012	0.05038106279962583	0.95	-11.225672	-0.493587	-15.433517	-7.937905	24.693895	blyp_2p	0.5655612860000012	London dispersion
Benzene-Neopentane_1.05	Benzene-Neopentane	-10.528739736	1.286876264	-0.10891317591905492	1.05	-11.815616	-0.342497	-11.861591	-3.164011	9.838943	blyp_2p	1.286876264	London dispersion
Benzene-Neopentane_1.00	Benzene-Neopentane	-11.341602844	0.8296531559999991	-0.06816495816043958	1.0	-12.171256	-0.411998	-13.574491	-5.004329	15.60423	blyp_2p	0.8296531559999991	London dispersion
Benzene-Neopentane_2.00	Benzene-Neopentane	-0.695934615	0.12412938500000004	-0.15136548488898433	2.0	-0.820064	-0.011765	-0.652102	-0.034719	0.000688	blyp_2p	0.12412938500000004	London dispersion
Uracil-Ethyne_1.05	Uracil-Ethyne	-13.141402644000001	1.7996613559999997	-0.12045068249490128	1.05	-14.941064	-0.699063	-9.688242	-7.731646	9.979037	blyp_2p	1.7996613559999997	Pi stack
Uracil-Ethyne_1.50	Uracil-Ethyne	-3.800729337	0.6092066630000001	-0.1381441052659268	1.5	-4.409936	-0.116294	-2.172752	-1.572577	0.078317	blyp_2p	0.6092066630000001	Pi stack
Uracil-Ethyne_1.00	Uracil-Ethyne	-14.093184392000001	1.3959836079999999	-0.09012644242737891	1.0	-15.489168000000001	-0.895794	-11.004261	-10.440124	16.640254	blyp_2p	1.3959836079999999	Pi stack
Uracil-Ethyne_0.90	Uracil-Ethyne	-14.203248190000004	-2.872976190000003	0.2535663918747937	0.9	-11.330272	-1.53076	-13.633907	-21.263496	45.202794	blyp_2p	2.872976190000003	Pi stack
Uracil-Ethyne_1.25	Uracil-Ethyne	-8.103519653000001	1.235168347	-0.13226358424224044	1.25	-9.338688000000001	-0.289476	-5.229351	-3.231574	1.216195	blyp_2p	1.235168347	Pi stack
Uracil-Ethyne_1.10	Uracil-Ethyne	-11.931701643	1.7960023570000008	-0.13083049845771738	1.1	-13.727704000000001	-0.552021	-8.426328	-5.944772	5.943652	blyp_2p	1.7960023570000008	Pi stack
Uracil-Ethyne_2.00	Uracil-Ethyne	-0.9989237559999999	0.16422824400000025	-0.14119241853171402	2.0	-1.1631520000000002	-0.027482	-0.470181	-0.50673	0.000114	blyp_2p	0.16422824400000025	Pi stack
Uracil-Ethyne_0.95	Uracil-Ethyne	-14.55689898	0.11638902000000151	-0.007932034047174805	0.95	-14.673288000000001	-1.16305	-12.335091	-14.643868	27.538122	blyp_2p	0.11638902000000151	Pi stack
Pyridine-Ethene_0.90	Pyridine-Ethene	-6.022489857999999	-2.821729857999999	0.881581205088791	0.9	-3.2007600000000003	-0.603871	-13.895861	-8.963429	35.714863	blyp_2p	2.821729857999999	Pi stack
Pyridine-Ethene_1.25	Pyridine-Ethene	-3.546339517	0.7631804830000002	-0.1770917603352578	1.25	-4.30952	-0.124559	-4.157704	0.403228	0.635376	blyp_2p	0.7631804830000002	Pi stack
Pyridine-Ethene_1.10	Pyridine-Ethene	-5.9199025810000006	0.9878814189999998	-0.14300988840994447	1.1	-6.907784	-0.236537	-7.465623	-0.094613	3.773758	blyp_2p	0.9878814189999998	Pi stack
Pyridine-Ethene_1.50	Pyridine-Ethene	-1.247796064	0.3170199359999999	-0.20259246837966885	1.5	-1.564816	-0.047398	-1.518666	0.296467	0.025698	blyp_2p	0.3170199359999999	Pi stack
Pyridine-Ethene_2.00	Pyridine-Ethene	-0.202249049	0.0027669510000000175	-0.013496268583915486	2.0	-0.205016	-0.009358	-0.306289	0.111552	5e-06	blyp_2p	0.0027669510000000175	Pi stack
Pyridine-Ethene_1.00	Pyridine-Ethene	-7.082267171	0.4824048290000009	-0.06377075291565859	1.0	-7.564672000000001	-0.373587	-10.501705	-2.033377	11.861454	blyp_2p	0.4824048290000009	Pi stack
Pyridine-Ethene_1.05	Pyridine-Ethene	-6.638694119	0.8883218809999995	-0.11801780160956209	1.05	-7.527016	-0.296383	-8.913002	-0.748467	6.723238	blyp_2p	0.8883218809999995	Pi stack
Pyridine-Ethene_0.95	Pyridine-Ethene	-6.995494103	-0.5479501030000007	0.08498586485024386	0.95	-6.447544	-0.473751	-12.184849	-4.469854	20.70027	blyp_2p	0.5479501030000007	Pi stack
Ethyne-Pentane_0.95	Ethyne-Pentane	-7.337852699000001	-0.798260699000001	0.12206582597201798	0.95	-6.539592	-0.523808	-9.861527	-4.279892	14.895225	blyp_2p	0.798260699000001	London dispersion
Ethyne-Pentane_1.25	Ethyne-Pentane	-4.218261188	-0.17651718799999916	0.0436735201437793	1.25	-4.0417440000000004	-0.121531	-4.154106	-0.386456	0.865753	blyp_2p	0.17651718799999916	London dispersion
Ethyne-Pentane_1.10	Ethyne-Pentane	-6.199835607	0.03432439300000034	-0.005505856923787702	1.1	-6.23416	-0.246819	-6.662771	-1.120434	3.67333	blyp_2p	0.03432439300000034	London dispersion
Ethyne-Pentane_1.00	Ethyne-Pentane	-7.217047243000001	-0.11261524300000048	0.01585140698088186	1.0	-7.104432	-0.405901	-8.748215	-2.697294	9.390516	blyp_2p	0.11261524300000048	London dispersion
Ethyne-Pentane_0.90	Ethyne-Pentane	-6.955862757	-2.5835827570000003	0.590900572927626	0.9	-4.37228	-0.677944	-10.986276	-6.821638	23.497815	blyp_2p	2.5835827570000003	London dispersion
Ethyne-Pentane_1.05	Ethyne-Pentane	-6.791803408	0.061588591999999664	-0.008986585328841494	1.05	-6.8533919999999995	-0.315796	-7.673916	-1.720249	5.888548	blyp_2p	0.061588591999999664	London dispersion
Ethyne-Pentane_1.50	Ethyne-Pentane	-1.910291894	-0.14882789400000007	0.08449102224059082	1.5	-1.761464	-0.041333	-1.759503	-0.152098	0.071133	blyp_2p	0.14882789400000007	London dispersion
Ethyne-Pentane_2.00	Ethyne-Pentane	-0.451045912	-0.041013911999999986	0.10002612479026024	2.0	-0.410032	-0.006604	-0.385831	-0.060038	0.00026	blyp_2p	0.041013911999999986	London dispersion
Benzene-AcOH_OH-pi_1.05	Benzene-AcOH_OH-pi	-15.783713738	3.3915582620000038	-0.1768714551741432	1.05	-19.175272000000003	-2.851691	-8.79834	-11.430026	13.885691	blyp_2p	3.3915582620000038	Mixed influence
Benzene-AcOH_OH-pi_0.90	Benzene-AcOH_OH-pi	-15.426162791999998	1.3182052080000037	-0.07872528888519432	0.9	-16.744368	-5.329774	-11.191832	-21.362819	44.140818	blyp_2p	1.3182052080000037	Mixed influence
Benzene-AcOH_OH-pi_1.00	Benzene-AcOH_OH-pi	-16.283713047	3.5358949530000032	-0.17840387927954998	1.0	-19.819608000000002	-3.483559	-9.590869	-13.839733	20.503478	blyp_2p	3.5358949530000032	Mixed influence
Benzene-AcOH_OH-pi_1.10	Benzene-AcOH_OH-pi	-14.970929679000001	2.949142321	-0.16457201293610874	1.1	-17.920072	-2.348243	-8.029318	-9.60293	9.37517	blyp_2p	2.949142321	Mixed influence
Benzene-AcOH_OH-pi_1.25	Benzene-AcOH_OH-pi	-11.861346932	1.3433570680000013	-0.1017332208279717	1.25	-13.204704000000001	-1.347109	-5.943166	-6.217988	2.848527	blyp_2p	1.3433570680000013	Mixed influence
Benzene-AcOH_OH-pi_1.50	Benzene-AcOH_OH-pi	-7.162231318	0.04261668200000024	-0.005915000843876268	1.5	-7.204848	-0.570031	-3.339425	-3.543549	0.367995	blyp_2p	0.04261668200000024	Mixed influence
Benzene-AcOH_OH-pi_0.95	Benzene-AcOH_OH-pi	-16.261495997000004	3.039296002999997	-0.15747001485742124	0.95	-19.300792	-4.287329	-10.393427	-17.05103	30.156054	blyp_2p	3.039296002999997	Mixed influence
Benzene-AcOH_OH-pi_2.00	Benzene-AcOH_OH-pi	-2.293500166	0.06627583399999981	-0.028085646264730136	2.0	-2.3597759999999997	-0.122907	-0.940025	-1.257023	0.004623	blyp_2p	0.06627583399999981	Mixed influence
Benzene-Water_OH-pi_1.10	Benzene-Water_OH-pi	-10.496681023	1.620182976999999	-0.1337130611517963	1.1	-12.116864	-1.447731	-4.824857	-6.938953	5.009602	blyp_2p	1.620182976999999	Mixed influence
Benzene-Water_OH-pi_0.95	Benzene-Water_OH-pi	-11.666899681	1.663324318999999	-0.12477842225306936	0.95	-13.330224	-2.503872	-6.473319	-12.11528	18.417131	blyp_2p	1.663324318999999	Mixed influence
Benzene-Water_OH-pi_1.25	Benzene-Water_OH-pi	-8.135214598	0.6721054020000015	-0.07631213604138391	1.25	-8.80732	-0.866876	-3.410382	-4.669357	1.320878	blyp_2p	0.6721054020000015	Mixed influence
Benzene-Water_OH-pi_1.00	Benzene-Water_OH-pi	-11.6069526	1.9910474000000011	-0.14642207677599656	1.0	-13.598	-2.07615	-5.907902	-9.847154	11.99021	blyp_2p	1.9910474000000011	Mixed influence
Benzene-Water_OH-pi_1.50	Benzene-Water_OH-pi	-4.820382188	0.03305781200000002	-0.006811212665655704	1.5	-4.85344	-0.391966	-1.729842	-2.839698	0.131766	blyp_2p	0.03305781200000002	Mixed influence
Benzene-Water_OH-pi_0.90	Benzene-Water_OH-pi	-11.078469003	0.4944749969999993	-0.042726811518313694	0.9	-11.572944	-3.039176	-7.036044	-15.234611	28.108545	blyp_2p	0.4944749969999993	Mixed influence
Benzene-Water_OH-pi_1.05	Benzene-Water_OH-pi	-11.159172615	1.899091385000002	-0.14543214817834912	1.05	-13.058264000000001	-1.73003	-5.355326	-8.181014	7.765735	blyp_2p	1.899091385000002	Mixed influence
Benzene-Water_OH-pi_2.00	Benzene-Water_OH-pi	-1.675984333	0.07711166700000005	-0.04398599221035246	2.0	-1.753096	-0.096776	-0.400555	-1.198226	0.001047	blyp_2p	0.07711166700000005	Mixed influence
Peptide-Water_1.50	Peptide-Water	-9.71165339	0.6144586099999998	-0.059505321073410763	1.5	-10.326112	-0.68277	-1.200188	-8.137836	0.360072	blyp_2p	0.6144586099999998	Hydrogen bonding
Peptide-Water_0.90	Peptide-Water	-28.073941901999998	-7.986557901999998	0.3975907416316628	0.9	-20.087384	-6.473439	-4.052606	-40.12934	43.930259	blyp_2p	7.986557901999998	Hydrogen bonding
Peptide-Water_0.95	Peptide-Water	-25.896749652000008	-4.349149652000005	0.20183916779594963	0.95	-21.547600000000003	-5.172819	-3.746686	-32.383346	29.664033	blyp_2p	4.349149652000005	Hydrogen bonding
Peptide-Water_1.25	Peptide-Water	-15.030045123	0.9737548770000011	-0.060845229070595794	1.25	-16.003800000000002	-1.534371	-2.127136	-13.00088	2.742414	blyp_2p	0.9737548770000011	Hydrogen bonding
Peptide-Water_1.05	Peptide-Water	-21.677245936000002	-0.5731499360000036	0.027158232032303286	1.05	-21.104096	-3.340807	-3.157327	-22.369212	13.467961	blyp_2p	0.5731499360000036	Hydrogen bonding
Peptide-Water_2.00	Peptide-Water	-4.618381515	0.14719448499999999	-0.030887029185978774	2.0	-4.765576	-0.18765	-0.353	-4.117255	0.005271	blyp_2p	0.14719448499999999	Hydrogen bonding
Peptide-Water_1.10	Peptide-Water	-19.777653258999997	0.2637067410000036	-0.013158126045338418	1.1	-20.04136	-2.715058	-2.878439	-19.113258	9.060279	blyp_2p	0.2637067410000036	Hydrogen bonding
Peptide-Water_1.00	Peptide-Water	-23.729568792000002	-2.010424792000002	0.09256464214243444	1.0	-21.719144	-4.144254	-3.447094	-26.654698	20.000122	blyp_2p	2.010424792000002	Hydrogen bonding
Pentane-AcOH_0.90	Pentane-AcOH	-10.284161538000003	1.1841824619999972	-0.10325662205458759	0.9	-11.468344	-1.019886	-16.137288	-11.279245	37.013072	blyp_2p	1.1841824619999972	Mixed influence
Pentane-AcOH_1.10	Pentane-AcOH	-9.746599689	0.8974963110000012	-0.08431869752020285	1.1	-10.644096000000001	-0.440078	-10.975219	-2.471937	8.358637	blyp_2p	0.8974963110000012	Mixed influence
Pentane-AcOH_1.00	Pentane-AcOH	-10.730475007	1.4575169929999987	-0.11958631027982286	1.0	-12.187992	-0.657749	-13.468647	-5.30094	17.664504	blyp_2p	1.4575169929999987	Mixed influence
Pentane-AcOH_1.25	Pentane-AcOH	-7.470804941999999	0.11060305800000148	-0.014588722569739218	1.25	-7.581408000000001	-0.253914	-7.778979	-0.783562	2.6714	blyp_2p	0.11060305800000148	Mixed influence
Pentane-AcOH_1.50	Pentane-AcOH	-4.143147838	-0.7875798379999996	0.23470835280345967	1.5	-3.3555680000000003	-0.112636	-4.118253	-0.117556	0.377542	blyp_2p	0.7875798379999996	Mixed influence
Pentane-AcOH_1.05	Pentane-AcOH	-10.345375977000002	1.2066480229999996	-0.10445338609061057	1.05	-11.552024000000001	-0.535839	-12.192548	-3.622615	12.165084	blyp_2p	1.2066480229999996	Mixed influence
Pentane-AcOH_2.00	Pentane-AcOH	-1.167558336	-0.4269903359999999	0.5765714100528242	2.0	-0.740568	-0.028952	-1.158262	0.011143	0.005792	blyp_2p	0.4269903359999999	Mixed influence
Pentane-AcOH_0.95	Pentane-AcOH	-10.770712261	1.521879739000001	-0.1238046246877795	0.95	-12.292592	-0.814752	-14.788699	-7.741404	25.595127	blyp_2p	1.521879739000001	Mixed influence
Benzene-Benzene_TS_1.25	Benzene-Benzene_TS	-6.559795793999999	0.9881402060000015	-0.1309152867750868	1.25	-7.547936000000001	-0.191658	-5.803506	-1.381894	1.607228	blyp_2p	0.9881402060000015	Mixed influence
Benzene-Benzene_TS_2.00	Benzene-Benzene_TS	-0.871498658	0.12010934200000001	-0.12112582996506685	2.0	-0.991608	-0.014926	-0.627789	-0.232438	0.001472	blyp_2p	0.12010934200000001	Mixed influence
Benzene-Benzene_TS_1.10	Benzene-Benzene_TS	-9.146712628	1.9115993719999995	-0.17286538596487416	1.1	-11.058311999999999	-0.325601	-8.75967	-3.088952	6.110035	blyp_2p	1.9115993719999995	Mixed influence
Benzene-Benzene_TS_1.00	Benzene-Benzene_TS	-10.508037683000001	1.6171943169999992	-0.13337429890001273	1.0	-12.125232	-0.456631	-11.202028	-6.086909	14.737266	blyp_2p	1.6171943169999992	Mixed influence
Benzene-Benzene_TS_0.90	Benzene-Benzene_TS	-10.263893478	-3.331005478	0.48046434299818486	0.9	-6.932888	-0.628731	-13.941152	-12.855241	35.128599	blyp_2p	3.331005478	Mixed influence
Benzene-Benzene_TS_0.95	Benzene-Benzene_TS	-10.710460707	0.1804912930000011	-0.016572590991127414	0.95	-10.890952	-0.536724	-12.54096	-8.794469	22.795789	blyp_2p	0.1804912930000011	Mixed influence
Benzene-Benzene_TS_1.50	Benzene-Benzene_TS	-3.3138363070000003	0.26766769299999993	-0.07473611449268237	1.5	-3.5815040000000002	-0.078419	-2.71302	-0.618836	0.16699	blyp_2p	0.26766769299999993	Mixed influence
Benzene-Benzene_TS_1.05	Benzene-Benzene_TS	-9.927396448	2.009555552000002	-0.16834746022267674	1.05	-11.936952000000002	-0.386336	-9.938168	-4.286489	9.499976	blyp_2p	2.009555552000002	Mixed influence
Peptide-MeNH2_1.00	Peptide-MeNH2	-34.19085110899999	-2.660227108999994	0.08436963090232512	1.0	-31.530624	-7.131873	-8.093459	-39.097224	38.611806	blyp_2p	2.660227108999994	Hydrogen bonding
Peptide-MeNH2_1.25	Peptide-MeNH2	-20.612306071	2.9812699290000033	-0.12635939244648642	1.25	-23.593576000000002	-2.422297	-5.116889	-16.424991	5.927172	blyp_2p	2.9812699290000033	Hydrogen bonding
Peptide-MeNH2_0.90	Peptide-MeNH2	-40.774594913	-11.746002913000002	0.40463564037139665	0.9	-29.028592	-11.171671	-9.453277	-61.081858	79.85854	blyp_2p	11.746002913000002	Hydrogen bonding
Peptide-MeNH2_1.05	Peptide-MeNH2	-30.962731018000003	-0.168491018000001	0.0054715108409884765	1.05	-30.794240000000002	-5.677851	-7.44097	-31.913407	26.703011	blyp_2p	0.168491018000001	Hydrogen bonding
Peptide-MeNH2_1.50	Peptide-MeNH2	-12.651083580000002	2.2732444199999993	-0.15231804205857705	1.5	-14.924328000000001	-1.00662	-2.974253	-9.282437	0.853448	blyp_2p	2.2732444199999993	Hydrogen bonding
Peptide-MeNH2_0.95	Peptide-MeNH2	-37.542641659000004	-6.388577659000003	0.20506402179182795	0.95	-31.154064	-8.953988	-8.765669	-48.569242	55.633653	blyp_2p	6.388577659000003	Hydrogen bonding
Peptide-MeNH2_2.00	Peptide-MeNH2	-5.3696115220000005	0.8980204779999994	-0.14327906903277018	2.0	-6.267632	-0.261759	-0.90477	-4.261974	0.015103	blyp_2p	0.8980204779999994	Hydrogen bonding
Peptide-MeNH2_1.10	Peptide-MeNH2	-27.970501671	1.405362328999999	-0.04784071471055282	1.1	-29.375864	-4.537142	-6.813755	-26.440498	18.406343	blyp_2p	1.405362328999999	Hydrogen bonding
Pyridine-Pyridine_CH-N_1.05	Pyridine-Pyridine_CH-N	-12.461474685	4.161557314999998	-0.250348872275527	1.05	-16.623032	-2.021155	-5.901061	-12.260998	15.100148	blyp_2p	4.161557314999998	Mixed influence
Pyridine-Pyridine_CH-N_0.95	Pyridine-Pyridine_CH-N	-13.573519186000002	3.0369608140000004	-0.1828340188844633	0.95	-16.610480000000003	-2.611852	-6.637406	-17.898489	26.927202	blyp_2p	3.0369608140000004	Mixed influence
Pyridine-Pyridine_CH-N_2.00	Pyridine-Pyridine_CH-N	0.04486633600000012	1.245674336	-1.0373634552734494	2.0	-1.2008079999999999	-0.209658	-0.886222	1.09397	0.011286	blyp_2p	1.245674336	Mixed influence
Pyridine-Pyridine_CH-N_1.10	Pyridine-Pyridine_CH-N	-11.665981116000001	3.049146883999999	-0.20721171327901455	1.1	-14.715128	-1.771907	-5.52609	-10.127008	11.154553	blyp_2p	3.049146883999999	Mixed influence
Pyridine-Pyridine_CH-N_1.50	Pyridine-Pyridine_CH-N	-4.584481582	-0.22893758200000036	0.0525623394000842	1.5	-4.355544	-0.630124	-2.720044	-1.692969	0.689734	blyp_2p	0.22893758200000036	Mixed influence
Pyridine-Pyridine_CH-N_1.00	Pyridine-Pyridine_CH-N	-13.123230269	4.6964257310000015	-0.2635531084887386	1.0	-17.819656000000002	-2.300858	-6.272572	-14.824442	20.250253	blyp_2p	4.6964257310000015	Mixed influence
Pyridine-Pyridine_CH-N_1.25	Pyridine-Pyridine_CH-N	-8.928759289999999	0.38482471000000196	-0.041318649190258225	1.25	-9.313584	-1.189735	-4.402028	-5.623137	4.230439	blyp_2p	0.38482471000000196	Mixed influence
Pyridine-Pyridine_CH-N_0.90	Pyridine-Pyridine_CH-N	-13.706321229	-1.2003452289999998	0.09598173137386477	0.9	-12.505976	-2.956458	-6.998221	-21.57494	35.548197	blyp_2p	1.2003452289999998	Mixed influence
Benzene-Ethene_1.05	Benzene-Ethene	-5.182840339999999	0.5325036600000015	-0.09317088525205157	1.05	-5.715344000000001	-0.404045	-8.492434	1.038881	5.350847	blyp_2p	0.5325036600000015	Pi stack
Benzene-Ethene_1.50	Benzene-Ethene	-0.6253042440000001	0.14036775599999995	-0.18332622323919373	1.5	-0.765672	-0.045568	-1.247189	0.652231	0.012876	blyp_2p	0.14036775599999995	Pi stack
Benzene-Ethene_1.10	Benzene-Ethene	-4.474276839	0.7013311610000006	-0.13550700922481002	1.1	-5.175608	-0.310133	-6.967566	1.346333	2.878336	blyp_2p	0.7013311610000006	Pi stack
Benzene-Ethene_0.90	Benzene-Ethene	-4.746107937000001	-4.281683937000001	9.219342533977574	0.9	-0.464424	-0.921904	-13.988117	-5.629966	32.190235	blyp_2p	4.281683937000001	Pi stack
Benzene-Ethene_0.95	Benzene-Ethene	-5.642242743000001	-1.345274743000001	0.31307534591833147	0.95	-4.296968	-0.697136	-12.066963	-1.70875	17.924269	blyp_2p	1.345274743000001	Pi stack
Benzene-Ethene_1.25	Benzene-Ethene	-2.357293298	0.5380347019999996	-0.1858285838426595	1.25	-2.8953279999999997	-0.145096	-3.65431	1.20633	0.427214	blyp_2p	0.5380347019999996	Pi stack
Benzene-Ethene_1.00	Benzene-Ethene	-5.661134039	-0.012734038999999697	0.0022544506408894017	1.0	-5.6484000000000005	-0.529318	-10.208413	0.194548	9.851079	blyp_2p	0.012734038999999697	Pi stack
Benzene-Ethene_2.00	Benzene-Ethene	-0.04744695999999998	-0.07255095999999998	-2.8900159337157416	2.0	0.025104	-0.00632	-0.242954	0.200582	0.0	blyp_2p	0.07255095999999998	Pi stack
MeNH2-MeOH_0.90	MeNH2-MeOH	-15.175488288000002	-3.2008802880000005	0.26730564274003793	0.9	-11.974608000000002	-2.988376	-5.993428	-23.807167	35.102624	blyp_2p	3.2008802880000005	Hydrogen bonding
MeNH2-MeOH_1.05	MeNH2-MeOH	-11.592185834	0.612542165999999	-0.05018892399732292	1.05	-12.204728	-1.314528	-4.470847	-10.881236	9.92879	blyp_2p	0.612542165999999	Hydrogen bonding
MeNH2-MeOH_0.95	MeNH2-MeOH	-13.999379060999999	-1.1210270609999995	0.08704740024189427	0.95	-12.878352	-2.254012	-5.474201	-17.913175	23.088595	blyp_2p	1.1210270609999995	Hydrogen bonding
MeNH2-MeOH_1.50	MeNH2-MeOH	-4.358868783	0.260267217	-0.0563454327822346	1.5	-4.619136	-0.196941	-1.43417	-2.859745	0.192144	blyp_2p	0.260267217	Hydrogen bonding
MeNH2-MeOH_1.25	MeNH2-MeOH	-7.573876954000001	0.7271790459999998	-0.08760078789975634	1.25	-8.301056	-0.514028	-2.789458	-5.239076	1.788498	blyp_2p	0.7271790459999998	Hydrogen bonding
MeNH2-MeOH_2.00	MeNH2-MeOH	-1.6413926300000001	0.015471369999999984	-0.009337742868455096	2.0	-1.6568640000000001	-0.04423	-0.381561	-1.225186	0.001796	blyp_2p	0.015471369999999984	Hydrogen bonding
MeNH2-MeOH_1.00	MeNH2-MeOH	-12.781876917000002	0.03371508299999881	-0.002630786232894962	1.0	-12.815592	-1.712179	-4.963911	-13.793073	15.154612	blyp_2p	0.03371508299999881	Hydrogen bonding
MeNH2-MeOH_1.10	MeNH2-MeOH	-10.464583998000002	0.848952001999999	-0.07503860879569384	1.1	-11.313536000000001	-1.021376	-4.002726	-8.790865	6.493138	blyp_2p	0.848952001999999	Hydrogen bonding
Benzene-Cyclopentane_1.25	Benzene-Cyclopentane	-8.910208745999999	-0.14891274599999882	0.016996657343844885	1.25	-8.761296	-0.228447	-8.888891	-0.939837	2.272087	blyp_2p	0.14891274599999882	London dispersion
Benzene-Cyclopentane_0.90	Benzene-Cyclopentane	-14.365563244000002	-5.399251244000002	0.6021707970902643	0.9	-8.966312	-0.690803	-21.037085	-14.919993	45.662329	blyp_2p	5.399251244000002	London dispersion
Benzene-Cyclopentane_0.95	Benzene-Cyclopentane	-14.681454446	-1.1127424460000004	0.0820079640573107	0.95	-13.568712	-0.602357	-19.00326	-9.855608	30.229085	blyp_2p	1.1127424460000004	London dispersion
Benzene-Cyclopentane_1.50	Benzene-Cyclopentane	-4.428377387	-0.587465387	0.15294945236964552	1.5	-3.8409120000000003	-0.098994	-4.152235	-0.306574	0.226647	blyp_2p	0.587465387	London dispersion
Benzene-Cyclopentane_2.00	Benzene-Cyclopentane	-1.11929814	-0.2866821399999999	0.34431495431267223	2.0	-0.832616	-0.021245	-0.9852	-0.117682	0.001327	blyp_2p	0.2866821399999999	London dispersion
Benzene-Cyclopentane_1.10	Benzene-Cyclopentane	-12.419453763	0.9400582370000006	-0.07036621075680013	1.1	-13.359512	-0.377896	-13.38706	-2.845034	8.486785	blyp_2p	0.9400582370000006	London dispersion
Benzene-Cyclopentane_1.00	Benzene-Cyclopentane	-14.292462089999997	0.7029939100000036	-0.046880462321386124	1.0	-14.995456	-0.519645	-17.034114	-6.492368	19.899577	blyp_2p	0.7029939100000036	London dispersion
Benzene-Cyclopentane_1.05	Benzene-Cyclopentane	-13.474460613	1.1360673870000007	-0.07775676464259201	1.05	-14.610528	-0.444451	-15.154205	-4.2827	13.029564	blyp_2p	1.1360673870000007	London dispersion
Ethyne-AcOH_OH-pi_2.00	Ethyne-AcOH_OH-pi	-2.134181765	0.20467423500000015	-0.08751040465937199	2.0	-2.3388560000000003	-0.067065	-0.526046	-1.558763	0.009238	blyp_2p	0.20467423500000015	Mixed influence
Ethyne-AcOH_OH-pi_0.95	Ethyne-AcOH_OH-pi	-18.554144776999998	1.713151223000004	-0.08452786316438088	0.95	-20.267296	-4.571664	-5.827138	-30.079808	43.348139	blyp_2p	1.713151223000004	Mixed influence
Ethyne-AcOH_OH-pi_1.50	Ethyne-AcOH_OH-pi	-6.928735585	0.502048415	-0.0675633170066577	1.5	-7.430784	-0.37402	-1.980331	-4.97347	0.670935	blyp_2p	0.502048415	Mixed influence
Ethyne-AcOH_OH-pi_0.90	Ethyne-AcOH_OH-pi	-18.285366313	-0.026390313000000276	0.0014453336813630882	0.9	-18.258976	-5.968996	-6.181337	-37.274679	61.780935	blyp_2p	0.026390313000000276	Mixed influence
Ethyne-AcOH_OH-pi_1.05	Ethyne-AcOH_OH-pi	-17.183783178000002	2.5939848219999995	-0.13115660078528574	1.05	-19.777768000000002	-2.746461	-5.060799	-20.103756	21.002433	blyp_2p	2.5939848219999995	Mixed influence
Ethyne-AcOH_OH-pi_1.00	Ethyne-AcOH_OH-pi	-18.09556078	2.4395112200000035	-0.11879730540998362	1.0	-20.535072000000003	-3.53143	-5.450684	-24.480954	30.251166	blyp_2p	2.4395112200000035	Mixed influence
Ethyne-AcOH_OH-pi_1.25	Ethyne-AcOH_OH-pi	-12.134199949	1.5181920510000015	-0.11120337381171017	1.25	-13.652392	-1.066653	-3.521282	-10.026344	4.680306	blyp_2p	1.5181920510000015	Mixed influence
Ethyne-AcOH_OH-pi_1.10	Ethyne-AcOH_OH-pi	-16.016439483	2.4517365170000005	-0.13275466494363064	1.1	-18.468176	-2.149226	-4.665787	-16.663225	14.512167	blyp_2p	2.4517365170000005	Mixed influence
MeOH-Pyridine_1.25	MeOH-Pyridine	-19.241847126	3.874752874000002	-0.16761776705916967	1.25	-23.116600000000002	-2.325752	-3.631039	-17.251437	7.233418	blyp_2p	3.874752874000002	Hydrogen bonding
MeOH-Pyridine_2.00	MeOH-Pyridine	-4.835687768	0.7834242320000007	-0.139421359104428	2.0	-5.619112	-0.218496	-0.732872	-3.936885	0.019632	blyp_2p	0.7834242320000007	Hydrogen bonding
MeOH-Pyridine_1.10	MeOH-Pyridine	-25.919156867	3.2140351329999994	-0.1103221072720078	1.1	-29.133192	-4.389979	-4.739795	-28.156875	21.654982	blyp_2p	3.2140351329999994	Hydrogen bonding
MeOH-Pyridine_0.90	MeOH-Pyridine	-35.007144573000005	-5.953448573000003	0.20491191802240935	0.9	-29.053696000000002	-10.241466	-6.435644	-63.731593	89.451525	blyp_2p	5.953448573000003	Hydrogen bonding
MeOH-Pyridine_1.00	MeOH-Pyridine	-30.981728182999998	0.48195181700000234	-0.015317719255980303	1.0	-31.46368	-6.783816	-5.564801	-41.457268	44.304629	blyp_2p	0.48195181700000234	Hydrogen bonding
MeOH-Pyridine_1.50	MeOH-Pyridine	-11.731398382000002	2.5067536179999994	-0.17605891677515448	1.5	-14.238152000000001	-0.920389	-2.204143	-9.32018	1.096901	blyp_2p	2.5067536179999994	Hydrogen bonding
MeOH-Pyridine_0.95	MeOH-Pyridine	-33.292878513	-2.142998512999995	0.06879636496191943	0.95	-31.149880000000003	-8.378141	-5.995993	-51.154835	63.063086	blyp_2p	2.142998512999995	Hydrogen bonding
MeOH-Pyridine_1.05	MeOH-Pyridine	-28.450021060000005	2.193594939999997	-0.0715840761090335	1.05	-30.643616	-5.461565	-5.145417	-33.965409	31.023591	blyp_2p	2.193594939999997	Hydrogen bonding
AcNH2-AcNH2_1.10	AcNH2-AcNH2	-52.98242282800001	11.769161171999997	-0.18175866048311645	1.1	-64.75158400000001	-9.401706	-6.666539	-63.299551	50.583994	blyp_2p	11.769161171999997	Hydrogen bonding
AcNH2-AcNH2_0.90	AcNH2-AcNH2	-68.20713210000001	-4.045492100000004	0.06305156944242703	0.9	-64.16164	-21.08804	-8.558726	-137.533826	195.503332	blyp_2p	4.045492100000004	Hydrogen bonding
AcNH2-AcNH2_1.00	AcNH2-AcNH2	-61.895003542	7.387852458000012	-0.10663319736703711	1.0	-69.28285600000001	-14.254284	-7.614156	-91.131717	99.581566	blyp_2p	7.387852458000012	Hydrogen bonding
AcNH2-AcNH2_0.95	AcNH2-AcNH2	-65.74292974800001	2.7700702519999965	-0.04043130868594276	0.95	-68.513	-17.433911	-8.089006	-111.362618	139.604381	blyp_2p	2.7700702519999965	Hydrogen bonding
AcNH2-AcNH2_1.50	AcNH2-AcNH2	-26.288456777	7.409479223000005	-0.21987931910725939	1.5	-33.697936000000006	-2.060359	-3.416526	-22.895126	3.4591	blyp_2p	7.409479223000005	Hydrogen bonding
AcNH2-AcNH2_1.05	AcNH2-AcNH2	-57.486170179000005	10.244421820999996	-0.15125250671070462	1.05	-67.730592	-11.585943	-7.138146	-75.471815	70.98413	blyp_2p	10.244421820999996	Hydrogen bonding
AcNH2-AcNH2_2.00	AcNH2-AcNH2	-11.888533819	0.7471461810000015	-0.05912987516303052	2.0	-12.63568	-0.475923	-1.192658	-10.373418	0.12311	blyp_2p	0.7471461810000015	Hydrogen bonding
AcNH2-AcNH2_1.25	AcNH2-AcNH2	-40.75148378099999	11.73261221900001	-0.22354604753028443	1.25	-52.484096	-5.109432	-5.314812	-40.232946	18.348759	blyp_2p	11.73261221900001	Hydrogen bonding
MeNH2-Peptide_2.00	MeNH2-Peptide	-3.072235427	-1.1475954269999997	0.5962649778659903	2.0	-1.9246400000000001	-0.113199	-0.999513	-1.99038	0.017642	blyp_2p	1.1475954269999997	Hydrogen bonding
MeNH2-Peptide_1.10	MeNH2-Peptide	-17.087589048	3.7319949519999973	-0.17925405963923186	1.1	-20.819584	-2.073756	-7.646947	-14.278748	13.408932	blyp_2p	3.7319949519999973	Hydrogen bonding
MeNH2-Peptide_1.00	MeNH2-Peptide	-19.62219588	3.193156120000001	-0.1399564696613053	1.0	-22.815352	-3.178955	-9.05091	-21.548582	27.896901	blyp_2p	3.193156120000001	Hydrogen bonding
MeNH2-Peptide_0.90	MeNH2-Peptide	-21.248021072999997	-0.29036507299999315	0.013854844883416022	0.9	-20.957656000000004	-4.945626	-10.495776	-34.976088	58.134393	blyp_2p	0.29036507299999315	Hydrogen bonding
MeNH2-Peptide_1.50	MeNH2-Peptide	-8.050012051	-2.138020050999999	0.3616412287093756	1.5	-5.911992000000001	-0.473212	-3.308733	-4.708463	0.715821	blyp_2p	2.138020050999999	Hydrogen bonding
MeNH2-Peptide_0.95	MeNH2-Peptide	-20.628997283	2.002258717	-0.08847315928908232	0.95	-22.631256	-3.962366	-9.77146	-27.205766	40.268059	blyp_2p	2.002258717	Hydrogen bonding
MeNH2-Peptide_1.25	MeNH2-Peptide	-13.169988222	0.34433177799999903	-0.025479030983430836	1.25	-13.51432	-1.141659	-5.738635	-8.688809	4.482903	blyp_2p	0.34433177799999903	Hydrogen bonding
MeNH2-Peptide_1.05	MeNH2-Peptide	-18.403963763	3.6750042369999996	-0.1664481889280332	1.05	-22.078968	-2.560596	-8.340343	-17.384959	19.335045	blyp_2p	3.6750042369999996	Hydrogen bonding
Pyridine-Uracil_pi-pi_0.95	Pyridine-Uracil_pi-pi	-23.090021438	2.7252585620000005	-0.10556765458286721	0.95	-25.81528	-1.700696	-25.259816	-21.029006	50.64837	blyp_2p	2.7252585620000005	Pi stack
Pyridine-Uracil_pi-pi_2.00	Pyridine-Uracil_pi-pi	-2.43131731	-0.12174930999999978	0.05271518742899095	2.0	-2.309568	-0.05655	-0.865663	-1.520266	4.4e-05	blyp_2p	0.12174930999999978	Pi stack
Pyridine-Uracil_pi-pi_1.00	Pyridine-Uracil_pi-pi	-23.352102807	5.295745193000002	-0.1848566493720576	1.0	-28.647848000000003	-1.344164	-22.356606	-14.244508	29.543041	blyp_2p	5.295745193000002	Pi stack
Pyridine-Uracil_pi-pi_1.25	Pyridine-Uracil_pi-pi	-14.335193407000002	2.1372145929999995	-0.1297451224496139	1.25	-16.472408	-0.489759	-10.042182	-4.758797	1.771262	blyp_2p	2.1372145929999995	Pi stack
Pyridine-Uracil_pi-pi_0.90	Pyridine-Uracil_pi-pi	-20.748542916999995	-5.355606916999994	0.3479262771572619	0.9	-15.392936	-2.182814	-28.084027	-32.626171	86.009185	blyp_2p	5.355606916999994	Pi stack
Pyridine-Uracil_pi-pi_1.10	Pyridine-Uracil_pi-pi	-20.588055775	4.679120224999998	-0.18518572178386689	1.1	-25.267176	-0.87134	-16.767488	-7.871562	9.795217	blyp_2p	4.679120224999998	Pi stack
Pyridine-Uracil_pi-pi_1.50	Pyridine-Uracil_pi-pi	-7.157802897000001	0.47381310299999946	-0.06208555343979564	1.5	-7.631616	-0.215439	-4.018379	-3.008181	0.086092	blyp_2p	0.47381310299999946	Pi stack
Pyridine-Uracil_pi-pi_1.05	Pyridine-Uracil_pi-pi	-22.329844721	5.439363278999998	-0.19587750860593497	1.05	-27.769208	-1.076092	-19.492208	-10.257443	17.080223	blyp_2p	5.439363278999998	Pi stack
MeOH-Water_0.90	MeOH-Water	-30.414116812000003	-10.816260812000003	0.5519104136697404	0.9	-19.597856	-7.197849	-2.847658	-47.690713	53.410571	blyp_2p	10.816260812000003	Hydrogen bonding
MeOH-Water_1.00	MeOH-Water	-24.958671835	-3.7750798349999997	0.17820772959562287	1.0	-21.183592	-4.4273	-2.4819	-30.954805	24.810629	blyp_2p	3.7750798349999997	Hydrogen bonding
MeOH-Water_1.10	MeOH-Water	-20.168828509999997	-0.8010925100000001	0.041362217556042705	1.1	-19.367735999999997	-2.736155	-2.115795	-21.408134	11.447903	blyp_2p	0.8010925100000001	Hydrogen bonding
MeOH-Water_1.50	MeOH-Water	-9.006600601	0.23167139899999967	-0.025077352019944817	1.5	-9.238272	-0.546592	-0.944308	-7.853131	0.473715	blyp_2p	0.23167139899999967	Hydrogen bonding
MeOH-Water_1.25	MeOH-Water	-14.730022403	0.37840159700000164	-0.02504573587556198	1.25	-15.108424000000001	-1.407106	-1.606855	-13.711965	3.543719	blyp_2p	0.37840159700000164	Hydrogen bonding
MeOH-Water_0.95	MeOH-Water	-27.666074803	-6.612186803	0.31406013003393957	0.95	-21.053888	-5.656141	-2.666	-38.129737	36.436172	blyp_2p	6.612186803	Hydrogen bonding
MeOH-Water_2.00	MeOH-Water	-3.8554541209999997	-0.05219812099999954	0.013724587826851398	2.0	-3.803256	-0.124467	-0.278588	-3.480221	0.006808	blyp_2p	0.05219812099999954	Hydrogen bonding
MeOH-Water_1.05	MeOH-Water	-22.442859089	-1.9370750890000004	0.09446481485418946	1.05	-20.505784	-3.471138	-2.297542	-25.53819	16.866385	blyp_2p	1.9370750890000004	Hydrogen bonding
Ethene-Pentane_1.05	Ethene-Pentane	-7.244329875000002	0.5420941249999984	-0.06962042203198777	1.05	-7.786424	-0.085135	-8.924288	-2.372771	8.497098	blyp_2p	0.5420941249999984	London dispersion
Ethene-Pentane_1.50	Ethene-Pentane	-3.1168072650000003	-1.037359265	0.4988628063793853	1.5	-2.079448	-0.015205	-3.198189	-0.066027	0.32911	blyp_2p	1.037359265	London dispersion
Ethene-Pentane_0.95	Ethene-Pentane	-7.4351809509999995	0.7905630490000011	-0.09610839445039877	0.95	-8.225744	-0.130437	-10.676631	-4.838444	16.875536	blyp_2p	0.7905630490000011	London dispersion
Ethene-Pentane_2.00	Ethene-Pentane	-0.890492798	-0.37586079800000005	0.7303486724494397	2.0	-0.514632	-0.002916	-0.898186	0.007343	0.00555	blyp_2p	0.37586079800000005	London dispersion
Ethene-Pentane_1.00	Ethene-Pentane	-7.457243915000001	0.8563640849999992	-0.10300751310381716	1.0	-8.313608	-0.10501	-9.788228	-3.394585	11.979159	blyp_2p	0.8563640849999992	London dispersion
Ethene-Pentane_0.90	Ethene-Pentane	-7.055476066999999	-0.16442806699999846	0.023861111836689926	0.9	-6.8910480000000005	-0.163819	-11.579766	-6.877024	23.779094	blyp_2p	0.16442806699999846	London dispersion
Ethene-Pentane_1.25	Ethene-Pentane	-5.417611752	-0.8444997519999999	0.1846663173786253	1.25	-4.573112	-0.038464	-5.867611	-0.535744	2.096144	blyp_2p	0.8444997519999999	London dispersion
[truncated: 8,033 more rows]
