# Supplementary material for: A transferable quantum mechanical energy model for intermolecular interactions using a single empirical parameter
Source: IUCrJ. 2023 Oct 31;10(Pt 6):754–65. doi: 10.1107/S2052252523008941 (PMC10619445; doi:10.1107/S2052252523008941)
Supplement: Supplementary file 2 [file m-10-00754-sup2.zip › x23.csv]

crystal	ref	monomer_correction	ce-b3lyp	gfn2-xtb	hf_1p	hf_2p	hf_5p	hf_1p_cpol	hf_2p_cpol	hf_5p_cpol	lda_1p	lda_2p	lda_5p	lda_1p_cpol	lda_2p_cpol	lda_5p_cpol	blyp_1p	blyp_2p	blyp_5p	blyp_1p_cpol	blyp_2p_cpol	blyp_5p_cpol	b3lyp_1p	b3lyp_2p	b3lyp_5p	b3lyp_1p_cpol	b3lyp_2p_cpol	b3lyp_5p_cpol	wb97x_1p	wb97x_2p	wb97x_5p	wb97x_1p_cpol	wb97x_2p_cpol	wb97x_5p_cpol	wb97m_1p	wb97m_2p	wb97m_5p	wb97m_1p_cpol	wb97m_2p_cpol	wb97m_5p_cpol
ethylcarbamate	-88.2	0.0	-95.45639599999996	-97.273	-99.98073500000001	-106.57523600000005	-86.67772564827175	-97.37021015583997	-104.94994132809039	-81.69351776491689	-85.95353900000003	-91.82069050000003	-94.06527581850585	-83.70969002949263	-90.42368568524253	-91.99903855692075	-80.55912900000001	-86.73522150000001	-94.22242511094069	-78.31959937624694	-85.3409058805902	-92.03511742079527	-84.6663385	-91.26814399999996	-92.03656803005752	-82.35139434908139	-89.8268758187477	-89.95192835386874	-87.37398550000006	-94.10037100000004	-90.25756285594312	-85.08451198622706	-92.67496066087307	-88.30023900206163	-87.40516149999999	-93.60987399999999	-89.86816909756216	-85.11462826698816	-92.18380388702087	-87.89669998638779
oxalic acid ($\alpha$)	-98.8	10.1	-110.84178700000058	-136.225	-131.37881100000018	-146.6880950000002	-105.22665508900289	-130.7046590302412	-146.26837265682548	-103.93951408754154	-100.42616800000022	-114.58083800000024	-115.71741977466232	-99.61924708467964	-114.07845463166844	-114.97437062817242	-94.19752699999981	-108.8195819999997	-118.47647562086391	-93.33239501713688	-108.28095682453304	-117.63151701034298	-101.77726600000034	-116.95948900000049	-114.8820485925911	-101.00245815071878	-116.47709900397795	-114.18432325723306	-106.41623800000002	-121.71802899999994	-112.26975158379517	-105.68742389787954	-121.26427439213289	-111.64667155314885	-105.60375799999983	-120.22752399999979	-111.25947917751776	-104.90570999184942	-119.79292414896905	-110.65866707562313
uracil	-136.2	0.0	-142.98083099999977	-156.201	-166.31093050000064	-177.85626500000066	-140.67919234073858	-157.71905255335446	-172.50702134900786	-124.27494095416522	-129.96483300000057	-140.6892770000007	-145.42039975865134	-124.08669368377613	-137.0295882087698	-140.00754415044844	-122.60203099999998	-133.79807950000003	-147.7262665563406	-116.93697139696492	-130.27105266113995	-142.1933062849399	-131.70536899999988	-143.46048699999994	-145.29675799321865	-125.40048727559284	-139.5351113435976	-139.61912357116964	-136.55740550000064	-148.46359500000068	-142.29100162975055	-130.02161979158404	-144.39446012377212	-136.7034072793536	-136.5161560000003	-147.5983285000003	-141.7941312905566	-130.05427394922057	-143.57520552871895	-136.23236921718416
triazine	-62.6	0.0	-62.13149300000007	-65.681	-69.12333250000006	-72.01428650000005	-61.555194607740425	-67.79988960791376	-71.19032012944568	-59.028379162691905	-55.53576450000002	-58.685235000000006	-60.568901319320986	-54.633582304352416	-58.12354261888436	-59.73813129251111	-51.47145350000003	-54.97725250000003	-59.75024768384534	-50.66079300625582	-54.47254089606429	-58.958490382107904	-54.86640850000004	-58.43482650000002	-60.279492134865514	-53.953102881385874	-57.86620875285256	-59.45704761572075	-58.23752000000004	-61.79666600000004	-61.04138451580056	-57.21158236957191	-61.15792434305826	-60.16428670944841	-57.80330000000007	-60.98125150000002	-60.03449336363822	-56.830550257633874	-60.37562425346908	-59.197244620708545
adamantane	-71.8	0.0	-84.55200699999942	-60.58	-71.9621959999999	-71.20061099999994	-64.12268502296753	-71.99445045378245	-71.22069239933823	-64.18426762126222	-74.48781100000008	-72.64103799999998	-79.24342674434956	-74.48649884114013	-72.64022105898962	-79.24221844933275	-70.85177499999993	-69.81207999999992	-81.79768309820055	-70.86319490919988	-69.81918995630541	-81.80883671499083	-70.05872599999996	-69.51466699999985	-75.89250421339051	-70.06952096861868	-69.52138787263152	-75.90222523403666	-70.79004199999989	-70.13154299999994	-72.02432179277798	-70.8079082979404	-70.14266643324916	-72.03959610406795	-72.06606599999985	-70.98400699999982	-72.35708083396787	-72.07982965942533	-70.99257615894894	-72.36892725864445
CO2	-29.4	0.0	-26.026505000000085	-28.623	-29.492352999999902	-33.10473099999997	-26.822699456936796	-29.432251187224047	-33.06731202798933	-26.707948612978555	-20.06164300000001	-23.593039000000054	-21.92081691734841	-20.009835490056222	-23.560784003436847	-21.87311022724458	-20.230177999999995	-23.845526000000003	-22.811732506207044	-20.177111904144827	-23.812487416572846	-22.759903819361863	-21.908344000000017	-25.527112000000056	-24.016989971163504	-21.8608617822368	-25.4975499003657	-23.974231568105115	-22.824556000000015	-26.45408200000004	-24.35173648730494	-22.771165366579556	-26.42084136173441	-24.306091600068182	-22.751681000000005	-26.323439000000036	-24.095278650185175	-22.701989501489827	-26.29250141748728	-24.052509022140107
trioxane	-64.6	0.0	-65.48883499999974	-54.249	-62.850182999999895	-66.80806399999997	-54.33532914823177	-57.82301629701453	-63.67818485886018	-44.73708917437673	-56.83414000000005	-60.13780500000006	-62.11105628394823	-53.53812911497397	-58.08573147081181	-59.075940910879716	-51.33918799999995	-55.2343249999999	-61.14450570107644	-48.41113569920325	-53.41133993467717	-58.284730484552334	-54.202158000000004	-58.32639299999982	-59.536637812212966	-50.70981213536081	-56.15208267349146	-56.391731379152034	-56.90235700000007	-61.01988599999994	-58.72322107314564	-53.062125736093975	-58.6289846354371	-55.44011855545033	-56.742247000000255	-60.4690950000002	-58.05743218532155	-53.05150340834601	-58.17126362393819	-54.8807976430479
ammonia	-38.7	0.0	-50.379308999999935	-41.719	-48.180905999999936	-50.82307499999998	-42.18506422353097	-47.88469465370091	-50.63865586912061	-41.61951552528144	-47.8373220000002	-49.76319300000009	-51.007973299024805	-47.42498788370529	-49.506476637480155	-50.6282774609762	-42.02402700000011	-44.096505	-48.31891091992014	-41.55941950268074	-43.80724359281143	-47.86513726093062	-43.61241899999992	-46.01247899999994	-45.953412494811644	-43.201895156842305	-45.75688970098654	-45.58373001623942	-45.470729999999975	-48.11036399999998	-45.27330682471099	-45.108862983361945	-47.8850681038903	-44.96393834355687	-44.854319999999944	-47.09214900000001	-44.51350161248078	-44.48083174710178	-46.85961780275276	-44.192039106124994
succinic acid	-130.1	0.0	-141.02680799999962	-164.271	-159.16306600000007	-177.4223009999999	-125.11009713562215	-153.82569307824784	-174.0992896173942	-114.9195884137786	-127.62670299999985	-144.42355000000015	-147.3332204537629	-123.0155106166079	-141.55265358672017	-143.08702668219752	-118.49325499999982	-135.93925499999983	-150.2865822291852	-114.26737792894359	-133.30825322918818	-146.15924525757583	-127.05120499999973	-145.20240899999976	-144.15596924281022	-122.54510011158744	-142.3969393326314	-140.09815859034805	-132.7776470000003	-151.0329150000003	-140.33156549713064	-128.02883409554187	-148.07633700428485	-136.27169552283303	-132.4938430000002	-149.90214500000005	-139.7374593019558	-127.88776481497422	-147.0344326511713	-135.77299341490445
anthracene	-110.4	0.0	-106.19655399999974	-111.371	-112.96297599999984	-113.4212969999999	-100.18742391663802	-111.50037822356258	-112.51069376306528	-97.39492363310158	-102.23700600000008	-103.48024800000007	-111.07564373855166	-101.26082945685445	-102.87248725105832	-110.17673638166447	-93.86876200000003	-96.10356800000002	-109.58691186235843	-93.1819001523261	-95.67593257493986	-108.91606643769869	-97.53807399999997	-99.82079699999986	-107.8267965179468	-96.66025910006687	-99.27427552828284	-107.03631188874999	-101.78411100000004	-103.79551100000002	-106.55767090037152	-100.6949343067264	-103.11739714090155	-105.62650855670982	-103.14533600000019	-104.34011900000016	-106.49176044853479	-102.12379286873077	-103.70411332777209	-105.61251508330521
oxalic acid ($\beta$)	-96.8	18.6	-103.01079499999992	-151.684	-125.50658299999981	-144.46701699999986	-92.57978892988103	-117.21679261801202	-139.30585097270324	-76.75230555400185	-91.28405800000007	-108.92578300000005	-110.31618137681843	-84.41789245596306	-104.65095592829536	-103.99350668802559	-84.81957799999984	-103.05977599999994	-114.88791990211712	-78.51663846760358	-99.13560953888032	-108.73195395127246	-93.21847699999972	-112.05148899999995	-109.30568822096879	-86.38876275932176	-107.79935625708748	-103.15543475697089	-98.45943499999996	-117.33022499999993	-105.74169040182215	-91.27523006078965	-112.857388805498	-99.5997474555087	-97.817838	-115.97809599999997	-105.04171072142537	-90.82736291911338	-111.62587467236196	-99.02498697527793
hexamine	-84.1	0.0	-107.59533599999966	-92.15	-100.71487300000038	-102.72065600000033	-90.27302807314143	-98.70271592035266	-101.46790095041221	-86.43126835905015	-91.48418600000016	-92.95857100000015	-98.44173287874354	-89.88039589548474	-91.9600623983442	-96.96489066820835	-84.32873300000027	-86.8189870000002	-97.90045145046412	-83.05679927632562	-86.02708988063922	-96.65817700781285	-88.08064400000022	-90.81257300000021	-95.47527055037084	-86.58556651622057	-89.88174812242238	-94.12893230699386	-92.62022000000044	-95.09240900000026	-94.68341796725261	-90.89316457892488	-94.01715626672471	-93.20691834744451	-92.55281600000016	-94.51064900000017	-93.77189675768372	-90.9125478820026	-93.48942944001452	-92.36011286296839
cytosine	-163.5	0.0	-186.65154600000045	-190.728	-211.86498000000006	-224.3034330000001	-182.81990486722933	-194.664776195072	-213.5947053422464	-149.979998519808	-166.7185790000006	-178.30099000000064	-184.62517779085638	-154.44853468879245	-170.66174546734857	-173.3263679821973	-157.02273200000042	-169.11600000000044	-186.22731950098023	-145.26916775357654	-161.79831237546182	-174.74782791928916	-168.06068500000023	-180.83406600000015	-183.38130352816412	-155.03331410490784	-172.72331518598241	-171.6499733215325	-176.26873399999994	-189.25186	-182.12327042515852	-162.62320235722655	-180.75624658954416	-170.4573898536556	-175.77670500000016	-187.71493500000014	-181.11459039925373	-162.30892987880358	-179.32999156767622	-169.52283426796657
formamide	-81.1	0.0	-85.57705049999996	-89.79	-98.65878350000017	-106.27960500000012	-84.1359558412686	-91.92322151703561	-102.08609080007994	-71.27592073782216	-77.33366199999983	-84.02044349999983	-85.91977904273872	-71.64669507133699	-80.47977731206468	-80.68296358507975	-71.9274749999998	-78.85016699999977	-86.08056009199235	-66.5576302738496	-75.50693889706928	-80.835930800279	-77.8264404999998	-85.21287899999976	-85.03287007997577	-72.0000206139154	-81.58539036745684	-79.78609725401053	-81.5560294999998	-89.16807599999979	-84.26799848929763	-75.48574018806278	-85.38875595341513	-79.07836777344119	-80.94801949999993	-88.07037399999987	-83.48774927895748	-74.98454345897699	-84.35755515546056	-78.35496681561547
imidazole	-90.4	0.0	-91.94009350000012	-80.177	-102.17507600000022	-107.95251450000032	-85.26770111315176	-102.89573761884321	-108.40119342829153	-86.64364179033166	-87.8812860000002	-93.34010100000023	-97.77875116722487	-88.46904027049388	-93.70603273451812	-98.31998178938888	-81.37646550000022	-87.04378850000029	-97.99331616439682	-81.86403392172595	-87.34734521955995	-98.46951533899203	-85.95850400000022	-92.08460250000024	-94.52229996793852	-86.52905664021576	-92.43982461874805	-95.03609062274788	-90.5024405000004	-96.9048955000004	-93.57671251662237	-91.15195347289394	-97.30927777452334	-94.13199617795414	-90.22419450000027	-95.92579250000023	-92.9209116291796	-90.83496635928638	-96.30605482574319	-93.44660487702383
naphthalene	-81.3	0.0	-79.68209699999989	-83.769	-83.33203799999983	-83.77391299999972	-73.9153849505392	-82.26400918837776	-83.10896566542115	-71.876225034308	-75.97495399999988	-76.88377899999992	-82.44017913936598	-75.22830075707299	-76.41891786672709	-81.75262718186056	-70.02330599999992	-71.63569499999993	-81.6222036107173	-69.51090765150826	-71.31667934015596	-81.12175350003943	-72.4865399999999	-74.1862849999999	-80.04245156348586	-71.82989253027073	-73.77746083720317	-79.45113130717503	-75.33478199999995	-76.90438599999985	-78.82383695223099	-74.52161375423584	-76.39811308704016	-78.12864061338797	-76.3793199999998	-77.30861799999981	-78.79104950985277	-75.61962062000154	-76.8356344322217	-78.13717387955882
urea	-102.1	12.2	-113.59307399999996	-126.795	-123.40032199999972	-132.18487100000007	-106.76271994520003	-118.57155509478997	-129.1785141976551	-97.54327959791868	-98.1278789999999	-105.48490700000018	-108.07012329818046	-94.17498701597096	-103.0238638520489	-104.43012220373303	-92.18478200000004	-99.72975499999995	-108.52739866587456	-90.3152298784312	-98.5657848087793	-106.70144124639545	-99.63901499999994	-107.8612559999999	-107.88942256462333	-97.76437487369515	-106.69411805230051	-106.20128283809049	-103.8674389999999	-112.44334799999983	-106.80526125889305	-102.11568590590186	-111.35271866670386	-105.30764702725325	-103.52212199999995	-111.39298999999993	-106.18501348489471	-101.7157704214226	-110.26836802874189	-104.63028103667621
acetic acid	-73.6	0.0	-75.17743500000012	-81.713	-87.6343570000001	-96.54658800000001	-69.75067787844138	-86.08268358916801	-95.58052689056028	-66.78810777919003	-69.98558099999997	-78.232969	-80.2096964088265	-68.80697678144415	-77.49917818356923	-79.12438452507224	-64.79801900000001	-73.3826880000001	-81.54179382967843	-63.682472664134416	-72.68815658421728	-80.45226009309705	-69.51185299999992	-78.47903800000012	-78.28153504866088	-68.32511623827058	-77.74018391856401	-77.212861950128	-72.56557499999982	-81.602969	-76.11364999282915	-71.34058573624797	-80.84029917596965	-75.06637834182898	-72.32085000000008	-80.90522600000003	-75.73802821170398	-71.12188150652004	-80.15875652716585	-74.70607228279606
cyclohexanedione	-90.0	0.0	-99.30879399999998	-97.223	-103.01374199999995	-107.45347099999994	-92.7499463018001	-96.61688141551865	-103.47082994290953	-80.53658505943571	-82.5423290000001	-87.19133499999998	-89.7443288443998	-77.92581310414396	-84.31712420476221	-85.49323294262844	-78.48123800000002	-83.66494800000001	-90.36145431764311	-74.11976292270269	-80.94952385046317	-86.10168124933121	-83.08604600000007	-88.34464500000003	-90.49638822014096	-78.30001236237027	-85.36489363382486	-86.18649780286323	-85.8781080000001	-90.93520200000006	-89.34572718593851	-80.931079724173	-87.85521648809231	-85.11639830667784	-85.53197100000008	-90.22432900000004	-88.34128416371871	-80.70778613091612	-87.22082494158448	-84.1890931721529
benzene	-54.8	0.0	-53.610773	-54.896	-55.59551400000012	-56.18724300000007	-49.383999833519084	-55.334165391801456	-56.02452916819474	-48.885013663668346	-50.97744500000007	-51.612481000000024	-55.048763624595615	-50.764970483797846	-51.480195839078235	-54.85310751391941	-46.482313	-47.49095200000006	-53.985120488276785	-46.32695892536589	-47.39422963004172	-53.83338900031676	-48.23559599999995	-49.39156800000003	-52.9175692931598	-48.05087457560021	-49.27656172165103	-52.75122505967451	-50.14217499999998	-51.35588499999996	-52.17521064544875	-49.93021568508404	-51.22392059982765	-51.994001725301146	-50.68843500000001	-51.442031000000014	-52.024861311468754	-50.480757373209116	-51.31273234917385	-51.84611252913308
cyanamide	-81.5	0.0	-87.13295749999995	-83.501	-93.13291500000003	-99.95282900000001	-78.62600277276542	-87.28484790995088	-96.31186296832628	-67.46043882196932	-83.81916450000013	-90.61317300000016	-92.69864351576278	-78.32461392314326	-87.19230389887618	-87.639013706989	-78.89723899999987	-85.76426249999997	-92.99306717638244	-73.57847611271532	-82.45283759584977	-87.79832858394477	-81.48105599999997	-88.63259699999993	-88.85188839874235	-76.0764904059104	-85.26775192537421	-83.98500127944266	-83.25814499999987	-90.56428349999993	-86.12356247110178	-77.83262418659376	-87.18639185108854	-81.48515925572255	-82.81232850000006	-89.5494750000001	-85.4411108581804	-77.47258388874934	-86.22498701995312	-80.84517598549641
pyrazine	-64.3	0.0	-64.5736149999999	-70.055	-72.19093200000006	-73.97433600000005	-62.9464135223536	-70.0743020276566	-72.65653685162191	-58.905186403638375	-62.28573300000004	-64.45147300000008	-68.04882570487763	-60.7021362870444	-63.465536663949386	-66.59057847940028	-57.02874900000005	-59.54831800000005	-67.43227706121019	-55.55891340156784	-58.6332085452637	-65.99671547113286	-60.31216800000021	-63.02244400000024	-66.10248925329573	-58.67996021637156	-62.00624274831873	-64.63266325158149	-63.519528	-66.28985600000007	-65.62190301169461	-61.756778863250766	-65.19238060677365	-64.114888008895	-63.36284200000007	-65.57473900000011	-64.83897840526964	-61.66383398349144	-64.51694838638434	-63.3766368963538
pyrazole	-78.8	0.0	-85.4085639999999	-140.78	-92.87081300000015	-97.6525315000001	-78.01017185821385	-77.60807415200784	-88.15005609399718	-48.869417477756485	-81.64620249999999	-86.3141345	-90.36881110549612	-69.16107302440192	-78.5409794349614	-78.87194118364853	-74.83679750000006	-79.78040450000009	-89.7993267999274	-63.317641440340815	-72.60865778763201	-78.54877741400159	-78.68931200000006	-83.96276700000007	-86.30230180595335	-66.24854168912958	-76.21722964342474	-75.09921365278954	-82.36475750000011	-87.81480200000007	-84.88623931294845	-69.15752302368976	-79.59206936712393	-73.59506912522848	-82.3216265	-87.07915999999997	-84.42336064193918	-69.45719855877014	-79.06985633954237	-73.35090731380524
